# Supplementary material for: Ex vivo anticoagulants affect human blood platelet biomechanics with implications for high-throughput functional mechanophenotyping
Source: Commun Biol. 2022 Jan 21;5:86. doi: 10.1038/s42003-021-02982-6 (PMC8782918; doi:10.1038/s42003-021-02982-6)
Supplement: Supplementary file 4 — Supplementary Data 1 [file 42003_2021_2982_MOESM4_ESM.zip]

Archive with 8 entries (7 files):
- Source Data for Figures 1 through 7/
- Source Data for Figures 1 through 7/Figure 1-Source Data Platelet Deformation and Size.xlsx
- Source Data for Figures 1 through 7/Figure 2-Source Data Platelet deformation and CD62P surface expression.xlsx
- Source Data for Figures 1 through 7/Figure 3-Source Data Platelet deformation and PAC-1 binding.xlsx
- Source Data for Figures 1 through 7/Figure 4-Source Data Platelet F-actin and tubulin distribution.xlsx
- Source Data for Figures 1 through 7/Figure 5-Source Data Changes in F-actin content.xlsx
- Source Data for Figures 1 through 7/Figure 6-Source Data Impact of LatB on platelet deformation.xlsx
- Source Data for Figures 1 through 7/Figure 7-Source Platelet mechanophenotype in MYH9 patient.xlsx
