# Supplementary material for: Ex vivo anticoagulants affect human blood platelet biomechanics with implications for high-throughput functional mechanophenotyping
Source: Commun Biol. 2022 Jan 21;5:86. doi: 10.1038/s42003-021-02982-6 (PMC8782918; doi:10.1038/s42003-021-02982-6)
Supplement: Supplementary file 4 — Supplementary Data 1 [file 42003_2021_2982_MOESM4_ESM.zip › Source Data for Figures 1 through 7/Figure 1-Source Data Platelet Deformation and Size.xlsx]

## Sheet: Figure 1a Non-stimuated
Source data from RT-FDC for Donor 3 used as representative data set in Figure 1a Non-stimuated (resting platelets) in different ex vivo anti-coagulants
Donor 3								Donor 3
Single Platelet Deformation (non-stimuated/resting platelets)								Single Platelet Size(µm²) (non-stimuated/resting platelets)
ACD-A (Control)	Na-Citrate (Control)	K2-EDTA (Control)	Li-Heparin (Control)	r-Hirudin (Control)				ACD-A (Control)	Na-Citrate (Control)	K2-EDTA (Control)	Li-Heparin (Control)	r-Hirudin (Control)
0.158382	0.064433	0.034059	0.150364	0.054734				5.4194	6.0466	4.557	3.7632	4.21
0.211764	0.207282	0.021389	0.12477	0.024345				3.3026	5.1646	5.6056	4.6158	2.69
0.207108	0.090101	0.034747	0.167012	0.236676				3.9592	4.9784	3.871	2.8322	4.82
0.202845	0.230953	0.05485	0.105168	0.155827				5.0176	4.4688	4.41	5.2136	3.54
0.161529	0.133392	0.06022	0.031503	0.046557				6.8698	3.3908	3.8122	3.5868	1.1
0.193325	0.150677	0.059696	0.212473	0.157042				3.5476	5.782	3.2438	3.9788	4.56
0.189541	0.027856	0.068512	0.156659	0.072368				6.0172	3.1262	3.7926	3.2634	7.53
0.219928	0.077884	0.028526	0.082813	0.059279				4.0768	3.8612	7.8204	4.3022	7.58
0.224312	0.091364	0.043784	0.081504	0.077056				4.3316	3.0772	5.0176	3.3516	4.1
0.03805	0.159225	0.037449	0.102629	0.042813				4.704	3.2242	2.3814	3.0282	4.57
0.075805	0.043499	0.026066	0.147647	0.070249				2.9008	4.7824	3.2634	4.6256	3.55
0.226897	0.130673	0.04555	0.035894	0.035198				5.2626	7.8792	4.0474	6.2328	5.56
0.06923	0.081503	0.0307	0.044664	0.013317				7.1834	5.9094	4.9294	3.5672	6.57
0.176997	0.174959	0.077627	0.031498	0.027758				9.506	4.508	3.6064	5.0176	5.79
0.169498	0.032285	0.086832	0.052641	0.094575				2.7048	4.9882	3.5574	4.4002	1.95
0.161894	0.130255	0.030225	0.032059	0.038836				5.7918	3.2242	4.5766	6.3504	9.82
0.130844	0.094212	0.032602	0.019271	0.062653				3.8808	2.4696	2.9204	5.2626	3.98
0.050989	0.164375	0.025925	0.052394	0.07904				2.254	4.508	5.2234	1.1858	5.67
0.228463	0.04666	0.02791	0.030528	0.078028				4.0376	4.116	5.6252	1.8326	4.54
0.243665	0.158393	0.034381	0.031545	0.120834				4.2728	3.9788	4.3414	3.3222	4.74
0.23787	0.046631	0.064759	0.064142	0.025749				4.9	3.2242	2.3324	5.3116	6.52
0.286273	0.069843	0.088339	0.02442	0.163938				4.9196	3.4202	3.6652	3.6652	3.25
0.298437	0.160646	0.032846	0.123187	0.025212				4.459	3.5868	5.7428	4.3414	6.19
0.128083	0.102896	0.066175	0.202079	0.105816				3.8808	4.4492	2.9204	0.8624	3.61
0.053368	0.086254	0.029075	0.039989	0.166979				3.6064	5.4978	4.0278	3.381	3.71
0.133623	0.111376	0.030676	0.095916	0.232313				5.0274	4.9098	4.5178	3.8024	4.36
0.16731	0.119765	0.035326	0.164729	0.037751				4.018	6.4876	4.1748	6.3994	4.25
0.235985	0.03835	0.034827	0.223703	0.02129				2.4598	3.6162	7.4284	3.1752	3.94
0.160406	0.049877	0.066872	0.051155	0.06763				7.2814	4.949	3.087	3.5868	6.17
0.236126	0.032367	0.063132	0.14836	0.178238				6.0368	9.3786	4.1258	5.1744	3.4
0.208616	0.064566	0.10819	0.038379	0.154858				5.7918	3.969	3.2438	7.252	3.56
0.25591	0.041911	0.045749	0.14756	0.079103				5.88	3.2732	2.4304	4.802	5.78
0.243184	0.076753	0.044999	0.086848	0.138553				4.2924	2.6558	2.4892	2.5578	7.6
0.204658	0.030107	0.105528	0.190892	0.06801				4.0278	4.7236	1.5288	3.3614	3.13
0.190836	0.116192	0.016934	0.060778	0.106791				6.4288	4.8608	5.096	4.5962	4.86
0.090113	0.141968	0.047201	0.200018	0.185427				4.312	3.332	5.7428	3.1262	4.67
0.077127	0.112631	0.086436	0.08034	0.053919				4.4786	3.4594	7.3696	3.3614	4.3
0.222923	0.040505	0.047673	0.076809	0.047452				6.1446	5.1058	5.635	3.43	3.56
0.146162	0.257521	0.024972	0.190877	0.039502				5.6742	3.7044	4.7628	4.6452	6.02
0.176629	0.115344	0.032732	0.061569	0.258337				5.0176	4.4688	4.9686	3.381	4.56
0.149043	0.140923	0.023735	0.017912	0.064296				4.8412	4.949	2.9792	4.2924	5.48
0.042004	0.130523	0.040588	0.120165	0.026244				3.0184	4.4296	4.5374	5.0862	7.17
0.089578	0.153883	0.073625	0.021839	0.209914				7.889	4.3708	4.3414	4.6844	3.93
0.180639	0.066736	0.021122	0.023199	0.118209				7.056	4.3022	4.8314	5.0274	4.19
0.158351	0.046067	0.034113	0.026572	0.170322				3.3124	4.459	3.479	4.116	2.99
0.247995	0.171923	0.026429	0.108795	0.127457				2.8028	7.3402	5.1156	4.8314	3.93
0.11762	0.116935	0.047514	0.159461	0.040796				3.4594	5.2626	4.606	5.4292	3.36
0.131628	0.114728	0.026295	0.144401	0.23685				5.4292	3.6456	4.3414	6.1054	4.51
0.185902	0.057192	0.075972	0.078048	0.128109				4.3414	4.2336	6.7914	3.9396	0.823
0.133326	0.2003	0.024045	0.11278	0.144191				3.577	5.7428	4.3708	4.41	6.71
0.188737	0.141997	0.024974	0.112836	0.10736				5.7036	5.2038	6.125	4.3904	3.07
0.144127	0.120629	0.023145	0.127801	0.189937				2.8812	3.7142	3.9592	4.2826	4.9
0.062503	0.162497	0.059882	0.023139	0.224596				4.5864	3.1654	4.2532	3.5966	3.04
0.183989	0.062059	0.068205	0.113618	0.143693				5.4782	4.5276	3.185	3.5966	4.32
0.176852	0.279232	0.057208	0.188022	0.068057				5.2822	4.067	3.7044	5.3116	5.58
0.20306	0.04031	0.057759	0.149072	0.041912				3.9984	4.6354	4.4492	4.2336	6.07
0.219387	0.107756	0.057698	0.027044	0.188242				6.86	4.7236	3.6652	5.5566	5.18
0.320833	0.049597	0.042167	0.01936	0.253437				3.5378	2.1266	5.5664	4.4296	4.48
0.08403	0.046022	0.036611	0.115729	0.03623				2.2344	5.7722	3.7534	5.4096	5.5
0.195034	0.103585	0.114515	0.110169	0.131743				3.7044	4.8804	3.5868	3.332	3.84
0.173127	0.048671	0.049499	0.050057	0.16097				5.4194	2.0678	3.4594	4.1944	4.01
0.21706	0.041928	0.024685	0.041941	0.182193				3.773	3.2144	7.693	4.6942	5.63
0.126969	0.022606	0.051792	0.049277	0.065447				6.2524	3.2732	2.2442	2.303	2.99
0.178381	0.146355	0.018058	0.073981	0.101606				1.5386	4.5178	6.3406	4.0474	5.53
0.261992	0.036675	0.063009	0.024693	0.156138				3.3124	3.6162	4.0376	5.3998	5.25
0.205392	0.028436	0.039562	0.036597	0.096391				3.773	3.136	7.0658	6.6542	4.81
0.132402	0.145513	0.054842	0.049705	0.157122				7.7126	4.8412	3.4986	2.8812	5.06
0.314262	0.222828	0.046882	0.073333	0.084998				2.9792	4.3316	5.8114	3.43	3.45
0.194643	0.171234	0.072672	0.036426	0.03121				3.3614	5.145	3.871	4.9784	2.69
0.159541	0.159129	0.114858	0.029394	0.07497				4.3904	4.949	3.5868	4.2924	5.6
0.04434	0.064713	0.144115	0.125174	0.055295				2.793	4.0278	6.9286	3.9298	6.03
0.208238	0.162745	0.032194	0.118785	0.105509				3.7828	4.5766	3.4986	3.8318	7.35
0.045732	0.141044	0.041707	0.068154	0.080785				4.1846	6.076	3.675	3.92	3.84
0.275072	0.160885	0.067993	0.085439	0.088822				2.4892	4.4394	3.2634	5.6938	5.18
0.1186	0.025036	0.034569	0.033449	0.111028				4.3904	3.0576	3.626	2.7734	3.17
0.218476	0.063824	0.099301	0.035344	0.162996				3.7338	3.724	3.185	4.2238	4.24
0.052856	0.184605	0.15564	0.022744	0.173055				3.6652	4.851	3.3516	6.6346	4.02
0.299367	0.138672	0.037112	0.045556	0.222768				3.6358	4.1356	5.2626	6.7326	3.34
0.215189	0.202027	0.050768	0.051413	0.056992				6.8894	3.6946	6.7816	5.5566	1.31
0.109728	0.12501	0.037551	0.113737	0.040401				3.4006	6.517	4.8608	2.6656	5.26
0.142514	0.171356	0.03205	0.150275	0.121733				3.4006	5.194	4.3708	2.1952	4.2
0.140625	0.298686	0.062473	0.031648	0.050675				1.9502	2.9106	5.9192	2.5186	7.63
0.082518	0.283597	0.031829	0.110336	0.084195				5.2528	4.2042	4.1454	2.989	3.66
0.138662	0.18785	0.017081	0.025648	0.045465				4.0768	2.8126	9.702	5.3998	5.22
0.219139	0.217598	0.051509	0.124736	0.149397				2.8224	4.6942	4.4492	4.2826	2.62
0.086518	0.143393	0.062356	0.069938	0.092408				4.2728	2.499	4.7432	3.479	5.07
0.10085	0.140765	0.027246	0.038521	0.092256				5.0274	6.2916	4.8706	3.0478	4.37
0.244754	0.055373	0.037372	0.119602	0.155906				3.969	2.3422	5.9682	5.4096	3.1
0.280365	0.102868	0.021578	0.033161	0.140431				4.0474	3.4104	6.272	5.8114	4.5
0.151341	0.077446	0.039356	0.093093	0.022905				3.9004	8.3594	5.7624	7.1344	6.19
0.097112	0.232934	0.05825	0.016466	0.204592				3.6554	5.047	2.6558	8.7808	6.78
0.227174	0.119451	0.022044	0.245644	0.147107				4.361	4.655	2.8028	2.7734	4.83
0.065649	0.10044	0.039516	0.034485	0.204917				3.724	4.2434	4.263	6.6738	4.82
0.099742	0.051334	0.043641	0.211643	0.087982				4.3512	6.419	3.0086	4.4492	6.09
0.285473	0.075399	0.034498	0.043263	0.032308				3.2732	3.7142	3.822	3.6848	3.75
0.169761	0.201888	0.023327	0.119279	0.028919				5.4194	4.1748	4.067	7.9086	4.01
0.185343	0.133686	0.034057	0.032437	0.195266				4.3218	3.0772	3.6456	4.361	2.73
0.168392	0.108271	0.053603	0.075697	0.12605				4.1552	3.7044	3.6554	2.2736	6.13
0.175626	0.24789	0.03119	0.113935	0.035023				4.018	5.6644	5.341	3.185	6.23
0.260455	0.095183	0.050207	0.031246	0.148067				2.94	3.4888	3.3026	4.802	4.32
0.160374	0.136565	0.049019	0.015293	0.080225				3.6554	4.6354	4.8608	3.7436	6.76
0.183535	0.195052	0.035024	0.035716	0.143813				7.5656	4.5668	4.4492	6.3014	4.24
0.300844	0.230304	0.036171	0.080692	0.046684				2.0776	5.2234	5.7722	8.281	5.66
0.078699	0.134863	0.050995	0.121973	0.082793				2.9008	4.3414	3.2046	5.3998	3.83
0.138992	0.064055	0.035924	0.184973	0.276221				7.4872	6.7718	4.2042	4.7824	3.52
0.102983	0.089031	0.016128	0.125197	0.127341				2.7048	4.704	7.4088	5.3802	5.14
0.134023	0.109574	0.062463	0.064366	0.084046				7.6636	3.8612	3.1556	6.615	4.69
0.219059	0.036471	0.070352	0.04301	0.203804				4.4982	5.4096	3.5476	3.0576	2.84
0.199744	0.079072	0.049132	0.101536	0.160977				6.0564	2.7734	4.1846	4.8314	3.5
0.245537	0.131631	0.071686	0.069493	0.180087				4.0278	4.4296	3.8122	2.5382	4.66
0.113423	0.049216	0.095407	0.039793	0.026123				3.4496	4.9882	2.9106	6.8894	2.69
0.043845	0.098143	0.028601	0.055897	0.12596				3.822	4.1062	4.9588	7.791	4.8
0.095815	0.038441	0.099964	0.136318	0.03967				2.5382	4.3316	5.0176	5.1156	4.12
0.202472	0.014774	0.028818	0.041231	0.197396				5.6742	5.4586	5.439	2.4598	2.67
0.151988	0.036908	0.034628	0.100649	0.206893				8.6142	3.0772	4.0572	0.7448	3.44
0.158367	0.146177	0.027419	0.117911	0.098265				3.8318	3.8024	3.038	2.9498	2.35
0.116876	0.158841	0.059274	0.108255	0.141062				5.1352	4.1062	4.1062	5.8212	5.1
0.261926	0.044952	0.032193	0.044057	0.171011				3.2144	3.6554	4.8118	5.3312	5.18
0.199744	0.110706	0.029013	0.033286	0.070102				2.6166	6.2818	6.517	3.2536	6.62
0.263346	0.166367	0.040686	0.21052	0.029868				3.8906	6.1838	3.9298	4.263	4.85
0.026287	0.062684	0.031626	0.064932	0.051912				3.6358	3.4202	3.4888	5.488	3.24
0.106857	0.205717	0.023759	0.028093	0.170552				5.537	3.43	6.2818	5.3312	7.47
0.189944	0.070728	0.096329	0.053854	0.018101				4.4492	2.9694	1.862	3.6064	4.56
0.13165	0.041045	0.100091	0.079187	0.104768				1.372	5.4488	4.0964	2.9596	3.7
0.162826	0.088031	0.049742	0.031721	0.174478				2.5088	7.1246	4.3414	3.6456	4.54
0.251153	0.035196	0.026701	0.157443	0.047031				4.214	4.2042	4.0376	3.2144	3.66
0.09655	0.165034	0.044455	0.032539	0.101862				4.6354	6.8012	3.2732	1.9404	5.01
0.22617	0.100914	0.049268	0.107716	0.088978				5.2332	3.3418	3.9984	4.4786	2.8
0.124063	0.075388	0.021356	0.072574	0.113347				6.3014	5.0666	5.3704	3.2144	2.92
0.273368	0.058293	0.067323	0.097431	0.229352				4.2238	7.4872	4.9686	5.9486	3.53
0.26611	0.242456	0.023183	0.104346	0.104431				5.8604	2.94	4.0082	3.8122	3.66
0.090209	0.136254	0.029274	0.045527	0.059798				7.6636	3.4594	3.7926	4.9392	0.402
0.117462	0.161031	0.041602	0.019434	0.057314				3.4006	4.704	3.675	3.4398	3.51
0.359698	0.113232	0.065043	0.119985	0.104469				2.156	3.5868	4.4492	4.998	6.92
0.117711	0.162736	0.042754	0.122949	0.084803				2.499	4.2042	2.5872	5.5272	4.34
0.215614	0.098663	0.038227	0.027461	0.044439				4.2924	5.1842	4.5276	4.557	2.73
0.065502	0.075036	0.010616	0.022905	0.041305				2.4892	4.8314	9.5452	6.4778	2.83
0.117359	0.173597	0.060978	0.025083	0.023275				3.92	3.7926	3.0478	8.1928	8.2
0.14576	0.128336	0.028154	0.057917	0.195542				6.6346	5.5566	4.949	6.076	3.31
0.13994	0.157844	0.022259	0.015511	0.073091				5.6546	3.9592	5.9388	3.675	4.05
0.056507	0.115714	0.03843	0.124134	0.095218				3.6946	5.9486	4.459	5.0078	4.23
0.170171	0.046192	0.030617	0.088066	0.050795				2.8812	4.1552	4.6354	4.8314	8.58
0.08941	0.066412	0.01916	0.166783	0.158325				5.733	2.1854	6.1838	2.156	0.412
0.112294	0.050968	0.034424	0.05712	0.155988				3.234	5.4978	5.6252	2.205	5.08
0.121179	0.111945	0.058227	0.128241	0.177711				7.1442	6.6346	2.9988	2.9792	3.95
0.241719	0.139807	0.034258	0.144413	0.039989				4.2924	4.1846	4.6844	3.7926	3.38
0.077009	0.095593	0.033951	0.059716	0.026683				3.3712	3.6946	3.7534	5.3312	2.77
0.182798	0.080116	0.053202	0.04107	0.068547				4.6452	1.7052	4.263	5.2136	3.19
0.157087	0.214519	0.035142	0.13628	0.19416				6.3896	4.6844	4.7824	5.3802	5.08
0.065238	0.22984	0.049247	0.156646	0.095616				3.1458	3.3516	3.8122	3.9592	2.73
0.148076	0.201025	0.091348	0.03666	0.131324				8.3594	3.8318	3.773	4.0474	9.32
0.159188	0.067447	0.034541	0.033719	0.179274				5.2234	5.0862	5.684	5.3018	4.61
0.103849	0.207224	0.040678	0.20009	0.030158				3.626	4.851	3.2536	3.528	6.6
0.22065	0.133448	0.039458	0.035007	0.128413				4.1944	3.1556	3.6946	2.6166	3.88
0.109217	0.046604	0.032564	0.096785	0.129095				4.1552	5.488	4.116	2.5676	5.68
0.044163	0.082231	0.023946	0.021813	0.153879				3.3026	6.0564	5.5762	4.998	6.2
0.236933	0.118547	0.035068	0.043513	0.063041				2.8714	4.7236	3.4398	3.2732	2.69
0.074171	0.022058	0.034135	0.134714	0.128425				3.1654	3.2046	4.1356	6.3308	5.29
0.235932	0.156134	0.03444	0.08393	0.193338				3.2928	3.4202	3.92	3.5868	5.75
0.111616	0.106395	0.054217	0.0938	0.105602				4.7824	6.2426	2.989	4.0768	5.03
0.182356	0.0604	0.039851	0.057023	0.113907				3.822	6.2328	5.6448	3.3908	4.19
0.041988	0.060074	0.025392	0.022595	0.196021				4.2532	4.3414	4.8118	4.41	5.15
0.168923	0.064527	0.056361	0.041371	0.043648				4.6844	3.6162	3.675	2.842	3.97
0.227934	0.051299	0.041229	0.032381	0.13533				5.8408	1.372	3.5574	4.4198	3.82
0.119949	0.249905	0.023784	0.104454	0.08249				2.2736	3.8612	4.6158	5.2724	3.73
0.148174	0.052577	0.152985	0.053802	0.066483				4.2728	4.3708	4.0768	4.7138	5.65
0.176695	0.10983	0.065014	0.04039	0.056964				7.5852	7.4186	4.6354	4.3708	5.98
0.127679	0.163852	0.036677	0.079617	0.076777				1.9404	7.2226	6.6836	3.1066	3.6
0.292694	0.079107	0.061568	0.053814	0.13864				5.3214	4.214	3.8906	3.6456	4.36
0.188844	0.04039	0.069584	0.020396	0.080783				3.626	6.2524	3.6064	4.0082	0.745
0.172677	0.038764	0.039153	0.209654	0.14254				4.557	2.5088	4.3806	3.4986	3.91
0.214771	0.13513	0.057283	0.021416	0.016003				4.7922	9.9862	3.283	9.7902	6.72
0.148475	0.120738	0.040525	0.099577	0.094422				5.0568	4.7922	5.488	3.2438	2.9
0.064652	0.039423	0.058457	0.203449	0.050358				3.7632	5.3508	2.6754	6.0466	6
0.300287	0.111199	0.08453	0.081126	0.117799				3.6162	8.1634	3.3516	3.5966	3.47
0.151157	0.038432	0.037412	0.032457	0.049768				2.1952	3.3418	3.871	5.6742	3.67
0.228109	0.074405	0.031866	0.026253	0.043185				4.8804	2.4696	5.7428	5.243	4.15
0.166527	0.050956	0.033054	0.023901	0.052409				4.7334	4.4982	4.0866	4.655	4.66
0.205763	0.093313	0.048885	0.044073	0.082493				4.1258	3.0282	3.1458	2.0188	7.44
0.043429	0.142792	0.036351	0.038691	0.173687				3.3026	7.5852	3.1556	4.8216	5.65
0.136719	0.065401	0.033123	0.084674	0.037096				4.3904	5.1548	6.4288	2.009	5.93
0.315241	0.114246	0.02067	0.044511	0.070897				2.8812	6.4092	9.1238	6.2524	3.82
0.231936	0.032978	0.067871	0.023003	0.164753				2.9204	5.1352	3.7436	6.7228	4.35
0.039868	0.091291	0.047451	0.117219	0.021677				5.39	8.9474	2.695	4.6942	5.89
0.028309	0.0441	0.021195	0.026473	0.089761				6.3504	3.577	4.8804	6.2622	4.56
0.177729	0.249003	0.063592	0.136719	0.043165				4.3904	3.577	4.6746	3.5966	4.03
0.065218	0.185389	0.053826	0.153377	0.048504				2.5382	5.145	2.646	4.606	7.23
0.152565	0.035273	0.02779	0.092039	0.128549				8.8298	5.4978	4.753	7.7714	3.66
0.202313	0.052983	0.032635	0.147151	0.036667				2.9204	3.0478	5.5468	6.6052	4.46
0.142806	0.161209	0.158713	0.070754	0.113697				5.2234	2.9204	2.8126	4.6942	4.55
0.194152	0.090189	0.047558	0.161216	0.09687				3.6358	6.6836	3.1654	3.6946	6.8
0.183793	0.04618	0.018522	0.184016	0.082212				4.5864	3.8416	7.693	6.8502	3.44
0.123538	0.050294	0.044328	0.048989	0.118268				9.8882	4.4982	3.5672	1.9894	3.43
0.188543	0.146459	0.043559	0.077746	0.106183				4.3904	3.3614	2.9302	6.174	3.73
0.25883	0.068803	0.029037	0.031105	0.056357				4.067	3.0576	6.5562	2.1756	4.71
0.266962	0.067998	0.084735	0.13494	0.221862				4.8216	3.6162	3.8514	3.626	3.07
0.097404	0.046939	0.059492	0.192418	0.080496				3.4202	4.508	3.087	5.8212	5.88
0.033388	0.038167	0.027956	0.051175	0.131283				3.577	2.9204	2.7244	4.9196	4.38
0.234555	0.037719	0.037643	0.131564	0.04053				3.0086	4.7334	3.3418	1.8032	4.06
0.36875	0.210858	0.067267	0.030648	0.180913				3.6064	6.5072	6.2426	4.6942	4.78
0.249969	0.168684	0.062352	0.077671	0.079163				4.7824	2.8028	3.528	5.8604	4.02
0.041599	0.22377	0.020665	0.19598	0.063597				3.8122	2.6754	5.9486	4.8902	5.42
0.183263	0.09423	0.028199	0.027853	0.041412				4.1454	3.528	3.3712	5.7036	2.96
0.110643	0.065519	0.037906	0.172458	0.063836				3.1752	5.3116	3.43	5.3116	6.47
0.206584	0.118231	0.032888	0.120458	0.057368				5.4194	4.9882	4.2238	5.7428	3.13
0.226575	0.028869	0.054098	0.0231	0.194785				4.5276	3.7632	6.125	9.2904	5.12
0.268081	0.032391	0.064466	0.163539	0.051357				9.7118	6.0466	3.8514	2.058	3.98
0.295771	0.042137	0.038914	0.062159	0.062968				4.0572	3.8808	3.381	3.7044	4.85
0.042228	0.090875	0.024893	0.058893	0.035545				2.1168	2.2442	3.7044	4.7138	2.75
0.316773	0.033172	0.115263	0.211558	0.106464				3.9004	3.3026	3.7828	4.4002	5.56
0.234753	0.043179	0.043529	0.230776	0.159381				5.3214	3.7926	5.2038	2.9988	4.3
0.214859	0.049428	0.042667	0.085318	0.116264				3.5574	3.9592	4.6354	4.6746	7.82
0.092876	0.043155	0.055435	0.019287	0.08057				4.3218	2.2932	3.8122	3.7338	3.26
0.044419	0.141546	0.057388	0.071933	0.106243				3.0772	4.7236	2.5578	5.0274	8.89
0.092544	0.052871	0.087769	0.022431	0.070551				3.8808	3.3908	4.802	6.1544	4.69
0.089532	0.133737	0.03493	0.039612	0.051635				4.7432	3.9004	4.9294	4.4688	4.13
0.243546	0.093138	0.052596	0.037061	0.111263				8.4182	3.0576	3.3908	4.7824	2.63
0.197434	0.034778	0.042013	0.024112	0.149329				5.0274	2.9792	4.165	5.8898	5.36
0.078186	0.1228	0.043115	0.089735	0.095167				1.8816	3.528	4.5962	5.0764	6.95
0.253719	0.116744	0.023286	0.093978	0.076736				2.3324	4.802	4.9392	3.3908	3.29
0.076706	0.14217	0.024362	0.035732	0.022394				2.6558	3.7044	5.4292	3.136	5.62
0.101387	0.257102	0.061693	0.136237	0.029856				3.2732	6.8404	2.009	5.0176	2.78
0.094257	0.102427	0.033983	0.073305	0.01761				2.0776	3.871	3.43	3.8514	4.96
0.143859	0.268002	0.032243	0.025504	0.071959				4.7628	3.9886	4.1356	3.087	2.92
0.036924	0.175082	0.044982	0.094449	0.199835				2.45	3.8612	4.7922	3.6358	4.73
0.112598	0.192953	0.046109	0.138738	0.043697				3.6652	6.5072	4.4786	2.9008	6.52
0.251149	0.09678	0.145526	0.18676	0.017886				3.675	3.7632	4.7432	4.312	5.46
0.148159	0.165845	0.027904	0.157769	0.02151				5.537	3.5476	3.4594	5.0666	5.88
0.221191	0.165477	0.078691	0.09708	0.126406				2.8224	3.9494	1.8228	4.165	3.78
0.119186	0.170649	0.038606	0.105106	0.197841				4.3806	5.4292	4.8314	4.459	3.41
0.243811	0.080217	0.036148	0.123197	0.072156				2.8518	4.3414	6.4974	4.1944	3.49
0.084794	0.139905	0.035965	0.128441	0.156231				3.822	2.6656	7.2128	5.0666	2.61
0.084368	0.121496	0.054161	0.06231	0.015453				3.6946	7.35	6.272	2.7244	6.07
0.243205	0.173882	0.018301	0.12141	0.041765				3.3418	5.586	9.2708	2.9204	5.61
0.256696	0.287372	0.021241	0.164366	0.094595				4.214	4.8608	4.2238	3.626	4.08
0.125104	0.086803	0.055053	0.055024	0.139062				7.7518	2.9106	5.6742	7.1344	3.1
0.249823	0.129128	0.045265	0.04205	0.024325				4.8314	7.154	5.6644	4.4786	2.59
0.281916	0.069831	0.018384	0.058328	0.105065				4.2336	6.2818	2.401	7.8106	6.52
0.321322	0.134987	0.038792	0.063693	0.093819				4.8902	4.2924	4.263	5.8506	5.29
0.208534	0.052718	0.038232	0.122125	0.058366				3.7142	4.0964	4.1356	4.2042	4.3
0.263448	0.188166	0.034542	0.090108	0.078468				4.9588	5.9878	4.3218	4.557	7.03
0.2337	0.165399	0.040705	0.021355	0.069168				4.949	3.6456	2.8812	5.0078	7.66
0.189167	0.146635	0.02228	0.031621	0.160889				5.4586	3.3124	6.5954	4.557	4.2
0.19487	0.112686	0.0423	0.031332	0.136253				3.3124	6.1838	4.1454	2.8322	4.56
0.154587	0.182595	0.07262	0.111857	0.166372				5.1254	2.7244	2.8224	4.018	3.88
0.218911	0.101298	0.018961	0.050684	0.053022				5.3312	5.2626	5.1058	2.009	9.46
0.217263	0.062485	0.02633	0.028784	0.032147				5.2038	4.3022	5.4096	3.4006	4.83
0.218344	0.076222	0.018947	0.185664	0.168064				5.733	4.214	5.4292	4.0964	2.39
0.241378	0.17043	0.02262	0.077368	0.14618				3.675	4.9588	6.0368	0.9212	3.99
0.248605	0.200645	0.06369	0.053785	0.167893				4.1748	6.223	2.4108	3.9004	6.06
0.085942	0.150238	0.023324	0.037286	0.143784				2.352	4.7236	5.292	4.6942	3.99
0.175668	0.150203	0.03204	0.088523	0.177577				7.84	3.5966	3.7926	6.37	3.4
0.024933	0.039308	0.053915	0.050106	0.220882				4.0376	2.5284	2.5088	5.8996	8.93
0.061907	0.081331	0.085263	0.17049	0.084449				4.0474	5.3214	3.3026	3.724	5.31
0.239121	0.021899	0.026174	0.031007	0.089398				4.0866	3.9102	7.0462	2.891	3.35
0.182982	0.066371	0.113046	0.229938	0.036443				5.341	4.214	3.6652	2.1462	4.42
0.189293	0.22839	0.023035	0.037241	0.083645				4.6844	7.7518	7.8792	4.606	2.91
0.173663	0.232485	0.022202	0.189038	0.143784				4.4296	4.851	3.9102	4.1258	3.99
0.160614	0.085751	0.023957	0.041562	0.024624				2.4892	4.1846	5.0274	3.5182	6.75
0.071945	0.129419	0.036258	0.04089	0.133515				8.6926	5.5076	3.1752	9.1238	2.96
0.188305	0.21741	0.022375	0.107659	0.02703				5.7722	4.8804	8.2516	5.635	2.68
0.132722	0.043468	0.024188	0.132614	0.033172				5.1842	3.92	4.5472	4.214	3.43
0.204067	0.228044	0.023112	0.24987	0.156631				4.7236	3.2928	5.0862	3.3516	6.7
0.171813	0.043616	0.055755	0.070535	0.136625				2.94	4.8608	2.4598	2.2834	3.7
0.061215	0.101904	0.025081	0.158734	0.172062				2.8714	3.0576	6.272	6.0074	5.31
0.167878	0.078977	0.038757	0.018957	0.132199				6.0172	2.793	4.949	3.5378	7.59
0.159031	0.041999	0.019166	0.168341	0.048593				7.497	2.842	4.6844	3.8122	4.13
0.139462	0.061608	0.131882	0.031218	0.094601				6.0564	2.4794	3.5868	5.1548	5.87
0.047864	0.039784	0.030091	0.098196	0.023608				2.5872	6.0466	3.6848	3.283	2.78
0.211273	0.15094	0.034907	0.028821	0.025543				3.4104	3.2242	3.6652	6.1446	5.13
0.134567	0.215626	0.016342	0.033255	0.145165				3.2438	3.9004	5.4978	3.4202	3.39
0.201242	0.111953	0.035656	0.103386	0.036517				6.5464	3.3026	4.7922	5.7526	6.27
0.212867	0.274102	0.028006	0.025075	0.081711				5.684	5.3018	5.488	7.938	3.92
0.033106	0.183881	0.035596	0.127671	0.15937				4.2532	7.5852	3.0674	4.3316	6.42
0.118762	0.087271	0.081654	0.070147	0.135666				3.626	2.0972	8.7024	4.4688	3.59
0.187346	0.050561	0.024333	0.106216	0.128412				4.214	4.116	4.6746	3.9102	3.92
0.131446	0.048203	0.035413	0.044804	0.200783				3.7534	3.5966	3.0772	2.9204	4.05
0.312617	0.122062	0.020965	0.144866	0.058218				2.7342	4.9588	5.7428	4.214	2.32
0.126185	0.06425	0.05443	0.10102	0.048546				3.7632	6.8894	4.7628	4.7236	6.65
0.26866	0.02632	0.024046	0.017827	0.169078				3.185	6.9776	5.1744	4.0278	3.7
0.071156	0.110156	0.074028	0.029825	0.160756				3.8514	3.4202	4.1062	4.6158	7.9
0.158074	0.07854	0.022552	0.02645	0.04163				3.4104	3.8612	5.145	2.4794	7
0.019663	0.147207	0.04419	0.106266	0.23403				2.156	3.6848	3.4986	6.272	4.41
0.206902	0.080412	0.039911	0.05364	0.202801				4.018	6.0662	3.8024	3.6652	2.95
0.083699	0.072838	0.010154	0.058301	0.219298				6.7718	5.9682	8.1046	7.252	4.66
0.139751	0.103546	0.016719	0.049914	0.106182				5.4782	5.2724	5.2626	5.0372	4.51
0.161855	0.061307	0.034053	0.173735	0.119373				5.096	7.8008	4.3414	2.7048	3.83
0.091097	0.224927	0.020243	0.094279	0.162542				2.891	6.566	6.8698	5.9878	4.99
0.200058	0.113484	0.062017	0.096957	0.244018				4.1258	4.1552	3.8122	3.5378	3.9
0.120683	0.145299	0.071292	0.040655	0.194486				2.1854	4.067	2.7146	3.0968	3.97
0.314248	0.175635	0.020038	0.125359	0.16317				3.724	4.9196	6.566	4.5766	6.01
0.175187	0.05994	0.027286	0.101393	0.109693				5.929	2.401	3.6946	7.2716	3.94
0.205336	0.104881	0.055417	0.10283	0.114351				5.439	5.0274	3.3614	4.998	3.48
0.17282	0.036259	0.059285	0.053162	0.107674				6.2328	3.4888	2.1462	8.3692	3.75
0.256774	0.246412	0.026139	0.074603	0.070307				2.5088	3.6064	3.7338	5.4194	0.333
0.087998	0.096439	0.034764	0.093921	0.131641				2.4206	6.1936	4.0082	6.566	6.99
0.135984	0.042653	0.020921	0.052104	0.099229				7.5362	2.0678	5.4096	4.459	3.88
0.291816	0.10714	0.021844	0.105272	0.100608				3.1262	6.3602	3.1458	5.9486	6.86
0.074705	0.092257	0.032694	0.113674	0.078021				4.0278	4.8706	2.7832	4.5962	5
0.217211	0.137872	0.033933	0.029434	0.034133				2.646	4.165	4.4002	6.762	7.71
0.237153	0.137552	0.044391	0.037975	0.137545				5.2724	4.7922	4.214	3.8906	2.44
0.103151	0.031266	0.029853	0.051039	0.102348				7.007	3.8612	4.2728	3.1556	3.37
0.205952	0.15938	0.072746	0.101659	0.02269				2.5382	5.3508	3.1458	3.9788	7.41
0.225063	0.15429	0.071568	0.056929	0.01581				5.7232	4.018	2.352	3.087	8.93
0.262724	0.039173	0.125077	0.040401	0.151718				5.5272	2.7342	7.7224	4.263	5.6
0.174704	0.108654	0.024538	0.121354	0.191381				4.5472	5.8996	4.6942	3.1654	4.58
0.257453	0.136485	0.058981	0.122796	0.147433				3.6554	4.2042	3.5182	2.8224	2.58
0.269898	0.214354	0.027507	0.182039	0.094021				2.7146	4.3806	4.6746	4.459	5.85
0.075299	0.03688	0.030932	0.061256	0.102734				2.8224	3.5574	3.6358	4.165	5.13
0.237749	0.098127	0.030964	0.041175	0.233203				5.4782	6.9482	5.2234	3.9788	3.46
0.145544	0.092911	0.044288	0.157705	0.015301				4.6844	5.0176	2.7048	3.822	7.67
0.2344	0.084317	0.030753	0.085897	0.035684				3.1262	5.7232	5.6154	3.9494	6.19
0.151629	0.081429	0.034341	0.033481	0.141749				4.6844	5.0862	3.8318	4.998	3.96
0.03129	0.023411	0.030025	0.059214	0.120527				5.3312	2.4598	6.3896	5.782	1.2
0.116076	0.120573	0.031512	0.126217	0.157023				3.1262	9.9568	4.312	3.6652	4.98
0.166376	0.092482	0.166372	0.180315	0.167771				5.3214	2.7048	2.1952	4.0866	6.72
0.173684	0.205335	0.049017	0.030762	0.065874				5.929	4.8804	5.7722	4.018	7.22
0.172739	0.040865	0.017558	0.101889	0.071443				4.704	4.459	6.2818	2.9792	3.4
0.219516	0.146302	0.066004	0.035196	0.137736				2.009	4.9098	4.116	4.2042	3.74
0.151586	0.212422	0.041914	0.032851	0.022918				4.8118	4.4688	3.822	3.4986	6.37
0.285049	0.095	0.019792	0.058162	0.111635				2.352	1.96	5.439	3.234	6.13
0.218818	0.02848	0.026665	0.064061	0.045955				2.8028	5.8702	3.626	2.7342	7.18
0.066135	0.185598	0.024726	0.094425	0.129955				4.8902	3.5868	3.8612	5.0568	4.67
0.223217	0.042198	0.023851	0.036376	0.095871				4.704	3.4202	5.1646	7.4774	8.8
0.215098	0.114271	0.024328	0.022712	0.154313				5.292	3.4888	6.517	6.2328	3.48
0.109535	0.074611	0.04262	0.113206	0.107384				5.635	7.3304	3.822	3.822	5.45
0.06129	0.148069	0.035131	0.03589	0.068671				2.0384	5.4978	5.8506	7.1442	6.55
0.130623	0.040234	0.059396	0.032944	0.104575				4.2434	4.5472	3.4986	4.998	8.5
0.210374	0.259891	0.046096	0.025267	0.044885				4.0082	4.3022	5.0274	8.3594	7.92
0.244316	0.023415	0.022606	0.113649	0.091301				4.1258	3.8122	5.2822	3.2242	4.36
0.046588	0.096111	0.024939	0.091302	0.062909				3.7044	3.9004	7.2226	5.194	4.24
0.114009	0.093842	0.041003	0.065173	0.140954				3.7926	2.499	3.8514	1.4798	6.08
0.148272	0.049554	0.027381	0.149713	0.039331				3.8024	4.5178	4.5766	3.136	3.77
0.203666	0.048646	0.034125	0.080194	0.02887				5.7722	7.0854	4.7138	5.1646	4.17
0.310916	0.014395	0.026954	0.250987	0.034492				2.7244	3.0086	3.7828	2.1854	6.58
0.1011	0.032097	0.081465	0.058557	0.183787				2.6852	3.5574	2.5774	5.39	7.17
0.149198	0.125901	0.052771	0.138938	0.029175				3.773	4.0278	3.0282	5.5468	4.31
0.031313	0.099274	0.023803	0.11374	0.023546				2.7636	8.1536	3.92	3.0478	6.79
0.251262	0.064265	0.054887	0.142724	0.026732				3.5182	4.8412	3.724	4.2042	4.2
0.099298	0.034444	0.117837	0.044688	0.198873				3.626	5.4586	2.7244	6.0956	5.53
0.186121	0.042672	0.044839	0.030872	0.237044				5.1058	2.009	5.243	2.9008	3.9
0.123895	0.248819	0.029125	0.062852	0.053812				4.0964	4.5472	6.8502	2.6362	8.96
0.038952	0.198156	0.057332	0.044403	0.068329				2.7342	2.597	4.753	5.0568	6.76
0.106421	0.168324	0.032461	0.027456	0.191282				3.6554	4.2042	2.4402	4.0768	4.16
0.062999	0.099917	0.051575	0.095276	0.036053				4.41	4.802	3.3712	3.1556	4.43
0.259403	0.036259	0.030204	0.031178	0.043815				5.9094	2.6754	6.0368	2.3324	7.44
0.253719	0.036542	0.109887	0.107432	0.120471				5.9878	4.6942	3.3026	6.9972	4.18
0.199845	0.039886	0.021266	0.048071	0.172422				5.7134	3.3614	4.41	5.8702	4.38
0.038058	0.176892	0.024856	0.036841	0.227607				3.2536	3.8122	8.673	3.7142	2.67
0.166066	0.087116	0.069656	0.049028	0.133093				4.8804	8.379	3.234	5.047	5.07
0.215155	0.040014	0.062308	0.099577	0.051901				4.4492	2.2344	4.9294	3.5966	4.64
0.047814	0.033707	0.059249	0.034554	0.096301				5.7036	4.018	4.1356	3.7926	3.67
0.249308	0.183484	0.038282	0.160373	0.038956				3.5182	8.1144	4.4198	3.969	8.6
0.172785	0.062197	0.049587	0.047378	0.113728				3.3516	5.8702	5.5272	5.2724	4.67
0.185725	0.019258	0.108599	0.020464	0.042695				3.9788	4.3512	2.8616	3.9298	4.37
0.252919	0.132991	0.027203	0.028323	0.049128				4.6746	9.1532	4.655	3.4692	6.88
0.180472	0.027917	0.04859	0.015215	0.03075				3.0478	3.5574	4.312	6.468	3.77
0.167628	0.024155	0.139428	0.064706	0.053408				3.9102	3.577	4.1944	4.9196	5.28
0.141273	0.116864	0.030328	0.154469	0.067265				4.5864	5.1254	3.479	3.773	7.54
0.134752	0.217299	0.029391	0.12615	0.047203				3.3516	5.0862	4.1356	3.1262	2.33
0.043602	0.036001	0.017845	0.117777	0.050964				6.1936	4.165	7.0168	3.0674	3.69
0.218458	0.245898	0.172561	0.180047	0.070299				4.2728	3.0282	6.3406	2.058	6.19
0.065774	0.056003	0.044185	0.054773	0.10778				4.4492	4.998	3.136	4.116	5.13
0.043557	0.039349	0.028318	0.045901	0.155574				4.6942	4.7432	3.5672	4.1454	4.57
0.129642	0.116645	0.029472	0.063596	0.146637				3.7436	4.6256	4.8412	1.862	4.03
0.196373	0.09406	0.134254	0.090389	0.075215				4.361	2.7636	5.488	3.5378	4.16
0.168539	0.066408	0.035456	0.052162	0.07738				4.3806	6.4288	4.7432	4.4492	5.08
0.16355	0.086575	0.050027	0.118607	0.127406				5.8898	3.9494	2.7244	3.3908	5.64
0.252278	0.097294	0.015504	0.06911	0.039494				3.7534	6.1936	5.6546	3.2144	3.76
0.12489	0.129165	0.130658	0.052883	0.027741				3.7926	3.675	4.5374	4.4492	4.66
0.088396	0.083986	0.019701	0.128847	0.128863				3.969	3.283	4.361	5.7918	5.3
0.173146	0.071806	0.029908	0.030232	0.096039				4.8118	3.5672	3.4986	5.7526	5.07
0.137291	0.0374	0.129597	0.152883	0.023075				6.37	4.7628	3.9788	5.8016	8.34
0.234093	0.101578	0.079421	0.064803	0.024909				7.399	3.5182	3.626	3.2144	5.59
0.226979	0.103121	0.050455	0.088402	0.032244				4.5472	3.7828	3.92	3.2634	5.48
0.284773	0.021486	0.033543	0.02559	0.047195				5.1156	3.7632	3.822	5.831	4.59
0.24351	0.101962	0.066577	0.031907	0.1445				3.5378	2.5774	3.2144	5.7918	5.32
0.189678	0.192894	0.028439	0.099112	0.030365				5.9976	4.9392	4.5766	2.5578	8.07
0.178859	0.067159	0.05905	0.033316	0.089833				4.5864	4.7138	3.283	3.9298	7.95
0.274819	0.14427	0.036951	0.046833	0.029003				3.9004	3.1556	4.7432	3.9494	5.19
0.186683	0.091429	0.0347	0.146477	0.163639				6.5954	5.929	2.6754	2.9204	4.92
0.057647	0.169741	0.026722	0.034113	0.065533				5.488	3.9298	4.5178	3.7142	3.71
0.190523	0.072555	0.0597	0.030499	0.032669				4.3708	4.6256	2.0972	2.4206	3.39
0.055408	0.029245	0.049622	0.068989	0.14928				3.1262	3.6064	3.2046	4.2042	4.79
0.164976	0.167197	0.065466	0.066983	0.126109				5.292	3.5574	3.871	3.7338	4.2
0.28069	0.220597	0.033863	0.08942	0.063922				5.88	4.4688	4.1944	4.6648	4.71
0.265545	0.13966	0.112776	0.154284	0.027189				5.047	3.7044	3.381	5.0176	5.49
0.167286	0.058026	0.026044	0.027719	0.134192				2.8518	3.2634	4.459	4.1356	5.55
0.199384	0.031257	0.016917	0.174229	0.021002				5.4782	4.5276	7.3598	3.4594	8.59
0.172947	0.065713	0.036682	0.105425	0.13589				3.1556	1.6072	4.1356	3.8416	0.353
0.208997	0.166501	0.067477	0.048984	0.092031				5.6644	4.5374	3.4496	4.116	6.57
0.169381	0.076257	0.026487	0.035683	0.216834				6.3798	5.047	3.6456	4.0082	3.74
0.116368	0.084087	0.081627	0.07408	0.110715				2.5088	4.1356	4.1846	4.8314	5.38
0.167703	0.066695	0.022856	0.142399	0.063802				4.8804	4.0572	6.0662	3.6652	5.89
0.065684	0.220664	0.036486	0.079839	0.118505				4.8804	3.7142	4.7138	4.2826	5.7
0.216085	0.029452	0.027536	0.044994	0.038896				4.0474	2.5186	4.6648	2.6166	5.07
0.154162	0.033819	0.0305	0.03377	0.033554				4.3414	2.6264	4.655	4.4394	2.68
0.191906	0.016441	0.032125	0.118233	0.066083				4.5374	3.7632	4.9294	3.0282	5.6
0.228712	0.076673	0.031245	0.083103	0.087739				3.5084	3.4398	5.3312	4.3218	5.87
0.123244	0.100737	0.086075	0.117591	0.090912				3.1164	5.243	2.8518	2.7342	3.03
0.124521	0.182418	0.028908	0.025629	0.137228				1.0976	5.537	5.2724	3.6358	1.77
0.177892	0.036046	0.056592	0.020136	0.12423				6.272	3.5868	2.9302	3.6848	0.725
0.151609	0.030798	0.054329	0.089335	0.094973				5.9388	2.5872	3.7632	5.0862	3.65
0.255152	0.046318	0.028101	0.056375	0.029962				3.2634	6.3896	7.203	2.5872	5.03
0.202839	0.044045	0.026514	0.023745	0.179507				3.0968	6.2524	5.2038	5.782	5.04
0.094279	0.114929	0.055687	0.038788	0.098005				3.1752	4.2826	3.2732	6.1838	7.48
0.232676	0.265426	0.022854	0.035863	0.136258				5.2626	3.9396	4.2826	6.4974	5.24
0.216894	0.060382	0.139839	0.159329	0.029223				5.3704	5.9094	4.0572	3.9102	3.93
0.085091	0.082618	0.104154	0.031757	0.061096				2.6754	4.3022	4.7922	3.185	9.87
0.287929	0.170155	0.072781	0.192713	0.141759				3.3418	4.1454	3.2536	4.1552	3.15
0.250567	0.052322	0.051813	0.117031	0.123074				4.8608	4.6158	3.5182	5.8212	4.98
0.145471	0.023515	0.058908	0.068377	0.062462				3.8808	8.4868	2.94	4.116	3.18
0.147638	0.059759	0.03076	0.150551	0.052216				6.1936	9.3786	2.3226	3.234	8.18
0.243762	0.166571	0.024835	0.060307	0.109946				4.3904	3.3124	4.5178	5.292	4.06
0.253125	0.180359	0.047185	0.052887	0.036603				5.3704	3.6456	2.9596	3.136	4.6
0.288601	0.073041	0.033624	0.062162	0.149053				6.419	6.6934	3.3516	3.5084	3.25
0.025599	0.025621	0.034384	0.040651	0.079648				4.263	2.7146	5.0078	2.0188	6.5
0.199499	0.267161	0.133387	0.060464	0.045225				4.9686	4.9588	2.9792	5.2136	4.35
0.130865	0.243866	0.179494	0.032553	0.171348				3.6456	4.1944	2.1756	3.6946	5.83
0.246759	0.156628	0.034071	0.05063	0.072619				3.038	3.4398	6.3602	0.8918	4.53
0.298757	0.054309	0.022861	0.123707	0.100811				6.9286	2.2246	4.0278	3.4692	5.42
0.216593	0.163823	0.029418	0.18015	0.045986				3.479	4.0768	4.6844	5.3312	3.97
0.154371	0.065243	0.021138	0.07641	0.232164				3.2928	8.8102	8.085	8.183	4.43
0.221837	0.034648	0.075031	0.071569	0.11009				3.2928	4.4296	3.2928	2.6656	3.84
0.246546	0.133151	0.035061	0.061843	0.028271				5.2136	4.0376	4.459	3.5182	6.63
0.129807	0.052139	0.016134	0.017861	0.099728				3.5084	3.3614	9.5452	5.9878	4.91
0.10511	0.116984	0.022299	0.126386	0.061062				2.1462	2.989	5.341	3.5182	2.49
0.217231	0.145233	0.028916	0.030932	0.020274				4.1944	2.548	4.508	2.4598	4.9
0.1446	0.077779	0.027936	0.130944	0.097697				4.7824	2.8028	3.2634	2.303	9.67
0.128226	0.117507	0.035235	0.062923	0.046636				4.7334	5.0176	6.5464	4.1748	2.86
0.167851	0.024522	0.056958	0.034216	0.050593				6.7228	4.8314	3.5868	4.4492	3.38
0.169967	0.217589	0.039071	0.062413	0.019401				4.7628	3.479	4.0768	3.6358	5.8
0.176921	0.08872	0.040028	0.114309	0.185056				9.1434	4.5668	5.5762	3.5182	6.77
0.150839	0.126683	0.046222	0.101798	0.047842				4.0474	2.0776	3.2242	4.802	7.45
0.123104	0.099535	0.089526	0.141142	0.037182				4.5472	3.1458	2.94	4.1846	7.4
0.210558	0.033054	0.067215	0.032266	0.164584				3.9102	4.067	4.2336	5.7624	3.99
0.125443	0.126287	0.022126	0.061297	0.098269				5.4194	4.9098	3.381	3.4986	7.11
0.189632	0.016836	0.062182	0.119468	0.028027				4.8412	6.4582	3.9102	4.5668	4.66
0.157019	0.024086	0.041531	0.024717	0.016309				4.508	6.0074	3.9396	5.5272	6.62
0.103093	0.191679	0.043095	0.037879	0.184272				3.4986	4.606	3.626	2.1658	4.83
0.055495	0.162552	0.062549	0.073844	0.143793				1.0192	9.4472	3.7338	6.8502	3.75
0.26852	0.145209	0.056288	0.090174	0.056455				3.1752	2.9008	2.8714	3.3026	3.89
0.186183	0.113668	0.023574	0.029704	0.122528				6.0564	6.419	4.4198	4.4296	4.6
0.082432	0.068086	0.031783	0.175325	0.041945				3.479	3.43	5.6938	2.4598	5.83
0.23451	0.196282	0.026757	0.027774	0.179591				3.577	3.3614	2.7636	2.9204	4.39
0.09376	0.089342	0.025496	0.045498	0.209303				4.753	3.1458	6.6052	2.1364	3.67
0.139625	0.068047	0.043979	0.029684	0.126636				5.4292	3.6946	4.0572	7.6048	7.33
0.126593	0.120592	0.044039	0.126313	0.124687				3.7044	4.7138	3.2144	3.1556	2.95
0.115328	0.050478	0.029677	0.040975	0.148712				4.8314	2.9106	2.4402	4.1258	4.48
0.094559	0.091285	0.025456	0.129978	0.022385				5.1744	3.2144	5.1254	4.5864	5.65
0.269291	0.186772	0.017511	0.128633	0.140116				2.9792	5.3312	5.7526	4.3806	3.91
0.21259	0.048528	0.027293	0.076856	0.038386				4.3904	2.9008	4.41	4.851	4.25
0.172612	0.107915	0.09645	0.043912	0.170304				5.39	4.214	4.7138	1.3034	2.67
0.145302	0.080982	0.015947	0.123054	0.133962				2.499	6.9188	5.6056	2.5872	4.07
0.035552	0.042177	0.024117	0.028796	0.172051				4.9784	2.1462	4.8314	2.793	6.44
0.14367	0.074524	0.038055	0.155405	0.058225				4.4688	2.6558	6.9972	3.92	6.09
0.188107	0.02399	0.033617	0.044078	0.113295				3.6162	3.4888	5.7428	4.2532	4.42
0.198592	0.02177	0.059498	0.049183	0.087416				6.1446	4.9294	3.0478	5.1156	7.14
0.150308	0.041071	0.034275	0.066856	0.162833				3.7926	7.1344	4.0376	6.5464	3.38
0.179169	0.116507	0.083914	0.130188	0.162496				3.6064	4.5962	3.577	3.8122	3.16
0.031308	0.105193	0.05707	0.123733	0.065915				2.9008	5.4978	2.6852	4.4296	9.92
0.221889	0.077286	0.040349	0.102109	0.092206				4.5962	3.871	2.8126	3.1066	3.43
0.079192	0.021143	0.040073	0.034217	0.107607				2.8812	3.4594	4.263	5.4684	0.529
0.236355	0.055396	0.038667	0.124815	0.119831				2.8028	4.1748	5.0862	3.8416	5.19
0.253563	0.055986	0.043133	0.126956	0.095392				3.3222	4.4296	3.4888	4.2924	8.18
0.198357	0.18883	0.049749	0.103981	0.072478				5.1744	3.969	3.1752	8.0458	7.19
0.080338	0.079678	0.023681	0.093435	0.111344				3.9494	4.3806	5.1548	2.7832	3.69
0.147531	0.089078	0.033153	0.037026	0.138914				3.9592	4.2924	5.831	5.0666	3.98
0.115133	0.074562	0.023683	0.116746	0.121676				6.2916	5.1254	6.0466	3.5378	3.41
0.200872	0.041105	0.036758	0.018195	0.184829				7.6734	3.871	4.165	4.0572	5.37
0.086524	0.079057	0.045509	0.03743	0.295229				2.548	4.2728	4.5668	3.7632	3.55
0.238139	0.201732	0.061119	0.102604	0.168116				3.7632	7.2814	3.871	3.2634	3.52
0.182333	0.120619	0.021422	0.110785	0.03164				4.2336	2.6264	6.517	4.9588	1.52
0.13585	0.040357	0.024123	0.078407	0.048382				3.6946	2.058	3.822	5.8016	5.97
0.130116	0.080695	0.029924	0.039685	0.076107				4.2336	5.0176	4.0768	2.3912	3.33
0.219008	0.198056	0.039416	0.015263	0.169661				4.5668	4.1846	2.5774	6.321	5.75
0.225006	0.081132	0.022095	0.031513	0.056616				4.9294	5.4292	6.1642	4.4492	5.46
0.168849	0.054471	0.046642	0.025851	0.233556				4.9	4.2042	2.9694	2.3324	4.08
0.263381	0.037549	0.048163	0.02299	0.049589				4.7138	3.9396	3.8122	3.1164	3.99
0.246401	0.172519	0.037026	0.050635	0.235571				5.3704	3.626	4.6648	6.2622	3.02
0.207567	0.199307	0.05381	0.030049	0.044556				4.459	3.1066	4.6746	6.6542	5.98
0.13685	0.027549	0.033722	0.022634	0.188025				4.5962	2.9694	6.0172	6.4876	5.74
0.22211	0.044125	0.087248	0.019835	0.129208				5.1156	3.0772	2.2638	3.675	4.42
0.260491	0.17859	0.054617	0.029164	0.057546				4.8804	4.2728	3.4594	5.3018	4.25
0.212546	0.173248	0.035777	0.029313	0.106146				4.4688	8.1242	4.4198	5.3508	6.68
0.165858	0.088033	0.020633	0.143618	0.118796				5.9682	6.6542	5.4684	3.8808	5.36
0.132928	0.184444	0.031145	0.055403	0.09427				3.1948	5.6742	3.7142	3.5868	4.01
0.160692	0.199186	0.048472	0.143618	0.073879				3.9592	3.0478	4.8314	3.9592	4.5
0.210996	0.08984	0.046863	0.03102	0.151692				5.5468	2.5088	3.5182	3.2536	7.82
0.140073	0.124352	0.019804	0.060107	0.150177				4.018	6.7914	4.8804	3.9592	3.7
0.220351	0.138449	0.033004	0.030791	0.0594				3.626	6.4778	3.8122	6.1544	2.35
0.165619	0.249029	0.0224	0.051362	0.058004				3.3222	4.2532	6.5268	5.1842	3.66
0.159441	0.021833	0.021744	0.040944	0.118795				6.3112	4.6158	5.2136	6.4778	8.48
0.21714	0.08071	0.025665	0.024124	0.257133				4.6158	6.5856	7.8498	7.2226	5.42
0.169312	0.133044	0.026128	0.115969	0.117226				5.8016	5.3998	3.8612	3.2634	3.36
0.106658	0.041211	0.071435	0.260724	0.183642				5.5174	5.7428	3.3516	4.9392	6.18
0.211382	0.33978	0.026419	0.170712	0.025663				9.5844	3.9396	4.0278	2.842	3.67
0.134496	0.036514	0.021811	0.046904	0.066366				3.3908	4.7726	5.6056	5.5566	5.9
0.117059	0.038813	0.060668	0.081741	0.116322				6.6836	5.5468	4.8118	3.3418	5.36
0.122219	0.127061	0.061219	0.057286	0.020333				4.2238	5.831	3.5378	1.2054	8.17
0.098786	0.055772	0.053898	0.083873	0.03549				4.6844	4.7824	4.361	5.4782	2.78
0.060309	0.152676	0.051194	0.018583	0.026789				4.9882	4.3022	4.1944	7.399	4.85
0.054512	0.164863	0.098674	0.027247	0.057323				3.0968	4.949	3.2536	2.793	6.15
0.159469	0.053787	0.026692	0.025762	0.06798				5.9976	4.1062	4.1748	6.076	4.67
0.201216	0.113455	0.025469	0.034013	0.17279				4.1062	5.145	3.7338	1.7444	5.3
0.182824	0.081896	0.094451	0.036662	0.060232				4.9196	4.606	2.548	7.5166	4.15
0.058533	0.076723	0.037655	0.027617	0.061557				2.254	5.243	3.6848	3.8416	5.31
0.156855	0.143577	0.203108	0.084964	0.114484				4.5374	3.9788	2.7146	4.6942	7.16
0.196699	0.119988	0.017978	0.08567	0.224202				6.8306	3.5476	5.7232	3.6946	6.06
0.133865	0.203224	0.02948	0.13245	0.219411				2.8224	5.6938	6.6052	4.557	4.09
0.194912	0.053423	0.054301	0.161738	0.021222				3.087	3.4496	3.626	3.5574	3.6
0.153161	0.074435	0.044802	0.031295	0.120851				4.1552	3.3908	2.0972	3.0674	3.71
0.201412	0.198937	0.102555	0.084306	0.117574				3.8416	6.2818	2.401	3.7828	6.78
0.175174	0.051755	0.028647	0.075998	0.058194				4.4492	1.176	3.3124	6.3308	5.44
0.218314	0.141839	0.021911	0.178202	0.064835				3.4202	4.4002	4.6844	4.3806	7.07
0.228336	0.058171	0.014313	0.115669	0.040468				4.1552	2.8714	5.9094	7.9674	9.68
0.198846	0.098499	0.038772	0.050009	0.083524				4.1258	5.4292	5.8996	5.5958	2.34
0.056103	0.292561	0.045051	0.063199	0.169931				2.3128	5.4782	3.7632	6.1642	3.42
0.178563	0.182134	0.056436	0.02331	0.096447				3.3908	3.185	5.5566	3.724	6.77
0.098522	0.112254	0.030747	0.047792	0.091657				4.4394	5.1156	4.4884	3.3712	7.22
0.139252	0.146072	0.086662	0.088498	0.026049				1.519	2.8714	4.8412	3.8318	9.53
0.180311	0.181773	0.028777	0.065794	0.035372				5.0274	6.5562	4.7236	2.5382	1.38
0.173643	0.086714	0.040666	0.082101	0.063689				3.1458	4.2728	5.8016	4.0866	3.98
0.214296	0.162451	0.033967	0.03656	0.113035				5.2528	3.3516	4.0082	5.8016	4.78
0.145502	0.038148	0.068635	0.025236	0.02939				7.5558	3.4006	6.86	4.704	3.35
0.265409	0.272516	0.032972	0.087853	0.149094				4.1356	3.9592	3.5476	4.9196	4.87
0.070971	0.189788	0.057192	0.032608	0.08171				4.214	5.5076	3.7436	3.8122	3.18
0.207606	0.02288	0.050703	0.107481	0.250158				4.802	3.5182	5.0176	6.3504	3.49
0.21131	0.114723	0.023827	0.056825	0.044525				3.1164	5.0274	8.7514	3.4692	6.97
0.15185	0.12911	0.034809	0.154004	0.041481				5.3606	4.459	2.6264	4.7334	5.63
0.189295	0.155827	0.069358	0.038505	0.087293				4.9588	6.419	2.7048	3.5182	5.43
0.159342	0.05335	0.045126	0.163471	0.092698				4.0474	3.283	2.058	2.793	7.47
0.272198	0.053514	0.091821	0.147216	0.109944				4.263	5.2234	2.009	1.7444	6.75
0.072131	0.053289	0.030558	0.035594	0.079751				2.9008	2.3814	4.2826	7.5166	5.29
0.04427	0.116084	0.046927	0.09445	0.0232				3.8612	6.2328	2.5284	2.6068	3.82
0.068715	0.282541	0.045056	0.050122	0.091235				1.8522	5.0862	4.0082	3.4104	8.41
0.073185	0.077259	0.05233	0.14876	0.097696				5.1548	6.6542	5.0372	4.8902	6.38
0.293975	0.101131	0.044174	0.22035	0.171727				3.185	2.2834	2.45	3.92	3.54
0.179541	0.180598	0.027642	0.04628	0.161244				3.3712	3.4398	3.773	4.2238	3.31
0.089269	0.101889	0.041554	0.060322	0.029319				4.3904	3.0282	3.7436	6.8208	3.33
0.119971	0.164674	0.030169	0.063086	0.114972				3.8318	4.4982	6.4092	2.5284	7.18
0.209642	0.036933	0.038149	0.031962	0.107593				3.528	5.4782	4.0866	3.7926	5.21
0.243278	0.091951	0.053441	0.07118	0.115507				3.7338	3.6554	4.9	3.6162	4.3
0.262761	0.117667	0.046985	0.043866	0.106349				4.7628	5.145	4.41	3.1752	5.64
0.069232	0.197555	0.044413	0.030224	0.061148				2.9988	5.243	3.332	5.243	4.01
0.177752	0.186252	0.021575	0.122612	0.101693				7.056	4.851	4.655	5.194	3.67
0.156625	0.099622	0.031267	0.028938	0.02938				4.0474	3.5378	5.341	5.8212	5.32
0.219558	0.237813	0.051452	0.030842	0.063457				3.1458	4.8412	4.3022	4.2924	5.09
0.205152	0.234117	0.01841	0.182777	0.226728				4.8608	4.3316	7.8694	3.4888	3.68
0.027576	0.041181	0.02176	0.059996	0.121315				1.5974	3.4986	3.9494	3.0282	1.13
0.064883	0.244088	0.034752	0.108888	0.147846				1.9404	3.7436	4.4198	5.8898	4.93
0.106745	0.03417	0.021653	0.040951	0.027757				2.8714	4.1944	6.2034	3.9494	3.18
0.210504	0.06819	0.023948	0.122155	0.154411				4.312	5.3704	6.3406	4.5276	5.05
0.142283	0.225773	0.01871	0.065451	0.065109				4.4296	3.9494	4.5766	3.6162	5.48
0.272546	0.031651	0.045011	0.188041	0.236793				3.9494	3.1066	5.5664	3.6946	2.69
0.121938	0.098023	0.142094	0.107667	0.052617				5.5958	3.9004	4.851	3.6064	4.65
0.228444	0.290397	0.020248	0.057123	0.052482				3.3124	7.0854	4.7726	5.488	2.29
0.143969	0.131171	0.05325	0.039727	0.051214				6.272	4.3414	2.7538	3.7142	4.97
0.138836	0.173051	0.036603	0.102123	0.105805				4.1846	6.076	3.1556	2.7538	5.95
0.174708	0.089459	0.027568	0.102497	0.19247				4.0474	5.2528	5.537	3.185	5.24
0.209623	0.041535	0.026116	0.105056	0.106153				4.8608	2.0776	3.5476	3.6554	3.89
0.080024	0.083135	0.062193	0.152743	0.203116				7.791	5.1156	4.1356	3.0674	4.01
0.22644	0.062022	0.029799	0.046534	0.168529				4.3904	2.7244	4.6452	3.3222	5.8
0.174425	0.075844	0.031647	0.172712	0.046992				4.5276	3.9102	4.2042	2.8812	2.73
0.199093	0.075587	0.049981	0.038639	0.042892				3.6358	7.0756	3.8122	3.8808	7.25
0.196166	0.188743	0.029443	0.185796	0.021047				3.773	5.5272	4.3316	2.6852	4.76
0.112455	0.054977	0.032182	0.08123	0.096572				3.7044	6.272	3.3124	2.9694	2.86
0.216674	0.104533	0.035685	0.057503	0.180476				3.3026	5.3704	4.8118	7.056	3.61
0.144638	0.161652	0.016793	0.044923	0.044801				2.5284	4.753	4.851	3.822	4.33
0.131357	0.169559	0.05283	0.034204	0.052658				1.9306	3.9984	3.773	5.4782	4.69
0.149605	0.059543	0.025019	0.01906	0.082926				4.5178	4.5178	5.929	5.3802	9.39
0.160098	0.054339	0.056794	0.028171	0.11296				5.7428	4.802	2.7832	5.0372	4.16
0.028836	0.094598	0.032399	0.081124	0.108816				3.43	2.5088	3.2046	5.8408	5.52
0.188646	0.145418	0.052269	0.020331	0.144014				7.6342	4.9392	2.793	2.9988	4.5
0.070974	0.053212	0.02372	0.037774	0.112062				2.7636	5.0078	4.361	4.3708	4.25
0.162799	0.178328	0.052186	0.026067	0.079053				3.2928	4.4198	3.1458	4.1258	2.13
0.041658	0.069178	0.02565	0.129284	0.087966				2.94	4.3806	3.6848	2.989	4.37
0.211104	0.241616	0.016001	0.024068	0.124859				6.5954	4.6256	5.9388	7.497	3.75
0.197108	0.058505	0.025746	0.102624	0.034153				2.9498	6.0662	4.9588	4.7138	5.31
0.124988	0.212258	0.069489	0.123236	0.147605				3.8416	6.0074	3.2536	1.7836	4.43
0.068677	0.10543	0.03301	0.108085	0.126372				3.626	4.557	3.7632	3.0674	3.48
0.209205	0.074854	0.04691	0.041375	0.085875				3.234	5.1352	4.1846	6.3896	4.88
0.220448	0.115813	0.020288	0.073904	0.076321				4.41	5.7232	4.9588	3.822	3.02
0.228986	0.076433	0.02311	0.16338	0.144709				3.0968	6.9384	4.9294	3.8122	4.66
0.150657	0.030643	0.033642	0.028271	0.112669				5.1842	3.7436	4.753	7.7126	4.29
0.250994	0.070832	0.045264	0.087752	0.078072				4.1846	3.381	2.8322	4.5864	6.72
0.139877	0.094344	0.078815	0.10509	0.248794				3.0576	5.4782	2.401	3.8318	4.2
0.035967	0.088354	0.043672	0.112267	0.038456				4.8118	5.3998	3.969	3.3614	5.95
0.223954	0.224807	0.018243	0.13598	0.162384				5.7526	2.107	5.6448	5.4782	6.94
0.191993	0.121782	0.01581	0.081212	0.018566				4.3022	4.5374	6.37	3.9886	4.73
0.259654	0.081033	0.153841	0.177532	0.147912				3.9494	4.655	4.459	4.4492	4.43
0.078938	0.225508	0.058158	0.066684	0.038987				1.421	4.851	4.116	4.018	0.598
0.253457	0.242389	0.031067	0.04052	0.132309				4.3806	2.7146	5.5272	3.4888	3.78
0.268577	0.115156	0.050392	0.071267	0.103707				3.2634	4.6844	3.724	5.6546	2.13
0.131758	0.205978	0.038634	0.024476	0.142731				6.5562	5.1548	5.8016	1.8718	6.94
0.186778	0.220289	0.052804	0.020702	0.182099				5.439	5.7036	5.4586	6.6444	4.32
0.401001	0.060974	0.026147	0.037444	0.12613				1.9698	4.0572	4.7236	3.3418	3.42
0.139422	0.111727	0.045187	0.091339	0.055022				6.4484	6.1152	3.2144	6.8796	7.52
0.180547	0.089086	0.01968	0.134029	0.147763				2.9988	4.8608	4.5766	4.6844	2.98
0.029162	0.14697	0.020865	0.160537	0.155907				2.7636	4.9392	4.6452	4.4394	5.49
0.076028	0.114886	0.103029	0.026573	0.040044				4.312	5.9388	2.5284	4.6354	4
0.089291	0.050297	0.023496	0.057374	0.037865				3.969	2.2246	5.8212	3.1752	7.08
0.178558	0.280084	0.035897	0.110628	0.227874				3.626	4.5276	6.9384	9.359	2.66
0.296578	0.065501	0.041189	0.054718	0.023745				4.1748	5.1744	7.84	3.3614	4.82
0.144966	0.155205	0.077383	0.095077	0.208515				3.8612	4.8216	5.5762	4.557	4.91
0.185971	0.045357	0.042722	0.154045	0.047977				4.9588	7.546	2.4598	4.2336	4.1
0.115531	0.138174	0.067895	0.054925	0.167156				5.88	7.3598	3.4202	3.1164	4.3
0.121779	0.025746	0.035945	0.054835	0.061833				3.4006	3.8122	7.9282	3.0282	6.18
0.122755	0.061441	0.048097	0.070892	0.055589				5.635	1.813	3.6554	3.2438	5.18
0.064174	0.245733	0.020861	0.185003	0.133449				3.9984	3.6554	4.9686	3.7828	4.5
0.196375	0.063426	0.03178	0.056277	0.140883				5.5076	3.1752	4.1258	4.802	3.25
0.080256	0.175919	0.015115	0.04965	0.063369				2.254	6.2622	4.6452	3.0184	5.08
0.378599	0.041475	0.032126	0.115279	0.118661				1.7836	5.1352	1.9992	3.7044	3.36
0.140212	0.190432	0.07593	0.103932	0.02315				4.7726	6.272	2.499	5.3312	9.78
0.142874	0.100257	0.02814	0.124022	0.148859				2.107	5.1646	2.8616	4.5766	3.08
0.279256	0.218054	0.024332	0.042562	0.100433				2.5088	4.8412	6.5464	2.8812	4.11
0.240761	0.038881	0.027709	0.04242	0.126853				4.1258	4.3316	5.2724	4.4394	4.55
0.174519	0.194736	0.043412	0.161292	0.111967				3.6652	3.1458	3.3614	4.802	4.48
0.178206	0.222849	0.040999	0.119988	0.048217				5.0568	5.5174	3.7142	2.744	0.862
0.163922	0.043582	0.020265	0.060381	0.081748				3.4594	4.5668	4.9588	8.6436	6.23
0.088606	0.039445	0.067478	0.122658	0.04331				3.7828	1.8032	4.1258	3.675	5.7
0.189925	0.155472	0.037057	0.083274	0.132391				3.7338	4.8314	3.9984	9.5746	3.22
0.251467	0.161445	0.227925	0.202835	0.073517				3.8024	7.2618	3.3516	3.6946	2.35
0.111258	0.165642	0.030545	0.026995	0.080319				7.1344	9.7314	3.92	3.1066	3.62
0.060566	0.088967	0.040003	0.039035	0.162355				2.1266	6.027	4.5276	4.6844	3.28
0.147061	0.051496	0.034851	0.033536	0.094208				5.0176	3.479	3.6162	5.5762	4.67
0.211784	0.027183	0.018473	0.058113	0.037611				2.6166	3.9004	5.292	5.5762	5.56
0.227981	0.116292	0.037323	0.020773	0.075972				4.4394	4.557	3.4594	8.2712	5.35
0.141241	0.217994	0.034611	0.091437	0.159944				5.3116	4.949	5.4586	2.9008	4.94
0.158795	0.079206	0.028053	0.065267	0.150204				4.508	3.4594	5.6154	4.3316	3.76
0.202605	0.076908	0.028055	0.101955	0.12229				4.9686	2.646	3.5476	5.0666	3.24
0.222051	0.163964	0.041553	0.030805	0.063824				3.4104	4.851	3.6064	4.606	2.26
0.031127	0.096671	0.041318	0.066882	0.127745				2.9792	3.087	4.0082	3.8514	4.61
0.220289	0.085329	0.153711	0.044606	0.179644				6.9776	3.479	3.038	4.0964	5.7
0.131766	0.137614	0.040611	0.040493	0.097104				1.8718	3.6358	2.1658	5.5272	4.21
0.054177	0.127854	0.041326	0.061373	0.140593				3.0478	4.508	4.1062	2.2246	4.46
0.028862	0.078926	0.016776	0.061517	0.193877				3.6652	7.8498	4.0866	2.9596	5.98
0.139867	0.13769	0.048538	0.031122	0.089678				7.9674	4.3218	3.969	5.3704	3.72
0.069799	0.112701	0.014347	0.06188	0.042445				2.793	3.0184	5.7134	2.6852	2.92
0.123537	0.040559	0.028625	0.026097	0.027491				4.7824	3.6162	4.41	2.4598	6.9
0.187249	0.162024	0.026729	0.116192	0.029595				6.1838	5.0666	3.6946	4.0474	4.37
0.206088	0.048071	0.057207	0.175791	0.135464				6.0368	3.43	2.548	6.4876	2.41
0.25235	0.01628	0.044523	0.036635	0.102739				5.8212	6.2916	5.8114	5.7722	2.03
0.130689	0.039443	0.038196	0.12078	0.036613				3.5084	4.753	3.871	2.5382	6.37
0.144652	0.032142	0.066314	0.114256	0.05231				9.212	3.2732	3.136	4.6354	3.52
0.233651	0.067034	0.027836	0.07748	0.12848				2.9792	4.2924	4.4884	4.5276	7.39
0.382919	0.099647	0.026998	0.240912	0.021994				4.0768	7.5852	4.6746	3.7828	4.31
0.1853	0.063358	0.03543	0.032959	0.244217				5.1156	2.2834	4.116	5.88	5.37
0.257579	0.156442	0.02626	0.037535	0.091421				4.5962	5.2332	4.9	4.3414	4.29
0.215203	0.160599	0.103625	0.028836	0.050931				3.9984	4.4492	3.332	3.9102	3.9
0.039447	0.084312	0.032248	0.033559	0.161168				4.0278	3.4496	5.5076	3.0674	3.46
0.030887	0.038737	0.024638	0.047035	0.017835				4.2434	4.0572	2.989	3.6064	7.09
0.098995	0.185148	0.041919	0.068905	0.036204				2.0972	4.1846	2.4696	4.4394	3.53
0.14361	0.113328	0.030281	0.09183	0.055304				5.488	3.9886	2.989	3.9788	5.19
0.268935	0.045392	0.03244	0.093361	0.09842				4.4198	6.3896	4.3218	5.0078	3.74
0.03209	0.06402	0.087778	0.244063	0.050278				6.125	2.8812	2.8518	3.0086	4.64
0.213526	0.188526	0.036406	0.087036	0.047162				7.448	4.998	3.6946	6.5954	5.57
0.212679	0.052709	0.128551	0.106248	0.11596				4.7432	5.2528	4.3708	4.2728	4.04
0.025923	0.122485	0.020382	0.112816	0.146762				3.6456	4.6354	4.3904	3.871	4.16
0.321193	0.123715	0.019478	0.025547	0.079876				4.4884	4.9	6.5562	5.1646	6.14
0.11933	0.087841	0.028353	0.066738	0.168626				4.4884	3.8416	4.0278	5.9584	4.63
0.057353	0.048942	0.030486	0.160939	0.153435				2.1854	3.9396	3.1556	5.2038	3.99
0.271095	0.136131	0.024837	0.028407	0.056104				4.9882	6.7326	6.7032	3.136	4.77
0.222062	0.052918	0.022531	0.137948	0.085106				4.2532	5.4096	5.537	2.8126	7.87
0.188887	0.074649	0.024178	0.046969	0.067567				3.3614	6.125	5.2332	2.9792	4.92
0.164901	0.141083	0.057372	0.048002	0.108947				3.283	6.272	2.4402	5.488	5.28
0.118512	0.228555	0.034269	0.044668	0.028184				3.5966	3.5084	3.0674	4.3218	4.39
0.070035	0.036185	0.016472	0.064789	0.074845				6.7816	3.4496	6.5072	4.3904	6.68
0.168084	0.151032	0.036914	0.045055	0.063439				3.6652	3.332	2.4108	3.9396	4.3
0.202863	0.07648	0.080775	0.024991	0.217389				6.4582	4.6354	4.8118	8.722	5.48
0.18928	0.200035	0.021046	0.021878	0.08806				2.7244	4.606	5.3704	8.2712	6.86
0.203532	0.175528	0.022693	0.049288	0.112534				6.4582	6.5268	3.5378	6.4974	6.44
0.269337	0.229416	0.068027	0.035981	0.17475				3.6554	3.5476	3.2046	3.3712	7.63
0.200494	0.054041	0.041787	0.122759	0.213224				3.8906	5.096	5.3802	7.2716	9.07
0.171328	0.19291	0.077164	0.031009	0.120295				2.597	3.724	2.9988	3.8122	5.63
0.203675	0.139075	0.031155	0.063937	0.2264				3.0674	1.078	3.528	4.9294	3.52
0.12915	0.245155	0.027531	0.165985	0.081763				7.7616	3.969	5.88	3.381	5.5
0.028045	0.035519	0.049323	0.078166	0.016631				2.1266	4.8902	4.6354	3.5378	5.77
0.292434	0.178873	0.045413	0.030437	0.132819				2.7244	7.2226	2.7538	4.018	4.82
0.16187	0.132478	0.029751	0.145588	0.18374				4.2728	3.1066	6.6738	2.8714	3.34
0.134366	0.039057	0.024064	0.081164	0.09714				7.4284	4.7236	4.7726	3.9298	3.01
0.045771	0.183681	0.019546	0.207302	0.239053				2.3422	4.0964	5.8506	3.9886	4.64
0.226801	0.16804	0.035437	0.029967	0.158045				4.0572	5.9976	5.6546	3.9102	6.81
0.216339	0.040081	0.034842	0.103161	0.061451				3.4496	4.557	2.0482	4.8706	5.02
0.262919	0.161575	0.029554	0.022813	0.030929				3.0478	4.2728	4.4786	5.5468	4.64
0.125792	0.047668	0.089878	0.040187	0.050238				2.94	5.7134	3.3222	3.9396	7.33
0.205912	0.142386	0.065424	0.035044	0.119167				4.8608	4.998	5.0078	2.4794	4.61
0.194147	0.162797	0.038586	0.034158	0.221275				3.7828	4.4394	4.0768	2.9302	4.66
0.179243	0.140169	0.025729	0.102539	0.030686				4.0572	6.8796	5.6252	4.2336	5.55
0.169959	0.141612	0.024979	0.08059	0.04866				3.1164	2.5774	3.7436	3.9102	5.94
0.225404	0.124124	0.031485	0.040442	0.190271				3.4496	4.5962	3.381	3.3908	5.21
0.194101	0.177452	0.017825	0.041204	0.128385				5.7624	5.2038	3.871	3.871	4.87
0.16468	0.197991	0.029778	0.085176	0.089701				6.8992	3.5182	4.8902	2.6362	4.24
0.246203	0.113978	0.042235	0.036797	0.10259				4.8314	6.566	3.528	4.116	0.539
0.223504	0.166114	0.025156	0.01742	0.145558				2.7342	5.439	4.9294	5.635	6.01
0.223704	0.077079	0.034497	0.056132	0.047157				6.5758	4.0964	3.7926	2.744	4.85
0.217522	0.088908	0.042868	0.033021	0.042867				5.4096	5.3704	3.577	2.5186	7.11
0.257079	0.116928	0.022956	0.043663	0.045899				2.5088	4.9098	5.7036	4.557	2.16
0.130451	0.122476	0.106836	0.03558	0.028226				4.606	4.557	3.479	3.969	4.19
0.181075	0.264969	0.031382	0.06987	0.147178				7.3794	3.9494	5.5762	4.7922	5.6
0.139298	0.112866	0.027955	0.155052	0.105512				3.2928	3.8906	4.6158	2.8224	4.29
0.263766	0.064008	0.044768	0.049927	0.051663				5.733	4.116	4.0474	4.6942	5.49
0.224866	0.113135	0.021227	0.0668	0.068277				2.1462	5.1254	4.1062	3.724	4.12
0.181987	0.237882	0.048661	0.022834	0.071111				5.8604	4.3316	2.597	1.9012	6.85
0.043564	0.05591	0.103919	0.030013	0.037796				3.2438	2.7048	9.6628	4.4884	4.15
0.273675	0.03555	0.042372	0.02184	0.067546				4.214	3.3418	3.2144	4.067	4.82
0.202063	0.02532	0.03368	0.023199	0.125783				4.7824	9.4276	3.7142	3.9494	2.91
0.124885	0.101603	0.025922	0.121825	0.019985				2.1658	4.9784	3.3026	4.5962	4.91
0.131531	0.085633	0.028219	0.166506	0.161341				5.3116	4.2826	2.9302	3.2536	4.18
0.080755	0.164243	0.025724	0.080255	0.034274				4.9294	7.693	5.3998	6.9482	3.7
0.170536	0.04694	0.061824	0.03674	0.013396				4.1846	4.5374	4.508	3.1262	5.73
0.132249	0.044705	0.093109	0.11369	0.051779				3.8416	3.283	4.4492	4.3512	5.45
0.268926	0.034717	0.021942	0.07472	0.176321				3.4006	5.2136	5.0078	5.5664	3.54
0.293892	0.047174	0.02808	0.019141	0.030025				3.2928	3.2536	5.5076	2.9302	3.85
0.214823	0.120224	0.068415	0.146243	0.038927				5.1058	4.2042	3.626	3.7828	2.81
0.203051	0.060878	0.050854	0.017126	0.139976				5.3802	4.4492	5.0372	2.891	2.59
0.241145	0.08631	0.033621	0.012485	0.019231				2.4206	3.4202	3.9494	6.86	6.15
0.19443	0.171165	0.058676	0.090007	0.049753				5.1352	3.871	4.7726	2.8812	4.38
0.260303	0.181942	0.020937	0.031805	0.09262				6.0662	5.1744	4.7628	4.9294	3.03
0.156567	0.041948	0.021599	0.026361	0.117239				2.8518	2.5186	5.39	4.6256	3.97
0.263254	0.026842	0.032206	0.03787	0.026477				3.7436	3.0478	5.1058	3.8024	5.54
0.207813	0.044231	0.02338	0.032256	0.18391				2.4696	4.9	5.6154	3.5476	3.83
0.176643	0.11434	0.018378	0.016636	0.172412				4.9098	3.9592	5.5468	3.5672	5.32
0.151205	0.067425	0.029307	0.185218	0.098315				3.724	9.6628	3.5966	3.136	3.06
0.146556	0.228212	0.036412	0.060091	0.199473				5.3704	2.7832	4.3218	6.6052	3.91
0.098456	0.032518	0.037286	0.097822	0.029439				2.5284	3.6162	4.9	7.0854	3.84
0.070253	0.026152	0.05429	0.140668	0.029371				2.4598	7.0364	4.116	2.7832	4.7
0.05758	0.096394	0.069216	0.147204	0.020664				3.626	5.2136	4.1356	4.5668	6.32
0.222935	0.251127	0.023234	0.045988	0.166625				7.301	4.9686	5.5174	4.557	4.79
0.162851	0.324572	0.02839	0.025472	0.207559				0.4116	2.8322	4.5668	6.419	3.79
0.303704	0.081517	0.026826	0.066904	0.124184				3.8514	7.9184	4.753	3.0576	6.47
0.179429	0.034878	0.027187	0.035211	0.123915				4.7628	4.41	6.4484	2.4892	3.71
0.291032	0.116072	0.037638	0.169323	0.047418				2.6362	3.1556	4.2336	4.1356	6.44
0.330957	0.200362	0.029113	0.075509	0.088554				2.156	4.3414	2.1168	5.88	4.83
0.090532	0.094262	0.024774	0.064953	0.149359				6.7718	4.6746	4.5472	6.4876	5.83
0.098773	0.135943	0.022347	0.049364	0.129836				5.047	4.4982	4.851	5.7624	3.25
0.223358	0.064113	0.031895	0.037123	0.132433				4.4884	3.2144	4.2238	2.401	5.23
0.229779	0.189209	0.021411	0.018136	0.147354				2.891	4.949	5.7134	4.5962	6.76
0.22276	0.049017	0.032107	0.088966	0.152562				3.3908	0.4508	4.4296	2.7734	4.12
0.155693	0.085917	0.022607	0.059908	0.063444				3.2928	2.205	5.586	4.361	5.47
0.185537	0.117763	0.031249	0.030551	0.046747				5.8506	4.018	3.9886	5.2136	1.66
0.154644	0.180781	0.049225	0.030375	0.081831				5.5664	5.8016	3.3614	3.675	4.9
0.147185	0.142429	0.017584	0.040709	0.142556				4.6942	4.5668	8.7024	7.2324	4.77
0.232787	0.066674	0.051559	0.054111	0.091923				2.9302	4.3512	3.1066	3.2242	4.16
0.216985	0.163012	0.027005	0.215979	0.112192				4.0082	4.7628	4.4884	1.3818	3.62
0.125514	0.032383	0.125064	0.059531	0.02122				4.5766	2.7636	4.508	4.9588	5.25
0.173804	0.159638	0.039181	0.031886	0.072608				3.6652	4.2042	3.724	4.7922	6.28
0.239706	0.159609	0.168654	0.024773	0.037551				3.92	3.2536	3.5672	4.4198	0.931
0.059523	0.244054	0.037882	0.074503	0.048008				3.724	3.8024	3.0576	2.6558	3.37
0.189002	0.042642	0.016237	0.073791	0.08055				5.2136	2.7244	4.4884	2.0384	3.49
0.180033	0.102449	0.057034	0.06251	0.032984				5.3508	4.8706	3.724	4.018	6.45
0.084468	0.175177	0.026842	0.025496	0.043204				3.7926	4.5472	1.7542	3.9886	6.06
0.237613	0.128883	0.083841	0.032644	0.047466				2.9792	4.851	2.842	4.851	4.87
0.222575	0.189446	0.017156	0.078989	0.030603				3.8808	3.6946	4.4296	3.2536	3.94
0.109443	0.152243	0.018665	0.029353	0.07876				4.3708	9.555	4.1944	2.45	4.33
0.043372	0.067162	0.027447	0.018774	0.032752				2.5284	5.5076	3.871	3.724	9.95
0.136718	0.124487	0.085227	0.13074	0.109326				4.3414	3.3908	3.4986	5.292	6.74
0.191646	0.087291	0.025449	0.064472	0.157405				2.4892	4.0082	4.459	3.7632	5.52
0.2122	0.070114	0.017806	0.021492	0.043689				3.4104	4.6844	6.2034	5.0274	3.19
0.082705	0.096342	0.034341	0.165664	0.135488				3.9592	6.1838	4.2434	3.6652	5.63
0.168588	0.088192	0.018192	0.225205	0.135667				5.0764	8.2124	5.2626	4.5962	6.17
0.063478	0.052362	0.021963	0.030545	0.135121				4.3512	3.283	2.7832	4.3414	2.81
0.221805	0.133669	0.044165	0.070238	0.021158				7.8792	2.6068	2.6166	3.8906	3.12
0.144621	0.157831	0.021472	0.028021	0.067862				4.5864	4.9392	4.0474	5.9878	2.81
0.186352	0.054708	0.035713	0.040176	0.068035				4.0572	4.9882	4.165	5.2136	4.09
0.216258	0.117121	0.024075	0.024195	0.091366				4.851	3.8024	8.4672	7.105	3.26
0.041276	0.196735	0.040782	0.025685	0.07656				2.3618	5.4782	6.2622	3.7436	8.2
0.193156	0.024031	0.045513	0.058288	0.045451				4.7138	5.7722	3.7828	4.5276	3.99
0.166513	0.08136	0.052754	0.042037	0.100356				6.6542	4.018	2.7244	6.5072	5.09
0.267707	0.043781	0.052328	0.033802	0.057492				4.3218	5.8212	2.4598	2.8518	5.14
0.283175	0.06754	0.023832	0.01686	0.031277				2.5676	4.4394	2.7048	4.214	4.3
0.186409	0.280551	0.03076	0.169184	0.071852				3.822	2.5382	4.1552	4.9098	9.03
0.136223	0.047462	0.023713	0.165244	0.072233				2.597	4.5766	3.3614	3.0478	3.47
0.049569	0.112672	0.032358	0.025928	0.147429				2.6656	2.401	3.2046	3.2732	8.71
0.141041	0.031294	0.029875	0.088116	0.126084				1.2152	3.2928	5.047	3.6456	3.96
0.050415	0.175288	0.051735	0.111273	0.124838				3.675	5.831	3.7436	3.234	7.38
0.127978	0.054804	0.047795	0.022579	0.102608				4.949	2.1756	5.341	4.0376	2.32
0.070414	0.141151	0.023512	0.10539	0.108332				7.5656	3.528	3.6358	3.185	6.08
0.098803	0.047101	0.031943	0.038444	0.027723				3.5868	2.6852	5.1646	3.332	4.69
0.142745	0.053742	0.039186	0.128827	0.179688				4.0082	4.6942	4.9784	3.2144	5.13
0.165267	0.036382	0.024137	0.072882	0.095955				6.3602	2.0286	3.9004	2.6166	5.44
0.160175	0.145943	0.022699	0.04834	0.15045				2.0286	3.8024	4.5864	8.3202	3.41
0.082767	0.071166	0.024051	0.051173	0.078515				4.8118	3.773	3.9004	6.2328	5.76
0.127164	0.076709	0.104156	0.071562	0.019181				2.5872	3.1458	3.9004	3.0282	5.06
0.082055	0.023725	0.115898	0.155931	0.151409				5.9976	1.7444	2.4696	5.9976	4.44
0.153989	0.188574	0.030889	0.023335	0.099339				2.4402	3.5672	3.5672	9.4374	4.77
0.164728	0.096841	0.016695	0.021561	0.085796				5.9682	3.8514	7.1638	5.5272	3.89
0.163231	0.0525	0.02359	0.04235	0.104916				2.8126	9.8686	5.3214	3.5182	3.19
0.072557	0.054177	0.021558	0.030032	0.051426				2.1462	4.557	8.2418	4.8608	5.42
0.170653	0.023791	0.04428	0.081209	0.138801				5.782	1.7738	3.0282	2.4304	6.52
0.042691	0.061698	0.01573	0.021496	0.086831				3.332	4.4002	8.134	3.2144	2.34
0.170508	0.099707	0.030349	0.086622	0.098946				3.6652	4.165	4.7628	3.0772	2.66
0.212479	0.068315	0.052651	0.092368	0.028876				4.8902	6.3896	2.6362	3.773	5.51
0.225646	0.098968	0.040961	0.062801	0.15656				4.9	5.39	2.6656	5.3508	2.52
0.133062	0.075789	0.018195	0.040498	0.03586				4.753	3.5182	3.4496	3.5966	6.64
0.24073	0.035349	0.036169	0.128902	0.029146				3.675	2.6558	5.8212	4.9882	5.32
0.040454	0.141629	0.068471	0.232982	0.10334				2.4892	4.4688	2.5774	3.4202	3.36
0.206106	0.038275	0.03153	0.029631	0.146102				3.185	2.2246	6.3798	5.1548	5.1
0.282129	0.067112	0.035289	0.180919	0.127128				4.3806	4.0278	5.684	2.9106	5.8
0.257081	0.191399	0.022731	0.081251	0.039788				2.45	5.1646	3.9494	1.9502	6.51
0.205324	0.116368	0.016716	0.107407	0.049293				3.822	7.5754	4.655	3.5868	3.98
0.199271	0.025225	0.04047	0.097554	0.136781				4.3022	3.6554	6.4876	4.5374	3.34
0.135764	0.121014	0.02275	0.150625	0.066232				4.4786	2.3618	4.6844	1.9502	3.73
0.101076	0.1269	0.059213	0.038811	0.14501				4.9196	5.8702	2.6264	3.7436	4.14
0.253456	0.102482	0.017142	0.02053	0.147797				2.6754	4.1356	2.9988	3.4692	3.63
0.146658	0.11561	0.062867	0.046024	0.076065				3.4986	6.5366	2.7146	2.3128	7.7
0.021912	0.069903	0.071465	0.128787	0.123022				2.94	5.2136	3.5966	4.4394	3.41
0.144356	0.030202	0.057153	0.107583	0.138558				3.8808	3.2046	3.773	7.5656	4.47
0.093799	0.13993	0.132948	0.084988	0.097921				3.675	3.5182	3.9886	2.6068	5.53
0.22292	0.041516	0.019507	0.042074	0.135107				7.0854	5.733	5.8114	3.4006	4.39
0.157082	0.063256	0.025907	0.05117	0.038366				5.1156	4.5962	5.88	2.0678	0.412
0.044951	0.216983	0.019211	0.060526	0.030462				7.6832	4.7138	6.0368	6.2916	5.29
0.141877	0.118605	0.052548	0.017489	0.164542				3.7338	6.1642	5.3312	4.9588	4.17
0.045515	0.050355	0.046056	0.066934	0.028373				3.3908	6.3994	5.6252	5.9878	2.83
0.079699	0.024677	0.115941	0.04895	0.111964				3.871	3.2242	2.2736	4.1258	5.59
0.182199	0.037967	0.036074	0.138149	0.10197				2.9302	3.8808	2.7244	2.9302	4.59
0.1614	0.129262	0.05802	0.018492	0.068711				4.557	3.3026	2.5284	5.7134	7.17
0.19743	0.068476	0.031688	0.103672	0.021839				4.2434	6.8012	2.94	4.7432	7.11
0.159551	0.057983	0.032953	0.029491	0.150802				3.773	4.7236	5.488	4.41	4.52
0.141781	0.09972	0.031743	0.046661	0.046056				3.9984	5.0568	3.0576	5.7722	4.82
0.153323	0.091444	0.092007	0.0356	0.093057				2.6264	2.6852	3.3124	4.7432	3.63
0.165276	0.028658	0.024823	0.044593	0.038411				3.8122	6.2524	3.7044	3.7338	0.862
0.199131	0.017275	0.026623	0.045376	0.279364				2.45	3.5966	5.9682	2.646	5.58
0.039792	0.114399	0.036302	0.121051	0.186421				4.5962	4.6452	2.4598	2.6068	4.71
0.266825	0.028726	0.063506	0.184053	0.080484				3.7828	7.1246	2.058	3.6064	3.94
0.130923	0.032328	0.039668	0.02206	0.069005				3.8024	4.3806	3.43	4.3708	6.57
0.188183	0.019116	0.026129	0.087138	0.017489				5.7918	3.724	5.831	3.9102	2.86
0.272399	0.043077	0.02591	0.075313	0.114149				3.3418	3.9004	4.263	2.0776	4.75
0.208572	0.043083	0.022271	0.03216	0.044852				4.1944	3.3222	8.477	6.419	4.87
0.181775	0.019558	0.030193	0.098974	0.036144				3.1262	4.0376	5.2626	6.811	5.65
0.272913	0.141543	0.024552	0.049866	0.039176				6.1642	3.8318	4.5472	2.3716	2.81
0.160452	0.051927	0.156129	0.033549	0.071382				5.8016	3.969	3.1458	4.9	1.38
0.126716	0.080341	0.031359	0.047463	0.122912				3.6358	4.6648	5.586	9.7706	4.19
0.254981	0.115704	0.037787	0.018536	0.042676				3.675	5.3018	3.8122	3.9102	5.33
0.139643	0.179848	0.055603	0.076919	0.056313				6.0956	3.6162	3.43	5.929	4.32
0.202254	0.078472	0.03201	0.123208	0.062939				3.6162	3.675	5.9682	3.6652	4.6
0.079356	0.116287	0.0304	0.19041	0.166905				2.254	4.3414	4.4002	3.0772	4.48
0.229513	0.154579	0.045289	0.125831	0.031251				4.7138	6.1642	3.8122	7.5558	4.14
0.22007	0.139359	0.038713	0.020422	0.241217				5.0764	4.0866	5.145	7.007	3.61
0.08344	0.206245	0.029849	0.04037	0.018696				5.2626	3.5084	3.6554	2.989	8.36
0.040252	0.168452	0.084525	0.07896	0.144426				2.9008	5.0862	2.548	4.1846	3.63
0.158967	0.084404	0.029879	0.084037	0.182113				3.2536	5.7232	4.1944	4.1944	4.16
0.059581	0.023124	0.038747	0.135796	0.173636				3.4692	5.9388	1.9306	1.9012	3.54
0.224436	0.152078	0.048989	0.019757	0.096546				3.136	4.8706	2.2638	2.9792	3.45
0.038343	0.123769	0.04213	0.047174	0.157167				2.5382	5.733	4.6648	4.8118	4.11
0.025046	0.144486	0.023158	0.046017	0.049951				2.1756	4.5276	4.7824	5.1744	5.68
0.145487	0.160922	0.032349	0.167525	0.06412				4.0572	5.9192	3.234	4.8118	6.17
0.158704	0.032283	0.102881	0.096779	0.150422				3.5378	2.1952	7.1344	5.4978	4.97
0.171206	0.045736	0.026137	0.071947	0.121557				2.8126	2.6264	3.9984	4.655	3.98
0.088562	0.060287	0.070713	0.032668	0.2018				3.4594	3.3026	4.7628	4.0278	4.2
0.113339	0.031844	0.020495	0.047067	0.18264				3.4986	3.0674	6.6934	3.969	3.08
0.029474	0.255465	0.030626	0.155222	0.039934				3.8514	3.038	2.94	3.675	6.55
0.081183	0.155841	0.045338	0.231472	0.023423				6.0074	3.6652	3.5868	2.6166	5.73
0.186796	0.136042	0.067996	0.100011	0.178474				4.9294	2.156	3.6358	3.2242	5.95
0.147385	0.096458	0.070581	0.125766	0.17108				2.8126	3.7926	5.635	4.0376	0.372
0.227464	0.022166	0.064202	0.046099	0.160245				4.1356	4.6844	2.8126	7.6146	3.99
0.116576	0.020009	0.048942	0.037741	0.191392				5.1156	4.5374	6.0564	4.9294	3.95
0.138793	0.201234	0.03202	0.028788	0.103781				3.3124	3.3124	3.087	4.0474	5.14
0.039974	0.114779	0.048633	0.083701	0.135069				5.5272	3.0478	6.0564	1.3916	4.66
0.122229	0.207624	0.179051	0.112718	0.057731				5.0568	5.341	2.0972	4.7726	3.92
0.221761	0.055227	0.013856	0.021518	0.061831				4.802	3.8808	5.6742	5.243	6.47
0.151039	0.07565	0.03474	0.034147	0.044966				3.9592	3.7142	3.2732	2.9204	8.37
0.205532	0.038393	0.026404	0.027542	0.058365				4.0082	5.39	6.8992	2.107	3.9
0.182378	0.09005	0.061366	0.033985	0.12718				2.3716	4.5962	3.0772	5.8898	4.28
0.207369	0.087843	0.036197	0.029994	0.092185				2.4598	3.9886	4.1258	5.6056	7.12
0.16396	0.050139	0.038789	0.086748	0.038137				4.214	6.6248	3.4594	3.7828	8.46
0.064212	0.128949	0.024061	0.056863	0.01924				1.9894	9.1826	6.4974	2.9106	5.8
0.105661	0.07722	0.021881	0.052306	0.026949				5.5272	3.3124	6.7522	4.9294	4.12
0.186199	0.084932	0.029781	0.038869	0.173203				4.655	3.4594	4.0768	4.5766	3
0.227952	0.237594	0.111936	0.07135	0.098328				6.5856	4.6158	2.989	4.5276	4.02
0.068311	0.013387	0.033641	0.190279	0.080046				4.1062	4.6158	3.0282	2.9792	5.38
0.086914	0.093665	0.021809	0.040788	0.041403				7.5166	5.684	7.3402	3.381	4.8
0.157572	0.032217	0.027933	0.049725	0.11581				4.018	4.9	4.0768	6.174	6.07
0.123903	0.108041	0.037459	0.222734	0.151385				3.5868	3.4692	4.2238	3.2046	4.14
0.210755	0.043392	0.043625	0.196629	0.061346				4.5962	3.0968	4.1748	4.7922	6.02
0.18678	0.228755	0.056532	0.049745	0.079255				5.6938	3.675	3.8612	4.8118	4.81
0.175291	0.129557	0.043014	0.025838	0.033362				8.477	4.2042	5.4684	3.3418	5.96
0.130982	0.170361	0.045501	0.09165	0.032696				3.136	5.8702	5.7036	6.4778	2.73
0.106202	0.113546	0.15232	0.138219	0.035547				4.606	5.4096	5.7134	2.7538	4.29
0.13705	0.099927	0.074169	0.026409	0.08727				5.047	3.5672	2.8714	4.9784	5.83
0.138512	0.1623	0.055674	0.028243	0.033571				6.4582	7.2814	2.5578	5.6154	3.9
0.111081	0.035744	0.088442	0.052474	0.021111				3.626	5.488	2.5578	4.116	3.76
0.190248	0.220897	0.021559	0.035585	0.147559				4.5374	3.8906	4.7236	4.9588	6.28
0.111063	0.058822	0.017673	0.137041	0.029971				3.3124	4.41	4.9588	2.6166	2.61
0.265449	0.048667	0.02793	0.073852	0.160738				4.1944	3.9396	4.4296	7.7518	4
0.149614	0.278751	0.027346	0.062846	0.132303				3.9592	4.4492	4.1258	5.4586	4.63
0.304003	0.133684	0.020072	0.029358	0.105361				3.6162	2.4304	3.9788	4.5374	3.47
0.060387	0.034375	0.039147	0.203103	0.037038				1.764	5.1058	3.9004	3.9004	2.71
0.200382	0.104758	0.059362	0.04773	0.035548				4.9784	3.7436	3.2046	4.4394	5.23
0.07796	0.098887	0.166351	0.079149	0.109584				5.6546	5.2822	5.6252	3.332	6.49
0.064494	0.0611	0.034702	0.050582	0.079725				1.7836	3.0968	4.1062	2.94	4.42
0.155771	0.048905	0.04334	0.019539	0.064226				3.9004	4.1846	2.6558	2.646	8.35
0.038717	0.069405	0.033656	0.073394	0.132896				2.6068	3.2634	4.949	4.0082	4.76
0.282292	0.138573	0.029816	0.025939	0.099383				2.842	4.8216	3.7436	7.3892	3.56
0.18456	0.076003	0.026054	0.035141	0.046045				4.949	4.41	9.0062	4.851	5.92
0.134896	0.101376	0.022382	0.114092	0.052665				2.9204	1.96	4.4884	4.704	1.17
0.185072	0.128656	0.040039	0.029552	0.161813				3.5672	4.7236	5.2626	3.9494	2.69
0.205629	0.064834	0.068181	0.022763	0.053294				2.9596	2.2932	2.6656	3.3124	3.62
0.206819	0.235502	0.029028	0.040848	0.101906				3.7142	3.087	5.9388	7.2814	2.43
0.201907	0.150233	0.017707	0.115047	0.061683				5.2626	7.4088	5.0568	3.4398	6.16
0.181482	0.040641	0.019828	0.180711	0.140623				3.6162	1.5484	4.3512	2.352	6.53
0.300974	0.056512	0.02012	0.054017	0.028565				3.6554	0.5684	5.88	3.5476	6.67
0.18349	0.11106	0.030482	0.110071	0.040289				5.586	5.1352	3.2634	2.401	4.33
0.181089	0.220029	0.023402	0.021439	0.205982				4.6256	9.2806	4.7138	6.3014	3.21
0.252926	0.116205	0.059834	0.098063	0.25091				4.3904	5.0764	3.5966	4.4394	5.76
0.205312	0.033041	0.02622	0.079335	0.170367				2.3716	5.8506	4.4394	2.9204	8.15
0.044823	0.113389	0.081709	0.125092	0.15388				3.8416	3.6946	3.283	4.3022	3.76
0.185941	0.081731	0.023157	0.182236	0.154209				6.6934	2.9302	3.8122	3.479	5.03
0.117226	0.152247	0.020091	0.05102	0.054417				8.9866	4.2728	5.2626	3.7632	3.65
0.075334	0.132184	0.066451	0.053569	0.150523				2.8224	4.8216	1.8424	5.8898	4.74
0.232878	0.030001	0.02777	0.054413	0.022979				2.2932	3.5378	5.243	3.4888	7.2
0.248301	0.073627	0.020977	0.062707	0.033745				3.7632	3.9102	5.096	2.4598	7.12
0.170623	0.112624	0.070503	0.046382	0.052582				5.2626	3.3516	4.9588	2.7146	4.14
0.165533	0.084313	0.066409	0.040274	0.083362				4.1454	6.8698	2.8714	3.9788	4.01
0.24622	0.145833	0.030519	0.034448	0.129107				2.8714	4.9392	6.4288	5.1352	2.56
0.14096	0.094289	0.023598	0.194704	0.047605				3.9102	4.1552	4.3218	4.5668	0.657
0.156105	0.111808	0.055881	0.115705	0.02889				7.1736	3.6358	3.381	4.165	6
0.108313	0.06356	0.09763	0.028518	0.025466				5.5762	3.5672	3.2046	7.5656	4.4
0.094151	0.060707	0.079619	0.045256	0.084817				2.891	3.6162	3.5672	5.1058	5.21
0.099711	0.161555	0.038019	0.050425	0.022349				4.4198	5.2724	5.4292	3.2438	4.33
0.182683	0.062807	0.043725	0.115076	0.036088				6.8012	2.6852	3.773	5.243	4.38
0.177287	0.035468	0.039559	0.048535	0.024433				3.9102	3.9788	6.8306	1.0486	5.72
0.145256	0.092661	0.112561	0.100493	0.040249				4.5864	2.989	9.7902	3.969	3.47
0.156519	0.056672	0.122524	0.018324	0.120407				7.546	3.3712	3.9886	3.4888	2.76
0.100575	0.199927	0.021368	0.040112	0.1348				4.4688	4.9098	5.4782	4.4884	5.2
0.114221	0.070098	0.023714	0.057519	0.068719				5.1352	6.223	3.5084	3.2928	3.46
0.159057	0.032901	0.031802	0.04195	0.040972				4.2238	2.1658	4.4786	4.4884	6.13
0.211611	0.30101	0.046888	0.049429	0.03538				3.6358	3.9494	7.2226	3.92	6.31
0.235043	0.054717	0.025855	0.045248	0.042676				5.4586	4.5864	3.9788	3.9102	1.73
0.271388	0.131103	0.035374	0.062161	0.170334				2.3912	4.6354	3.087	3.5672	5.59
0.068959	0.051423	0.018192	0.120709	0.0643				1.4994	3.0576	4.5766	3.3222	5.78
0.223845	0.143915	0.027564	0.066268	0.103306				4.949	5.2528	3.8808	5.047	4.78
0.041251	0.056372	0.06174	0.011728	0.245182				1.6464	2.842	3.1262	9.751	3.64
0.195717	0.087154	0.034445	0.157039	0.038625				5.3214	3.8514	4.0278	4.998	4.67
0.073014	0.11242	0.021986	0.112943	0.04783				3.3712	4.9196	7.4284	3.8416	4.73
0.090002	0.127559	0.030564	0.017415	0.101127				5.4292	3.8514	3.234	5.096	4.97
0.074255	0.163705	0.097897	0.05231	0.097231				1.5484	4.2728	5.3116	4.5864	3.68
0.264001	0.099471	0.028221	0.041541	0.105455				5.6252	4.4394	3.6358	2.0482	7.71
0.106705	0.055144	0.020065	0.036134	0.016943				3.6946	1.764	4.067	4.8314	4.96
0.143865	0.250352	0.041762	0.175202	0.065855				3.8122	2.2442	3.136	3.9102	3.57
0.159724	0.021339	0.044438	0.162407	0.094024				6.1642	7.1736	2.9498	3.3516	4.1
0.216058	0.059779	0.032208	0.13433	0.04389				2.842	2.8714	5.8702	3.5378	5.32
0.128429	0.139594	0.036035	0.115246	0.10717				2.842	4.263	4.949	4.361	4.85
0.148343	0.056697	0.013332	0.074674	0.08736				4.7922	1.225	4.4394	3.6162	4.49
0.166055	0.022747	0.023667	0.093881	0.033867				3.2242	4.753	1.4308	2.2148	8.49
0.190142	0.13514	0.037068	0.090185	0.162066				6.664	6.1348	2.744	4.8412	3.31
0.140086	0.130201	0.023688	0.144154	0.025774				4.2336	4.4492	6.9972	5.2528	7.03
0.073536	0.048015	0.068286	0.10594	0.029555				2.5088	2.5872	4.9392	4.3414	5.45
0.290035	0.050598	0.019215	0.046466	0.082042				2.9792	2.7832	5.9388	6.4484	4.45
0.071373	0.186049	0.023373	0.125189	0.16386				4.508	3.6162	4.4884	3.2732	4.22
0.239323	0.044652	0.051858	0.038163	0.024391				2.1658	8.477	4.5472	3.7338	3.55
0.07911	0.135615	0.025756	0.096728	0.02369				1.9502	4.263	3.9102	3.7632	4.15
0.028634	0.254414	0.023216	0.162912	0.17736				2.8812	4.802	7.2422	4.0964	4.14
0.169215	0.03666	0.036791	0.019603	0.022659				4.165	3.0184	2.499	3.9494	5.03
0.29415	0.044661	0.034399	0.116463	0.035268				3.136	4.6942	3.871	2.8126	4.87
0.218543	0.168632	0.054973	0.028129	0.112783				3.6456	5.6546	1.617	5.1646	4.92
0.206247	0.018422	0.035007	0.065387	0.053159				3.2732	4.9882	4.6942	3.3614	3.81
0.159367	0.034372	0.019913	0.068802	0.017215				4.8216	1.715	6.664	2.4892	9.56
0.116499	0.14102	0.0233	0.064949	0.066091				3.4692	5.4292	4.5178	5.2234	3.16
0.179569	0.04824	0.015074	0.027932	0.120848				2.8224	3.5084	6.0466	5.4978	3.87
0.13725	0.057776	0.078753	0.040591	0.019073				5.1548	3.8416	3.3124	2.156	5.98
0.115705	0.045297	0.034538	0.033116	0.083114				4.0278	1.862	6.2916	5.3508	2.29
0.21051	0.032267	0.039564	0.052895	0.033857				5.0078	2.45	4.3806	4.2434	2.17
0.186203	0.025284	0.034825	0.029826	0.061207				1.764	3.675	6.3504	4.8902	2.94
0.204052	0.033941	0.056516	0.064707	0.019032				3.136	2.2442	2.9792	3.871	6.85
0.028335	0.082149	0.034139	0.122801	0.138595				2.7734	4.7236	3.0282	2.8518	8.16
0.078842	0.073232	0.037199	0.02579	0.051739				3.5084	3.2144	5.5468	5.8604	3.87
0.192309	0.151014	0.064321	0.032382	0.099541				0.4508	3.9984	5.9486	3.0086	3.01
0.123126	0.186868	0.023833	0.090724	0.159428				4.1062	4.5766	5.4684	5.341	5.61
0.10049	0.077089	0.053419	0.023299	0.080802				3.6554	4.6746	3.3026	4.8314	4.49
0.154467	0.058377	0.042252	0.105317	0.07186				3.4986	4.4002	3.7926	6.7914	2.97
0.22904	0.196195	0.066742	0.049388	0.034825				3.675	3.0478	8.6828	5.0176	7.22
0.1747	0.122827	0.039096	0.022109	0.06738				4.3708	3.626	3.038	5.1646	3.58
0.137225	0.113595	0.028575	0.067488	0.125088				2.9694	4.1748	3.724	6.9482	3
0.354693	0.018083	0.051528	0.031037	0.025156				3.185	5.1548	4.2532	5.6056	2.46
0.176751	0.115481	0.160111	0.013215	0.031147				5.0666	3.8906	2.5872	4.8902	4.35
0.232828	0.093046	0.030265	0.091841	0.077706				3.1654	4.263	2.9302	4.655	5.46
0.118876	0.046649	0.037198	0.045838	0.11959				3.4496	4.5668	3.2144	1.1074	4.85
0.132639	0.130793	0.025172	0.028813	0.117641				2.9498	3.4398	3.5574	3.7142	4.91
0.167627	0.045627	0.025012	0.119588	0.034132				3.675	3.087	3.3222	4.0572	7.86
0.16004	0.08743	0.023172	0.05799	0.287054				3.9886	3.3908	4.0964	6.7032	3.41
0.204747	0.028231	0.02686	0.083235	0.138651				4.41	3.4202	5.0176	5.6644	5.39
0.151101	0.196859	0.021407	0.229248	0.121122				6.4974	6.076	5.1058	5.1646	3.13
0.052105	0.198663	0.03097	0.072585	0.021473				3.675	3.724	6.076	2.254	6.32
0.227534	0.113115	0.020805	0.026935	0.066886				3.3222	3.234	8.2222	3.479	3.8
0.050187	0.178992	0.032732	0.126397	0.125703				2.3422	5.145	3.4104	5.9192	5.17
0.222216	0.050708	0.021234	0.041251	0.033468				6.9188	2.7538	4.1748	2.9988	3.38
0.192024	0.155009	0.066917	0.137388	0.125541				3.6848	3.9984	5.831	3.8122	2.68
0.205895	0.070961	0.038348	0.036395	0.050591				3.332	1.4308	3.8024	4.3316	6.95
0.048436	0.064766	0.048378	0.039475	0.134061				2.3618	4.7236	3.1164	5.341	5.38
0.163641	0.11434	0.029046	0.117215	0.164305				3.0576	5.194	6.3308	2.891	4
0.192745	0.208185	0.065438	0.042148	0.093517				6.1054	3.7632	3.822	6.419	5.84
0.11101	0.168391	0.117016	0.076899	0.081818				3.234	4.361	1.5484	6.0074	8.25
0.212116	0.050959	0.039583	0.124059	0.041762				3.381	6.0956	3.675	3.2928	5.07
0.034192	0.024762	0.064111	0.040305	0.105279				2.0482	3.9788	3.2438	2.94	5
0.180339	0.04795	0.024692	0.061943	0.089986				5.2038	2.1756	5.0764	4.3512	6.71
0.181259	0.16132	0.020983	0.018239	0.041687				2.352	4.802	7.6734	4.3512	4.25
0.198402	0.183633	0.028364	0.045594	0.040597				3.1164	1.7248	3.4202	4.8706	5.06
0.173774	0.113982	0.025158	0.029654	0.05516				3.4398	4.5374	5.5762	4.9098	4.38
0.215658	0.092302	0.019243	0.048601	0.13928				4.2336	5.0372	8.8494	9.31	6.21
0.09163	0.100889	0.033718	0.063133	0.057957				4.2826	2.6852	3.9592	3.136	8.08
0.167416	0.185964	0.023596	0.056246	0.101606				4.851	4.5864	5.1744	7.1344	4.18
0.178164	0.037416	0.056313	0.039435	0.123415				2.6558	4.1258	2.3422	5.1646	5.26
0.227689	0.02808	0.023722	0.095606	0.032257				2.6852	3.0674	3.2438	5.8212	4.54
0.103114	0.061421	0.042189	0.103602	0.109197				2.597	3.6848	4.508	2.7636	5.42
0.149475	0.148293	0.027782	0.184271	0.034123				2.4598	7.7714	3.5476	3.3222	8.19
0.18565	0.12969	0.055008	0.072214	0.020016				4.5668	3.4398	6.076	6.321	8.86
0.13085	0.158326	0.023218	0.073587	0.091712				1.9306	3.4398	4.4492	3.5378	6.2
0.10577	0.025005	0.022248	0.0727	0.016463				6.5562	5.1156	5.2234	6.7522	6.67
0.164543	0.144985	0.038979	0.106217	0.08266				4.6942	3.8612	5.0666	3.5182	3.59
0.193391	0.036628	0.086151	0.048035	0.137218				2.744	2.6656	4.6648	3.9788	5.51
0.133636	0.023239	0.023402	0.055207	0.0219				4.5864	2.9988	4.7628	4.6452	4.16
0.194051	0.064882	0.036255	0.099029	0.075503				1.96	3.626	3.6946	2.9302	7.57
0.132833	0.158128	0.020214	0.060884	0.060671				5.7624	9.3394	5.5762	3.2732	5.29
0.214426	0.16318	0.03167	0.10757	0.029176				3.3222	2.5578	3.7828	4.1748	2.99
0.226536	0.049859	0.043568	0.064758	0.068688				4.3904	3.5084	5.4488	3.9494	4.35
0.083345	0.033641	0.032458	0.146402	0.054603				3.3418	4.6648	3.5966	6.9384	3.81
0.165395	0.123247	0.026595	0.152791	0.035419				6.2524	6.4876	4.8804	3.4006	2.11
0.186325	0.04706	0.023913	0.142461	0.17303				4.5178	6.419	4.9686	4.3022	5.43
0.028566	0.08991	0.036801	0.026379	0.186801				4.018	3.724	5.7232	4.1846	4.72
0.179194	0.049282	0.041283	0.124478	0.069267				3.2438	1.8032	4.6746	3.5476	5.93
0.059699	0.073312	0.026295	0.03289	0.047019				2.0678	2.8714	6.4386	3.234	4.73
0.21406	0.021527	0.102143	0.079713	0.130193				5.047	3.0478	8.1928	6.517	4.74
0.083231	0.055965	0.04543	0.101256	0.107517				4.2532	3.8808	3.9592	6.517	5.5
0.289935	0.033043	0.044093	0.14177	0.163716				4.5962	4.4002	2.7636	3.0772	3.96
0.115775	0.035936	0.026635	0.057835	0.063667				3.7338	5.0176	6.0662	4.5276	0.862
0.201815	0.048139	0.035715	0.156988	0.020619				3.9788	0.1862	3.9102	5.3606	4.54
0.07494	0.075558	0.0297	0.012305	0.143801				5.3018	3.2732	2.4892	7.7518	6.2
0.189848	0.240573	0.018047	0.046309	0.139129				4.0572	5.341	6.468	3.2046	5.95
0.126263	0.200758	0.041675	0.063385	0.254054				2.842	4.6354	3.1948	2.9204	2.51
0.166094	0.422584	0.03263	0.01951	0.082828				3.3418	2.205	3.0674	4.2238	3.38
0.141321	0.154226	0.054757	0.123958	0.211953				2.107	3.5966	3.4202	1.8032	6.72
0.241506	0.113288	0.02422	0.183512	0.053766				2.254	2.1952	3.4594	3.4594	0.598
0.137867	0.207271	0.021874	0.116527	0.044229				7.0658	4.1846	4.018	3.2536	7.93
0.096932	0.0926	0.016645	0.03153	0.086865				1.9404	3.773	5.8506	7.5264	4.83
0.216437	0.144957	0.035628	0.025127	0.06615				3.5966	3.6946	3.3222	5.1744	9.95
0.158524	0.126965	0.021517	0.086368	0.224812				3.9984	5.3704	4.7726	3.675	2.92
0.084988	0.266038	0.028727	0.099323	0.025936				1.862	3.8122	4.0376	1.7836	3.8
0.188051	0.09052	0.021869	0.074225	0.02817				8.9964	4.5962	6.4974	4.0082	5.94
0.109138	0.03589	0.029733	0.039931	0.175801				3.2634	3.8416	2.8126	7.2912	3.42
0.143453	0.096597	0.036648	0.100614	0.136236				4.6648	5.7918	4.4884	6.468	4.12
0.112204	0.045846	0.042993	0.027689	0.136831				4.2336	4.1846	2.4304	4.0376	3.49
0.194764	0.114127	0.030073	0.041577	0.036138				4.5962	2.9302	4.3708	2.9204	5.34
0.163453	0.088663	0.018702	0.059062	0.150493				3.3418	4.1846	3.8318	4.1846	5.14
0.182033	0.165835	0.104375	0.070139	0.023959				4.9882	3.9004	3.4986	4.7138	4.86
0.118725	0.030528	0.030973	0.066327	0.206294				2.842	2.4304	3.038	2.7636	3.91
0.145541	0.032491	0.033744	0.026376	0.019586				4.1062	3.185	3.8122	3.4104	5.65
0.131972	0.038345	0.037923	0.110185	0.065503				4.1258	2.6166	3.92	3.0968	4.55
0.206495	0.144711	0.046267	0.047592	0.077532				3.185	3.4692	3.969	6.1936	6.81
0.181752	0.092235	0.041202	0.024086	0.097296				1.8424	1.1858	2.8126	3.3712	4.55
0.180064	0.097069	0.03305	0.124559	0.241868				6.3406	3.8318	4.2924	6.2622	5.66
0.211124	0.153236	0.055486	0.053649	0.042449				5.341	3.626	3.92	3.2242	6.44
0.195205	0.129962	0.030141	0.013346	0.059679				1.8424	4.9784	3.283	8.5652	4.16
0.064815	0.046543	0.035207	0.02698	0.095379				2.401	2.7342	5.0666	3.3614	9.07
0.245748	0.172749	0.024077	0.078079	0.040881				3.234	5.3116	4.4394	7.105	9.24
0.186834	0.079866	0.073388	0.030001	0.090045				4.4786	9.604	3.4104	4.116	3.64
0.243128	0.019068	0.04374	0.196595	0.068283				4.2728	2.8616	3.9592	3.8906	7.45
0.163765	0.043996	0.024679	0.049329	0.162595				6.7522	4.0474	4.508	4.851	4.8
0.208205	0.194481	0.093098	0.06263	0.053816				4.6158	4.9196	4.7334	8.3202	4.01
0.168794	0.165744	0.049413	0.092796	0.167994				3.9494	4.263	3.3222	4.4982	8.19
0.17312	0.092602	0.044227	0.03284	0.13169				5.6154	4.361	4.6452	3.2242	3.63
0.233232	0.160889	0.014269	0.038691	0.070191				3.5084	2.7342	6.5366	3.7436	7.79
0.177163	0.018491	0.031322	0.051423	0.080961				4.263	3.038	8.624	2.8224	4.65
0.12573	0.017827	0.020767	0.041729	0.020372				3.8024	3.528	4.459	5.6742	4.78
0.222397	0.043132	0.019864	0.052368	0.10137				4.9294	4.1258	3.2928	5.9682	5.3
0.179909	0.060436	0.035735	0.029275	0.056114				3.0772	3.3418	3.1948	4.753	3.88
0.287828	0.111095	0.032783	0.040087	0.090842				3.4006	3.7142	3.3418	4.018	5.44
0.1574	0.049002	0.023791	0.135435	0.044561				2.8518	3.2536	5.2626	4.1944	0.323
0.210857	0.040369	0.03486	0.024725	0.038985				3.8318	2.9596	3.3026	6.6346	4.11
0.079826	0.187508	0.054814	0.134096	0.104641				2.7244	3.724	3.087	5.4096	8.4
0.070598	0.070415	0.033921	0.100882	0.169927				2.5872	3.4692	5.7134	4.1454	4.54
0.122018	0.016642	0.071987	0.028509	0.022072				4.9294	6.8208	4.2924	3.9298	4.12
0.035464	0.023614	0.032447	0.068624	0.029991				3.4888	4.312	4.5668	5.2234	4.3
0.191943	0.025536	0.028674	0.030708	0.091192				2.1658	3.7142	6.5464	6.4288	5.14
0.281529	0.13097	0.139708	0.124237	0.12545				3.675	6.6444	4.655	3.5084	5.21
0.198669	0.182403	0.046134	0.166783	0.151537				3.283	4.8216	5.0274	2.597	4.76
0.159938	0.052329	0.044343	0.075527	0.114828				4.1356	6.2328	3.0478	3.3516	5.48
0.135571	0.190475	0.022178	0.074625	0.047113				5.194	4.6746	3.9298	4.9784	3.74
0.049134	0.03695	0.067553	0.084953	0.079867				4.41	6.5366	2.205	5.1646	6.13
0.244369	0.116973	0.017419	0.023018	0.044561				2.8616	3.0184	4.2238	4.949	5.99
0.130735	0.085064	0.04723	0.037073	0.083218				4.1846	3.2536	4.1846	5.9878	3.18
0.179561	0.030236	0.064117	0.166688	0.158939				4.1356	2.2148	2.4206	4.4492	5
0.035647	0.232924	0.0442	0.096894	0.061376				2.009	6.8404	2.6362	4.949	6.33
0.154802	0.029378	0.031463	0.066162	0.126708				3.7142	2.4794	5.4684	6.1642	8.94
0.194634	0.140117	0.023337	0.04365	0.08374				2.1658	4.9294	3.3908	4.508	4.45
0.200638	0.117997	0.034494	0.123784	0.055863				4.1454	4.802	5.5566	3.0086	4.16
0.054039	0.159381	0.020555	0.162384	0.095592				1.96	3.7142	3.479	2.5284	6.9
0.298632	0.256181	0.030932	0.24295	0.035063				2.5872	3.2536	5.2038	4.606	8.1
0.085711	0.165107	0.036271	0.017116	0.026678				2.5382	5.096	2.9106	5.8212	3.8
0.118409	0.043309	0.026784	0.035431	0.077487				4.312	6.762	5.684	2.5382	1.13
0.211479	0.095032	0.032829	0.035878	0.162346				4.1846	4.5472	2.3422	5.096	3.6
0.238339	0.039521	0.047962	0.185678	0.136746				4.8314	1.7542	3.1066	1.813	6.31
0.131886	0.146065	0.039946	0.108032	0.163734				4.851	4.4884	5.0764	3.773	3.73
0.212114	0.019966	0.035381	0.061871	0.163837				4.2532	3.9984	6.0368	6.3994	5.13
0.17232	0.089245	0.049589	0.025978	0.034412				3.2634	6.027	4.7432	5.9584	3.41
0.064403	0.062482	0.077432	0.084324	0.108392				6.0956	6.3014	2.8714	4.2728	6.18
0.154522	0.065909	0.029477	0.067037	0.025242				3.8808	4.1258	3.1458	5.4194	4.66
0.141664	0.0459	0.037986	0.093233	0.051981				6.9384	2.597	6.0564	5.341	1.99
0.117838	0.03901	0.032961	0.05262	0.01903				3.675	3.626	3.4986	3.8122	6.85
0.178103	0.136484	0.065002	0.182265	0.056735				6.2818	4.5472	3.1654	2.4108	3.73
0.236217	0.226823	0.019571	0.076365	0.140729				3.7044	4.4002	3.43	3.5868	7.01
0.038845	0.042601	0.054431	0.046683	0.105136				3.0968	4.1846	3.136	3.9984	7.09
0.197015	0.029832	0.094828	0.142942	0.033995				3.6456	5.537	2.8126	4.949	7.33
0.205965	0.078516	0.037604	0.043647	0.082917				3.3124	4.3512	2.9694	5.6252	4.33
0.214878	0.061669	0.035223	0.128413	0.138472				5.1352	2.401	6.0074	4.4982	5.19
0.207589	0.089245	0.017974	0.116892	0.050202				5.39	5.2528	4.5668	5.635	1.87
0.074302	0.096376	0.046399	0.134785	0.171084				1.7052	6.5758	2.1854	5.3018	2.78
0.232489	0.106693	0.021525	0.025816	0.04931				3.9984	5.4684	5.5174	5.9682	4.16
0.162025	0.128316	0.012322	0.099347	0.060398				3.4594	4.6942	3.675	6.5758	4.97
0.198305	0.01808	0.097121	0.217452	0.124832				5.145	2.9204	1.8424	5.047	2.73
0.274928	0.039676	0.031505	0.107355	0.138773				3.3418	2.8028	4.0376	3.9788	4.73
0.192161	0.097328	0.025365	0.125146	0.15525				2.989	3.1262	5.2234	2.695	5.29
0.154459	0.110609	0.03481	0.054653	0.080079				2.107	4.0768	2.6754	5.1646	5.6
0.163022	0.093169	0.059213	0.075182	0.140888				2.5872	2.3912	3.0184	3.7534	5.56
0.124591	0.123493	0.026716	0.055625	0.100156				7.791	6.9188	3.8612	3.4006	3.06
0.135567	0.248899	0.028203	0.04157	0.082587				3.0086	3.3124	5.3312	2.9106	4.2
0.167959	0.051126	0.028959	0.045546	0.194809				2.6852	2.94	5.2724	2.7146	3.98
0.079642	0.059805	0.04844	0.027841	0.060199				3.0282	3.9102	3.2928	4.5864	4.9
0.125116	0.135028	0.045016	0.113087	0.193036				3.9298	4.0572	4.0768	3.332	5.46
0.062389	0.076955	0.032622	0.062457	0.157649				4.9	2.9694	3.2634	4.3218	6.27
0.2529	0.092275	0.029944	0.053133	0.071494				3.969	3.6456	4.557	4.9882	4.66
0.160112	0.203894	0.044753	0.21051	0.045707				2.8126	4.7726	4.2924	4.998	6.4
0.044025	0.039728	0.037288	0.031332	0.235247				3.6554	3.8416	3.332	3.2046	4.81
0.155716	0.129775	0.053938	0.028699	0.019059				2.9596	5.3508	3.3418	6.5758	5.66
0.206441	0.120225	0.023846	0.09162	0.076749				3.185	6.9286	5.1646	4.606	5.39
0.170068	0.179373	0.042807	0.023068	0.188975				4.3022	4.9294	4.802	5.194	3.87
0.20015	0.127025	0.030925	0.107347	0.155787				4.8804	5.929	2.5284	5.8604	6.27
0.205311	0.021587	0.04881	0.149156	0.183119				3.626	4.0866	1.6072	5.9878	4.97
0.177941	0.123512	0.025276	0.065626	0.030681				6.9678	2.9302	4.165	9.31	9.2
0.072148	0.064397	0.022964	0.04068	0.123301				7.1834	2.9988	5.3214	3.871	3.37
0.211067	0.116315	0.021675	0.130153	0.051145				5.5762	3.8318	4.5668	3.9592	6.62
0.101712	0.18886	0.037668	0.087553	0.103619				3.7338	5.5664	4.6256	2.8714	3.35
0.2401	0.066665	0.027585	0.068275	0.061279				4.0278	6.2328	5.5958	3.675	7.12
0.308575	0.091726	0.026687	0.113545	0.088743				2.9204	4.9	4.802	4.1454	8.97
0.161489	0.161139	0.022304	0.112546	0.197828				5.3704	4.4296	4.3708	3.0968	4
0.224244	0.254428	0.025208	0.025324	0.162566				0.5096	5.3606	3.4986	5.3018	3.56
0.085695	0.154266	0.019239	0.025395	0.075269				4.0866	4.1748	3.234	4.557	5.73
0.128368	0.04954	0.043824	0.04956	0.108585				2.499	3.4692	3.822	8.2222	5.61
0.250453	0.131292	0.013409	0.123741	0.103244				2.3128	3.7044	5.6448	6.7228	5.1
0.178788	0.184654	0.031006	0.070885	0.0539				3.3418	4.5766	6.0858	3.3712	4.49
0.17404	0.064338	0.044938	0.020476	0.142323				2.6068	4.0082	3.2438	4.5766	6.04
0.175039	0.044494	0.038096	0.082598	0.029173				4.4394	4.1552	3.0478	5.978	5.34
0.210497	0.044367	0.026095	0.02234	0.046566				4.8412	2.9596	5.7624	8.3398	3.38
0.239871	0.196017	0.026006	0.046836	0.023432				2.744	4.753	4.2434	2.205	8.21
0.276144	0.092398	0.072944	0.125006	0.093424				3.2536	6.6052	2.9498	7.1344	4.88
0.161363	0.072686	0.044441	0.028253	0.127994				3.8416	4.4394	3.92	2.842	4.95
0.220492	0.125116	0.031294	0.030017	0.014193				4.2434	5.4096	3.9004	4.8804	3.61
0.253983	0.064048	0.035593	0.044373	0.135291				4.459	3.1752	3.3516	4.361	4.9
0.182583	0.130655	0.017243	0.054382	0.030412				4.3218	5.2626	5.5272	2.695	5.95
0.061209	0.087321	0.170945	0.056015	0.018708				3.136	4.8216	3.6358	0.9016	7.6
0.206386	0.116831	0.032281	0.050012	0.131216				3.8906	2.9106	2.3422	3.2144	4.41
0.194784	0.054578	0.015394	0.03782	0.137065				2.4696	2.009	4.5178	1.5876	2.88
0.182944	0.067938	0.033428	0.033057	0.042749				4.067	7.5558	3.4104	4.6452	5.06
0.169165	0.105555	0.054154	0.066666	0.157453				3.8808	3.1066	3.3614	5.684	4.2
0.113006	0.081106	0.031743	0.16873	0.095565				4.263	4.557	6.125	4.6452	8.15
0.178959	0.027841	0.029714	0.072143	0.034948				2.6656	3.7338	4.018	3.1164	7.32
0.098424	0.058901	0.021602	0.216646	0.013256				2.9988	2.7832	6.5856	4.8216	6.9
0.072851	0.064741	0.186379	0.014942	0.063434				3.381	1.9208	2.352	6.6836	8.5
0.298416	0.211672	0.01567	0.054262	0.150632				2.4892	4.6942	7.0854	4.0768	6.74
0.178315	0.048737	0.031069	0.10479	0.061169				4.3218	2.6068	4.6158	3.4006	2.49
0.091161	0.182139	0.026843	0.040365	0.04648				2.5774	5.831	6.4484	5.7232	6.38
0.157964	0.035058	0.136772	0.017858	0.075141				3.822	6.8796	3.5672	6.0564	3.47
0.311425	0.041646	0.044347	0.106655	0.103443				1.617	3.5476	4.1944	5.3606	6.71
0.133541	0.056385	0.046196	0.055745	0.055823				5.2136	2.9204	3.4594	3.3222	3.39
0.16129	0.185767	0.032476	0.106137	0.026669				4.1454	3.9004	3.0674	5.2626	5.35
0.249121	0.21664	0.045382	0.020945	0.043099				2.156	5.4684	3.5672	4.2728	3.34
0.256287	0.188533	0.043531	0.05138	0.045267				3.6848	4.655	2.1854	0.7546	5.36
0.17775	0.190541	0.023568	0.097676	0.057002				3.577	6.4288	6.7522	2.6852	3.65
0.165991	0.194126	0.036013	0.027357	0.031427				3.9004	2.94	4.9392	3.1752	4.99
0.250225	0.140715	0.01546	0.042081	0.026731				5.7134	3.5966	5.5958	3.1654	3.03
0.084502	0.11498	0.043079	0.138176	0.239422				3.5476	4.3512	5.3704	3.283	6.89
0.173192	0.129859	0.03643	0.086371	0.196316				3.8808	3.6162	4.5178	5.2822	2.95
0.157424	0.186651	0.02635	0.119149	0.022083				3.185	4.2042	6.6346	4.2434	3.56
0.199159	0.201971	0.037133	0.121216	0.142418				2.7832	2.5676	5.1254	3.9004	4.51
0.167991	0.091605	0.021634	0.019702	0.093184				5.3116	2.8812	6.6934	2.6754	3.13
0.174996	0.048231	0.032762	0.047232	0.195811				4.1062	2.0678	2.597	4.6256	5.26
0.153792	0.121774	0.029391	0.038436	0.221714				2.3226	3.4398	4.312	1.323	3.66
0.117837	0.039109	0.035587	0.07588	0.029519				0.9604	4.5766	3.6162	2.3912	5.18
0.245992	0.15931	0.03921	0.017713	0.09444				4.0964	4.2434	6.9972	5.1156	7.75
0.206268	0.139166	0.018661	0.060938	0.102677				2.7538	3.1654	6.223	1.6268	5.76
0.24827	0.131982	0.017018	0.08831	0.035165				3.0478	3.9592	5.4586	5.6938	2.81
0.202388	0.061902	0.013986	0.040347	0.046422				5.047	3.5966	6.0466	2.9008	8.95
0.110876	0.054328	0.040207	0.089239	0.055796				4.7628	2.9204	3.5378	3.4692	2.92
0.103878	0.182438	0.021209	0.06325	0.03254				3.6946	4.214	4.6256	5.096	8.48
0.263629	0.223998	0.025655	0.053282	0.074832				2.646	5.0764	4.5668	8.0948	6.13
0.185095	0.132941	0.027116	0.065654	0.181801				3.9886	4.067	6.0074	4.4296	4.29
0.227611	0.107849	0.040241	0.128804	0.046772				3.4006	4.3218	3.5378	5.7918	5.61
0.133219	0.021663	0.038026	0.060054	0.039257				3.1458	3.675	3.185	0.9408	5.02
0.072144	0.09113	0.015985	0.075409	0.033391				2.5676	4.6158	6.762	6.5268	4.05
0.082048	0.134162	0.031329	0.119065	0.186659				2.8812	3.8122	2.8518	4.0768	5.8
0.036063	0.082968	0.063314	0.028311	0.078817				1.6856	5.2822	2.744	4.8216	2.95
0.116233	0.201424	0.096338	0.186538	0.183747				3.0576	3.626	2.8714	5.9388	3.45
0.140401	0.138273	0.026621	0.056695	0.046751				5.831	2.6068	3.087	4.312	5.09
0.167547	0.090397	0.025634	0.092714	0.05708				2.5578	2.9792	3.3516	7.4774	4.3
0.175196	0.140771	0.040869	0.049035	0.03729				4.753	6.713	2.5578	5.1352	4.65
0.247722	0.037825	0.022492	0.105003	0.03478				4.949	3.9984	4.4002	6.0662	6.52
0.251382	0.147717	0.055269	0.115456	0.158226				3.1654	4.7824	4.7432	2.5284	3.79
0.14345	0.020234	0.027855	0.036199	0.074889				3.773	4.7922	4.9294	3.8514	1
0.093829	0.093911	0.033001	0.180362	0.103151				4.4786	3.1164	5.9976	3.7338	4.18
0.120247	0.138141	0.021507	0.03369	0.090385				9.2218	3.0282	5.0078	2.0678	5.58
0.160913	0.271386	0.030515	0.142441	0.073445				2.9204	4.851	5.6252	4.5864	5
0.128692	0.216517	0.073622	0.055056	0.075738				3.136	4.7922	3.1458	8.0948	5.64
0.136109	0.030235	0.041406	0.026745	0.023221				2.4304	2.352	4.6746	6.076	2.8
0.186751	0.226981	0.024521	0.044566	0.018009				5.4782	2.8224	5.096	5.586	4.33
0.228635	0.016728	0.045791	0.106538	0.121163				3.4692	3.528	5.0078	2.6852	4.71
0.028873	0.124282	0.011047	0.038242	0.050769				2.8224	6.8404	6.9874	4.0376	3.48
0.183001	0.095966	0.022923	0.125599	0.168253				5.8114	6.0074	4.7628	3.8906	4.37
0.160998	0.02305	0.044699	0.1923	0.197701				4.4296	2.254	3.7044	3.9886	4.17
0.05145	0.084735	0.020449	0.085668	0.158318				2.6362	3.1654	6.3112	5.4488	3.6
0.181625	0.085289	0.033985	0.041208	0.044625				4.9098	4.1454	4.3512	3.136	5.51
0.250411	0.030556	0.136527	0.121798	0.17437				2.45	4.1356	3.3908	3.5476	2.8
0.056262	0.133212	0.024764	0.081984	0.056563				2.156	4.5864	2.8518	4.851	8.57
0.210326	0.208985	0.042665	0.04059	0.119571				3.9984	6.0074	4.5472	5.2626	8.05
0.081275	0.185968	0.026861	0.07698	0.072473				1.764	5.4292	2.94	4.9392	3.78
0.054197	0.042192	0.020901	0.108866	0.205028				5.439	7.4676	4.8216	2.7734	4.04
0.07199	0.071681	0.051184	0.014907	0.178017				2.3324	4.5276	3.2242	3.6162	4.38
0.159605	0.161875	0.032513	0.053294	0.116642				4.4296	4.7726	3.5378	6.1838	7.23
0.1216	0.097624	0.029691	0.083885	0.040709				1.9404	4.8804	3.7828	3.038	5.06
0.212594	0.08849	0.027874	0.016625	0.117016				2.058	3.9984	4.4982	7.497	3.6
0.142564	0.075885	0.014665	0.097537	0.028637				6.713	3.0576	4.802	4.0768	3.31
0.06759	0.157018	0.020955	0.124524	0.062013				2.2932	5.0372	4.1454	5.1646	3.82
0.169032	0.123705	0.031235	0.015243	0.203159				7.8106	5.88	4.9882	7.6146	4.78
0.184227	0.059989	0.01271	0.02747	0.098865				3.6554	3.9788	5.5664	2.9106	3.59
0.027729	0.156878	0.044827	0.092786	0.127018				3.6358	5.9192	2.9694	3.6652	5.33
0.224307	0.032048	0.016736	0.036448	0.101639				3.5476	3.2634	4.6256	5.4586	5.66
0.168161	0.114674	0.01968	0.077185	0.026845				3.1164	4.4982	4.116	8.7122	3.22
0.11133	0.20359	0.025201	0.091334	0.038401				5.439	3.6554	4.5374	5.978	5.64
0.179675	0.044153	0.119858	0.044575	0.20319				5.1254	5.2332	4.2924	7.35	2.58
0.208611	0.099264	0.030014	0.030004	0.037965				2.9988	5.2136	3.7044	8.036	4.51
0.128958	0.179624	0.030601	0.142689	0.025901				4.3218	5.8114	4.0768	4.5962	6.54
0.07322	0.104916	0.036127	0.03024	0.032405				4.4884	4.41	4.3512	3.43	5.53
0.154807	0.020298	0.027007	0.084611	0.076023				3.4888	2.7734	4.6158	4.3806	3.49
0.223562	0.108826	0.091628	0.031156	0.160459				4.5962	6.2622	3.234	1.7444	5.14
0.047981	0.022084	0.021767	0.016046	0.048908				2.8714	2.7244	6.5366	4.0082	5.6
0.148655	0.166755	0.077834	0.096246	0.146392				2.1364	5.929	3.3712	6.6346	2.29
0.054324	0.192897	0.038964	0.03739	0.173345				6.1054	4.4198	3.332	2.8028	8.77
0.067536	0.037864	0.034577	0.028064	0.156092				1.4994	3.577	3.5084	4.6844	3.6
0.093938	0.185058	0.029516	0.037111	0.062327				3.0576	7.5754	4.1846	2.9596	3.85
0.21238	0.101496	0.024221	0.100061	0.054949				4.0866	3.773	6.7816	4.4394	4.13
0.081996	0.053399	0.034547	0.105173	0.154509				3.5672	3.5966	3.2242	6.2818	4.43
0.343354	0.112593	0.057973	0.096552	0.10193				2.9106	4.7922	3.0184	6.174	1.88
0.209778	0.135948	0.014359	0.139556	0.135996				6.5464	6.6444	3.6064	3.6946	3.06
0.171557	0.044489	0.043148	0.024927	0.137588				4.4688	4.508	2.5774	4.0474	4.28
0.12348	0.107205	0.03399	0.104408	0.087184				5.9682	6.9384	4.9882	7.105	5.55
0.068844	0.150076	0.019971	0.191023	0.133922				2.6656	8.2516	4.5374	2.401	3.7
0.258395	0.036505	0.019622	0.032797	0.040484				5.243	3.3222	5.7232	4.9098	5.79
0.211718	0.10724	0.027046	0.15271	0.18764				3.5868	5.5174	2.3422	4.6648	7.47
0.069378	0.259953	0.0286	0.052796	0.105742				3.038	4.4884	4.4884	4.998	5.58
0.065065	0.073807	0.018273	0.04538	0.058032				2.4598	2.6068	5.8212	5.0372	3.45
0.037305	0.041	0.040758	0.121228	0.072126				5.0372	2.5284	6.6836	3.528	3.84
0.15455	0.055405	0.089176	0.025139	0.190545				3.969	1.2936	5.9486	2.8616	3.9
0.104303	0.060927	0.031328	0.10567	0.155773				3.2144	5.439	2.9008	7.497	5.22
0.208384	0.05551	0.016543	0.027628	0.022007				3.1164	2.7832	5.7134	3.9592	4.34
0.23009	0.031847	0.023059	0.090719	0.064128				3.8318	4.6452	3.724	3.4692	4.9
0.162642	0.053579	0.078708	0.148915	0.019657				4.9784	3.4202	2.45	4.1748	4.92
0.228203	0.015025	0.041598	0.051329	0.030627				5.0568	8.1242	5.341	3.2144	3.74
0.086373	0.118937	0.0361	0.021682	0.144948				2.3912	5.9486	5.929	4.3218	5.6
0.187442	0.143081	0.019588	0.172379	0.10328				3.0086	3.9494	4.1258	3.5868	6.82
0.211958	0.154091	0.013175	0.022238	0.211105				3.7534	2.9498	5.4782	3.1262	3.49
0.236418	0.061211	0.022071	0.125248	0.070702				6.3406	4.851	6.8404	3.4398	4.86
0.086866	0.078818	0.023656	0.10888	0.068929				4.2924	4.6942	6.3602	4.6354	4.42
0.051337	0.185768	0.058907	0.081789	0.145608				6.664	4.4786	6.272	3.3516	4.77
0.100224	0.038291	0.040897	0.027336	0.205421				4.0768	3.7044	4.018	8.036	3.31
0.167125	0.18805	0.01749	0.235493	0.083043				6.0564	5.341	4.655	4.41	7.25
0.157624	0.079815	0.018968	0.123332	0.077904				5.8702	5.9976	5.4782	4.6844	4.72
0.141601	0.06172	0.045097	0.062954	0.100201				4.5178	3.6358	2.8518	5.096	7.54
0.045109	0.141531	0.031431	0.120198	0.138929				2.646	7.4774	6.0466	3.675	5.12
0.13773	0.026484	0.010366	0.071052	0.159889				3.6848	5.0568	6.9678	4.949	4.28
0.155588	0.05137	0.015958	0.080157	0.12414				4.7138	2.5186	5.537	3.6064	3.02
0.102463	0.240412	0.176823	0.03638	0.076634				1.6954	5.4194	6.5464	3.4398	2.18
0.237838	0.102146	0.022303	0.070556	0.170198				3.6554	6.3798	4.2532	2.7832	7.22
0.184912	0.171939	0.028175	0.098303	0.205452				3.0674	6.2524	5.7036	3.6652	3.67
0.158333	0.028286	0.032209	0.092299	0.04861				3.4986	3.0772	4.3022	5.4684	5.9
0.181522	0.149453	0.020343	0.159647	0.078325				4.1944	6.0564	3.7632	3.3418	3.06
0.089255	0.153087	0.041647	0.032342	0.160906				0.7742	2.1462	2.842	2.7244	3.79
0.20934	0.136072	0.024965	0.042387	0.085016				3.3222	5.292	4.802	9.408	2.83
0.112846	0.224885	0.045715	0.072385	0.210703				3.626	3.9886	4.2238	4.0474	3.28
0.11755	0.112435	0.059914	0.039144	0.065767				3.92	3.479	4.1748	2.5676	3.22
0.199633	0.173352	0.045297	0.041825	0.049715				0.7644	4.0964	4.4296	6.517	8.43
0.19753	0.074004	0.03967	0.029098	0.020514				3.6946	4.0572	2.7538	5.978	2.91
0.238762	0.059997	0.060129	0.061155	0.063373				2.2148	4.606	2.2736	4.557	4.7
0.102659	0.110112	0.047977	0.076646	0.099851				3.5476	3.969	2.1952	1.8522	3.75
0.115804	0.175966	0.03369	0.15047	0.168524				3.8612	5.831	3.2732	3.5182	4.13
0.15083	0.064925	0.037578	0.037508	0.051268				3.3026	4.4982	2.3422	3.332	4.09
0.187007	0.061189	0.028661	0.186131	0.108591				4.214	5.047	3.1262	3.7044	5.07
0.334579	0.11291	0.058598	0.091048	0.235624				1.2838	6.027	2.4206	4.0376	5.2
0.210525	0.179274	0.020474	0.040589	0.05264				5.4292	3.528	5.6742	4.1944	8.01
0.200664	0.054284	0.085426	0.060342	0.028766				4.7334	3.7926	1.9992	4.606	2.95
0.194864	0.086259	0.022872	0.189192	0.02945				3.1752	4.165	3.969	3.6358	3.1
0.215653	0.109517	0.012389	0.177565	0.092804				2.5774	4.1552	6.4582	2.9204	3.02
0.136033	0.07541	0.025101	0.025304	0.021881				3.6554	5.488	3.8906	4.0474	4.57
0.064643	0.040273	0.023569	0.034957	0.210313				2.8126	6.3014	4.4688	7.987	5.67
0.150191	0.142725	0.04126	0.025937	0.131776				3.8906	5.1548	2.156	2.3324	6.49
0.108671	0.036015	0.032391	0.028317	0.032962				4.6452	3.969	4.9784	4.0572	3.9
0.028778	0.126702	0.039552	0.020308	0.053676				2.0972	4.1258	5.0568	2.2148	6.58
0.136299	0.105696	0.038146	0.055632	0.037679				5.3312	3.4202	2.2834	5.9094	7
0.262395	0.092752	0.045024	0.108904	0.034453				3.2634	5.439	2.1952	4.1454	2.7
0.212675	0.091966	0.01921	0.039138	0.033266				1.911	2.0776	5.0274	4.9	4.57
0.218604	0.055197	0.04571	0.065364	0.069002				5.39	4.5178	3.2732	4.214	8.68
0.132758	0.090025	0.024557	0.077835	0.038426				3.6162	3.9886	3.5672	3.8318	6.46
0.108449	0.034532	0.016913	0.026147	0.072189				6.2426	5.5762	7.4284	3.675	4.77
0.201668	0.033189	0.04519	0.105935	0.016038				3.6456	5.3312	3.9886	4.4688	4.91
0.193307	0.045118	0.066317	0.128993	0.031945				3.1164	1.6954	2.2442	3.43	3.76
0.042106	0.140721	0.040676	0.148279	0.048045				2.7342	6.4288	3.9396	3.6162	4.67
0.116538	0.195949	0.061247	0.074605	0.140166				4.6158	5.047	4.9098	3.9592	4.6
0.190395	0.131014	0.033392	0.073451	0.043223				3.8808	3.8416	3.2144	3.479	2.63
0.05479	0.037613	0.038408	0.146235	0.017054				3.4986	3.7436	2.6558	2.7636	4.67
0.19744	0.10464	0.026703	0.034387	0.139003				4.5374	4.4982	4.4884	4.557	3.44
0.22204	0.028654	0.021821	0.058277	0.161598				5.1156	3.0772	6.7522	2.4304	2.88
0.269711	0.045614	0.037409	0.030837	0.035672				2.8028	3.185	8.7416	4.6648	2.17
0.139505	0.181371	0.091166	0.0929	0.16715				3.9396	4.1552	4.9882	5.6056	4.19
0.239299	0.038949	0.061825	0.022666	0.051156				5.1254	2.156	3.0674	3.4104	4.16
0.104125	0.120355	0.025777	0.078179	0.059213				5.6448	3.871	3.0086	3.2634	8.87
0.145438	0.177729	0.050795	0.04867	0.078028				6.1152	4.6942	3.136	4.557	4.28
0.179793	0.040599	0.09477	0.029511	0.189729				4.655	4.6256	2.499	5.0274	2.87
0.090585	0.134829	0.055543	0.025668	0.031022				6.2426	3.0478	3.1752	4.3512	7.43
0.148437	0.051851	0.064571	0.032532	0.073169				3.9298	4.1748	5.047	2.7734	3.9
0.117476	0.205752	0.037958	0.028583	0.138573				5.3018	5.782	3.969	2.7244	3.85
0.113829	0.067863	0.073877	0.064288	0.03405				4.5178	3.4398	3.6064	4.0572	6.09
0.210199	0.033736	0.051151	0.088402	0.158727				3.4594	3.1948	5.1254	8.1438	3.44
0.172949	0.026945	0.022499	0.048912	0.118991				3.9396	3.7436	3.8906	3.283	5.08
0.26483	0.162643	0.086578	0.037622	0.196142				3.0576	3.2928	4.4002	2.7048	3.97
0.117015	0.086014	0.065124	0.051288	0.02932				3.3222	3.9396	2.8224	3.528	3.15
0.268573	0.037672	0.016814	0.051947	0.059308				2.499	3.3222	4.7824	5.3214	4.26
0.174814	0.210185	0.016716	0.031639	0.043367				3.1948	3.3712	6.8698	4.5668	7.98
0.156107	0.116138	0.024719	0.182604	0.037164				3.1066	4.0376	4.3414	5.2626	7.11
0.244696	0.142131	0.03096	0.057794	0.153163				3.6064	5.7918	3.8318	3.9788	5.08
0.175053	0.216959	0.066482	0.017948	0.063151				3.9788	4.0866	2.842	1.9698	6.83
0.114698	0.036227	0.040811	0.110493	0.099524				2.793	2.0678	5.4194	3.7828	5.73
0.230214	0.195529	0.05071	0.037648	0.11964				2.597	4.0964	2.9596	4.1552	5.08
0.134363	0.187615	0.075355	0.080501	0.087907				6.9678	4.1944	2.205	3.4006	2.66
0.193103	0.173471	0.047844	0.112665	0.159753				2.793	3.6848	3.626	4.3022	4.54
0.09337	0.08322	0.048276	0.061296	0.079908				4.067	3.1458	3.5378	6.6248	3.31
0.07427	0.208203	0.030982	0.02864	0.084329				1.4014	6.3406	3.283	3.1262	0.421
0.205076	0.122175	0.023153	0.030052	0.059029				4.5374	3.5672	6.5366	6.7228	3.75
0.076864	0.079001	0.15425	0.025223	0.042232				2.1756	2.5578	3.5378	2.8518	5.64
0.209945	0.128914	0.027539	0.021453	0.031851				5.1156	3.1066	4.1258	4.8902	3.26
0.154748	0.040227	0.079526	0.034044	0.151252				6.0368	3.283	5.2332	3.332	4.71
0.134717	0.016769	0.027394	0.062334	0.038103				5.3116	2.9694	5.4292	3.6652	2.73
0.209793	0.13164	0.041357	0.01523	0.067886				4.4884	7.4186	4.0866	1.7934	3.64
0.186699	0.080073	0.013721	0.054806	0.128038				3.8514	3.5084	4.508	3.5574	3.7
0.193491	0.121537	0.040253	0.046619	0.063467				4.557	5.3508	3.283	3.6946	3.57
0.331396	0.176117	0.017676	0.039591	0.026262				4.3022	5.7428	4.1944	3.7926	4.82
0.167999	0.293144	0.037082	0.054052	0.048635				4.4394	2.8812	3.6358	0.5194	3.62
0.138133	0.181832	0.04132	0.039684	0.068817				4.459	3.92	5.341	1.0682	5.14
0.204917	0.021226	0.02775	0.080679	0.058633				2.4696	3.3418	5.9682	5.4586	3.8
0.26534	0.208565	0.025911	0.041556	0.021846				3.6456	4.557	7.6832	4.1748	4.28
0.203569	0.065441	0.023456	0.022136	0.075188				3.4594	3.3516	3.9298	7.3402	5.23
0.097909	0.142823	0.036239	0.10815	0.16776				2.8518	2.7538	4.704	8.0066	5.22
0.169008	0.211783	0.019652	0.042426	0.062645				4.5864	4.214	3.577	3.1654	3.74
0.234997	0.041528	0.023787	0.05041	0.040725				3.2536	5.292	3.1654	5.4292	3.24
0.134611	0.036354	0.018286	0.129229	0.15371				4.7432	1.862	5.3508	3.8416	5.59
0.197592	0.103777	0.048155	0.031692	0.075676				3.1556	4.5178	4.263	3.283	3.89
0.103475	0.172317	0.035552	0.048499	0.146051				4.1062	3.2536	5.4586	5.3704	2.2
0.174091	0.176556	0.02804	0.031774	0.068235				6.272	3.5966	3.8024	4.1258	8.57
0.05774	0.126813	0.024302	0.073666	0.069333				3.0772	4.9882	6.0074	4.9784	4.37
0.233636	0.025437	0.029167	0.050788	0.060406				4.116	4.0082	3.4006	4.8118	3.51
0.26995	0.167222	0.018942	0.043007	0.030638				3.8906	2.7342	5.8702	3.5672	4.59
0.166745	0.048489	0.046907	0.025633	0.178968				3.1654	2.8028	3.9984	2.8028	5.74
0.237308	0.199926	0.026529	0.039237	0.079503				3.6456	2.548	4.1062	9.6432	4.94
0.163662	0.166136	0.041486	0.012499	0.093114				4.2238	5.2626	3.1262	4.5276	5.41
0.30137	0.129625	0.048706	0.031814	0.076458				0.9996	4.2434	4.2238	4.6942	5.1
0.0973	0.052546	0.029419	0.056102	0.02227				4.3316	4.0866	4.3218	3.136	4.72
0.232865	0.083657	0.019346	0.049833	0.197526				2.6264	3.2046	6.2524	3.9886	3.87
0.13593	0.182091	0.038506	0.058476	0.055164				5.2528	3.4692	2.0874	3.9396	6.22
0.142866	0.112395	0.029704	0.098948	0.111578				6.6052	4.018	3.8808	6.1838	3.96
0.049584	0.03325	0.022364	0.050517	0.158376				3.381	3.381	4.998	3.0184	5.67
0.183007	0.223452	0.056812	0.029399	0.104076				3.479	4.116	3.8416	5.3998	3.2
0.120109	0.076759	0.063904	0.040651	0.079902				3.2144	3.4496	4.6648	3.5868	4.39
0.20047	0.02519	0.036315	0.146242	0.130701				3.381	5.5468	3.1458	3.2144	3.36
0.048077	0.02583	0.029831	0.043716	0.036168				4.0278	3.9886	3.7632	3.7044	7.89
0.209484	0.06107	0.019353	0.135857	0.11641				6.4876	4.4296	6.762	3.2144	3.54
0.214604	0.189821	0.025987	0.157979	0.029188				4.1258	5.7134	3.43	3.8416	8.3
0.157254	0.158422	0.03328	0.050495	0.133363				3.5574	3.283	3.675	7.1638	4.42
0.104281	0.05378	0.057473	0.166364	0.040037				3.3124	6.3994	4.6648	6.3406	5.72
0.020263	0.156292	0.031227	0.017868	0.151955				3.6652	4.6158	4.0964	4.5178	6.39
0.399443	0.171908	0.045976	0.032369	0.136199				1.0976	4.1944	2.548	3.038	2.23
0.185079	0.056251	0.028476	0.018395	0.145757				8.1928	3.479	3.7142	6.0074	5.09
0.060751	0.228422	0.033617	0.019729	0.016732				4.0964	4.6648	4.7138	6.7718	4.65
0.160891	0.078162	0.049609	0.049991	0.106551				6.2818	4.9588	5.0274	6.7228	6.29
0.111206	0.112287	0.088941	0.020855	0.033582				3.4986	3.1066	4.4884	3.675	3.66
0.176719	0.085965	0.024092	0.013096	0.022995				4.0964	3.332	3.2046	3.969	5.47
0.205443	0.14123	0.031648	0.12194	0.034472				3.9494	4.2728	2.891	7.203	6.06
0.100004	0.091297	0.024294	0.202223	0.117653				3.3124	7.301	4.116	5.8212	5.25
0.237395	0.098108	0.023774	0.037739	0.216555				5.0078	3.9592	4.5864	6.6738	3.74
0.138235	0.050795	0.047993	0.135269	0.08917				2.8224	4.4394	7.301	1.8424	4.52
0.067261	0.201611	0.032736	0.05348	0.099469				2.4206	4.6452	3.9886	3.185	4.16
0.196535	0.069775	0.030688	0.022475	0.173203				4.9588	3.7828	5.0764	4.2924	5.54
0.11165	0.111745	0.127634	0.140254	0.036704				3.1556	4.3512	2.4892	3.7632	3.95
0.180092	0.061526	0.040038	0.05188	0.136071				2.058	4.3806	4.1356	5.6644	5.98
0.178014	0.133879	0.077449	0.041554	0.112086				4.4688	3.822	4.8902	0.4802	4.67
0.147172	0.21822	0.021926	0.014279	0.102161				4.6648	6.3308	2.9596	5.586	3.04
0.08322	0.092833	0.024358	0.01895	0.05793				4.165	2.0776	3.6946	1.7542	7.61
0.223709	0.233867	0.048908	0.04049	0.179207				3.3222	2.3128	3.1654	2.2246	4.35
0.05802	0.056368	0.029343	0.037363	0.036664				2.8224	6.3112	4.0866	5.3312	6.08
0.10926	0.107823	0.032728	0.038251	0.092671				2.156	3.3908	3.5378	2.744	6.61
0.233624	0.071676	0.043821	0.03098	0.030245				6.3308	2.4108	3.5574	5.537	5.15
0.086351	0.034158	0.037744	0.063952	0.041187				1.6464	3.1654	5.39	5.0862	6.02
0.142725	0.1631	0.04289	0.058428	0.023716				3.8808	3.8416	4.3218	7.1736	6.3
0.2372	0.031415	0.040431	0.039407	0.066281				4.7628	7.8204	2.6362	4.1748	5.5
0.224755	0.173557	0.028158	0.11268	0.071394				8.134	4.6844	5.1254	4.5962	4.45
0.086597	0.054125	0.060742	0.127559	0.140436				7.6146	2.8616	2.7538	3.6652	2.6
0.215787	0.150018	0.05671	0.031121	0.113982				5.4488	2.205	3.0086	3.2438	4.53
0.034466	0.044488	0.03486	0.034884	0.18519				6.1838	5.0862	3.3026	5.5566	3.84
0.155776	0.154996	0.022931	0.131948	0.041758				2.7636	3.0772	3.8906	4.8216	3.63
0.080486	0.071006	0.026842	0.106563	0.064533				0.7154	3.0086	3.7142	4.2826	4.23
0.258458	0.1004	0.015414	0.027043	0.109549				2.2246	3.9298	3.8318	4.6158	4.69
0.212978	0.145948	0.034305	0.058371	0.030073				5.9976	4.8216	5.0372	3.2536	5.38
0.176013	0.092266	0.05542	0.035558	0.167766				2.793	3.8906	4.949	4.3512	2.98
0.2518	0.134773	0.017608	0.036737	0.1036				7.252	3.4496	3.8024	6.2622	5.16
0.184622	0.264707	0.050448	0.032244	0.027552				5.5664	3.4104	3.0576	3.9494	4.43
0.143753	0.02304	0.112792	0.150239	0.094099				5.4586	4.0278	4.3806	3.626	4.34
0.225775	0.021684	0.028694	0.03158	0.076616				5.488	3.675	3.5182	2.4402	4.88
0.140702	0.082754	0.060958	0.045014	0.216307				8.4084	6.3994	4.0376	4.3022	4.5
0.112722	0.082217	0.043888	0.018901	0.161932				3.1654	2.4304	4.8412	4.557	5.59
0.157009	0.144225	0.01918	0.09244	0.021711				5.929	3.8906	4.6942	5.586	4.7
0.133688	0.215652	0.026056	0.02189	0.02709				5.194	2.7244	5.1646	6.6934	4.51
0.108668	0.124205	0.035154	0.043323	0.075614				6.811	3.0576	5.047	4.3218	3.74
0.288048	0.138186	0.020926	0.116824	0.046512				2.9204	3.1556	6.6052	3.1948	4.2
0.136643	0.182218	0.028347	0.022501	0.062669				4.2532	3.4692	6.6346	4.851	8.23
0.13078	0.099946	0.031661	0.063718	0.056904				3.724	5.1058	5.929	5.0078	4.16
0.268632	0.077105	0.02242	0.028224	0.157872				2.6362	5.292	5.9682	3.7142	4.49
0.162611	0.264513	0.020425	0.250734	0.016353				5.7918	3.7142	6.3014	4.5962	7.96
0.153686	0.03922	0.049137	0.022231	0.016919				3.4006	5.586	3.4202	5.831	5.78
0.218619	0.068722	0.020522	0.017468	0.044038				4.704	5.2038	4.7726	3.2438	4.96
0.203097	0.094424	0.017157	0.027571	0.067537				1.813	2.3422	6.1642	4.9	4.95
0.122587	0.074287	0.034114	0.084872	0.077556				0.588	4.263	3.8612	3.3614	9.37
0.183545	0.032703	0.080025	0.052908	0.091285				3.8906	3.7828	6.2622	5.9094	4.52
0.089413	0.039125	0.021344	0.118783	0.102657				2.6264	4.116	3.5476	2.3422	6.31
0.123951	0.089391	0.025699	0.067697	0.087313				5.1156	3.5672	3.1948	3.2732	3.67
0.03455	0.052609	0.048041	0.071189	0.200927				2.793	4.3414	3.6358	4.7334	9.38
0.195713	0.020468	0.133446	0.054349	0.111984				5.292	3.9984	6.7032	6.3014	5.31
0.194945	0.201658	0.055741	0.088516	0.071665				2.3128	5.3312	3.283	3.2536	5.46
0.258305	0.138814	0.020963	0.172012	0.193005				6.0564	5.3018	5.8016	3.2046	3.71
0.133918	0.144031	0.046842	0.04922	0.130017				0.343	5.6448	4.4786	6.2328	6.09
0.135974	0.185857	0.036588	0.134956	0.090234				5.0274	3.7142	4.0376	3.6064	5.52
0.088568	0.150086	0.022653	0.020683	0.022369				2.0286	4.9784	3.871	6.37	4.48
0.249521	0.137676	0.02326	0.120526	0.017497				3.8318	6.027	6.9678	3.1948	7.58
0.159722	0.099308	0.031512	0.087852	0.016165				4.1552	3.5476	4.361	4.3414	7.6
0.290608	0.085999	0.105226	0.051088	0.105517				3.5084	3.6652	4.1454	6.6444	3.87
0.109636	0.229718	0.017273	0.058674	0.074782				2.793	5.0176	8.8396	3.3222	4.4
0.133249	0.189205	0.033181	0.016144	0.192484				4.4492	4.8314	4.4002	2.9106	5.45
0.135498	0.133237	0.054115	0.053786	0.032285				3.7338	4.3218	2.8812	4.2532	6.32
0.250584	0.072738	0.056225	0.101818	0.07302				5.439	4.7236	3.7044	3.8808	1.34
0.169771	0.051896	0.02504	0.114823	0.118397				2.7636	3.4202	4.067	3.528	2.63
0.135894	0.040141	0.046064	0.114603	0.095907				3.4006	5.4488	3.5084	3.6652	4.36
0.162929	0.038994	0.020908	0.024763	0.181729				7.4872	9.3786	2.9106	3.0772	4.4
0.097934	0.038738	0.053056	0.020387	0.048127				4.2336	1.3818	2.1952	2.4402	8.08
0.199197	0.129623	0.02816	0.02696	0.017711				2.6264	3.2438	5.0666	3.7534	5.83
0.171587	0.165177	0.077941	0.132271	0.145569				5.194	4.7432	4.3414	3.2732	3.4
0.229567	0.040187	0.05424	0.028926	0.078475				3.1948	2.744	2.4108	4.557	5.63
0.121468	0.136402	0.019278	0.035914	0.074882				3.5868	4.0474	8.3986	3.6064	3.07
0.179345	0.149733	0.047495	0.143846	0.163287				4.1846	3.1556	4.9882	3.1262	4.32
0.110877	0.100527	0.021635	0.065525	0.111126				2.9302	5.8016	4.2924	0.9996	5.55
0.131499	0.119649	0.028234	0.077595	0.020586				3.0282	4.3414	4.2434	3.479	3.38
0.133088	0.106269	0.046341	0.08059	0.152186				3.6848	6.2034	4.7922	2.9106	3.24
0.178795	0.196509	0.018013	0.059607	0.072944				4.655	4.0866	5.0372	3.6358	5.24
0.077997	0.21557	0.022901	0.052278	0.228881				2.2246	3.9886	2.7146	3.0184	3.89
0.253367	0.046584	0.038714	0.019389	0.064127				3.0282	7.5852	3.43	7.007	2.82
0.202959	0.217384	0.019643	0.050112	0.075707				2.9792	4.3708	5.6938	1.3132	4.86
0.044018	0.040389	0.092051	0.095453	0.074649				4.6648	4.802	4.1356	3.822	3.83
0.261996	0.130437	0.029587	0.033407	0.051561				3.0576	3.332	6.3504	3.087	3.81
0.174094	0.108637	0.035897	0.094814	0.080009				3.7338	5.4586	5.5664	3.8514	5.72
0.104398	0.072793	0.020611	0.143351	0.057353				3.1948	6.0662	2.352	5.6252	4.92
0.039059	0.083394	0.022616	0.042211	0.045782				1.7444	4.3022	3.9984	4.3414	5.58
0.226815	0.136207	0.080526	0.11812	0.095699				5.3802	5.4194	2.009	3.8024	1.4
0.061327	0.132027	0.024313	0.071157	0.065292				4.5276	5.0372	4.312	3.3418	0.657
0.162046	0.037177	0.04049	0.045161	0.112816				2.548	2.5578	4.8608	4.4198	3.53
0.142119	0.136062	0.026055	0.102026	0.106143				5.1646	2.7538	2.2932	4.5178	1.12
0.209383	0.069508	0.022163	0.091896	0.148976				4.9	3.8906	5.292	9.604	3.69
0.209373	0.124974	0.022587	0.021097	0.09293				3.3516	6.0172	3.43	4.9392	5.64
0.289694	0.116191	0.034906	0.020904	0.043797				3.4986	5.831	6.615	3.6162	1.2
0.177758	0.081267	0.041989	0.084025	0.047779				5.5076	3.5182	8.9376	2.7342	5.65
0.108915	0.15078	0.144021	0.021301	0.085246				4.704	5.5664	3.92	3.528	5.63
0.147792	0.09805	0.059738	0.117138	0.065586				1.2642	4.361	5.4096	4.9098	2.88
0.166753	0.036052	0.01932	0.038132	0.064749				5.1352	2.7244	3.3712	3.5084	3.17
0.154862	0.124345	0.026088	0.042468	0.107709				7.7616	3.5672	5.5272	4.0964	2.85
0.155373	0.123917	0.030848	0.047933	0.078449				3.5868	4.6452	2.891	3.2144	6.92
0.074837	0.037322	0.02025	0.172791	0.138859				4.41	3.0086	3.6946	5.1058	4.77
0.127122	0.081816	0.032242	0.047071	0.148774				5.7722	2.695	4.5472	3.2438	3.72
0.225406	0.114568	0.05622	0.031007	0.056032				3.3614	5.831	3.675	4.2042	6.58
0.172428	0.081279	0.029848	0.03417	0.185942				4.8216	3.6946	2.8224	4.067	3.74
0.047025	0.206596	0.028069	0.035972	0.034674				1.666	7.546	4.8118	8.2222	5.77
0.157093	0.211461	0.026036	0.042574	0.111568				2.4892	3.0674	4.5766	7.7224	3.72
0.236934	0.059291	0.048454	0.022529	0.044577				4.018	6.419	3.7142	2.9204	5.21
0.150396	0.099673	0.027735	0.103474	0.057768				2.989	5.39	2.9498	4.067	4.61
0.042774	0.042455	0.023226	0.058839	0.029809				3.087	3.43	7.595	5.1058	3.95
0.159975	0.02108	0.0169	0.033829	0.087241				4.9098	3.0968	4.2336	5.6938	5.13
0.041761	0.244638	0.033423	0.013886	0.081386				3.1654	3.3222	3.3614	6.3798	5.3
0.252991	0.181579	0.081571	0.07006	0.051657				4.6158	3.7436	2.891	3.2046	5.87
0.223836	0.0311	0.042335	0.025584	0.087029				4.5374	2.2638	5.1744	4.8608	3.67
0.123261	0.19888	0.02661	0.098764	0.152854				3.3418	4.802	4.2042	4.165	4.48
0.062405	0.067443	0.02175	0.061713	0.085013				5.6644	3.626	3.8122	8.9278	4.49
0.162457	0.079356	0.023249	0.054955	0.127977				6.0662	3.8318	8.0458	3.0478	5.03
0.169065	0.019468	0.013945	0.132693	0.110489				6.321	3.9396	4.4198	4.7628	3.5
0.173657	0.104937	0.035741	0.079081	0.184539				4.606	2.7342	5.3508	5.7526	1.93
0.222106	0.028252	0.03284	0.109485	0.230598				3.234	3.7044	3.2242	4.1552	5.06
0.084436	0.037136	0.046812	0.027278	0.155496				5.88	4.7922	3.4986	3.9494	3.98
0.123878	0.060126	0.015333	0.204107	0.086583				7.4088	2.94	5.4292	1.8718	3.58
0.235868	0.045912	0.026858	0.028689	0.100448				3.43	2.009	7.0364	2.9106	3.45
0.172023	0.069493	0.044138	0.118962	0.021354				4.949	3.2438	4.704	4.2728	6.53
0.127427	0.075269	0.04483	0.064725	0.131261				4.4982	3.0282	8.5358	3.7828	5.57
0.157187	0.10238	0.039324	0.085984	0.116088				5.4782	5.439	6.1152	3.4692	3.6
0.176471	0.051012	0.054329	0.019171	0.056204				5.9094	2.4108	3.7142	2.9106	4.95
0.244941	0.061462	0.075622	0.039057	0.178131				1.6464	4.2532	8.4182	4.7726	2.74
0.144451	0.158869	0.022203	0.048115	0.137901				2.4304	6.1348	3.3516	4.8608	9.08
0.207435	0.077942	0.010787	0.105418	0.157749				3.8514	4.8314	6.7424	2.7244	5.16
0.122608	0.073629	0.023533	0.169556	0.05239				5.4194	3.8024	3.0674	3.4104	5.35
0.063613	0.031603	0.037215	0.214705	0.138354				3.7044	2.8518	3.7926	3.234	3.68
0.265792	0.051447	0.033907	0.06787	0.108467				4.459	3.1066	3.9298	7.007	6.69
0.226277	0.09509	0.017077	0.106351	0.121243				3.3222	6.9384	4.606	3.7044	5.08
0.17754	0.119546	0.018351	0.039485	0.021829				3.9102	0.882	4.2728	5.1842	5.97
0.031613	0.065305	0.036993	0.152267	0.163023				6.125	7.0756	5.1646	3.2928	4.04
0.067833	0.099901	0.057242	0.126976	0.048304				1.5974	4.1944	4.0964	4.4296	5.39
0.164936	0.140451	0.023121	0.07119	0.065795				4.459	5.6742	5.5076	3.9494	4.27
0.19508	0.09672	0.012084	0.058183	0.130436				3.2144	6.8306	5.3998	5.5174	5.43
0.211467	0.15481	0.034175	0.035377	0.150281				2.9008	2.6754	4.7236	5.5762	3.78
0.116234	0.234427	0.034018	0.139551	0.035695				5.7428	4.753	3.724	2.5872	0.764
0.090944	0.16065	0.041141	0.029054	0.117682				2.4892	4.0474	5.1058	3.1066	4.19
0.12483	0.066764	0.031261	0.040347	0.117545				7.2618	3.4888	3.1948	3.7828	5.13
0.158491	0.06949	0.027577	0.024825	0.190513				2.7146	5.8996	5.6448	4.3218	8.05
0.17333	0.099941	0.03732	0.025781	0.108417				5.0764	3.8612	4.6256	3.7044	4.23
0.173823	0.058789	0.02919	0.018891	0.049524				3.6064	4.7824	3.4496	8.1928	4.78
0.166514	0.042106	0.233964	0.057905	0.240038				3.5672	1.0682	3.0184	4.8412	5.22
0.092778	0.195928	0.038058	0.074074	0.04467				7.6832	5.5272	3.3418	9.1826	3.44
0.289283	0.031514	0.064661	0.032597	0.096798				3.4202	1.9992	3.0282	4.4786	4.36
0.048887	0.03637	0.019244	0.091697	0.027666				3.773	5.3704	4.1062	3.7828	3.99
0.191136	0.17005	0.029223	0.122154	0.025237				4.8902	4.0376	3.4398	7.8694	7.85
0.107224	0.024741	0.029226	0.045482	0.071436				3.2536	2.8126	3.577	2.8714	5.63
0.059035	0.148387	0.105033	0.039843	0.135789				6.2328	4.9294	5.047	1.8718	3.89
0.235545	0.124837	0.08119	0.025193	0.039687				4.1062	7.693	3.3418	9.7118	5.02
0.210083	0.052614	0.026687	0.224307	0.197116				5.1254	4.263	2.5872	4.9098	3.29
0.162104	0.150999	0.022048	0.056659	0.120814				4.4982	3.185	4.1258	5.0666	5.36
0.090638	0.050472	0.041591	0.054072	0.167488				2.4108	2.058	2.3912	5.6644	4.46
0.033514	0.025737	0.022093	0.056536	0.115736				2.8322	3.5574	3.3222	5.6154	2.47
0.170158	0.106487	0.03506	0.060102	0.017641				4.7824	3.822	3.5182	3.3614	3.07
0.150179	0.121572	0.03558	0.211074	0.122104				4.6452	5.3998	5.8604	3.2536	2.99
0.159402	0.198654	0.211145	0.042861	0.043433				2.8714	4.1748	3.3124	5.3508	6.79
0.249628	0.044592	0.031307	0.155713	0.040993				4.214	3.626	2.8812	9.3688	6.52
0.225911	0.153024	0.114971	0.042903	0.043343				3.0772	5.4586	7.2716	3.234	6.46
0.144994	0.082103	0.023343	0.083253	0.123301				2.2736	3.528	4.6942	3.4496	3.66
0.193215	0.039677	0.029921	0.024329	0.071003				4.2826	5.8996	3.479	6.4386	8.33
0.144976	0.183257	0.078761	0.072653	0.083971				4.9686	6.1446	3.773	5.243	6.99
0.219778	0.097369	0.018964	0.151504	0.243843				4.2042	5.0078	8.7612	2.3324	2.97
0.111386	0.099395	0.01862	0.044682	0.024671				2.2638	2.1364	5.4096	2.3618	4.05
0.132304	0.063971	0.053449	0.055639	0.189808				5.1646	2.9106	3.7338	5.5272	4.66
0.06353	0.184242	0.021235	0.104272	0.218293				4.0768	3.6064	6.517	5.1156	5.42
0.204379	0.028219	0.027173	0.058574	0.020065				5.3312	4.7726	2.8322	4.5766	9.94
0.141257	0.041707	0.020158	0.045756	0.027256				1.8228	2.8126	3.5574	5.2626	3.74
0.186805	0.03605	0.015151	0.070458	0.053719				5.4096	3.8906	5.2724	4.8412	8.21
0.039187	0.061807	0.026189	0.062573	0.051735				5.292	3.8024	4.5962	2.3814	3.68
0.055276	0.102874	0.035051	0.023569	0.065416				1.8424	3.3908	4.067	3.087	4.82
0.209637	0.017076	0.03086	0.024217	0.204342				2.6852	5.096	3.3516	7.742	5.53
0.079313	0.03698	0.048511	0.056548	0.110602				2.8714	2.4696	4.3022	4.0964	2.64
0.222721	0.109758	0.015088	0.041904	0.120039				5.3508	4.0866	8.183	6.2328	4.6
0.148652	0.129236	0.022931	0.166591	0.022451				5.6252	6.1936	4.4198	4.1944	5.53
0.280153	0.046621	0.031846	0.084792	0.038227				3.8416	1.4406	5.7918	5.0078	4.35
0.159716	0.185179	0.014729	0.044636	0.143285				3.8514	3.6358	7.546	6.4386	3.39
0.040572	0.091998	0.020489	0.045703	0.079305				2.9988	2.5382	4.3022	5.047	3.8
0.228419	0.216802	0.040867	0.026091	0.05006				2.6068	4.7236	3.185	4.5374	4.26
0.125561	0.086133	0.062388	0.052543	0.148352				3.038	4.9392	2.695	4.1356	3.53
0.16753	0.085844	0.080998	0.100006	0.038398				6.3994	4.8706	1.666	4.165	6.26
0.215419	0.067156	0.022466	0.048533	0.050044				3.2732	2.8224	5.5272	5.39	6.77
0.11691	0.074912	0.01934	0.026939	0.06381				3.1066	4.312	7.1344	3.3908	6.65
0.207051	0.08885	0.049294	0.160486	0.146619				4.949	4.5374	4.4198	3.6848	5.17
0.14872	0.095929	0.039836	0.030184	0.035509				1.617	5.5272	4.3806	4.1454	5.63
0.202059	0.043178	0.02975	0.046881	0.074358				3.92	8.6926	4.9882	3.2536	4.23
0.072336	0.022467	0.043846	0.031171	0.108453				3.6064	5.6448	4.5668	8.1046	4.74
0.189889	0.097389	0.02566	0.044403	0.055313				2.4206	5.6938	4.2042	5.6546	4.53
0.239528	0.181277	0.071451	0.172163	0.230966				2.7636	7.448	2.2148	6.7718	3.91
0.098452	0.220405	0.017295	0.036011	0.176967				3.7632	3.969	6.2426	5.4096	5.46
0.150164	0.027434	0.019039	0.031823	0.026335				3.5182	6.1544	3.8318	7.4578	7.88
0.175632	0.162006	0.023591	0.069188	0.041619				4.361	6.8796	5.978	5.243	5.2
0.081915	0.176172	0.100985	0.217756	0.062017				3.6358	4.6452	3.6162	2.6166	6.71
0.234061	0.188782	0.022087	0.03566	0.04355				4.165	3.9984	4.3708	3.6652	6.18
0.101867	0.096381	0.035815	0.054781	0.063659				0.5586	6.9776	3.0674	3.2928	4.05
0.158239	0.099696	0.031429	0.026264	0.157898				6.8698	5.684	3.5966	6.3994	4.35
0.090685	0.056012	0.037488	0.015619	0.135327				8.0164	2.7636	4.214	2.4402	6.2
0.125702	0.032112	0.025315	0.020558	0.197648				6.5366	2.9008	5.9486	4.949	3.7
0.208057	0.108807	0.032864	0.102738	0.039483				2.6166	6.125	3.5966	3.871	6.3
0.27633	0.16179	0.031967	0.078644	0.048545				3.3124	5.4488	3.1458	3.8808	3.18
0.136007	0.145158	0.045048	0.033641	0.048574				5.5174	3.0282	2.793	2.2736	4.24
0.065447	0.052677	0.04414	0.142633	0.061019				4.3414	6.3112	2.3912	4.2532	2.38
0.179026	0.213981	0.03537	0.036729	0.10113				4.8216	5.733	3.577	4.1356	3.72
0.120881	0.086652	0.095165	0.098521	0.037551				3.5476	3.3026	4.2532	2.2932	0.931
0.2021	0.038419	0.025573	0.152514	0.075078				4.8314	4.7922	6.0074	3.3516	4.2
0.065744	0.067686	0.052193	0.026618	0.036961				0.9898	4.6648	3.2536	2.7636	5.2
0.240035	0.111392	0.039947	0.097506	0.198909				2.1658	7.2814	4.2826	4.8314	4.09
0.240523	0.126522	0.046712	0.081458	0.102581				3.675	3.8808	2.989	3.0674	4.41
0.148949	0.18153	0.019944	0.039702	0.05743				4.4786	5.2822	3.6456	3.4496	3.73
0.153084	0.068733	0.059841	0.017611	0.086453				6.5954	7.1442	2.4696	6.517	5.17
0.17758	0.035945	0.026004	0.057912	0.100938				3.3516	4.067	4.606	4.9882	4.07
0.084131	0.062977	0.027126	0.046099	0.05819				4.7824	5.2038	4.6746	4.8706	3.62
0.184357	0.066607	0.032123	0.031504	0.091743				3.2144	1.7542	4.0964	3.479	2.22
0.195184	0.088214	0.02491	0.031895	0.166743				3.0184	3.2144	4.2434	3.2928	5.02
0.085352	0.162833	0.021186	0.076989	0.130407				2.8322	5.1548	7.2618	7.301	3.71
0.132979	0.229965	0.0463	0.025837	0.146893				3.3124	3.3418	3.0184	4.6746	4.4
0.197993	0.134251	0.053327	0.054439	0.057838				4.0866	5.4488	2.9596	4.3022	5.78
0.1574	0.225162	0.030304	0.177795	0.126303				3.7142	5.782	4.263	2.7538	3.43
0.107883	0.051976	0.029008	0.060748	0.107964				3.2732	4.1552	4.2728	4.6648	6.47
0.189621	0.095138	0.040606	0.083603	0.146496				4.3218	8.5064	3.0772	3.7828	2.73
0.062135	0.073404	0.041858	0.198472	0.054222				4.459	2.4794	3.3908	4.2238	0.676
0.105657	0.101602	0.026174	0.041662	0.171577				5.4194	1.47	6.3602	4.6354	2.28
0.072409	0.119365	0.037661	0.017122	0.206441				4.6354	4.116	4.6452	9.6138	3.47
0.082604	0.153967	0.034744	0.043025	0.050068				7.987	4.4982	3.3516	2.9988	3.74
0.094989	0.049737	0.034094	0.091509	0.113887				0.8134	3.8808	2.6166	2.9498	3.83
0.121864	0.202187	0.020523	0.062551	0.05053				7.0756	6.3112	4.3512	2.7244	4.43
0.151855	0.099742	0.019702	0.150541	0.097343				4.6746	3.5672	4.1062	4.1552	4.16
0.146407	0.230593	0.059123	0.040931	0.085996				2.499	4.0376	3.4398	4.0964	3.73
0.122555	0.065771	0.029119	0.020553	0.107558				2.94	2.9204	4.606	3.2634	4.7
0.055048	0.116737	0.041577	0.097784	0.10023				1.9502	3.8808	2.7636	4.5178	3.1
0.122569	0.038926	0.020067	0.096519	0.237023				6.2818	3.0478	3.5672	3.4006	3.33
0.203972	0.140531	0.034036	0.031803	0.020507				2.3324	4.0474	6.1348	3.43	6.99
0.234629	0.115259	0.032246	0.03392	0.064719				2.8616	4.7628	2.3618	1.3132	6.3
0.204842	0.055524	0.02321	0.047199	0.023095				5.5076	4.4198	3.234	2.3226	8.72
0.286345	0.049553	0.022109	0.089989	0.107921				3.0968	4.1552	3.6162	2.8714	2.77
0.207512	0.098158	0.034577	0.07417	0.12883				4.1062	4.8706	2.6754	5.2038	5.54
0.132295	0.044005	0.018629	0.160421	0.139656				5.6056	2.8518	6.3308	3.1752	3.61
0.156138	0.022109	0.015576	0.136314	0.04002				3.675	2.8028	4.3806	4.0474	5.15
0.05308	0.065747	0.02385	0.096293	0.161154				4.6844	3.185	3.7632	3.2046	4.41
0.072777	0.175731	0.051572	0.038327	0.048838				3.3418	4.2238	3.7436	4.4492	5.78
0.200404	0.081218	0.1318	0.108951	0.121561				3.9102	4.1258	5.7036	3.9592	3.34
0.10606	0.075737	0.026597	0.01729	0.178905				4.7922	5.5076	3.6946	3.381	3.76
0.192112	0.080454	0.034615	0.116141	0.051378				6.1054	8.3888	4.1748	6.1152	6.86
0.120988	0.057798	0.097195	0.057224	0.045291				5.635	4.3022	0.8232	3.4006	4.97
0.201241	0.032035	0.029637	0.053745	0.085738				4.5472	3.038	6.1936	3.6946	5.31
0.150008	0.028125	0.022657	0.157149	0.09211				7.3206	4.6746	4.0082	3.9886	8.36
0.212809	0.137858	0.032293	0.08185	0.1195				4.9	4.018	3.4006	5.7428	3.64
0.124173	0.039369	0.023451	0.102505	0.051096				4.1258	7.5754	6.5758	2.5382	3.7
0.235162	0.04939	0.045464	0.047279	0.079083				2.9204	2.6264	3.5084	5.3998	7.46
0.213518	0.116289	0.036158	0.084666	0.050771				4.067	4.7334	3.5084	3.1458	3.64
0.113064	0.103575	0.022359	0.050596	0.055841				7.0364	2.2442	4.5374	2.9498	7.62
0.20296	0.064073	0.040111	0.033634	0.042739				3.479	5.0176	2.94	3.8514	4.88
0.223502	0.054301	0.048205	0.072175	0.120157				5.4978	3.8906	3.3124	5.0862	3.97
0.034797	0.229855	0.048966	0.031668	0.102539				3.1262	5.1842	2.8518	3.9592	4.23
0.199125	0.045141	0.024081	0.131889	0.078564				3.7044	4.0082	5.3214	4.0572	4.19
0.085137	0.141923	0.023311	0.023799	0.036396				2.1266	3.1164	5.6546	3.9788	4.94
0.207901	0.044221	0.024978	0.127323	0.040901				4.4688	1.8424	2.5872	3.6652	7.57
0.211637	0.064122	0.029658	0.096474	0.021039				2.9694	5.4488	1.7934	3.9886	3.79
0.157839	0.146356	0.027181	0.017641	0.047207				5.145	3.7632	5.1058	4.606	5.84
0.217305	0.053306	0.027649	0.070278	0.118199				3.626	4.6942	3.4202	4.704	4.84
0.068618	0.184685	0.037924	0.0202	0.198807				3.0968	3.4986	5.586	5.8016	4.44
0.089645	0.087899	0.026765	0.084506	0.105888				4.3708	4.2924	3.724	7.4774	8.81
0.150402	0.132875	0.019131	0.055627	0.030794				4.6844	2.597	3.773	4.0278	7.42
0.205731	0.119049	0.032219	0.077323	0.016967				2.842	5.9682	5.3704	3.381	2.79
0.140151	0.312312	0.063404	0.075252	0.068517				3.7044	2.793	4.5374	2.5774	4.45
0.222982	0.128819	0.031339	0.0698	0.069212				4.2924	3.1556	4.5472	7.1736	6.18
0.096363	0.08219	0.088176	0.183346	0.188098				4.5178	5.5566	2.9988	7.1442	6.03
0.095363	0.086915	0.024956	0.026071	0.125271				4.0474	4.1944	3.2732	5.782	3.6
0.067799	0.208268	0.059924	0.027111	0.0585				2.7146	2.9694	2.3128	7.1442	5.28
0.155823	0.126236	0.028611	0.026639	0.027341				4.6256	5.6644	3.1066	8.4182	4.33
0.196361	0.103393	0.022063	0.152108	0.172629				2.7636	2.8028	5.0372	3.3026	4
0.232155	0.140178	0.02292	0.053159	0.131597				3.2634	5.047	4.5276	2.8322	4.28
0.149507	0.049476	0.064789	0.067531	0.087478				3.92	3.0184	4.3218	3.6946	1.14
0.230845	0.226186	0.023502	0.060752	0.192523				4.0768	2.94	4.8216	3.2634	2.28
0.095647	0.035946	0.034959	0.043047	0.040252				4.8216	3.1654	3.0772	2.891	3.2
0.12715	0.031572	0.029302	0.191845	0.106704				2.4108	3.9396	3.7338	3.3124	5.65
0.239903	0.057709	0.018027	0.124216	0.058181				5.2332	4.214	5.1548	0.6076	6.09
0.099869	0.184118	0.0358	0.219754	0.046023				3.9494	5.0568	3.9004	3.3516	4.73
0.095678	0.037428	0.063072	0.022265	0.044713				5.5076	2.9596	2.0972	2.9008	8.75
0.128736	0.058833	0.038269	0.121193	0.217022				5.8408	7.2618	4.7334	3.3026	3.34
0.064582	0.221916	0.026972	0.087362	0.065004				3.1654	3.9984	3.773	5.2136	3.23
0.188208	0.039017	0.123972	0.026392	0.031716				5.733	4.2238	2.352	3.5084	3.66
0.0692	0.03651	0.050627	0.024821	0.057393				5.8016	3.724	4.1552	6.7914	6.88
0.079956	0.064286	0.015434	0.016205	0.015969				0.735	3.4986	7.3794	3.9396	5.87
0.187991	0.033361	0.034618	0.074639	0.109425				2.3716	3.7044	2.205	4.5962	7.47
0.185344	0.037073	0.020235	0.058128	0.04792				4.7236	2.2736	4.5962	3.087	5.02
0.189775	0.090872	0.023158	0.031188	0.09756				3.4006	3.871	4.3806	7.5264	5.1
0.238002	0.129233	0.020576	0.041061	0.024494				2.9694	3.0968	3.6652	4.067	4.17
0.163656	0.039761	0.046354	0.046698	0.111782				2.8518	3.871	3.5574	7.497	2.2
0.140174	0.149233	0.022283	0.15497	0.099659				6.6052	4.9	4.1846	3.9494	4.64
0.18288	0.119587	0.019366	0.066354	0.054802				3.136	3.7632	3.8318	4.5374	3.79
0.12365	0.229735	0.029682	0.065194	0.136179				4.998	3.5182	6.2524	3.528	3.51
0.231863	0.02969	0.099384	0.018401	0.236407				7.0266	3.822	2.6754	4.557	4.6
0.097512	0.051946	0.027636	0.05345	0.040974				2.5382	2.9106	2.8616	3.1556	5.46
0.128505	0.288597	0.010968	0.03015	0.017994				5.145	3.7926	6.6248	7.5656	5.85
0.235617	0.103595	0.028436	0.127436	0.038592				2.2638	3.087	2.4108	3.9298	3.01
0.24034	0.070637	0.020485	0.037918	0.270446				2.7832	6.1348	4.1258	2.8126	3.16
0.269968	0.031613	0.033163	0.056691	0.071611				2.2834	3.2438	3.6848	3.9298	4.39
0.070613	0.037089	0.032522	0.05764	0.06218				3.9298	2.4892	2.8028	2.5578	2.89
0.177594	0.114759	0.13624	0.038266	0.119066				5.1352	3.9984	1.2544	2.8322	3.78
0.185062	0.169235	0.029668	0.106815	0.083866				5.3704	4.6256	3.4496	3.4202	5.79
0.125069	0.040329	0.083244	0.024487	0.147332				3.381	4.3022	4.5864	4.3218	4.1
0.143635	0.188276	0.033746	0.020961	0.195908				2.8126	5.586	3.0184	5.0274	7.46
0.21668	0.069345	0.151929	0.04709	0.139283				4.0572	1.862	3.0968	5.7134	3.23
0.103868	0.19748	0.027876	0.050564	0.154268				1.6758	4.7138	6.2916	3.4006	3.14
0.073084	0.098366	0.026393	0.136064	0.143593				5.0274	5.5076	4.2336	3.7338	2.75
0.103312	0.101005	0.01701	0.181625	0.102452				3.1066	5.5468	6.3406	4.2238	6.44
0.211509	0.126006	0.021356	0.016065	0.026178				4.949	4.4394	3.5084	7.9184	3.27
0.226454	0.085025	0.021108	0.067917	0.046072				3.822	3.3418	4.2336	6.3308	3.98
0.157956	0.119898	0.015181	0.02401	0.055812				2.9988	3.2928	4.5374	6.9972	5.26
0.220663	0.165504	0.070292	0.061011	0.068127				3.3516	7.3892	1.568	4.6158	4.37
0.130227	0.019004	0.015033	0.131713	0.126509				5.4782	6.3896	4.41	3.479	3.96
0.075649	0.022392	0.026061	0.022095	0.06242				3.9886	2.9498	2.9792	2.2932	5.4
0.066261	0.053691	0.022711	0.066489	0.180845				2.5284	6.8404	4.41	1.4602	3.99
0.257047	0.163012	0.032624	0.047982	0.072077				4.6844	4.6158	4.165	3.8122	4.81
0.126822	0.232014	0.081099	0.110651	0.110257				4.4786	4.2826	1.813	3.5966	5.53
0.195257	0.037387	0.021344	0.018926	0.069285				3.185	2.254	4.6648	5.537	4.35
0.244498	0.04221	0.039396	0.11037	0.045512				3.332	3.5476	3.7926	4.6256	1.76
0.227695	0.144774	0.026511	0.056883	0.045383				3.8318	4.704	6.5562	3.6064	5.94
0.194722	0.187782	0.105898	0.143181	0.027053				4.704	4.7824	3.9494	2.2442	4.44
0.18439	0.023442	0.054067	0.023331	0.090043				3.675	2.5186	3.675	2.94	6.07
0.072349	0.094729	0.046556	0.025223	0.083654				2.2932	3.3418	2.3226	5.1254	4.46
0.166523	0.028993	0.028983	0.119474	0.097442				4.5276	9.0454	5.292	4.2042	5.87
0.163262	0.080555	0.025693	0.048985	0.143796				4.3022	4.4786	5.1646	6.7424	4.79
0.179096	0.124546	0.024874	0.038928	0.025034				4.6844	5.3606	4.0474	8.2712	4.91
0.233163	0.058163	0.024284	0.051165	0.028825				4.2728	2.2736	6.5464	7.5754	4.26
0.229791	0.047342	0.023549	0.066214	0.083334				3.4104	2.0972	3.9102	3.8318	3.05
0.021667	0.152192	0.025325	0.071486	0.132359				2.3128	2.7636	2.107	5.635	3.67
0.050263	0.041996	0.064362	0.173825	0.045162				2.8812	2.4794	4.459	3.4496	5.54
0.210126	0.075751	0.076777	0.11315	0.060269				3.0282	2.6362	3.0968	2.8322	5.11
0.046673	0.189791	0.031374	0.079317	0.020523				2.1854	3.969	3.0086	4.4982	4.45
0.09313	0.132393	0.035023	0.17813	0.047855				2.6754	4.5766	4.4492	7.0168	4.26
0.18701	0.091767	0.058774	0.060886	0.111983				6.125	4.606	2.6558	3.2046	4.74
0.119899	0.140491	0.037383	0.019094	0.035651				2.156	4.1258	3.087	5.2626	3.26
0.200901	0.066035	0.014412	0.068011	0.060809				3.92	3.4202	4.655	4.1748	3.56
0.090459	0.032446	0.059149	0.083294	0.057225				3.185	2.7048	3.8612	4.0474	2.86
0.153251	0.10476	0.098718	0.109587	0.038986				5.145	2.107	2.45	4.998	5.57
0.077458	0.207403	0.024887	0.028653	0.02388				1.9796	3.332	6.664	8.036	9.28
0.100987	0.221723	0.054039	0.034675	0.035012				3.6064	3.3516	4.5668	2.1952	6.91
0.025294	0.041395	0.01539	0.061794	0.04483				2.9792	3.626	9.1238	0.8036	5.34
0.055311	0.056185	0.04142	0.048237	0.147327				2.6558	3.43	4.2728	4.5472	3.49
0.16039	0.133486	0.033669	0.019941	0.049899				1.8326	1.6758	2.7832	9.8784	8.01
0.153948	0.179433	0.014418	0.064712	0.162674				2.3324	6.0564	7.8106	6.0564	4.01
0.119967	0.192951	0.034628	0.04821	0.060868				5.8702	3.7338	2.205	5.39	5.75
0.183172	0.141862	0.23605	0.02142	0.043425				3.0674	4.9686	1.225	5.7036	4.13
0.185549	0.072806	0.022832	0.025407	0.04633				3.234	5.2822	4.0866	4.2826	3.45
0.03838	0.044886	0.095217	0.020873	0.087177				4.2924	4.2434	2.0776	4.263	3.73
0.175133	0.127873	0.028335	0.176462	0.221983				3.4398	4.1552	2.6264	2.3618	3.67
0.189185	0.054616	0.033956	0.047528	0.019684				5.4292	3.1164	3.1948	4.6452	5.78
0.094389	0.084397	0.098798	0.045911	0.051424				2.7832	3.6848	3.2928	4.214	3.5
0.167995	0.027509	0.0435	0.062029	0.102476				2.8518	4.557	6.4778	5.1156	4.13
0.15174	0.064113	0.029383	0.041203	0.023518				2.1658	5.3704	3.5672	5.4782	3.84
0.305169	0.193933	0.018425	0.037915	0.118929				2.891	1.9502	5.8408	1.4504	4.51
0.031642	0.135319	0.016828	0.058142	0.064398				2.5284	5.4194	3.4202	3.5574	4.8
0.059995	0.100112	0.046536	0.166028	0.090455				2.2246	5.2332	1.7248	4.1944	4.78
0.188157	0.140964	0.046988	0.02147	0.040793				3.2928	3.332	2.5186	7.4872	7.29
0.084662	0.218439	0.021753	0.072351	0.242409				3.4496	2.7832	3.871	5.1352	4.41
0.231788	0.055397	0.09689	0.155809	0.20369				3.2634	4.067	3.2046	4.2532	5.58
0.060045	0.171229	0.017302	0.088496	0.04393				1.9796	3.0086	4.2336	3.92	7
0.22545	0.027757	0.030078	0.172206	0.124111				5.243	2.2148	3.2536	3.5574	3.73
0.129535	0.138291	0.017938	0.024958	0.03646				3.5378	4.2238	4.1552	6.4876	3.32
0.072685	0.066869	0.023127	0.154243	0.139965				3.4104	2.9694	7.7126	4.0768	4.4
0.213694	0.123743	0.062142	0.020247	0.235365				3.1948	3.8024	3.7142	4.5472	5.61
0.107282	0.142811	0.026241	0.056148	0.17548				1.0976	5.2822	2.646	1.8816	4.23
0.21667	0.051781	0.139523	0.034336	0.095706				2.6264	4.0866	3.6554	3.6652	4.55
0.144446	0.123294	0.074885	0.037382	0.075881				4.067	4.8902	3.4006	5.7036	4.07
0.259069	0.065815	0.096553	0.09487	0.035325				3.0086	5.1744	3.3712	4.1846	4.6
0.112161	0.11393	0.072569	0.026684	0.018452				5.5958	3.6064	3.3418	2.8126	3.91
0.239277	0.088707	0.033036	0.049013	0.102583				4.0278	3.5378	2.4892	3.2536	3.96
0.09384	0.084502	0.02775	0.033602	0.119724				4.4198	3.381	5.0372	4.9196	4.35
0.241552	0.157571	0.027177	0.085113	0.074749				5.488	5.5272	2.0874	4.459	4.33
0.051108	0.16195	0.039145	0.103631	0.037135				4.0866	5.9192	2.9694	3.3026	3.99
0.043497	0.077636	0.041907	0.051485	0.047987				2.3912	4.165	2.6362	6.713	4.85
0.132543	0.195535	0.068308	0.019138	0.166646				3.234	5.3704	2.9498	5.5272	4.44
0.186613	0.031254	0.034835	0.029761	0.037892				4.6354	2.7538	3.6456	5.5272	8.05
0.070398	0.220977	0.026159	0.09401	0.035352				4.8608	5.6056	4.3512	5.9192	6.39
0.100662	0.151858	0.028235	0.038051	0.113616				4.9686	3.5182	3.4104	3.9102	7.6
0.138609	0.031163	0.033738	0.090273	0.026381				3.2438	3.822	2.5578	4.4002	3.84
0.021209	0.115239	0.034336	0.042283	0.035101				2.8812	4.6844	4.9	4.2042	5.64
0.193953	0.175441	0.041081	0.144076	0.10004				4.6844	2.9106	5.4782	4.6452	3.43
0.29027	0.026659	0.021727	0.054952	0.097694				1.3328	4.1552	6.4288	3.4104	4.22
0.092972	0.061937	0.036443	0.078695	0.08326				5.6448	7.2618	4.9686	2.8028	5.43
0.104758	0.152439	0.032468	0.025098	0.01998				3.0086	3.4202	2.9302	3.2144	3.53
0.051794	0.024199	0.031967	0.02447	0.043739				1.8522	6.7424	4.4884	4.0082	7.65
0.206616	0.1524	0.019768	0.081537	0.037983				4.165	3.773	5.5174	3.4006	4.79
0.175891	0.052646	0.053011	0.039356	0.165414				4.312	3.5672	3.7926	6.321	5.67
0.095518	0.095341	0.067537	0.028151	0.093021				5.096	8.085	3.6358	3.3614	4.14
0.114369	0.124463	0.021628	0.087607	0.073566				2.0874	5.1744	2.9988	3.6456	2.85
0.220394	0.036423	0.027619	0.052685	0.064749				5.243	3.9984	1.9306	9.4374	6.32
0.222143	0.075398	0.055103	0.034476	0.023383				4.557	3.3026	4.8902	6.7032	4.65
0.202001	0.125669	0.029312	0.040874	0.041512				4.606	3.7436	3.6554	4.8902	5.01
0.175183	0.111561	0.032934	0.022205	0.038069				4.5276	4.6256	7.0952	4.2238	3.17
0.168215	0.277358	0.020704	0.02505	0.050051				4.2924	6.9384	3.5182	4.949	5.18
0.223748	0.091156	0.028451	0.028422	0.056087				5.4978	4.9686	3.7534	8.1634	6.34
0.176619	0.028732	0.148177	0.024863	0.090542				5.2234	3.773	3.185	5.4292	4.07
0.258925	0.181664	0.043955	0.155895	0.054908				2.1854	4.1846	6.7424	3.5574	4.04
0.155034	0.028027	0.055111	0.05607	0.091625				7.2912	3.6946	3.8808	3.3026	7.7
0.251832	0.027267	0.028878	0.097077	0.08801				5.1058	3.6456	5.2626	7.203	4.65
0.150251	0.046589	0.032144	0.039526	0.145309				5.9192	2.6264	5.7918	4.459	3.02
0.052276	0.100737	0.055939	0.101715	0.018393				2.4108	1.2642	3.7632	4.5962	6.42
0.182402	0.05795	0.014484	0.048567	0.049944				4.0376	7.1638	7.6342	5.9388	7.52
0.084909	0.034844	0.02153	0.031336	0.038658				4.4492	4.802	6.8796	3.8122	5.15
0.101185	0.216086	0.067108	0.049954	0.073688				2.3128	6.0662	3.2536	4.7334	2.74
0.09112	0.124224	0.024375	0.053049	0.026116				2.5872	4.3414	3.7044	7.2912	2.9
0.101121	0.077196	0.026053	0.018047	0.123046				3.4496	5.0666	5.0078	6.223	5.37
0.180554	0.047849	0.029683	0.068869	0.132222				4.8314	2.9792	5.1156	1.9992	4.83
0.161011	0.021012	0.03624	0.034991	0.077876				3.2046	3.724	2.2834	4.1846	5.6
0.198434	0.101004	0.031261	0.087131	0.027805				3.773	6.0564	3.3026	4.5178	6.2
0.090696	0.098208	0.027233	0.027567	0.07104				2.5382	2.7538	5.9192	4.7922	3.5
0.260436	0.043742	0.023811	0.091835	0.058682				3.0576	3.626	3.3908	4.7628	7.58
0.113739	0.08674	0.019343	0.045292	0.101645				4.704	6.8894	6.4582	3.3418	3.59
0.081137	0.079904	0.028993	0.075234	0.081296				2.5676	2.9302	3.5084	4.7922	3.84
0.092259	0.031643	0.039512	0.039415	0.064632				5.2136	4.704	3.8024	5.3214	5.15
0.154348	0.088905	0.024199	0.08301	0.023979				4.6158	4.6648	4.165	4.8804	5.31
0.049974	0.027244	0.046381	0.122704	0.060564				2.2834	3.038	1.6562	2.8126	4.11
0.022222	0.040221	0.068907	0.035668	0.175915				2.0972	2.0972	6.3602	6.9972	3.69
0.069871	0.045946	0.027679	0.079635	0.039241				4.3708	2.9498	4.5962	3.3908	3.87
0.142568	0.12674	0.053816	0.185311	0.012815				3.6554	3.4496	4.0964	3.8514	5.06
0.217337	0.094696	0.039388	0.024045	0.095049				4.5276	4.8118	5.4292	2.9204	5.94
0.055473	0.174099	0.027255	0.092821	0.103436				3.0086	4.8216	4.5276	5.3214	3.97
0.070502	0.189917	0.130814	0.045413	0.029861				4.7824	4.606	3.4594	5.243	3.73
0.131222	0.089042	0.037396	0.143301	0.100637				2.8616	3.2732	4.1454	3.479	3.43
0.173548	0.170303	0.074985	0.117148	0.109409				3.7044	4.851	5.7232	3.6554	3.36
0.031737	0.132355	0.070573	0.02849	0.162755				2.303	5.39	2.842	3.1262	4.43
0.216731	0.118652	0.031922	0.040045	0.026846				3.5966	7.4872	6.1054	7.3598	3.86
0.098538	0.110895	0.063356	0.079912	0.058874				7.203	3.9886	2.5872	4.165	7.13
0.191091	0.189313	0.037617	0.017888	0.10506				4.1454	4.2532	3.1066	5.1548	2.81
0.181814	0.115559	0.030683	0.056471	0.035766				3.5084	6.3504	4.2238	6.0858	3.67
0.207076	0.177868	0.025249	0.03727	0.067784				4.41	5.2332	3.4496	4.1846	4.54
0.105079	0.0647	0.10004	0.051517	0.058196				0.7448	5.5664	2.4206	3.9592	2.85
0.257339	0.030595	0.031278	0.043227	0.072295				4.361	3.8318	6.1348	7.1932	3.51
0.068991	0.035345	0.027314	0.100738	0.030781				3.479	4.753	3.577	2.6166	5.24
0.041563	0.099594	0.043447	0.115686	0.134129				5.7526	4.361	3.2046	2.9988	3.21
0.094053	0.231619	0.037884	0.072706	0.025659				0.637	3.5476	4.116	5.7036	5.9
0.178899	0.104465	0.021024	0.026296	0.081482				4.3708	3.2242	3.9494	6.2132	4.01
0.155366	0.067448	0.026313	0.025498	0.199109				4.5962	5.2234	3.2732	5.7134	4.79
0.099997	0.051484	0.026036	0.070737	0.045292				3.2438	3.4888	7.3794	3.773	7.01
0.187858	0.118834	0.024758	0.04585	0.073032				4.6648	3.6554	3.8122	4.508	3.41
0.208235	0.180638	0.104595	0.055104	0.028712				2.9302	3.1458	4.4198	0.8428	4.17
0.186635	0.049037	0.051126	0.20656	0.085677				6.1642	5.1156	2.8028	2.5872	1.09
0.230529	0.064776	0.017891	0.119227	0.033305				5.0274	1.911	4.1552	4.4296	4.35
0.21525	0.142333	0.054824	0.038131	0.097992				8.33	4.8804	3.577	2.205	4.28
0.198432	0.065572	0.06366	0.076506	0.075681				5.4292	4.6452	4.8706	2.646	6.49
0.196925	0.052698	0.027665	0.021943	0.172857				4.655	4.0082	6.3994	5.0274	4.03
0.206811	0.144174	0.029432	0.036486	0.05069				4.1258	3.4888	4.0474	4.557	8.08
0.053219	0.092294	0.058437	0.059212	0.03112				6.0956	4.165	2.744	6.7522	3.07
0.191675	0.2099	0.015666	0.023643	0.040042				6.8502	3.9886	3.92	5.537	3.47
0.178569	0.037497	0.035566	0.056441	0.033706				6.2132	3.3222	3.4398	8.526	6.4
0.183784	0.147305	0.082112	0.109538	0.089316				3.3222	4.0866	5.3116	2.7636	6.58
0.18931	0.096168	0.047588	0.152146	0.01869				4.0082	3.234	2.7538	3.577	4.25
0.199137	0.030951	0.030697	0.079977	0.074138				4.753	3.3908	4.6746	5.831	3.15
0.062356	0.145981	0.038973	0.031547	0.062524				4.7432	5.6938	3.1654	4.5864	5.26
0.124023	0.092711	0.060201	0.024366	0.052058				9.6726	3.3222	3.1458	2.8224	4.86
0.220564	0.029268	0.079178	0.099587	0.078674				2.7244	3.4006	5.047	4.606	3.44
0.193343	0.171719	0.016635	0.017161	0.186503				2.891	6.3896	4.6942	6.0466	3.67
0.15924	0.162051	0.014982	0.025362	0.030589				5.2822	6.2818	9.9176	4.7628	5.18
0.19365	0.153155	0.012064	0.042267	0.072271				4.1846	4.9	5.3312	2.1658	3.25
0.026566	0.189057	0.022719	0.091988	0.120719				3.2536	4.0964	4.5472	4.3218	5.6
0.1606	0.041544	0.056268	0.045437	0.17874				3.4496	3.1752	3.9298	5.1058	5.71
0.170671	0.062949	0.012508	0.06098	0.084113				3.1948	5.4978	4.6942	6.2328	6.77
0.126218	0.1783	0.023061	0.108728	0.103333				4.1356	4.1258	3.3222	4.0278	2.98
0.052486	0.03064	0.02345	0.036715	0.051936				2.7538	2.94	3.087	4.7236	3.72
0.330692	0.042278	0.146206	0.027772	0.023021				2.352	3.2928	4.802	5.4978	6.31
0.029923	0.100173	0.051121	0.02515	0.043606				3.6456	3.675	3.185	3.1458	6.32
0.21521	0.07795	0.032413	0.138559	0.229782				3.6456	5.1352	4.8706	3.5084	4.01
0.237396	0.122369	0.096538	0.192	0.067372				1.6268	3.1654	2.6068	3.7632	0.872
0.096038	0.185379	0.029132	0.057154	0.034504				6.0466	3.5378	3.3026	4.7334	4.6
0.107787	0.184883	0.121625	0.036137	0.167729				4.3218	8.2418	2.8616	4.312	4.46
0.144372	0.061985	0.049856	0.112605	0.155697				4.8902	2.3618	4.263	2.3128	4.98
0.21692	0.107007	0.023918	0.027528	0.116963				4.1258	7.6048	4.2042	9.4374	4.67
0.180137	0.16657	0.015724	0.0442	0.054253				4.6746	6.419	6.86	6.7522	5.84
0.035465	0.133497	0.029522	0.025516	0.124186				1.47	3.7926	3.136	5.0176	3.35
0.263659	0.032793	0.032688	0.079722	0.03686				3.0772	5.88	5.1254	3.1752	3.81
0.17611	0.020996	0.022779	0.057024	0.160584				2.8616	2.989	3.4104	3.1654	4.85
0.046335	0.121928	0.029119	0.201431	0.100739				5.4782	3.0184	3.6456	2.5284	4.5
0.033066	0.187085	0.064109	0.04046	0.057639				2.2736	3.3908	4.5472	4.41	5.47
0.050896	0.116865	0.026133	0.07257	0.029703				2.7832	4.9784	5.7526	5.7232	6.3
0.213111	0.131921	0.076244	0.033701	0.098291				4.0376	3.528	5.2724	5.1744	5.93
0.121248	0.031813	0.039225	0.039171	0.184687				3.7142	4.0376	3.8906	4.7628	3.46
0.256761	0.111228	0.03247	0.022541	0.089858				5.88	9.2512	4.4492	4.5374	4.9
0.244778	0.12445	0.080066	0.100377	0.040808				4.851	5.6448	3.0478	4.1748	5.36
0.149434	0.024765	0.024569	0.028417	0.026258				4.067	3.283	5.586	3.92	3.92
0.161002	0.091887	0.026828	0.049347	0.04161				5.9388	5.2626	3.5868	2.9106	4.75
0.071732	0.055113	0.023175	0.031612	0.119901				4.0964	4.067	3.4202	3.6162	3.99
0.174088	0.071012	0.015335	0.052111	0.162126				4.0964	3.5574	7.399	4.2238	5.77
0.200104	0.21831	0.051343	0.067908	0.042826				5.8506	4.5864	6.8502	4.1258	3.6
0.140009	0.054427	0.021264	0.052474	0.084967				6.1838	7.0462	4.4198	3.2144	5.61
0.20425	0.152034	0.059888	0.04226	0.156453				5.5468	6.517	2.7734	7.3794	3.49
0.067179	0.036896	0.032232	0.079227	0.146042				5.243	4.2434	3.773	4.557	5.3
0.025005	0.062638	0.064463	0.104456	0.07283				3.5574	3.6946	3.479	4.4394	4.66
0.076737	0.188808	0.02231	0.043248	0.052886				0.2352	4.5178	2.891	6.9776	7.03
0.071639	0.088088	0.02023	0.027547	0.125617				1.9502	6.5562	2.9988	3.6946	4.59
0.150017	0.039245	0.07431	0.062381	0.046452				4.2532	2.8714	3.8808	6.7228	4.88
0.067567	0.151817	0.014779	0.025554	0.131671				6.3308	4.8902	3.8612	3.822	4.67
0.050819	0.099134	0.050146	0.090501	0.032372				4.7726	4.0278	2.8322	3.0086	2.54
0.242486	0.139052	0.025635	0.132795	0.151333				4.3904	4.3414	3.6162	3.773	3.56
0.039458	0.026995	0.02964	0.033626	0.153133				3.7142	6.4092	3.6456	3.3614	3.82
0.172907	0.134706	0.04993	0.024214	0.02429				3.2438	3.969	2.9498	2.9988	4.17
0.148641	0.201811	0.030958	0.037776	0.013416				4.3806	5.1548	4.0278	3.4986	5.36
0.168433	0.027362	0.022042	0.020795	0.21398				5.5762	6.2622	4.5472	5.4194	4.42
0.066985	0.124008	0.05099	0.064739	0.107304				2.8126	6.2034	2.5774	5.782	3.44
0.05665	0.047318	0.027304	0.079869	0.085396				2.7734	3.1948	4.3708	4.263	3.74
0.201904	0.1617	0.022182	0.024375	0.050478				3.4692	4.9392	2.6264	6.5072	6.62
0.109449	0.056896	0.021196	0.084027	0.211784				4.6648	4.1846	9.8392	2.4402	3.73
0.170701	0.061883	0.040119	0.025931	0.044686				3.5574	3.136	4.851	1.7248	6.64
0.171134	0.115015	0.012178	0.113451	0.056703				2.7244	4.2728	6.2622	4.8412	7.51
0.056444	0.046973	0.030856	0.021992	0.07851				5.4194	2.9498	3.5084	6.174	2.89
0.267665	0.05702	0.061561	0.027993	0.056437				3.185	1.9208	3.8612	4.1062	3.58
0.230485	0.019545	0.019367	0.129593	0.080007				5.1058	2.8812	3.2634	5.1646	4.68
0.23855	0.066828	0.026099	0.033091	0.079276				2.0678	9.2512	5.439	5.2234	6.68
0.0498	0.220299	0.050063	0.103244	0.086632				1.2152	4.557	3.9592	3.9004	2.8
0.094476	0.15392	0.018149	0.190842	0.181486				3.136	4.1846	4.2924	3.0968	3.44
0.142602	0.036302	0.070999	0.024358	0.054848				6.4974	5.0274	7.8792	4.165	5.8
0.125047	0.136464	0.019685	0.013052	0.072769				4.459	4.3414	6.566	6.1054	6.49
0.189138	0.221264	0.012039	0.033951	0.066361				3.7044	4.508	6.1054	2.0482	1.85
0.150988	0.17134	0.027205	0.0404	0.146778				3.3418	3.626	3.4006	7.693	3.38
0.120654	0.116429	0.047658	0.064439	0.07025				4.557	2.9596	3.4986	4.165	3.94
0.160082	0.098063	0.063787	0.062454	0.08543				4.4492	4.2728	2.6362	6.3896	4.06
0.165707	0.155491	0.025784	0.038151	0.127196				5.3508	5.831	5.488	4.4394	4.58
0.248745	0.126709	0.030406	0.045989	0.119419				2.254	4.8804	3.6946	3.9102	4.1
0.092081	0.19308	0.036481	0.018392	0.095428				3.7534	3.7926	3.1948	3.5476	3.79
0.054687	0.054671	0.036058	0.049682	0.175359				3.038	2.2834	4.2532	3.626	4.33
0.216665	0.199442	0.023332	0.028545	0.033929				2.254	6.223	5.0666	4.0768	6.27
0.160349	0.124785	0.015192	0.193756	0.019979				2.8714	3.969	5.0764	3.7926	9.09
0.08686	0.037614	0.061828	0.083256	0.054131				2.4108	3.4104	3.7632	5.2822	6.15
0.129312	0.079131	0.052734	0.013652	0.079452				4.0278	2.7146	3.3418	4.7236	7.16
0.09666	0.180291	0.028973	0.022059	0.023302				2.597	3.528	3.8808	4.9196	6.26
0.09717	0.227507	0.110224	0.062718	0.024307				4.0278	3.3222	4.5864	5.8506	5.03
0.207199	0.156237	0.027623	0.069835	0.102283				4.8706	5.9976	3.724	5.2528	3.41
0.225854	0.122919	0.051863	0.045438	0.032943				2.7146	3.969	3.1654	5.439	4.23
0.035511	0.154758	0.03103	0.134748	0.033662				1.4504	4.9686	3.6554	3.7338	4.87
0.088954	0.121846	0.092178	0.017771	0.151702				7.4578	5.0862	2.8812	4.5766	4.95
0.036422	0.069559	0.083505	0.092515	0.035595				2.5872	6.5954	0.4508	5.2038	3.49
0.226552	0.108186	0.031824	0.078067	0.045131				4.7236	2.8616	3.4006	2.5872	6.17
0.274554	0.057479	0.039338	0.039561	0.038095				3.3908	4.3022	3.0184	8.477	2.49
0.130648	0.069704	0.035825	0.014378	0.141534				5.7134	4.4002	3.528	3.626	4.56
0.02794	0.105197	0.020402	0.063243	0.049938				2.0678	2.94	6.2622	2.9792	4.06
0.10752	0.052793	0.050421	0.046557	0.028978				3.6946	2.2148	1.4014	3.4202	2.29
0.193065	0.218953	0.013212	0.143513	0.044135				4.018	4.4884	4.9098	3.8122	5.13
0.128635	0.091982	0.020238	0.030853	0.028834				4.7628	6.1838	5.5076	1.7444	3.59
0.188582	0.139842	0.026165	0.036297	0.083915				4.361	3.5574	5.8016	3.2046	4.26
0.31916	0.121907	0.027456	0.054453	0.045551				3.6946	5.0666	3.3614	1.9404	5.43
0.224832	0.164161	0.033891	0.041176	0.108699				2.0384	3.0674	3.1752	4.6452	3.9
0.140472	0.052486	0.028554	0.08747	0.08754				2.6264	4.116	2.9792	3.7926	2.99
0.065895	0.028179	0.020083	0.053981	0.052152				4.0866	5.3508	4.655	3.5868	4.11
0.065332	0.091496	0.068883	0.116037	0.081978				1.4112	8.2418	4.018	3.5868	7.93
0.158908	0.095462	0.029523	0.031417	0.136267				2.8028	4.41	4.7236	4.4786	5.94
0.23772	0.10106	0.039707	0.054797	0.123426				2.744	5.7428	3.8906	6.174	3.06
0.24431	0.079683	0.017311	0.085001	0.036831				3.332	4.8314	6.5268	2.9792	4.5
0.061078	0.088854	0.06098	0.145862	0.0332				4.116	3.0772	4.9	3.92	3.47
0.187547	0.053487	0.026866	0.127468	0.06001				4.9686	6.125	4.5276	2.842	2.42
0.184962	0.202069	0.019849	0.079822	0.145093				4.3218	4.6746	5.6938	3.0478	3.07
0.128692	0.260906	0.036089	0.056575	0.117424				3.1458	7.6734	2.7146	4.7824	2.5
0.063967	0.034821	0.012537	0.121494	0.02395				0.9506	2.2736	9.7314	3.9788	3.88
0.181718	0.089626	0.045365	0.030415	0.028712				5.3018	2.5284	4.116	3.0184	3.87
0.137851	0.112313	0.018786	0.0488	0.082417				4.1062	5.7232	4.7922	5.3704	0.48
0.134998	0.139826	0.092625	0.043815	0.211428				3.969	4.0278	2.8812	3.1262	8.3
0.107729	0.069353	0.015032	0.041965	0.133278				3.5966	3.1556	4.7628	3.185	3.05
0.215705	0.086155	0.061508	0.025595	0.122123				3.3712	8.1928	3.7436	3.0772	4.49
0.135413	0.042693	0.041278	0.050901	0.042256				2.6068	4.5472	4.2728	2.8028	4.06
0.115517	0.09658	0.017421	0.065074	0.11059				3.2046	4.5374	2.7832	5.3802	6.7
0.194043	0.080039	0.041297	0.048176	0.033216				3.5084	3.136	3.7828	3.4692	4.51
0.172983	0.039282	0.068609	0.058536	0.205881				3.479	4.5374	4.1846	5.0568	3.49
0.02648	0.11329	0.01767	0.032095	0.080394				5.9192	3.5868	4.7824	3.0772	8.99
0.049516	0.018617	0.022401	0.026085	0.09967				4.2826	2.6754	3.0968	7.3794	4.49
0.102819	0.05578	0.035587	0.013788	0.077686				3.7926	3.7534	4.4394	4.263	5.9
0.048997	0.128029	0.027591	0.177433	0.031448				1.9012	4.4786	3.1458	3.969	6.78
0.125319	0.185034	0.016164	0.177531	0.064589				4.6158	4.5178	3.5084	4.6648	3.67
0.126488	0.141909	0.027314	0.024713	0.044739				3.479	4.0474	4.3218	5.1842	0.333
0.079582	0.063032	0.158743	0.013319	0.031143				3.5378	3.2634	1.7444	3.5084	6.24
0.163098	0.226514	0.027711	0.015705	0.121232				4.312	4.508	5.6448	8.428	6.31
0.188026	0.194161	0.033436	0.036797	0.062279				2.303	4.557	4.5864	4.165	3.93
0.142442	0.186755	0.026831	0.158512	0.071138				7.056	8.3006	4.2728	2.9498	7.13
0.174391	0.181531	0.025941	0.102931	0.047398				3.136	5.0666	3.479	3.9788	5.2
0.128824	0.116279	0.041307	0.041796	0.127445				2.7832	3.2536	3.3908	3.2242	6.13
0.103248	0.201825	0.018902	0.052816	0.122135				4.0572	2.4402	5.3116	6.7032	6.55
0.044857	0.154945	0.021363	0.041165	0.052299				2.5774	3.136	4.9784	2.1854	4.48
0.081309	0.058013	0.024559	0.098326	0.068979				3.3908	4.8706	3.8416	3.234	5.54
0.090548	0.256962	0.035583	0.04282	0.095462				4.0572	4.2826	3.0674	4.2238	3.61
0.079146	0.024223	0.06869	0.034901	0.177013				7.0168	3.8122	9.1434	5.4292	4.12
0.048661	0.023785	0.029494	0.042732	0.041987				4.5178	4.5472	5.4488	3.9004	6.12
0.225603	0.064829	0.02269	0.021736	0.057293				3.0184	5.1842	3.9102	3.4594	5.51
0.113414	0.187724	0.021483	0.075636	0.040977				3.871	4.4492	7.1148	3.528	3.17
0.147562	0.214642	0.028889	0.163413	0.07326				5.978	5.88	3.1556	2.7244	4.36
0.141252	0.034554	0.023743	0.080383	0.015534				1.274	3.6064	2.8224	6.8404	3.46
0.231048	0.04502	0.037139	0.042517	0.030883				4.8804	3.7142	3.2634	5.5174	4.86
0.179271	0.198764	0.019161	0.02699	0.127437				4.0768	4.0474	4.5864	2.646	4.68
0.132796	0.041288	0.029892	0.047648	0.048573				6.6052	4.8706	7.3598	6.076	4.22
0.201193	0.095103	0.029775	0.057411	0.033318				5.096	3.5378	6.125	4.7236	9.55
0.227372	0.199469	0.052025	0.080259	0.166944				2.7832	5.4096	1.9894	4.2826	3.74
0.229244	0.054439	0.027615	0.030796	0.028521				3.3712	3.1556	6.7032	5.4096	4.78
0.082437	0.027768	0.036423	0.043714	0.019667				3.8906	6.3406	2.646	5.2528	6.6
0.149563	0.048192	0.052606	0.089662	0.060485				4.7922	4.5276	3.2144	6.2132	9.05
0.119391	0.050747	0.022835	0.046818	0.051664				5.0862	4.9196	3.1066	4.9784	4.01
0.051499	0.093488	0.017435	0.099606	0.157533				2.8518	3.5966	9.8686	3.3418	3.8
0.235016	0.06497	0.019631	0.031348	0.061541				3.4202	3.3026	5.733	5.0862	0.392
0.18763	0.215401	0.028855	0.069182	0.043489				2.9792	3.1164	3.2438	6.0858	2.9
0.14889	0.222988	0.058296	0.119769	0.148369				2.1168	4.2532	8.4378	4.4198	5.1
0.204937	0.087315	0.041054	0.037517	0.122295				4.5668	2.5186	3.6358	3.3516	4.51
0.194545	0.147011	0.057185	0.081182	0.0701				4.8608	4.0474	3.8122	2.8126	6.35
0.195089	0.112117	0.020134	0.086947	0.080064				2.9792	3.9396	5.537	3.9298	4.66
0.081402	0.063976	0.029048	0.044229	0.107388				5.3312	3.4888	5.6742	4.2826	3.13
0.115171	0.137374	0.046188	0.025154	0.064931				2.8518	4.7922	3.3712	5.2822	4.05
0.070533	0.027127	0.019169	0.102059	0.105593				4.3904	3.7926	4.116	4.8314	3.48
0.085514	0.031744	0.019284	0.056532	0.019184				5.684	5.5174	3.5182	7.1638	2.9
0.177732	0.066192	0.068176	0.043426	0.17014				3.871	3.0674	4.5962	7.6244	5.69
0.060591	0.072031	0.023086	0.046257	0.08308				1.666	3.8318	3.773	7.4676	3.96
0.107375	0.090387	0.038806	0.032052	0.032578				4.4394	5.4488	2.9694	4.557	4.22
0.192278	0.028357	0.025316	0.052546	0.181755				4.8314	7.9968	5.1156	9.0552	3.93
0.12994	0.070824	0.042884	0.049664	0.089514				3.4398	3.5476	2.058	5.2038	6.19
0.08541	0.221595	0.024353	0.076939	0.021026				2.1952	4.2826	2.7538	3.1948	6.63
0.107582	0.066091	0.023203	0.042722	0.189069				4.9392	5.9682	4.4296	4.508	3.82
0.157807	0.164392	0.020827	0.056841	0.047577				4.2728	4.4982	3.038	3.136	3.68
0.199022	0.062923	0.04944	0.036981	0.208288				6.272	2.695	4.6354	5.6742	2.57
0.097057	0.025684	0.02653	0.056806	0.045469				2.2344	3.7828	4.0866	3.7044	4.64
[truncated: 1,929 more rows]

## Sheet: Figure 1b & 1c
Figure 1b Median Deformation (Non-stimuated platelets) from six donors								Figure 1c Median Platelet Size(µm²) (Non-stimuated platelets) from 6 donors
Donor 3								Donor 1
ACD-A (Control)	Na-Citrate (Control)	K2-EDTA (Control)	Li-Heparin (Control)	r-Hirudin (Control)				ACD-A (Control)	Na-Citrate (Control)	K2-EDTA (Control)	Li-Heparin (Control)	r-Hirudin (Control)
0.0957	0.0974	0.0365	0.0566	0.102				4.43	4.15	3.82	3.75	4.23
Donor 2								Donor 2
ACD-A (Control)	Na-Citrate (Control)	K2-EDTA (Control)	Li-Heparin (Control)	r-Hirudin (Control)				ACD-A (Control)	Na-Citrate (Control)	K2-EDTA (Control)	Li-Heparin (Control)	r-Hirudin (Control)
0.144	0.114	0.0518	0.0861	0.131				4.77	4.98	4.15	4.56	4.42
Donor 3								Donor 3
ACD-A (Control)	Na-Citrate (Control)	K2-EDTA (Control)	Li-Heparin (Control)	r-Hirudin (Control)				ACD-A (Control)	Na-Citrate (Control)	K2-EDTA (Control)	Li-Heparin (Control)	r-Hirudin (Control)
0.162	0.0931	0.031	0.0541	0.078				5.64	4.16	4.13	4.17	4.56
Donor 4								Donor 4
ACD-A (Control)	Na-Citrate (Control)	K2-EDTA (Control)	Li-Heparin (Control)	r-Hirudin (Control)				ACD-A (Control)	Na-Citrate (Control)	K2-EDTA (Control)	Li-Heparin (Control)	r-Hirudin (Control)
0.097	0.0819	0.0449	0.0674	0.0737				5.27	4.17	3.99	4.6	4.05
Donor 5								Donor 5
ACD-A (Control)	Na-Citrate (Control)	K2-EDTA (Control)	Li-Heparin (Control)	r-Hirudin (Control)				ACD-A (Control)	Na-Citrate (Control)	K2-EDTA (Control)	Li-Heparin (Control)	r-Hirudin (Control)
0.165	0.135	0.0294	0.0714	0.0952				4.63	4.52	4.45	4.29	4.51
Donor 6								Donor 6
ACD-A (Control)	Na-Citrate (Control)	K2-EDTA (Control)	Li-Heparin (Control)	r-Hirudin (Control)				ACD-A (Control)	Na-Citrate (Control)	K2-EDTA (Control)	Li-Heparin (Control)	r-Hirudin (Control)
0.101	0.146	0.0258	0.0936	0.12				5.47	4.9	4.41	4.65	4.65

## Sheet: Figure 1c TRAP-6 stimulated
Raw data from RT-FDC for Donor 3 used as representative data set in Figure 1c TRAP-6 stimulated in different ex vivo anti-coagulants
Donor 3								Donor 3
Single Platelet Deformation (TRAP-6 stimuated)								Single Platelet Size(µm²) (TRAP-6 stimulated)
ACD-A (TRAP-6)	Na-Citrate (TRAP-6)	K2-EDTA (TRAP-6)	Li-Heparin (TRAP-6)	r-Hirudin (TRAP-6)				ACD-A (TRAP-6)	Na-Citrate (TRAP-6)	K2-EDTA (TRAP-6)	Li-Heparin (TRAP-6)	r-Hirudin (TRAP-6)
0.069034	0.04375	0.039526	0.1368	0.074611				4.6354	4.2336	3.5574	4.6942	5.9584
0.039085	0.038081	0.064481	0.020771	0.125562				4.214	4.312	3.7338	6.4386	0.7154
0.057165	0.029797	0.026191	0.033066	0.018295				4.3708	4.5668	4.0866	6.8502	3.6554
0.016575	0.114402	0.09923	0.050382	0.058598				6.811	7.6342	6.4288	5.0078	5.6154
0.138826	0.110405	0.053233	0.054757	0.047723				8.3202	5.1646	4.9784	2.1266	5.0176
0.069454	0.045408	0.049563	0.044185	0.213602				7.6244	4.7236	5.243	5.3704	0.8134
0.023915	0.105733	0.061	0.080414	0.077509				8.2418	5.9486	2.5676	2.2344	4.0768
0.101822	0.023646	0.046779	0.100105	0.046874				9.0454	6.7914	4.0866	7.7714	6.1544
0.032139	0.062364	0.030507	0.093057	0.124786				4.165	3.2928	5.4684	6.6738	8.0066
0.052982	0.05534	0.059481	0.024167	0.066241				3.8808	5.341	3.234	3.3712	7.9478
0.043754	0.055494	0.065284	0.045449	0.074878				5.5958	3.8612	3.1164	3.4692	5.1058
0.042402	0.030049	0.054866	0.050677	0.035601				2.891	5.1548	5.3998	3.8514	4.9098
0.029653	0.023859	0.027611	0.021443	0.02487				6.6934	6.7522	5.6742	3.5084	8.0458
0.040834	0.06497	0.02872	0.057277	0.051019				5.8506	2.1462	5.5958	3.2046	4.0278
0.083981	0.038035	0.051357	0.087812	0.074626				4.2826	3.1752	3.234	9.604	3.2242
0.049756	0.059392	0.049515	0.038182	0.203084				4.3806	2.2736	4.2826	7.7812	6.4974
0.112701	0.038321	0.118559	0.040442	0.053152				7.5754	5.4292	7.9086	5.0666	4.4688
0.057226	0.119319	0.042169	0.097188	0.138975				6.4092	6.6052	3.92	3.0576	3.3614
0.070831	0.079533	0.050237	0.054849	0.078881				3.4594	6.8012	4.5766	4.4688	4.8608
0.128388	0.019176	0.038136	0.0217	0.035197				6.5268	7.9576	3.8514	5.1744	3.8416
0.035928	0.047685	0.107228	0.064594	0.092159				4.1258	3.9494	6.4484	2.0972	3.479
0.084774	0.0234	0.044662	0.039474	0.0675				8.8886	3.2536	7.1442	9.555	6.5758
0.060622	0.036354	0.053423	0.077952	0.030565				5.1842	5.3508	5.733	2.499	4.9784
0.026386	0.083578	0.030814	0.025841	0.069199				5.537	4.9882	4.8118	4.7922	3.1458
0.044931	0.02911	0.088831	0.0464	0.026094				2.352	5.8114	5.0862	5.488	5.1352
0.055616	0.045556	0.026684	0.129652	0.079253				3.7044	4.2924	5.0176	9.31	4.8216
0.032216	0.09869	0.045803	0.078397	0.085485				4.5472	6.2916	9.2414	9.1728	0.9898
0.122605	0.032113	0.118771	0.128253	0.049662				8.0556	5.635	5.0666	0.6076	7.6636
0.039737	0.075922	0.027492	0.031301	0.066099				3.2046	6.0956	5.39	7.8106	2.1462
0.075896	0.064721	0.037288	0.048476	0.094521				7.5166	7.9674	5.1156	6.7816	4.4786
0.067936	0.038313	0.025013	0.043815	0.132182				4.802	4.1356	5.488	5.3018	4.0572
0.031027	0.046297	0.023151	0.063434	0.028155				5.4292	4.312	4.312	2.4206	4.361
0.021318	0.079215	0.039323	0.079452	0.064161				4.8412	6.9678	3.7828	4.4982	2.5676
0.031266	0.061464	0.046461	0.028229	0.070348				3.8808	2.1462	7.3108	3.4888	2.1168
0.060901	0.048284	0.038308	0.039245	0.078463				6.37	5.5664	2.6852	1.813	4.2826
0.041462	0.023815	0.074242	0.051426	0.060136				7.9184	4.4982	3.969	6.3896	2.8714
0.038868	0.025007	0.0477	0.10471	0.063901				2.1462	3.9886	5.3704	6.7522	5.9192
0.032667	0.03996	0.045275	0.045015	0.059278				3.9298	5.2332	4.7628	3.8416	1.6072
0.05189	0.025011	0.0458	0.06616	0.020324				3.5182	8.2614	5.3116	3.283	4.1748
0.04641	0.049719	0.051973	0.021404	0.092541				3.6848	5.2528	6.9776	7.595	5.2038
0.090059	0.016072	0.02794	0.038413	0.112686				5.6644	4.459	7.7616	2.6068	0.7056
0.052991	0.033305	0.034429	0.070857	0.059812				4.851	4.4786	7.0364	8.4966	4.8118
0.031683	0.034266	0.025901	0.034909	0.094737				3.9788	4.5472	7.8008	3.969	8.085
0.035357	0.037162	0.042409	0.033511	0.05919				5.831	4.998	3.3908	3.6162	2.793
0.045191	0.057497	0.049876	0.021719	0.067286				4.41	3.5966	5.0372	8.0654	7.6146
0.022261	0.039366	0.016762	0.045545	0.029597				2.3716	3.9494	6.664	3.3614	4.1846
0.03982	0.027738	0.028997	0.029933	0.076775				1.8522	5.5272	4.9294	6.1152	4.3806
0.02923	0.041141	0.045314	0.046136	0.036775				5.1352	3.9004	3.283	6.4582	4.4884
0.025811	0.062181	0.021755	0.044708	0.08966				6.4778	3.5868	7.9184	8.1536	1.9698
0.036993	0.036882	0.044859	0.041367	0.042809				3.234	7.399	3.5672	4.3904	8.2516
0.032255	0.071795	0.039115	0.052214	0.189673				3.6064	4.1356	3.675	4.4688	4.998
0.056701	0.034435	0.033989	0.024029	0.02871				3.9102	7.8498	6.5072	1.4896	4.165
0.097331	0.043422	0.052907	0.044837	0.072043				1.2446	5.684	3.7828	8.918	5.7722
0.02872	0.019444	0.048061	0.046824	0.057938				3.038	4.2336	5.0372	4.0376	4.9588
0.05853	0.049406	0.024222	0.054584	0.026692				8.8788	2.6558	8.1634	3.4692	3.92
0.019984	0.07441	0.043274	0.054097	0.046415				9.6726	5.6252	4.9588	4.851	4.3904
0.046044	0.058747	0.028374	0.0952	0.027904				4.8118	5.9976	3.9886	1.4896	5.3998
0.036191	0.047207	0.047597	0.083462	0.096465				2.6264	8.8004	4.067	3.2732	5.1352
0.135452	0.038731	0.017952	0.034265	0.156696				7.6244	5.439	6.7032	7.4186	1.5484
0.048002	0.035403	0.023932	0.044939	0.045551				4.7628	4.5472	6.2426	3.1458	7.1148
0.028527	0.144864	0.036755	0.051559	0.049071				4.5472	8.9376	3.3614	3.4594	5.5076
0.040966	0.053898	0.084316	0.044762	0.037574				2.7146	5.9192	7.448	2.7832	4.5864
0.038342	0.039043	0.042292	0.095523	0.066407				8.9082	2.8322	4.1258	2.8616	1.7052
0.061562	0.04287	0.044042	0.041056	0.040376				5.4488	5.4096	5.5664	4.6942	3.7044
0.127092	0.028451	0.022	0.073152	0.03818				6.5366	6.4876	5.1744	6.1152	4.9
0.037831	0.095033	0.056205	0.067495	0.03169				5.929	5.5076	4.5276	4.6942	7.105
0.035679	0.083085	0.049627	0.034713	0.051959				5.0666	8.6044	3.2928	4.5668	9.7902
0.081837	0.037997	0.213328	0.022673	0.021888				9.1924	7.9576	7.3108	2.5774	6.6248
0.023248	0.041287	0.033159	0.017907	0.093093				7.1442	3.2536	5.5664	4.6256	2.4108
0.037384	0.044449	0.067855	0.075687	0.067033				4.4492	3.2046	4.116	2.842	6.2034
0.033711	0.02618	0.030654	0.062961	0.033336				4.41	3.6358	5.0372	2.5284	4.7824
0.02665	0.061592	0.032478	0.018616	0.060557				3.5672	4.263	5.439	6.4876	3.7632
0.122063	0.047159	0.04148	0.069808	0.037488				9.8588	3.871	3.7142	8.036	4.4198
0.033305	0.041159	0.097509	0.191485	0.022411				4.0768	2.548	3.5378	3.9102	3.8416
0.036118	0.024137	0.041597	0.03506	0.05074				3.9788	3.2928	4.8608	5.7134	8.036
0.038873	0.048227	0.062837	0.04532	0.062725				3.038	4.655	3.381	3.1066	4.8314
0.048198	0.03031	0.050231	0.065255	0.205328				2.9204	4.0278	4.5276	8.1242	0.7448
0.11045	0.042667	0.023719	0.086649	0.040743				6.7424	2.107	7.0168	7.5362	2.3128
0.055525	0.01698	0.059672	0.024891	0.052045				5.7918	5.5468	6.1936	4.0376	1.1956
0.047722	0.054893	0.060524	0.033366	0.057631				1.5484	9.065	3.4496	6.3504	3.185
0.051747	0.048722	0.054073	0.050669	0.063697				9.1826	3.2144	4.7334	5.0078	7.6244
0.06773	0.044078	0.047399	0.033588	0.105998				3.185	2.9694	2.8812	5.5174	9.3198
0.025612	0.071883	0.040502	0.0227	0.0574				3.0282	5.9976	5.3508	8.3888	6.4974
0.060052	0.042225	0.034256	0.027205	0.039009				3.6946	2.8812	2.8714	4.4982	2.5382
0.116924	0.041264	0.026938	0.037979	0.040497				4.3708	3.8906	6.6934	3.8318	3.1066
0.020881	0.050933	0.063564	0.075682	0.046161				5.9878	9.604	3.5084	5.3606	3.3516
0.026593	0.045291	0.126113	0.029045	0.037328				5.096	7.6048	7.3598	3.43	4.4786
0.04563	0.066993	0.066698	0.103323	0.057007				2.94	4.5668	4.2042	6.6934	4.802
0.030652	0.112315	0.046443	0.046361	0.03221				3.9004	5.7036	5.2234	2.7734	2.5872
0.041898	0.107143	0.02946	0.044678	0.042703				4.5472	2.4892	4.6158	4.4492	5.1744
0.045524	0.052821	0.037842	0.039327	0.091798				6.6934	3.0576	4.41	3.8122	8.7122
0.015663	0.041601	0.046088	0.032814	0.078556				6.223	3.5084	4.3414	6.6738	3.0772
0.029927	0.132956	0.064014	0.022148	0.037131				8.2222	8.8494	4.753	5.439	2.3226
0.021378	0.017222	0.029662	0.141337	0.034731				3.1262	5.2626	4.9784	0.5782	6.4876
0.0883	0.141431	0.056758	0.07542	0.043652				9.6236	5.0176	6.7228	2.94	3.9494
0.027189	0.029817	0.043698	0.11382	0.025342				8.4084	5.8604	4.7432	7.7126	5.3116
0.039053	0.063511	0.030947	0.059474	0.089716				3.773	3.6848	5.7526	4.2042	1.0976
0.048783	0.060846	0.062939	0.036004	0.052882				3.1654	4.557	4.459	4.949	4.0572
0.056863	0.04815	0.027343	0.041514	0.086992				6.6836	2.401	5.1254	9.0356	6.713
0.035756	0.039134	0.076717	0.037138	0.024261				5.341	9.6432	3.3712	2.2442	6.4484
0.067131	0.083341	0.041071	0.108592	0.025499				3.185	4.6746	8.5848	3.5966	5.047
0.020795	0.021865	0.040925	0.0429	0.052858				6.7424	4.1258	4.3414	6.0074	8.8886
0.017379	0.025576	0.024476	0.050441	0.022082				7.6146	3.3712	4.655	1.3034	3.4006
0.027071	0.044288	0.023425	0.046042	0.018006				5.7428	6.37	4.5472	3.6162	5.439
0.08999	0.041717	0.017795	0.042208	0.045448				8.526	6.4484	8.575	1.4994	3.7142
0.023219	0.033882	0.03646	0.025597	0.11963				9.3786	7.9968	4.1944	7.6146	5.0078
0.079341	0.057454	0.017698	0.133246	0.041639				4.4884	8.2712	8.673	2.7048	5.4292
0.052108	0.04812	0.039217	0.030314	0.055055				6.7032	1.9796	3.8612	4.1552	2.4108
0.066458	0.095802	0.044476	0.019854	0.043448				3.7632	7.2912	4.4786	6.9678	2.2638
0.050296	0.108767	0.050956	0.052583	0.086962				4.3806	1.5386	4.9294	5.1254	5.8016
0.046008	0.020788	0.029644	0.027021	0.068044				3.4104	7.8302	4.7824	2.0188	4.851
0.080263	0.059055	0.027899	0.032025	0.10247				8.9278	6.076	4.4296	6.0074	7.7714
0.153973	0.095515	0.052343	0.026265	0.122096				9.3786	4.1748	5.3508	3.1164	3.6848
0.044034	0.023198	0.072408	0.076538	0.11108				5.3606	5.4978	4.1258	6.0466	1.2544
0.062006	0.066179	0.039508	0.050631	0.09754				3.3124	3.7338	8.8984	4.9588	3.3124
0.038418	0.036672	0.063879	0.023958	0.022699				3.7534	5.635	6.3504	5.5958	5.3998
0.02949	0.027504	0.102116	0.047745	0.036482				6.37	3.479	3.675	3.4006	2.0286
0.022194	0.068449	0.028413	0.068107	0.143346				5.4488	4.1552	6.5072	5.7036	0.6664
0.051759	0.065037	0.027156	0.023345	0.054577				4.5178	2.499	6.9188	5.4684	3.7534
0.032023	0.054166	0.035727	0.047918	0.029921				4.1258	8.8788	5.1744	4.4002	6.7522
0.021813	0.032515	0.027135	0.036853	0.042175				3.7534	6.615	5.3018	3.1458	6.0858
0.02784	0.040023	0.064987	0.038549	0.044991				4.5668	3.0968	5.0666	4.3904	3.5084
0.034393	0.053711	0.046312	0.030967	0.028998				7.9478	6.6836	4.7138	4.3218	5.1352
0.024626	0.032425	0.059069	0.062491	0.049345				4.2532	3.5182	3.5868	4.1552	2.3324
0.06614	0.050986	0.047211	0.07316	0.061006				5.3116	4.7138	3.4888	7.1344	2.7342
0.065956	0.02338	0.045374	0.03551	0.065274				2.646	5.0764	4.1944	6.6542	5.2724
0.041263	0.057581	0.038182	0.032637	0.022268				4.802	1.1172	4.3708	2.7734	5.4586
0.028614	0.108455	0.068943	0.109315	0.074566				6.7522	0.5586	3.8024	8.232	1.764
0.034428	0.053314	0.05333	0.016471	0.058753				3.822	5.3704	4.851	6.0466	4.3022
0.059772	0.024822	0.061094	0.046408	0.038081				3.5084	2.9106	3.9788	3.6848	3.6848
0.028123	0.028971	0.061252	0.028743	0.038438				7.056	2.2148	3.7338	2.695	4.8804
0.042369	0.045365	0.027971	0.032743	0.028529				4.214	3.1752	4.6844	5.8996	4.5178
0.094626	0.035063	0.022133	0.025734	0.053227				7.3402	3.0282	7.0266	5.8212	3.1752
0.024525	0.029001	0.035708	0.039361	0.119307				4.2826	4.5472	6.37	5.3606	2.1168
0.067108	0.025868	0.018268	0.024089	0.041063				0.784	4.0768	6.076	2.9792	3.4104
0.032708	0.041708	0.045034	0.024779	0.138458				2.6656	3.9396	4.9098	2.8714	0.588
0.033465	0.026754	0.069591	0.044343	0.038681				3.7436	4.802	4.508	2.5872	6.9776
0.028482	0.028925	0.026326	0.017649	0.021642				3.3908	9.0062	5.1058	3.7534	6.1446
0.026843	0.034461	0.041131	0.045402	0.02858				4.5276	3.822	3.43	8.3202	2.2834
0.032893	0.070239	0.033324	0.070515	0.037892				3.283	2.9106	3.9494	1.2936	5.3018
0.042591	0.03529	0.052506	0.02707	0.069671				3.5966	3.7828	4.9686	2.2736	5.7428
0.027355	0.021553	0.029472	0.044104	0.047888				4.7236	4.8216	3.6554	2.3912	3.6652
0.017487	0.029072	0.026605	0.044335	0.021352				3.822	3.1164	7.8498	2.6656	6.1446
0.032031	0.055228	0.048527	0.034451	0.083651				5.096	3.1164	3.0184	7.6636	2.8812
0.042735	0.067665	0.041942	0.031668	0.020032				8.8396	8.1046	5.3018	8.379	7.8694
0.018058	0.034441	0.039756	0.092135	0.120254				6.86	5.488	2.2736	3.43	5.3312
0.032158	0.070523	0.057648	0.096351	0.17554				4.214	6.5268	9.849	3.9298	4.2336
0.067341	0.025663	0.038841	0.080797	0.018345				6.0368	5.5762	3.1948	0.4704	5.047
0.055991	0.080342	0.029878	0.048172	0.082606				8.0752	8.771	5.0568	3.087	7.7518
0.026312	0.044815	0.04868	0.066594	0.047753				4.9392	4.753	4.4982	0.6762	2.6264
0.043555	0.049668	0.020371	0.061741	0.112752				2.3912	1.9796	5.6056	1.5288	3.0674
0.030262	0.051264	0.052591	0.029152	0.065339				4.5178	4.5276	5.9388	4.8412	3.3908
0.028868	0.130266	0.03738	0.042164	0.109543				3.7632	8.036	3.3026	4.4394	1.5092
0.043919	0.04028	0.028688	0.063952	0.093443				3.1556	3.7142	4.2238	5.3704	4.8902
0.070256	0.046229	0.055596	0.084813	0.089796				3.4496	6.2818	2.8714	4.8412	2.744
0.048794	0.039702	0.041271	0.037739	0.041824				3.7142	4.0768	5.5664	5.7428	3.1654
0.06086	0.072098	0.044164	0.042045	0.036007				4.4002	3.283	3.6946	5.7722	6.8992
0.035131	0.040458	0.026498	0.043226	0.038906				2.0776	3.5476	5.3998	3.5574	6.3896
0.025448	0.049906	0.067896	0.031499	0.020229				4.361	3.283	3.9102	4.7726	6.4288
0.032426	0.049945	0.0625	0.035234	0.140817				4.7922	3.4202	3.9886	4.9882	3.3418
0.030991	0.06063	0.061618	0.045516	0.029831				4.4198	4.704	7.7812	6.2818	4.3218
0.032224	0.03315	0.026462	0.026186	0.091276				4.4688	4.1356	4.3218	3.332	4.4982
0.063016	0.028622	0.030787	0.03751	0.023531				1.6366	7.7224	4.1552	7.2226	5.8114
0.034246	0.037888	0.051561	0.039716	0.12545				4.8804	5.341	4.6158	4.3316	1.6562
0.06515	0.034918	0.016184	0.080943	0.070351				9.4766	5.8702	7.0168	3.7632	6.517
0.029887	0.044398	0.079616	0.061025	0.096183				5.3018	4.8804	2.7146	0.784	6.8698
0.131218	0.071289	0.031316	0.060637	0.036914				4.2336	5.0274	6.3014	4.9196	2.597
0.105249	0.069743	0.053472	0.131946	0.074408				8.0654	9.2512	4.9588	1.2348	7.3206
0.129188	0.02799	0.031184	0.038323	0.042781				0.9506	7.2716	4.9392	7.105	2.499
0.057198	0.090233	0.034876	0.023526	0.022265				9.2806	2.8126	4.998	9.506	4.6746
0.072115	0.036779	0.064017	0.035851	0.076498				3.234	6.0172	3.7338	2.9008	3.6946
0.037933	0.060044	0.044902	0.019879	0.046049				4.1454	4.6746	4.6354	4.5276	4.312
0.072027	0.060866	0.044945	0.025105	0.05423				8.4574	3.8514	6.2132	3.528	4.0278
0.043856	0.093917	0.03622	0.051833	0.027874				4.998	6.664	5.4488	0.9898	5.586
0.036797	0.032348	0.053529	0.075807	0.088735				6.8306	2.4598	3.5966	3.528	4.0768
0.05569	0.046318	0.060125	0.048698	0.12692				3.9886	6.4876	6.3896	3.43	3.6456
0.105591	0.047245	0.057258	0.130813	0.073317				8.7808	2.8518	5.6056	4.7236	2.2638
0.069085	0.032193	0.028823	0.035018	0.067737				3.3712	6.4092	5.2234	2.9694	1.9698
0.061285	0.028798	0.03011	0.065532	0.025281				8.0752	3.8612	5.2528	3.8514	3.0282
0.036635	0.044939	0.041395	0.186526	0.084417				3.6652	3.6456	4.7138	3.8514	2.7048
0.117988	0.120063	0.036081	0.031448	0.068735				8.1732	6.3112	3.5672	4.1062	3.0674
0.040268	0.053636	0.025378	0.016858	0.114333				8.3496	9.6726	9.2414	2.842	0.8624
0.045682	0.036142	0.039492	0.033668	0.082904				6.8404	3.3516	4.655	5.0666	8.183
0.074855	0.042018	0.02892	0.056186	0.025725				7.9674	2.9106	6.2524	1.5582	5.8506
0.024752	0.049024	0.050442	0.088157	0.044428				5.7918	3.6456	3.2144	3.4496	4.2924
0.043303	0.056775	0.123565	0.066121	0.038964				1.666	2.3128	5.9192	1.2348	5.1842
0.047795	0.02702	0.021194	0.047999	0.027102				6.8502	4.9294	5.4684	2.2638	6.2818
0.098997	0.031304	0.049529	0.157853	0.04115				7.0462	3.0772	6.076	1.6268	6.3504
0.089763	0.035437	0.037118	0.08986	0.100295				8.673	3.5182	3.7828	0.931	7.203
0.038542	0.023552	0.027964	0.054562	0.0564				2.9106	8.1928	5.8506	2.8028	3.1948
0.084871	0.018972	0.079948	0.08159	0.073671				6.3602	7.3892	6.0466	4.263	2.3226
0.040369	0.024725	0.036936	0.03032	0.035948				2.5186	2.7146	3.9102	4.3218	8.526
0.045352	0.058639	0.02297	0.068216	0.048196				5.6644	2.9302	7.7322	5.7232	2.891
0.03822	0.03009	0.026456	0.049959	0.108324				3.0674	3.7632	3.626	2.7832	3.5574
0.022492	0.038572	0.063567	0.033662	0.025966				4.2532	2.9204	3.8808	5.439	6.5268
0.043517	0.019991	0.075379	0.105038	0.07672				5.3312	3.5084	4.3414	6.2524	2.5186
0.030124	0.084474	0.037981	0.026209	0.055166				3.9004	8.2516	4.0768	3.5672	0.6664
0.030903	0.067753	0.038814	0.100924	0.04685				2.5774	4.067	5.2332	6.3308	1.7444
0.14253	0.071826	0.025566	0.046673	0.020476				6.615	2.2148	3.7828	6.0662	5.1156
0.043969	0.034024	0.061862	0.060503	0.052979				1.8718	3.6554	3.479	5.2234	2.9596
0.037549	0.062143	0.03028	0.065977	0.09776				5.292	3.0478	4.8412	3.1654	0.7644
0.092523	0.03942	0.03347	0.031244	0.035834				9.0552	7.0364	4.0474	4.067	6.3602
0.066541	0.112403	0.046703	0.039464	0.034339				7.6636	5.3214	4.361	8.1634	6.1348
0.080902	0.037894	0.048728	0.12845	0.032236				6.7718	9.9666	4.5766	5.8898	2.0678
0.020731	0.05351	0.029408	0.042745	0.172053				6.0466	4.753	5.096	5.8898	1.6072
0.042463	0.058455	0.046281	0.024466	0.054983				3.8906	3.7926	4.9882	2.3912	3.381
0.029661	0.056313	0.039911	0.043688	0.092751				5.6448	4.41	5.5664	7.8792	3.4496
0.036589	0.045853	0.064532	0.053736	0.038315				4.116	5.3998	5.3214	4.655	8.3104
0.032334	0.052702	0.048196	0.024751	0.0343				4.7922	2.94	3.9298	4.459	3.3418
0.066862	0.042993	0.032615	0.032795	0.041909				7.546	3.7044	3.8416	8.4672	5.978
0.035751	0.040099	0.043067	0.034647	0.058315				2.9106	2.4304	4.116	3.7436	4.165
0.043849	0.048611	0.03776	0.054544	0.041969				6.1642	2.4304	3.675	2.6754	3.5476
0.02129	0.046327	0.022728	0.02988	0.044768				6.2818	3.8906	4.9	4.0082	2.2736
0.042839	0.042615	0.043466	0.062986	0.036276				5.4684	4.7432	4.116	0.6566	5.145
0.015727	0.043571	0.032557	0.039565	0.037693				5.4488	6.9972	5.2332	2.3618	4.8118
0.064108	0.031118	0.030378	0.050352	0.02625				0.2548	7.5068	5.0568	2.3912	9.2218
0.046163	0.034629	0.026464	0.08218	0.072814				3.5868	3.2928	7.203	4.9392	2.6852
0.046968	0.054532	0.023654	0.022341	0.095564				6.223	4.0866	7.1932	2.352	3.4692
0.035707	0.030032	0.023229	0.038512	0.106271				6.3994	3.0282	5.047	3.8612	0.5782
0.038766	0.023964	0.039717	0.047638	0.020912				4.4492	3.43	5.4292	5.635	3.8416
0.049925	0.059182	0.018012	0.040116	0.050403				1.0976	2.7734	5.88	4.6648	3.2928
0.046763	0.043587	0.033703	0.029199	0.055796				1.96	7.1246	4.8902	7.2422	5.488
0.02378	0.023853	0.065029	0.041641	0.072386				4.9784	3.5378	3.087	9.0454	2.6264
0.025676	0.051527	0.053765	0.020094	0.078078				7.1736	2.9106	4.9098	3.2634	1.2642
0.101954	0.025787	0.029455	0.072973	0.024769				8.2124	3.1556	4.2924	2.9596	2.0286
0.058591	0.049704	0.023607	0.046887	0.111553				4.4688	4.4394	5.1744	3.087	0.5488
0.084363	0.037644	0.048777	0.026016	0.031331				6.6248	3.4692	5.2038	5.1254	4.9882
0.046869	0.024672	0.037842	0.077867	0.042908				2.7146	4.2924	2.842	2.4402	4.1258
0.061666	0.048892	0.026368	0.073096	0.021534				6.8894	1.5092	5.8408	6.3994	4.7138
0.021484	0.025252	0.063812	0.027193	0.056619				2.7146	8.0458	4.9686	1.6464	8.9082
0.044126	0.052962	0.08054	0.075334	0.059488				7.7224	6.076	4.5962	0.7644	1.5876
0.026534	0.033504	0.029379	0.035618	0.045468				4.6648	5.6448	5.8604	3.3712	2.5186
0.031578	0.042398	0.036624	0.088718	0.031135				4.4394	4.6256	5.978	1.6464	3.9788
0.048059	0.232554	0.050673	0.034518	0.031069				3.2536	1.2446	5.0862	4.6158	3.6162
0.014464	0.053931	0.049695	0.036693	0.030517				4.5472	2.8714	4.6158	4.8412	3.1458
0.084098	0.089064	0.018965	0.02782	0.157655				9.3786	6.811	6.1348	3.7828	1.568
0.034789	0.03008	0.043187	0.036865	0.133609				2.8714	5.0078	4.8118	0.9996	3.4398
0.022139	0.028687	0.04618	0.052337	0.023825				3.4202	9.2806	2.8616	1.029	4.3904
0.096328	0.028728	0.046472	0.027822	0.046602				4.4982	2.352	3.9494	5.4586	5.9584
0.11307	0.06192	0.06515	0.096856	0.080016				8.1438	3.3026	3.724	1.3916	2.9596
0.0323	0.042128	0.043136	0.026842	0.124664				3.1556	4.0866	2.6656	8.2222	3.3908
0.062965	0.110235	0.033277	0.063155	0.057901				4.8804	8.7416	5.096	5.2234	2.7538
0.032179	0.037694	0.036585	0.030698	0.089783				2.6166	5.9584	3.6456	3.773	3.087
0.050356	0.026018	0.031711	0.03862	0.027323				1.5778	5.0666	4.165	4.3904	5.3018
0.042284	0.054269	0.036323	0.024846	0.045094				5.341	1.9796	6.5464	4.8314	2.2246
0.042898	0.109906	0.020242	0.052658	0.025628				4.5178	6.2132	6.0662	4.6452	6.6248
0.045361	0.032481	0.046261	0.028599	0.038384				3.1066	3.969	4.3708	4.4002	6.1152
0.031358	0.072086	0.046249	0.075276	0.05015				3.0478	3.6946	3.8024	2.8224	2.2834
0.075109	0.037811	0.046418	0.040347	0.053611				4.9686	3.4888	3.283	6.6836	3.5868
0.100891	0.081299	0.024041	0.083541	0.033684				3.8024	7.0854	7.791	3.7926	6.1936
0.025349	0.067851	0.030531	0.064415	0.053502				8.7906	1.2446	5.8114	2.7342	4.1454
0.104771	0.08712	0.042695	0.053141	0.078054				8.1634	6.3308	3.969	3.4888	5.9976
0.028808	0.091244	0.034932	0.056967	0.069612				5.5272	4.214	4.4982	4.1846	3.8612
0.122588	0.041096	0.040835	0.020936	0.029579				7.105	3.1066	4.4786	4.0866	1.421
0.021218	0.101175	0.037396	0.0274	0.019362				6.5072	5.4194	6.3014	5.586	8.8396
0.025804	0.023742	0.032633	0.0449	0.046773				4.508	3.4496	4.557	5.2136	0.4998
0.129431	0.048598	0.042508	0.037756	0.028398				6.713	5.6252	2.4794	1.7444	3.5966
0.140783	0.032381	0.037554	0.013533	0.047895				4.6256	4.7138	3.822	9.604	0.3136
0.029931	0.029505	0.024265	0.042612	0.05557				6.0956	3.3026	6.4582	6.0956	1.3916
0.114223	0.038045	0.029499	0.086266	0.130507				4.6256	2.8322	3.6652	0.784	0.6664
0.039749	0.029704	0.028278	0.045649	0.071898				3.3908	2.744	5.7232	3.2732	1.2152
0.041031	0.041259	0.016387	0.031235	0.042437				2.205	6.8698	6.9776	4.0572	2.9106
0.039444	0.039329	0.035909	0.03629	0.030612				3.8514	4.1748	4.9882	3.9592	3.6554
0.035029	0.028871	0.047868	0.124106	0.066777				4.6746	1.8718	3.7534	0.6174	3.4202
0.097277	0.063035	0.070084	0.07951	0.053864				7.497	7.35	3.6652	4.4884	7.5754
0.040413	0.050905	0.027354	0.031835	0.065532				3.5868	1.9012	3.8514	2.891	2.5186
0.028939	0.04877	0.040204	0.066584	0.038987				3.6456	6.0858	4.1062	8.9768	3.6358
0.053992	0.025579	0.030627	0.033872	0.048332				1.96	2.9596	4.3512	3.6848	3.9886
0.045698	0.040919	0.039418	0.053545	0.036804				3.4496	4.2924	1.5288	3.0086	6.6934
0.021161	0.055877	0.131034	0.033462	0.039707				3.7534	3.136	2.4304	3.2046	5.1156
0.023616	0.02894	0.02525	0.048209	0.058316				4.0866	6.7816	3.8514	3.4888	4.3904
0.065214	0.118106	0.038073	0.043776	0.070305				6.4386	8.1144	4.802	5.8506	0.343
0.135194	0.124442	0.041723	0.030903	0.082518				7.3206	5.7722	6.2034	2.646	4.6158
0.037295	0.038905	0.078853	0.038114	0.032948				2.2736	3.0968	3.9886	3.4398	6.4582
0.0244	0.044402	0.038124	0.036622	0.031565				2.9792	6.7228	4.5668	1.8032	4.8608
0.032949	0.041455	0.057848	0.052828	0.063364				4.361	6.2034	3.0576	4.2532	2.7832
0.024098	0.042063	0.076073	0.024737	0.03401				5.292	7.595	3.8024	4.2728	4.8608
0.053827	0.054353	0.048901	0.074366	0.023436				3.4398	3.087	5.88	9.9568	6.419
0.03279	0.054873	0.033914	0.029089	0.062641				3.185	3.4398	4.9392	4.2336	2.9792
0.04483	0.033946	0.064926	0.077346	0.026938				1.0976	5.7526	5.8408	4.4786	3.773
0.049795	0.039544	0.029667	0.069382	0.040035				2.5774	6.7914	3.9004	6.3112	6.6248
0.096827	0.093286	0.063534	0.057904	0.054288				4.459	4.557	6.4484	4.41	2.9008
0.06342	0.031917	0.036903	0.038211	0.259731				5.9094	4.9882	3.8122	5.3312	5.292
0.024997	0.022609	0.03736	0.0397	0.020917				5.5762	3.773	4.3708	3.1948	5.6448
0.056609	0.075867	0.051603	0.027154	0.043309				8.5456	7.448	3.7044	6.0074	1.6856
0.020054	0.038158	0.036627	0.041511	0.045016				5.39	2.1364	6.2524	0.441	4.6354
0.033565	0.070535	0.056964	0.039037	0.084795				3.4398	2.2834	3.8416	0.2548	0.9702
0.07851	0.037026	0.068969	0.088888	0.053239				9.6138	4.1846	2.5284	6.2034	3.9298
0.025714	0.03898	0.039902	0.020664	0.026504				3.577	5.1254	3.5868	3.2928	3.5182
0.065956	0.044257	0.04398	0.026281	0.027567				3.0282	2.597	4.4394	2.303	3.9004
0.033654	0.060707	0.032766	0.050667	0.048217				5.4684	3.3418	6.6836	7.1344	0.4312
0.070788	0.037062	0.047504	0.033036	0.053069				5.0666	9.7412	4.2728	4.3512	8.2418
0.048414	0.061266	0.059073	0.039037	0.058138				3.9298	5.1744	4.4884	0.2548	2.352
0.045852	0.060482	0.0451	0.059574	0.02918				5.5468	3.7142	6.8012	2.7734	4.1356
0.051348	0.084408	0.03828	0.017786	0.038423				5.4684	4.6844	3.822	2.3716	8.8396
0.077092	0.060473	0.030966	0.035108	0.066712				7.546	3.1948	4.3512	3.5966	8.575
0.055865	0.03551	0.055921	0.061855	0.041922				2.7244	4.5864	5.0862	2.7636	2.6362
0.034187	0.03515	0.055565	0.041356	0.094253				7.5068	2.9988	2.4304	9.8	2.9596
0.047031	0.125696	0.033167	0.047949	0.018655				5.1744	4.949	3.871	3.3124	8.134
0.192778	0.050709	0.057838	0.042886	0.038459				4.3806	2.3912	2.156	7.1344	8.2712
0.029832	0.030254	0.048465	0.030218	0.041167				4.1748	2.4892	3.2732	6.4288	2.7146
0.018074	0.147872	0.029734	0.035033	0.062698				4.3806	4.5668	5.2822	3.6358	4.9098
0.095357	0.077334	0.024821	0.057957	0.037361				9.0846	6.566	8.2614	3.4888	8.1144
0.030916	0.034609	0.05866	0.048749	0.021589				5.7526	2.5186	3.136	4.2238	4.1748
0.034614	0.082322	0.036534	0.056458	0.026008				4.1258	3.9886	5.684	0.8526	4.116
0.043899	0.088923	0.045275	0.032944	0.017034				3.2732	8.0556	2.7244	2.2638	5.5272
0.050083	0.025594	0.037721	0.025515	0.050159				3.8612	3.6554	2.9596	4.9686	5.3606
0.061673	0.06171	0.03679	0.063807	0.035847				3.5378	2.6656	4.7138	7.2422	4.9588
0.143871	0.04016	0.075405	0.086599	0.025437				4.6158	8.1242	2.6656	3.2242	6.3308
0.08943	0.054766	0.03835	0.052082	0.035225				5.8996	2.4696	6.6248	1.0584	6.6836
0.042658	0.142868	0.030364	0.039462	0.04549				2.9694	3.0674	5.4586	1.274	1.3916
0.090783	0.053086	0.064978	0.050051	0.102053				5.9388	2.6068	4.0474	2.0482	0.882
0.043242	0.028816	0.053424	0.028598	0.032927				7.644	5.3704	4.1552	9.1532	3.4398
0.028025	0.033402	0.066513	0.026331	0.077209				2.2834	4.9098	2.5872	6.7228	4.5864
0.041866	0.029041	0.044431	0.055285	0.016235				2.8126	3.0674	6.0074	6.5464	4.3316
0.070154	0.042204	0.062537	0.087769	0.101172				3.185	7.5166	2.8224	5.2724	2.9106
0.046507	0.026556	0.059801	0.07504	0.072321				4.8118	4.998	3.7338	0.6468	3.4104
0.044874	0.047661	0.056633	0.061928	0.039646				2.254	2.6754	3.822	0.637	4.5864
0.044218	0.020957	0.046951	0.037743	0.077739				4.361	4.6158	3.6946	4.8902	2.9694
0.119656	0.085233	0.199685	0.068464	0.129441				4.4394	9.3492	4.4002	4.2924	1.0584
0.053336	0.048439	0.069401	0.023478	0.04434				4.9686	4.1748	2.9792	3.724	5.292
0.069613	0.022526	0.050918	0.030585	0.051314				2.1756	2.5382	2.646	3.9592	4.8314
0.071738	0.043209	0.032969	0.058133	0.021807				3.2438	2.499	4.557	2.1266	8.1732
0.090326	0.086785	0.053094	0.029883	0.066247				0.7154	4.8706	3.8122	5.3214	0.5194
0.041621	0.055559	0.018124	0.066113	0.068734				1.7738	2.4206	7.7714	4.0768	2.4206
0.051276	0.022253	0.050585	0.016932	0.03711				7.6342	2.548	3.0478	1.9894	4.9784
0.051774	0.032186	0.034624	0.028933	0.040007				1.9796	4.6256	5.88	7.4382	5.4488
0.031876	0.037371	0.037628	0.025533	0.045194				2.6362	5.2038	5.4096	2.2834	3.626
0.025103	0.043148	0.04576	0.037252	0.133772				4.3904	3.185	3.0086	2.4402	2.401
0.028793	0.036534	0.040434	0.029228	0.022564				3.9886	4.5374	3.2046	4.4198	3.1164
0.062995	0.036527	0.025899	0.023409	0.025285				5.292	7.4382	4.4786	4.5864	2.8224
0.038164	0.029773	0.039455	0.054521	0.028294				3.7926	8.2026	5.9878	2.7734	2.9988
0.069447	0.025135	0.051574	0.05788	0.161146				6.5366	4.2434	4.2238	4.5864	0.6664
0.080518	0.059691	0.050771	0.060261	0.063593				4.704	6.9776	4.2238	8.1928	7.9086
0.043504	0.048535	0.051759	0.051786	0.082448				4.0768	1.0486	4.3512	2.3716	4.2434
0.077389	0.071862	0.033736	0.036974	0.0337				9.359	6.272	5.6644	3.3222	6.8208
0.055115	0.034183	0.070665	0.031773	0.103588				4.9196	4.0964	3.4496	3.3908	0.5782
0.051889	0.033273	0.059406	0.039273	0.059901				9.604	7.9184	3.3516	3.6064	3.8416
0.054441	0.023147	0.042875	0.037159	0.047474				4.4982	5.488	3.8906	3.0674	5.9192
0.049226	0.071431	0.043658	0.051628	0.023432				9.7118	4.7726	3.4692	6.7326	3.7142
0.103874	0.037592	0.028178	0.082151	0.040077				4.5178	4.2042	6.0368	4.2924	4.6746
0.060263	0.053045	0.087151	0.102139	0.034545				7.9576	3.4496	3.479	2.3618	3.185
0.02272	0.035011	0.036239	0.023555	0.062245				3.283	3.3516	5.488	3.4496	6.8698
0.036042	0.067176	0.070997	0.033938	0.036646				4.1944	8.3202	3.7534	4.4982	9.9176
0.072982	0.021891	0.05205	0.068902	0.031954				4.2336	4.4394	4.753	3.6652	8.183
0.042444	0.035526	0.046484	0.042807	0.031241				4.459	6.1152	2.7832	9.8784	3.8024
0.051277	0.029867	0.042474	0.031071	0.034412				4.4982	3.6358	5.1352	4.4688	4.0082
0.08832	0.02843	0.046195	0.03639	0.069914				8.4476	4.3218	6.1054	3.9298	4.018
0.042667	0.05905	0.025114	0.028548	0.067159				3.7338	3.283	3.6358	2.4304	4.9686
0.112262	0.047558	0.057926	0.026522	0.06325				3.8514	8.0458	3.5966	2.6362	1.0486
0.03181	0.034043	0.037266	0.029487	0.032118				7.987	3.5868	4.3512	3.5182	2.3618
0.057881	0.032588	0.023437	0.031248	0.09251				4.2532	2.8322	4.7236	5.684	0.392
0.02318	0.060199	0.058511	0.061468	0.050869				4.9294	5.2234	2.7244	5.096	5.3508
0.119294	0.032081	0.042411	0.029785	0.024425				3.185	2.695	5.5272	2.4598	4.6158
0.03495	0.074632	0.051101	0.025281	0.033378				3.1262	2.2638	4.1356	2.6264	5.3998
0.016858	0.056955	0.079424	0.023458	0.087737				5.2724	6.4876	3.1654	3.283	7.6342
0.05263	0.086298	0.024128	0.060195	0.041189				4.6648	0.5684	5.7134	1.176	7.7028
0.038568	0.033078	0.030338	0.024426	0.026892				3.8122	4.459	3.528	4.018	5.2724
0.042566	0.026038	0.047732	0.017165	0.023012				7.497	3.9102	5.3802	8.3692	3.479
0.039301	0.033729	0.040622	0.028535	0.038571				2.9694	4.0572	4.3512	2.9008	3.8024
0.026999	0.02486	0.099051	0.026932	0.02663				3.92	7.8106	3.5476	2.3618	5.7134
0.029048	0.037282	0.037312	0.0208	0.078694				5.5958	2.2148	6.4778	5.341	2.1658
0.077372	0.0212	0.019421	0.032222	0.039244				6.468	4.606	4.6648	5.6448	7.3206
0.048292	0.022053	0.039066	0.034632	0.022354				5.292	3.5476	4.4198	4.2532	3.5084
0.083563	0.022122	0.030848	0.058131	0.023205				3.1556	3.0282	5.1254	4.802	4.2532
0.073995	0.046102	0.042994	0.023491	0.032562				8.673	3.6652	5.145	3.6652	2.7734
0.023451	0.057787	0.054825	0.062859	0.054838				6.5856	0.833	4.6256	6.1936	3.283
0.09223	0.021094	0.033061	0.030156	0.034911				9.3492	3.1948	3.1458	4.116	5.635
0.029817	0.018791	0.024697	0.027391	0.030808				4.0964	2.5186	4.3414	2.401	5.8506
0.029453	0.034457	0.034105	0.046271	0.078372				5.8016	5.292	5.8996	2.3716	4.41
0.038217	0.052073	0.038431	0.0506	0.057333				3.2928	3.822	3.1066	4.802	3.7632
0.019953	0.022946	0.056755	0.051757	0.048351				4.949	3.3222	3.7436	3.4006	1.1172
0.026221	0.037318	0.044633	0.04107	0.06347				2.8616	3.5476	6.9188	3.1066	0.3822
0.08274	0.03056	0.026537	0.038566	0.019932				0.5586	4.3512	3.7632	8.8298	6.6836
0.093975	0.043299	0.023744	0.021716	0.050134				9.2218	2.8224	4.5962	7.8302	2.4206
0.026462	0.045979	0.045162	0.025846	0.044863				9.4374	2.2932	2.7146	3.5182	3.5574
0.083934	0.087518	0.038836	0.020753	0.097847				1.0486	2.8224	6.5464	3.381	2.8812
0.039548	0.041102	0.063191	0.053715	0.079466				8.8102	4.9588	6.4582	5.9584	1.225
0.038375	0.036538	0.048076	0.037719	0.149362				4.5276	3.0576	2.8126	2.5872	2.8616
0.029358	0.07906	0.024724	0.090733	0.034998				7.889	6.6052	4.949	8.0458	4.116
0.035088	0.055027	0.057372	0.076024	0.073128				4.5668	3.7632	4.4884	4.214	3.5182
0.015852	0.066194	0.041795	0.033172	0.11682				2.8322	6.8306	3.9592	3.2046	0.6272
0.030252	0.081738	0.093391	0.043475	0.065332				3.4692	4.459	4.3022	1.862	2.548
0.054263	0.120269	0.036896	0.034891	0.063087				0.5782	0.9212	6.0466	4.116	7.5166
0.083553	0.035626	0.066862	0.098976	0.03629				2.401	3.0576	3.6652	0.539	8.8494
0.054346	0.029575	0.041607	0.033737	0.054793				2.5284	3.5966	4.5374	6.811	3.5574
0.026798	0.024077	0.030454	0.034424	0.054329				3.136	4.263	4.8412	4.6158	1.5974
0.188466	0.026182	0.041505	0.086262	0.083177				7.252	6.37	4.6158	3.2928	6.7424
0.023256	0.042461	0.050168	0.039132	0.04803				8.9474	7.9674	3.8808	4.0376	4.8804
0.020351	0.030354	0.036909	0.028268	0.022468				4.7138	4.9588	3.6358	3.3614	4.7922
0.022039	0.027658	0.045649	0.055852	0.053513				3.6358	5.733	3.9788	3.4006	5.3018
0.107306	0.033477	0.044647	0.126298	0.064223				9.065	5.2136	4.2336	0.882	2.1364
0.115959	0.038593	0.045609	0.050288	0.045574				1.4896	4.753	3.8906	4.018	3.6162
0.025114	0.042783	0.057349	0.049843	0.044346				5.243	3.4104	6.3798	6.6248	5.5664
0.038927	0.038929	0.028666	0.030393	0.061647				3.0576	3.2732	3.9592	2.499	2.9008
0.075876	0.097507	0.055873	0.026461	0.076743				5.5664	3.6358	4.8706	6.4582	9.3492
0.057185	0.027617	0.022173	0.069298	0.051012				1.617	1.6758	7.9968	9.751	5.145
0.126146	0.065717	0.063088	0.02843	0.051126				6.321	3.2634	3.724	9.0944	6.1348
0.031866	0.033286	0.017275	0.045603	0.096057				3.626	2.891	6.0172	3.4398	0.441
0.035959	0.052933	0.076991	0.018958	0.057009				3.1262	6.8796	4.4492	5.5272	3.7534
0.027449	0.034949	0.0253	0.070128	0.069767				3.6162	9.2218	2.9204	6.3994	3.2144
0.05289	0.050966	0.040043	0.026055	0.180179				3.724	4.312	5.0568	9.114	4.7236
0.051593	0.043857	0.029642	0.060938	0.074644				4.8608	2.1854	4.3022	3.136	2.3324
0.078324	0.074716	0.043031	0.031175	0.038092				2.793	7.3304	5.7036	2.6068	7.9674
0.029273	0.052399	0.035072	0.044154	0.066232				3.381	4.7628	4.2336	3.4986	5.145
0.026106	0.022094	0.047325	0.06102	0.181331				8.918	4.508	2.3226	3.4202	2.0678
0.026885	0.02747	0.034433	0.041837	0.152596				3.7534	2.0286	7.0952	3.087	1.323
0.02747	0.022767	0.016471	0.061186	0.026119				3.3908	2.4304	4.3512	1.2348	1.6562
0.064077	0.061798	0.034806	0.081001	0.061042				3.7926	4.41	4.4198	0.4998	8.428
0.03504	0.078748	0.032199	0.028108	0.144482				4.067	8.6142	5.4488	5.2822	7.6832
0.128707	0.040076	0.027057	0.047965	0.029783				4.8216	3.479	5.8408	4.4296	2.3128
0.03166	0.038755	0.047872	0.0499	0.023883				3.4986	3.6848	2.7538	5.7526	4.7628
0.020569	0.036106	0.022583	0.070718	0.040401				4.0082	8.624	5.6546	8.0948	4.3904
0.036324	0.046042	0.065312	0.062692	0.044948				1.5386	3.8514	4.3708	7.5754	5.1744
0.026887	0.02101	0.045001	0.031798	0.052442				5.4292	2.5284	3.9396	1.127	4.8412
0.03601	0.038997	0.042818	0.076122	0.039941				4.4394	4.2532	2.6754	3.1752	0.4606
0.071549	0.036073	0.047517	0.098444	0.024635				3.0674	3.9102	2.646	2.4108	2.744
0.08236	0.047513	0.076695	0.028227	0.033445				9.1532	3.7044	4.263	3.4006	4.1356
0.046991	0.031249	0.023148	0.041326	0.014598				3.7338	3.0772	4.5864	2.8126	3.4986
0.031827	0.0436	0.03566	0.031444	0.071948				4.0376	5.7526	5.145	7.5656	3.969
0.065713	0.032059	0.022392	0.055081	0.02227				2.5088	3.2732	8.281	4.7334	6.3994
0.028588	0.098667	0.055307	0.040575	0.078785				3.3516	7.8694	2.744	2.0874	3.626
0.053188	0.032597	0.036045	0.099892	0.045076				8.8102	3.6848	2.5088	6.566	6.2818
0.030313	0.05022	0.022927	0.013829	0.029502				7.0854	5.3508	5.635	4.3022	9.31
0.025705	0.039242	0.019716	0.033909	0.018001				3.577	4.2042	4.6648	3.1066	6.5072
0.031274	0.041822	0.031664	0.020074	0.113459				4.949	6.0368	4.1846	6.1446	0.9016
0.047537	0.036198	0.052147	0.035608	0.043952				1.6758	2.5284	4.5962	1.2446	6.2132
0.145591	0.045419	0.019169	0.034674	0.047742				8.2516	3.724	3.3222	2.548	4.7726
0.030482	0.030369	0.026301	0.057435	0.048035				3.9984	3.479	5.8604	2.5284	3.5966
0.022758	0.061126	0.047285	0.04324	0.023747				4.8118	7.7322	4.0768	7.1932	4.9784
0.053487	0.030879	0.027068	0.047255	0.021403				3.675	3.4888	4.5766	8.9964	4.9784
0.032406	0.033496	0.051514	0.060081	0.037347				4.0082	4.3218	3.2144	6.6738	5.6154
0.039854	0.040736	0.029431	0.0256	0.026636				3.626	1.617	4.5864	3.0478	5.341
0.039301	0.038174	0.02485	0.029688	0.130937				4.2238	4.9098	4.6844	4.0866	3.4594
0.033738	0.040491	0.023599	0.029232	0.04432				8.2908	3.479	5.8114	3.1164	4.9098
0.032374	0.047502	0.023011	0.049449	0.10364				4.3708	2.6362	6.7816	3.234	0.5194
0.022465	0.036465	0.039057	0.044009	0.028289				5.1744	2.4402	3.8612	2.7048	4.6648
0.026803	0.069013	0.056032	0.069345	0.020781				3.8122	1.6856	3.8612	2.9988	5.8212
0.041066	0.040337	0.015868	0.038489	0.052917				4.361	4.7628	9.1826	3.626	1.9404
0.043533	0.040804	0.043754	0.027991	0.048139				3.4202	7.1442	4.1944	2.3618	0.1862
0.030904	0.043215	0.153172	0.043265	0.194462				4.6942	1.3132	8.3202	4.0082	0.4312
0.037703	0.060541	0.058312	0.090164	0.056059				2.6754	4.9196	3.969	5.1352	4.3316
0.038026	0.083812	0.05488	0.053418	0.102749				5.3508	5.1744	4.3218	6.6542	0.4998
0.110527	0.024777	0.020778	0.072476	0.064119				7.693	5.1842	5.5468	0.8134	3.9788
0.031264	0.075211	0.021659	0.055683	0.067973				3.4888	2.695	5.6546	6.3994	2.9008
0.043877	0.043589	0.048707	0.02413	0.040673				4.508	4.5864	4.165	4.851	3.3712
0.04049	0.123187	0.014739	0.042275	0.052922				3.8122	2.597	6.8012	3.9788	3.185
0.031303	0.036034	0.016768	0.030856	0.05107				3.3026	5.2528	5.6938	7.3598	1.6562
0.09619	0.081278	0.01249	0.033203	0.05343				2.6166	8.1732	7.5754	4.9784	2.695
0.034046	0.016814	0.052393	0.025022	0.073818				4.165	4.2238	2.8322	4.3512	3.0282
0.018105	0.033772	0.059903	0.026745	0.062618				7.154	3.6064	4.2336	7.0756	0.4018
0.064105	0.048551	0.042709	0.048469	0.020755				4.214	1.8718	4.606	8.4476	3.3026
0.071457	0.035506	0.028188	0.071767	0.073428				5.831	4.5276	3.7828	4.6354	4.1748
0.034991	0.055708	0.022668	0.030995	0.027253				4.7922	4.0768	5.1156	5.5762	2.1756
0.024832	0.020945	0.104909	0.052574	0.050168				7.3794	6.664	2.156	3.0282	4.5962
0.093977	0.046602	0.114953	0.064245	0.038619				9.2414	3.0576	7.3892	4.9196	3.0674
0.019809	0.062763	0.028767	0.060335	0.064164				3.9494	3.7926	4.6158	4.9882	3.5672
0.023135	0.022417	0.033705	0.032313	0.057444				1.7934	4.4786	3.7828	3.9788	8.4182
0.029572	0.033642	0.041208	0.052463	0.041029				4.9294	3.8808	3.6652	7.056	2.9008
0.034978	0.023614	0.027225	0.029155	0.057032				4.4688	9.8882	5.2332	7.5754	2.0972
0.042466	0.030337	0.03269	0.048264	0.036124				5.5272	4.4982	4.7922	4.998	5.047
0.03347	0.043422	0.034944	0.020231	0.091289				4.263	8.4868	4.4394	9.6824	5.8702
0.069275	0.0493	0.027813	0.082968	0.04936				2.7636	4.2826	4.851	3.3026	0.4018
0.03339	0.070618	0.073759	0.082581	0.026381				2.8224	7.0168	5.0078	3.8514	3.8024
0.074432	0.028988	0.059879	0.024167	0.037304				2.4696	4.8314	3.2438	5.2626	3.1752
0.080164	0.04685	0.02191	0.070153	0.038377				6.5464	3.7534	9.6138	0.245	4.0376
0.139537	0.066005	0.029541	0.040975	0.040149				4.2042	4.5374	4.7726	1.9306	2.6068
0.084815	0.064696	0.051055	0.034837	0.036205				8.8004	2.3618	3.0184	5.3116	5.4586
0.019772	0.035018	0.052476	0.056267	0.041558				2.9106	3.9984	4.5766	4.8902	6.8306
0.031746	0.046528	0.037497	0.022941	0.061438				3.724	3.479	6.0858	5.8212	9.5158
0.032864	0.053701	0.127679	0.03511	0.034663				2.2736	7.9968	9.3394	4.7432	2.2638
0.026423	0.068995	0.053255	0.035585	0.030709				6.0074	7.5264	4.6256	9.6138	3.0184
0.130971	0.052393	0.033985	0.115338	0.021012				2.2344	5.096	4.8608	0.6664	3.2438
0.037363	0.022487	0.033476	0.048248	0.066313				4.2924	3.43	3.4202	5.8408	3.5476
0.039189	0.074161	0.048665	0.030403	0.019995				7.8106	3.2928	5.0274	2.0972	2.9106
0.082056	0.034584	0.028619	0.024272	0.056999				1.0584	5.6742	3.5182	5.7526	1.0094
0.036872	0.026087	0.035007	0.060523	0.190344				5.1646	5.3018	2.1756	9.9176	1.323
0.024659	0.036953	0.032038	0.025689	0.051544				2.548	3.8514	4.4688	2.2246	0.3038
0.055371	0.030043	0.030798	0.035122	0.034057				2.8518	3.4496	4.7334	3.0576	3.7926
0.036494	0.072999	0.055704	0.039	0.045828				3.234	2.9792	3.2438	5.6546	4.1846
0.041491	0.024017	0.06898	0.073026	0.032829				7.1344	5.1548	2.5088	0.4704	6.3406
0.018156	0.047792	0.017645	0.037221	0.022182				3.969	4.6354	7.8204	1.0094	3.2144
0.047718	0.04364	0.033515	0.043239	0.022792				5.2724	2.9694	4.4394	3.7142	2.4108
0.044647	0.040955	0.035606	0.02608	0.024372				2.058	4.5178	3.773	2.156	3.0576
0.033747	0.044022	0.041391	0.036054	0.059495				5.1058	2.401	4.5766	1.519	5.3312
0.030179	0.023052	0.028624	0.035195	0.029358				3.6456	3.4398	6.8796	4.4394	3.7338
0.038178	0.017136	0.063554	0.044298	0.119536				4.8608	2.2736	4.2532	6.3504	3.2732
0.020921	0.059051	0.056803	0.038336	0.056288				5.2136	5.4292	4.3218	0.196	3.2732
0.042775	0.03108	0.046994	0.062958	0.033965				4.5276	3.528	7.938	4.1748	2.3128
0.12829	0.031255	0.0368	0.036873	0.068063				2.2932	4.4982	5.8898	2.3912	5.0862
0.039859	0.063895	0.108674	0.090232	0.053907				3.2144	2.8224	7.3108	4.2434	0.5292
0.024075	0.03741	0.062364	0.023062	0.035568				3.3712	3.528	2.5676	2.0874	3.92
0.022595	0.042036	0.038053	0.023255	0.036207				4.5178	2.3618	5.3998	2.9694	4.214
0.079606	0.079974	0.055479	0.031513	0.036038				3.4104	3.8024	2.744	4.2042	5.6056
0.119683	0.059155	0.030601	0.039731	0.028672				7.546	4.2924	4.9882	8.2516	3.3124
0.039108	0.061025	0.034641	0.024735	0.028931				3.479	4.2924	5.145	2.6852	4.8706
0.039306	0.031373	0.052778	0.022623	0.033562				2.8028	3.2634	5.2136	2.9204	7.35
0.030692	0.037115	0.025768	0.050046	0.034882				4.0376	2.989	4.9294	4.459	4.851
0.045183	0.069619	0.068722	0.025401	0.023586				3.7534	6.2818	2.5774	6.5562	4.0768
0.047858	0.019206	0.036195	0.040706	0.043239				5.7722	4.4492	4.2728	6.1054	4.9686
0.060801	0.041585	0.051012	0.038512	0.073879				1.3034	7.2422	3.5182	4.0866	7.6832
0.082158	0.05244	0.03715	0.088746	0.125208				1.6464	7.35	3.7338	4.7138	1.4406
0.065465	0.035018	0.033545	0.042054	0.115769				2.1364	2.9694	6.2328	3.577	5.4978
0.024007	0.057245	0.034368	0.026025	0.059106				5.4586	6.3602	3.4888	5.1156	4.7726
0.045869	0.074302	0.061946	0.054035	0.028874				4.6942	3.2928	4.4492	7.5754	2.6754
0.02965	0.021745	0.024744	0.036612	0.037415				3.7044	4.5962	5.0078	4.1846	1.9796
0.029958	0.029425	0.050913	0.028645	0.054496				3.1262	5.4978	4.6844	5.4194	5.635
0.038898	0.092987	0.011651	0.04676	0.130677				7.5852	4.7726	6.7032	9.604	0.3528
0.09872	0.028926	0.030646	0.056599	0.067773				9.457	5.4978	4.1258	3.8122	3.479
0.018449	0.026795	0.020212	0.028925	0.071669				7.6146	3.4006	6.9482	2.6068	2.5676
0.050916	0.017273	0.026223	0.055483	0.041615				3.9004	6.272	6.5562	3.871	1.6464
0.065184	0.032034	0.060366	0.05384	0.077949				4.8412	2.4892	6.909	5.7918	2.45
0.07887	0.045818	0.069531	0.048625	0.035011				3.6162	1.9698	3.5672	3.3418	4.0474
0.049453	0.027321	0.068046	0.052343	0.019491				6.3798	3.7142	7.7322	6.713	5.2724
0.033817	0.118368	0.032191	0.044936	0.104269				4.9098	7.7126	4.9882	5.9486	3.0282
0.072979	0.025796	0.069221	0.046531	0.049052				2.5088	3.2732	3.2536	5.8604	2.4206
0.117788	0.090898	0.028118	0.030162	0.043448				6.6444	0.9114	6.5366	3.283	0.4018
0.028027	0.041856	0.041492	0.019253	0.032738				3.7338	7.0756	3.3516	2.5676	3.3222
0.043203	0.025008	0.024548	0.071697	0.045547				4.0964	4.3022	5.1842	4.3806	4.7922
0.043394	0.050977	0.018365	0.077016	0.023031				0.7644	3.332	7.056	0.6958	5.1058
0.049134	0.052744	0.026909	0.056525	0.037038				3.1948	7.4676	5.4292	5.145	8.575
0.044524	0.063075	0.021005	0.041672	0.051486				3.381	4.5276	5.3998	6.6836	5.1548
0.05468	0.069162	0.059501	0.032906	0.038174				4.4394	5.0176	3.3418	7.252	4.4884
0.047274	0.103484	0.044775	0.025157	0.087658				7.7224	1.6464	3.7828	5.4978	3.2046
0.034354	0.018474	0.037477	0.061318	0.049113				5.5174	5.243	3.0282	7.6734	5.145
0.05221	0.048642	0.038344	0.090449	0.050501				6.762	7.9478	4.3022	0.4802	7.693
0.077541	0.062829	0.032388	0.057366	0.042821				5.635	7.4382	3.6358	4.6158	4.1454
0.044249	0.039155	0.063819	0.032996	0.130547				2.6558	5.8996	5.5468	5.3606	2.8224
0.041992	0.014275	0.028587	0.030985	0.089768				7.6048	3.1066	5.3802	4.0376	0.539
0.048433	0.067208	0.031665	0.032807	0.033387				2.793	2.499	3.7926	4.8118	7.3304
0.021737	0.03861	0.07125	0.026644	0.050013				5.7036	2.009	4.1062	5.3214	2.7832
0.033843	0.081648	0.028234	0.051375	0.034334				3.5182	3.479	3.4398	3.3222	3.4398
0.039184	0.08014	0.042251	0.025557	0.071014				3.9592	3.6554	3.3418	3.3614	2.45
0.025506	0.033299	0.025586	0.038929	0.050729				6.0858	4.1552	4.5276	3.3026	4.0964
0.039368	0.104315	0.028005	0.024381	0.058548				6.1642	3.8514	5.2038	5.0078	7.35
0.050092	0.054477	0.034874	0.032825	0.29401				3.5476	6.5464	4.5178	4.4198	6.2524
0.05175	0.082353	0.048658	0.020271	0.052859				3.4398	6.8404	3.577	3.9004	2.009
0.02863	0.024223	0.037719	0.058839	0.056002				3.283	2.3324	5.5468	7.2716	8.526
0.025489	0.037485	0.034132	0.032876	0.09011				6.1152	6.1544	3.675	2.94	2.1168
0.037416	0.030502	0.034979	0.050452	0.071369				3.5476	3.332	4.1062	4.1748	8.1732
0.049075	0.038038	0.029363	0.06975	0.071069				3.7926	3.7044	6.8404	5.0666	0.8918
0.019547	0.068263	0.073326	0.032242	0.089147				3.7338	6.1054	4.2826	2.9988	3.6358
0.017898	0.029223	0.056384	0.04729	0.017375				7.6734	2.6852	3.0772	3.185	4.8608
0.038492	0.029905	0.031077	0.061012	0.112068				4.8216	2.2834	6.3602	3.5672	9.0748
0.030852	0.027902	0.077893	0.023449	0.07986				5.1548	5.5468	7.1344	3.185	2.842
0.060208	0.031017	0.034294	0.081963	0.023103				4.1062	2.5186	5.9094	1.4896	7.6636
0.038319	0.056762	0.037963	0.024024	0.022493				9.1238	3.0184	6.713	2.9694	6.8208
0.043079	0.096703	0.028064	0.035055	0.039578				3.8318	6.4582	5.9878	3.8416	5.2626
0.063695	0.052766	0.049785	0.072762	0.02598				3.4594	6.86	4.6648	5.5566	3.6848
0.031325	0.091306	0.038989	0.028366	0.106199				4.1258	0.3626	4.4296	4.312	5.1646
0.022083	0.033186	0.053886	0.03089	0.115662				3.8122	2.205	3.5868	3.9886	3.7926
0.030602	0.028098	0.046746	0.042063	0.020932				3.8024	3.8808	3.92	0.4704	7.889
0.036559	0.070214	0.038956	0.03263	0.088266				7.0168	3.0478	5.8506	4.3022	2.8126
0.03354	0.024142	0.041635	0.021713	0.02378				6.0368	4.7138	3.1262	6.2328	8.1928
0.021043	0.115093	0.028999	0.019846	0.04699				4.9784	2.6656	4.557	5.7428	2.1168
0.066981	0.039067	0.054386	0.076184	0.048225				1.9796	3.4594	3.9102	3.1458	4.0572
0.05175	0.019857	0.061553	0.095199	0.080486				7.4774	2.8126	3.7142	3.5378	0.7154
0.042875	0.048546	0.042659	0.026971	0.020899				3.8808	2.646	3.724	4.8608	3.1164
0.031508	0.027902	0.033639	0.017554	0.039835				3.5084	9.653	5.9584	4.0376	5.8702
0.031708	0.023258	0.021667	0.044561	0.043367				5.1548	4.0474	5.9192	0.3234	3.6652
0.032858	0.052482	0.034597	0.204147	0.025179				3.0478	4.3806	3.9004	0.9212	3.2928
0.053337	0.033633	0.047014	0.044542	0.018916				3.9102	2.3716	5.8212	4.067	6.958
0.027974	0.02843	0.026983	0.045053	0.044463				4.704	7.1344	4.0474	5.7428	7.889
0.077314	0.0242	0.039447	0.0445	0.03888				2.9988	6.1446	4.116	2.5676	5.1842
0.036333	0.069817	0.049423	0.056839	0.109566				3.4594	2.8322	3.6456	3.8808	2.303
0.033729	0.029207	0.060553	0.088865	0.073428				7.1148	2.9988	3.0772	3.7632	2.842
0.022484	0.028776	0.020533	0.040559	0.095411				3.7142	3.6652	8.4966	3.4496	6.8012
0.035688	0.038821	0.019614	0.035345	0.025273				3.5378	1.7444	6.0368	3.9886	4.8216
0.013506	0.051954	0.041954	0.034838	0.102387				2.1658	3.4888	4.8118	4.1748	9.9568
0.024504	0.030124	0.033023	0.033995	0.056304				4.0964	3.5084	3.6358	3.8612	0.5488
0.039214	0.081968	0.035098	0.034819	0.051165				2.9008	1.7444	5.0078	4.704	6.9286
0.034847	0.05823	0.049617	0.062413	0.036952				3.8318	4.0278	2.6264	5.5958	5.0568
0.099488	0.036331	0.048499	0.084267	0.025052				7.1638	3.724	3.4888	3.1654	5.3508
0.045889	0.020005	0.03114	0.027239	0.126713				3.2046	8.3594	4.557	6.811	0.6566
0.054268	0.077429	0.028179	0.042939	0.045061				7.9184	3.1752	6.1152	2.9694	5.3704
0.060453	0.069958	0.054013	0.066427	0.036203				3.1654	1.6758	3.3222	6.0466	3.8416
0.066715	0.045981	0.057911	0.038688	0.03856				6.8404	3.7436	6.2034	4.1454	8.1438
0.058516	0.017814	0.062635	0.023979	0.029523				6.5072	3.3026	3.3124	9.4472	2.8714
0.026797	0.047856	0.039135	0.08771	0.036864				3.4692	2.842	5.0862	1.6072	2.8126
0.106162	0.026249	0.045627	0.030044	0.040868				7.0462	4.4982	5.7624	4.2336	4.3414
0.050277	0.035538	0.04868	0.038858	0.079358				5.4292	7.1638	2.352	6.4484	0.8526
0.053136	0.024941	0.015079	0.061681	0.01504				9.2414	2.1854	8.2222	5.5566	7.9086
0.010461	0.024585	0.086715	0.064792	0.049145				6.1838	4.9588	2.4108	3.9102	2.6558
0.026587	0.083542	0.03132	0.068569	0.029414				4.8608	3.3222	4.9098	7.0266	3.773
0.088299	0.043205	0.021779	0.065623	0.076686				9.5942	3.2928	5.0176	7.252	9.9176
0.033065	0.031719	0.02246	0.022995	0.054895				6.5954	5.7624	5.7526	2.5382	4.5668
0.059558	0.097976	0.042459	0.037331	0.039037				2.0188	8.771	7.3892	5.0372	0.2548
0.033697	0.041176	0.121397	0.037392	0.109448				5.4194	2.9792	7.84	5.1744	3.4594
0.040924	0.022889	0.028242	0.066442	0.030744				6.0466	2.7244	4.7726	3.2242	3.7632
0.029716	0.028335	0.02608	0.034347	0.030955				4.3904	3.3026	3.2634	4.753	6.7424
0.057011	0.051454	0.037763	0.033728	0.035514				7.35	4.2924	6.1642	2.2246	5.1156
0.02111	0.054223	0.025693	0.07244	0.047895				4.8412	5.7036	4.9	8.7024	0.3136
0.044307	0.060949	0.025184	0.024127	0.057241				3.7338	4.0278	4.9392	2.8616	0.6566
0.02797	0.041534	0.028853	0.055666	0.076299				2.6068	8.1634	7.9086	6.8992	1.813
0.018166	0.019164	0.062945	0.031679	0.043328				4.3316	5.5958	4.4688	3.9102	3.7534
0.058259	0.034632	0.034245	0.02736	0.041775				3.1458	4.6452	6.5366	3.5672	3.5574
0.030682	0.068728	0.037409	0.054987	0.052517				4.2826	3.1948	4.9784	3.3222	2.7244
0.046854	0.051073	0.045823	0.04252	0.041306				4.8608	5.5076	4.4492	3.1458	3.3418
0.020018	0.022853	0.094552	0.034365	0.044955				3.9494	5.3312	9.7118	2.8126	5.9094
0.051815	0.049607	0.034067	0.023111	0.098301				0.7938	6.9776	4.116	5.4488	4.7922
0.085728	0.033472	0.033112	0.037562	0.128951				8.2124	6.125	4.1552	8.2222	2.3618
0.039994	0.061068	0.030516	0.027895	0.025875				7.6342	3.7828	3.5182	8.4378	5.5468
0.031191	0.065906	0.031525	0.176883	0.028841				4.0572	1.96	4.1846	1.421	6.0662
0.027435	0.063955	0.025457	0.045052	0.024446				6.5954	6.076	5.9584	3.4986	4.0376
0.032045	0.02975	0.159193	0.047945	0.044479				4.1356	5.3704	8.1438	3.283	3.3418
0.129991	0.035001	0.041504	0.024759	0.031721				1.3426	5.782	5.6742	3.0674	3.2438
0.035657	0.067049	0.023673	0.031893	0.034117				5.8114	4.9588	4.7726	6.419	1.5974
0.057335	0.038541	0.0476	0.043055	0.08356				3.2536	3.4496	4.2042	5.2332	2.4794
0.045734	0.091146	0.027681	0.045913	0.059243				2.303	7.9478	4.067	8.6436	4.949
0.021872	0.044018	0.090256	0.062897	0.050587				5.3606	5.145	4.0082	3.8808	5.8702
0.035114	0.02648	0.032112	0.037589	0.103866				2.7342	2.7636	6.6738	2.45	5.1058
0.062491	0.050276	0.061674	0.118701	0.158833				8.5456	3.1262	2.4108	5.88	1.0878
0.063611	0.049638	0.042766	0.034669	0.129489				3.9102	4.4296	4.5276	2.9106	4.165
0.02321	0.048507	0.037406	0.02331	0.077218				4.5766	2.9792	8.6828	4.4394	9.0356
0.073026	0.05747	0.055565	0.038003	0.068023				0.4704	2.401	4.0866	2.4206	3.4888
0.075694	0.037642	0.03617	0.043041	0.045261				2.94	2.9302	6.7032	5.8212	8.575
0.035597	0.051652	0.029448	0.046492	0.031048				6.9286	3.3124	4.9882	7.8792	8.7416
0.030996	0.033419	0.026094	0.040968	0.021931				5.586	4.4296	3.5476	1.6856	6.566
0.046968	0.161579	0.028876	0.052722	0.098582				4.0082	6.6248	4.655	4.704	1.4406
0.094413	0.021262	0.029775	0.036832	0.067893				9.3002	3.0086	3.5084	4.9392	0.9016
0.09381	0.094015	0.02657	0.043946	0.026206				4.41	6.4582	6.3406	5.1548	3.1066
0.097771	0.030262	0.052618	0.053987	0.02954				0.5978	4.2238	3.724	4.949	8.7612
0.044608	0.022758	0.016285	0.061686	0.039944				4.5178	3.871	5.4782	2.4696	7.2422
0.027062	0.024013	0.021806	0.036033	0.039735				3.3516	4.1552	4.3708	3.2242	2.1854
0.073408	0.040718	0.044037	0.044518	0.150438				7.693	4.067	2.2932	2.5774	2.0384
0.067199	0.020194	0.064368	0.053719	0.073244				3.4888	2.5088	3.5574	3.1752	4.7236
0.01787	0.037344	0.024395	0.067065	0.023521				5.6742	2.8812	4.8412	2.744	2.989
0.099977	0.057986	0.03983	0.046032	0.080313				9.4178	3.8318	3.7338	5.3998	3.8808
0.023197	0.064744	0.035766	0.04941	0.032424				3.4104	4.3218	6.3014	3.4202	3.3026
0.031699	0.047081	0.035917	0.033674	0.03482				5.9682	7.1344	3.5672	0.5292	4.1944
0.020835	0.046141	0.037926	0.059789	0.040959				4.2238	3.9102	2.7048	3.0772	2.9204
0.015281	0.027149	0.034609	0.025206	0.03284				5.4586	3.7436	3.234	6.6444	6.3896
0.031308	0.02075	0.071054	0.052357	0.025134				3.4202	6.0564	5.0568	7.6636	3.9984
0.038629	0.037265	0.062418	0.066358	0.015626				2.1266	8.5162	2.7342	6.5954	6.2132
0.04577	0.105644	0.016871	0.035223	0.049382				4.949	6.3602	6.8698	9.8784	2.4206
0.051127	0.038212	0.028151	0.046237	0.029315				7.8302	4.41	4.9196	5.7722	5.4978
0.022749	0.032278	0.013363	0.062315	0.042459				5.5076	2.2442	6.6346	1.9012	5.0764
0.079233	0.021616	0.038293	0.067704	0.07616				2.695	3.8318	5.5174	5.5762	2.205
0.027224	0.051709	0.033016	0.030543	0.026516				5.3508	4.018	5.2332	3.9298	4.655
0.067869	0.035777	0.051681	0.063733	0.040465				4.4688	4.8902	4.9196	1.4014	5.0078
0.038929	0.047629	0.030695	0.020179	0.027467				2.9988	3.7338	6.5954	7.9282	5.929
0.068802	0.038255	0.029196	0.055664	0.030563				2.401	3.577	8.8298	4.4198	3.7044
0.037596	0.026778	0.055074	0.044436	0.035781				5.8506	1.6758	5.439	3.5574	4.2238
0.026635	0.022546	0.03758	0.077081	0.036351				3.5084	3.0282	2.6068	4.3708	2.695
0.044363	0.052702	0.06161	0.037159	0.078268				2.5774	3.4006	5.7624	2.9988	5.4978
0.020943	0.015378	0.046396	0.024398	0.013148				6.5268	7.4284	3.92	8.8004	5.047
0.050148	0.034836	0.033512	0.030822	0.040716				3.9592	2.0384	3.3516	3.675	1.7248
0.032411	0.038445	0.030724	0.080031	0.10956				5.1352	3.0282	4.6256	4.9882	2.8812
0.04326	0.033447	0.033506	0.024729	0.055861				1.7444	3.7142	5.1744	3.3418	1.1956
0.074023	0.055685	0.056151	0.098289	0.07027				3.5966	7.3794	2.5186	2.6166	4.4002
0.019348	0.055917	0.036748	0.066671	0.028245				3.8514	3.5084	3.4692	4.1552	2.4108
0.061499	0.023535	0.021786	0.074075	0.040026				5.7526	4.8902	7.0462	1.6464	4.557
0.043294	0.058039	0.035319	0.033479	0.038861				3.7926	2.5676	3.6162	3.7632	3.3516
0.042241	0.116211	0.052273	0.091695	0.080382				2.7048	3.6064	4.263	3.8416	5.2332
0.031528	0.038804	0.032108	0.036689	0.039443				9.6922	6.566	4.2532	9.5158	1.2838
0.154209	0.030938	0.0368	0.024231	0.032246				9.065	4.851	3.6358	4.1258	2.4696
0.032056	0.081295	0.049891	0.024384	0.024219				1.617	8.9082	4.8804	8.6926	9.5844
0.032605	0.028645	0.053743	0.019884	0.026774				6.3896	3.5378	3.4006	5.1352	1.2152
0.033744	0.043327	0.018587	0.042101	0.110023				4.6844	2.9204	4.7628	4.6158	0.7546
0.068486	0.025585	0.035435	0.032167	0.021239				8.6632	3.8808	4.9392	4.5668	4.508
0.049399	0.025637	0.016931	0.032336	0.032044				1.47	6.9286	5.0568	3.7338	3.332
0.056298	0.065714	0.056117	0.05405	0.069269				5.9682	4.3806	3.4692	3.332	5.9388
0.04565	0.033043	0.120227	0.03486	0.041363				3.2732	4.0082	7.4382	5.5076	7.0266
0.063661	0.033027	0.028332	0.030116	0.039289				2.9106	6.37	5.1842	6.7424	4.2434
0.10405	0.032844	0.047585	0.061024	0.036765				3.4202	3.5378	3.5378	0.4116	6.5562
0.024662	0.025525	0.02811	0.062266	0.039547				9.0846	3.773	5.3018	1.0486	3.626
0.126218	0.052711	0.073974	0.034707	0.086187				0.735	3.4986	3.528	5.4292	4.5374
0.058895	0.049254	0.076243	0.024482	0.027258				0.784	3.4594	7.5656	3.9298	3.0478
0.045704	0.044113	0.032975	0.026058	0.022922				3.1654	3.2438	4.1062	3.2144	7.252
0.021324	0.052125	0.042509	0.033227	0.042313				6.7816	3.6946	5.439	5.4684	3.6848
0.032311	0.089125	0.032809	0.05368	0.016023				4.802	4.8314	4.949	0.7742	9.31
0.024844	0.027795	0.013456	0.055448	0.040858				7.6538	2.7244	7.5852	4.2042	5.4488
0.04104	0.061657	0.053783	0.052159	0.025275				5.4586	4.067	2.0286	5.5174	5.5958
0.040562	0.0332	0.043237	0.042465	0.05952				3.577	2.1658	3.7044	3.0086	6.0172
0.050536	0.054189	0.016883	0.054439	0.040843				2.597	6.4974	8.4084	5.0568	2.6166
0.038014	0.036521	0.035408	0.020298	0.031905				6.5072	7.4774	3.6652	8.5554	3.9592
0.048269	0.033852	0.035894	0.024973	0.207642				3.9102	3.9886	4.7138	4.3708	3.2634
0.124143	0.055109	0.039547	0.034385	0.039757				9.8294	5.5664	3.4398	9.3296	0.4018
0.053874	0.047245	0.038513	0.049152	0.144382				2.695	4.3904	4.4786	5.7036	5.6546
0.031267	0.02663	0.029443	0.077601	0.035857				5.5468	2.7538	8.33	1.0682	8.134
0.032568	0.039461	0.047735	0.038599	0.044586				5.7526	3.7044	8.0164	7.6146	5.5076
0.042225	0.054743	0.055154	0.048918	0.07876				7.3108	5.292	4.1552	2.9008	4.0474
0.085716	0.078325	0.037408	0.054768	0.032374				1.7738	3.9102	5.1352	1.96	4.2728
0.056024	0.04498	0.056048	0.059058	0.047532				6.8992	3.8318	2.7048	4.655	2.3422
0.076737	0.04865	0.026859	0.022364	0.080532				0.2352	4.8118	3.4888	4.1552	3.9494
0.017471	0.115776	0.023542	0.043389	0.12864				5.1254	4.3022	6.027	6.0466	3.7534
0.034768	0.022725	0.020995	0.068359	0.043416				4.998	2.4108	5.7232	1.6562	6.3112
0.025356	0.015806	0.018825	0.037301	0.047756				4.4982	3.5476	4.949	4.361	2.7244
0.047874	0.041715	0.040174	0.042063	0.042767				9.5942	4.2042	5.6448	0.4704	2.6558
0.031195	0.021638	0.03717	0.123345	0.055079				3.6652	3.3908	5.1744	0.8624	4.2728
0.025247	0.052463	0.04031	0.019689	0.044593				4.4884	1.5778	3.7828	4.0376	3.626
0.051697	0.040941	0.028163	0.047955	0.036759				4.5668	2.8126	4.6354	4.4394	3.283
0.015495	0.023529	0.0195	0.032911	0.051051				5.6742	3.0576	5.047	2.1266	8.33
0.070737	0.04301	0.05832	0.045134	0.019742				8.7612	3.5182	3.43	3.5476	5.1352
0.024519	0.069703	0.057793	0.043348	0.04077				3.2634	8.1242	4.5472	4.8902	2.8028
0.040972	0.024214	0.036436	0.080268	0.070256				2.9008	9.1924	4.0278	6.9188	0.8036
0.021959	0.060395	0.041946	0.035591	0.040993				3.4888	4.0964	3.9298	5.7624	5.0568
0.042336	0.050187	0.035836	0.026876	0.037779				3.7534	4.0866	4.655	4.2532	3.7436
0.015901	0.047961	0.029096	0.0281	0.029762				4.753	2.8224	4.0572	2.4206	3.283
0.041491	0.039124	0.039246	0.048699	0.019622				2.4402	7.6048	4.949	3.675	8.575
0.031153	0.02389	0.018901	0.032718	0.021096				5.4292	3.8318	4.0866	4.704	3.2046
0.064021	0.017537	0.035953	0.035005	0.054618				7.2716	8.085	3.724	4.0768	4.9
0.033792	0.039812	0.023054	0.042937	0.098235				3.871	5.9878	3.4594	3.0772	2.9988
0.079397	0.036825	0.024734	0.111517	0.046913				6.762	1.9306	3.2438	1.6268	2.9792
0.040129	0.056809	0.023564	0.110508	0.054153				2.6558	2.499	2.9988	4.214	2.1266
0.058898	0.03808	0.041493	0.034471	0.075804				2.2638	5.2234	3.9984	4.6844	4.2434
0.01974	0.085887	0.027122	0.053854	0.062011				8.134	2.8028	7.3892	3.0772	4.7432
0.029425	0.050141	0.024113	0.051768	0.080533				5.831	6.0466	6.3308	0.833	4.5472
0.08728	0.052587	0.02938	0.023336	0.025296				1.7248	6.1642	4.6648	3.7828	7.1638
0.026833	0.036245	0.037128	0.044867	0.050823				5.4782	4.9	4.8804	5.6938	1.1368
0.024271	0.078878	0.031403	0.042851	0.053355				3.1458	2.0286	5.8604	5.145	8.7808
0.036928	0.04032	0.0372	0.014964	0.106875				3.577	2.499	6.272	7.6538	4.9196
0.115955	0.021527	0.095679	0.056662	0.122385				4.5668	8.575	8.2418	9.4864	4.2532
0.047228	0.022981	0.02459	0.04665	0.030047				6.1544	2.4696	4.3316	2.9204	2.646
0.069723	0.033531	0.024547	0.027771	0.020129				0.3234	3.6064	3.9886	6.5954	7.9772
0.048138	0.049007	0.021005	0.044684	0.037456				7.3892	9.6334	6.5954	6.1838	5.537
0.025376	0.052901	0.046648	0.023885	0.035181				5.7428	5.9682	5.096	3.3222	3.0968
0.019671	0.021357	0.023183	0.103127	0.036155				3.4202	7.7616	4.0278	0.6468	3.2144
0.019513	0.062953	0.038776	0.021636	0.07322				8.8298	3.7534	5.2626	5.0078	5.8506
0.02181	0.043235	0.036854	0.040919	0.072442				3.9396	3.0674	5.194	1.7934	3.087
0.017362	0.021043	0.061074	0.04003	0.046651				3.675	3.9396	4.7432	2.9008	2.009
0.028575	0.03656	0.022727	0.036653	0.083345				4.3022	2.8812	4.6452	2.8714	0.6762
0.031187	0.039984	0.027029	0.026225	0.022256				3.9886	4.4884	3.8906	2.7146	4.7432
0.034308	0.037385	0.084414	0.028604	0.038687				2.9204	2.8224	2.303	6.566	4.4198
0.066783	0.029326	0.055182	0.064277	0.070301				2.989	3.4496	2.5186	8.6534	2.8224
0.017873	0.074139	0.058947	0.023887	0.058025				4.8902	6.3112	3.332	4.1944	4.2434
0.044438	0.030637	0.025377	0.072891	0.029034				4.2042	4.4394	3.7044	3.6358	4.0964
0.026341	0.075243	0.018528	0.018577	0.022712				5.6056	9.4472	7.252	6.419	5.9192
0.019013	0.070523	0.032811	0.064692	0.032579				4.1944	7.4088	4.116	2.9792	5.1744
0.033779	0.022075	0.047679	0.039522	0.067537				4.2826	4.5864	3.9984	3.5966	6.0074
0.046501	0.04805	0.026661	0.030737	0.040961				7.2716	5.0764	4.6746	8.0752	7.2128
0.07655	0.076175	0.042683	0.041753	0.099301				6.1936	6.1642	2.7734	4.1552	5.6252
0.056179	0.038761	0.022121	0.025904	0.047114				2.94	4.7628	6.6346	3.724	6.4778
0.023775	0.043045	0.028511	0.024854	0.026158				3.3516	4.6256	5.3214	8.4672	7.0266
0.018979	0.036726	0.12823	0.020355	0.041888				3.4594	5.978	7.7322	4.2042	2.8322
0.038646	0.040417	0.031716	0.033709	0.03428				2.646	8.575	5.7526	1.6954	5.2626
0.047753	0.026321	0.048587	0.053534	0.068865				3.626	3.675	4.3806	3.0478	5.635
0.047769	0.022192	0.04727	0.073383	0.068298				3.577	6.468	4.2238	8.6338	3.5966
0.041	0.118272	0.022026	0.041706	0.06596				8.2516	8.1438	4.3512	5.2234	3.7142
0.056636	0.023768	0.035904	0.027586	0.024362				2.5382	2.4794	6.4974	5.929	6.321
0.030268	0.019925	0.039116	0.020175	0.029803				3.087	4.361	3.7534	2.891	4.998
0.019579	0.029515	0.035622	0.032234	0.017662				2.989	3.3124	4.1944	1.4798	3.4104
0.056123	0.043937	0.022364	0.038965	0.133115				7.6734	6.9972	6.1642	4.9686	0.2744
0.031643	0.06522	0.028083	0.095352	0.040994				8.8102	5.3018	3.5574	9.653	4.7824
0.029624	0.065642	0.053978	0.047043	0.037084				4.0278	3.8514	5.6742	4.9882	7.938
0.028847	0.049502	0.08019	0.031125	0.16013				2.2736	4.1552	6.4876	6.5366	3.6358
0.043729	0.040077	0.059467	0.03801	0.03722				6.7228	3.7338	3.2634	7.203	2.4794
0.076097	0.042836	0.060915	0.030125	0.017686				3.136	2.793	4.5962	6.9678	6.713
0.02737	0.034741	0.031537	0.036817	0.065082				2.9106	6.7424	6.2818	3.871	3.5966
0.066802	0.088042	0.027356	0.069335	0.081904				3.4104	3.479	8.2712	7.2226	8.2614
0.044375	0.037057	0.035478	0.035092	0.065977				7.7028	4.851	2.8714	7.4774	7.6048
0.064779	0.064143	0.029883	0.092634	0.050118				4.9	3.2242	5.439	3.675	4.2238
0.108058	0.019992	0.089551	0.069011	0.064936				4.8804	2.7832	5.3116	4.4198	5.9682
0.031617	0.030141	0.018358	0.025493	0.058395				5.0862	2.7538	3.6848	5.7428	4.7236
0.081104	0.045807	0.049344	0.084488	0.018343				6.0368	1.0094	3.0968	0.6664	4.1846
0.073612	0.025996	0.026603	0.042876	0.048755				2.009	3.3908	4.2434	3.0968	8.3006
0.125791	0.045737	0.035566	0.03398	0.064997				1.5778	3.7142	2.6754	4.3022	0.3626
0.042437	0.042767	0.029115	0.044409	0.039001				3.3026	3.3418	3.4888	3.2634	3.7632
0.046231	0.022357	0.035478	0.019348	0.030021				1.8424	4.8314	5.1254	4.1062	4.557
0.040757	0.056631	0.041855	0.044419	0.03722				6.664	3.5574	3.8906	0.5782	5.145
0.099941	0.036287	0.027905	0.090708	0.033104				4.4688	3.3222	4.018	5.5566	3.0674
0.070077	0.032382	0.050978	0.057089	0.107236				5.2136	4.9588	6.3308	8.7612	1.9502
0.059272	0.041404	0.020181	0.038585	0.020552				5.243	0.5978	5.8604	5.9094	3.871
0.026445	0.025497	0.030235	0.025208	0.055499				3.2732	3.9984	2.352	7.3402	3.9592
0.021894	0.050299	0.035881	0.019328	0.029667				3.479	7.938	4.4786	5.929	6.468
0.027531	0.046457	0.038327	0.072158	0.035011				3.087	2.8224	3.1164	2.6558	8.9376
0.026018	0.038908	0.032114	0.115651	0.032329				6.4778	5.39	3.4202	1.617	2.0188
0.033913	0.053682	0.056075	0.063133	0.014188				3.7338	7.546	3.0968	4.0082	5.7036
0.042603	0.044311	0.031137	0.053137	0.042315				3.7044	8.9376	4.0572	2.45	7.105
0.062502	0.022232	0.039137	0.035687	0.050742				8.5652	3.4006	4.6354	6.027	9.3884
0.021434	0.042685	0.056887	0.030078	0.100144				3.7044	8.6142	1.5876	9.7216	0.7546
0.032048	0.082384	0.017077	0.056641	0.02432				6.909	6.419	3.8122	6.664	9.3688
0.074335	0.021721	0.020974	0.039637	0.089351				0.882	2.499	5.3214	1.2152	3.0772
0.109942	0.035537	0.054787	0.041123	0.018374				2.4206	2.5872	1.9796	4.2042	4.4688
0.130638	0.027029	0.039368	0.046483	0.033872				6.1544	5.047	3.8514	3.3908	3.0674
0.027476	0.032062	0.036057	0.050193	0.025095				8.1634	4.6452	4.8804	5.0666	8.1242
0.03114	0.046524	0.072436	0.0386	0.095657				1.9502	2.6656	3.3418	8.5848	2.5774
0.056512	0.072057	0.034011	0.031962	0.035449				0.2842	9.9862	4.5374	8.5946	8.4966
0.073005	0.114347	0.024246	0.040372	0.116345				7.4088	3.7044	3.2634	9.751	2.4794
0.052755	0.031183	0.045528	0.021081	0.041554				8.4868	6.6542	4.2826	2.9596	0.4802
0.030072	0.04187	0.03403	0.088373	0.053783				4.3904	1.9404	5.2822	1.3524	5.39
0.022167	0.032863	0.026684	0.052347	0.068023				4.8706	2.6362	7.7518	4.655	3.8808
0.02617	0.036977	0.027169	0.039742	0.037193				8.8886	6.2818	4.459	2.45	4.2924
0.03494	0.048305	0.026461	0.034447	0.027354				4.2728	4.6942	4.9686	8.9964	2.695
0.039523	0.08228	0.022588	0.052803	0.033811				5.39	5.1352	3.3026	6.2426	3.4692
0.029914	0.016266	0.03123	0.036869	0.047825				3.6946	2.8028	4.606	7.4382	4.0964
0.020653	0.085987	0.080365	0.04693	0.040791				4.5178	4.0572	3.4496	4.067	3.6162
0.065068	0.039971	0.053453	0.065365	0.039406				7.154	4.606	4.1062	0.9604	4.1846
0.026768	0.033327	0.085207	0.056458	0.033635				4.7726	7.5068	6.0368	7.6048	2.7146
0.047289	0.035153	0.068458	0.186786	0.1077				4.557	2.6362	2.5578	1.1956	4.4002
0.060055	0.027267	0.036152	0.028872	0.023041				2.5382	4.0474	5.1254	2.7048	3.6456
0.041948	0.12543	0.020436	0.045651	0.026854				0.343	6.5856	4.851	3.8416	3.3516
0.05234	0.062724	0.027636	0.026267	0.096589				5.7134	7.1442	4.7236	3.724	6.37
0.065496	0.035588	0.033486	0.037443	0.037708				3.5182	5.1156	3.9004	3.2438	4.3022
0.061236	0.036883	0.055798	0.049161	0.054534				2.7048	4.214	3.4104	2.1462	4.7726
0.076479	0.044383	0.026407	0.032699	0.021021				7.5264	2.254	7.1834	3.9102	9.5354
0.077771	0.030744	0.014673	0.022774	0.06373				0.931	8.5456	4.2238	2.4696	5.4096
0.105057	0.040675	0.151642	0.058657	0.023253				6.7228	4.2042	6.6346	8.1242	5.7918
0.02664	0.042401	0.072968	0.068585	0.104392				2.989	4.4786	3.724	3.2046	2.1266
0.025076	0.038906	0.0385	0.045354	0.081764				6.664	2.9302	4.9588	6.1152	0.4606
0.046203	0.061841	0.019025	0.026205	0.018527				4.5472	4.8706	4.0278	4.753	5.3704
0.024179	0.023172	0.028581	0.039158	0.046039				4.1356	6.2622	3.185	4.4198	2.8126
0.052502	0.114462	0.051259	0.023172	0.026669				3.185	5.8016	6.6542	3.9984	4.0376
0.035148	0.038213	0.022626	0.040184	0.038857				2.6068	3.9494	4.5864	5.39	3.5182
0.016398	0.033011	0.027825	0.05377	0.039611				4.41	2.7342	4.0082	6.468	4.7138
0.024082	0.045122	0.075789	0.024647	0.037614				6.4092	3.9984	3.332	4.2336	2.1364
0.019919	0.030175	0.022027	0.049163	0.021453				3.5476	8.33	5.439	4.3022	2.6656
0.03329	0.030999	0.026069	0.02127	0.027045				4.2532	5.0666	4.6844	2.9792	4.508
0.026715	0.050653	0.036074	0.064196	0.037394				4.7628	3.234	3.8122	3.9592	3.528
0.088242	0.069634	0.065633	0.01923	0.062922				6.9384	2.7146	2.254	5.537	0.539
0.074438	0.040063	0.077362	0.060514	0.138114				7.154	2.6264	5.4586	7.8792	0.931
0.021032	0.095837	0.023483	0.020795	0.059125				3.3908	7.3206	7.7714	7.4088	2.4402
0.042188	0.074376	0.021743	0.033079	0.072888				3.8808	6.321	7.6538	1.3034	3.7828
0.034455	0.025122	0.024501	0.028615	0.098241				3.6162	2.5382	6.125	4.3512	2.3716
0.046418	0.037009	0.036163	0.029176	0.039186				3.9004	4.557	3.479	2.7734	4.361
0.041069	0.017608	0.054551	0.086731	0.03524				6.076	4.8706	4.1062	9.751	2.254
0.105391	0.038007	0.040567	0.052032	0.096247				8.5652	4.4982	4.753	6.1838	6.8306
0.045112	0.040018	0.020895	0.024357	0.037111				3.4888	2.7832	8.5652	6.8012	9.31
0.03472	0.051082	0.030589	0.048242	0.040274				2.8714	3.7044	4.3414	5.684	4.1552
0.034418	0.030596	0.041265	0.029326	0.035992				4.6256	5.4488	4.9686	9.7608	4.3022
0.043966	0.033811	0.05269	0.04594	0.036208				4.8706	2.0972	4.7138	0.7252	2.5872
0.094904	0.032147	0.044998	0.024006	0.026786				1.4504	3.0086	3.4104	4.0474	4.0376
0.072277	0.022556	0.025109	0.100284	0.059593				2.9008	4.0964	3.2732	2.0678	7.0952
0.044428	0.069281	0.076636	0.040615	0.042032				4.7432	0.3822	3.6554	7.0266	3.2438
0.031843	0.052339	0.038684	0.027377	0.043796				2.1658	4.2042	3.3026	3.2438	3.4398
0.031697	0.029053	0.033142	0.037273	0.073616				3.9004	2.4304	3.0772	8.722	5.9094
0.025843	0.057113	0.040113	0.046462	0.022472				5.9486	9.6922	4.018	5.6252	2.3716
0.026026	0.038302	0.060054	0.047893	0.053863				3.087	3.2634	2.8224	3.6358	1.5386
0.04716	0.028744	0.029294	0.082744	0.030206				3.4398	5.2038	2.8028	3.9298	3.626
0.014389	0.031518	0.025222	0.021308	0.038819				3.822	2.695	4.851	2.9988	5.929
0.024049	0.02148	0.026668	0.075396	0.05217				3.4006	5.8016	3.9886	7.4578	4.6844
0.042687	0.026279	0.014983	0.034433	0.065787				0.4606	3.9984	5.831	3.5868	5.0764
0.041998	0.030546	0.035902	0.057974	0.019095				5.4684	1.7542	4.0278	2.6852	7.497
0.030965	0.024559	0.039206	0.017749	0.073261				4.067	4.7824	4.0964	3.8416	0.3136
0.033112	0.040913	0.023723	0.045215	0.062774				4.2728	3.7926	6.5366	2.7734	2.8812
0.039747	0.051669	0.031656	0.039307	0.040127				9.457	3.1458	4.753	4.3022	2.352
0.025226	0.030808	0.073174	0.044597	0.07979				2.793	2.8126	2.7244	5.8996	1.6562
0.032291	0.034311	0.015858	0.091006	0.027785				3.6162	5.047	8.3594	5.7526	4.7432
0.041156	0.01533	0.046934	0.047903	0.047976				2.9302	3.43	5.1548	2.793	1.0584
0.053992	0.050374	0.054995	0.094566	0.05368				8.2908	4.2532	4.1846	7.9576	2.6558
0.068498	0.063491	0.033138	0.043924	0.016631				4.2924	7.8302	3.675	1.3524	6.1446
0.033066	0.088365	0.048442	0.037056	0.046556				1.9502	1.6954	5.3508	2.5872	3.1066
0.041644	0.02765	0.028039	0.042689	0.064459				3.7534	2.5578	4.4688	7.546	0.4312
0.015034	0.074493	0.015484	0.034947	0.028783				5.0666	4.1748	8.3594	8.8984	5.3802
0.02217	0.042017	0.035615	0.029585	0.048334				5.2234	3.4594	4.655	5.8702	2.8028
0.141551	0.053897	0.032739	0.030171	0.037052				3.3124	2.6852	3.9592	2.1658	8.6534
0.026181	0.064681	0.030375	0.047126	0.046696				8.4182	1.323	5.6938	0.49	2.5186
0.037359	0.134297	0.037358	0.093656	0.023466				6.615	9.3394	5.9584	6.8796	3.4398
0.029625	0.049276	0.033159	0.027093	0.049578				2.7538	5.2038	5.047	2.352	3.2144
0.051899	0.040875	0.026798	0.051443	0.056373				5.8114	2.4402	4.949	6.517	0.5586
0.034782	0.065653	0.033993	0.033641	0.031316				1.9502	6.6444	8.2222	4.0964	4.8216
0.025976	0.033061	0.041375	0.028776	0.02358				5.635	9.3296	5.047	3.0282	3.7926
0.02077	0.081007	0.047178	0.112884	0.029408				6.076	3.332	4.0474	2.8714	3.332
0.136995	0.034644	0.017801	0.018251	0.082417				3.3026	2.5676	6.566	3.1458	3.5868
0.050762	0.021667	0.051029	0.124386	0.036333				1.9698	3.773	2.8126	0.5978	7.5656
0.054835	0.031165	0.029073	0.11664	0.046484				0.9506	4.3414	4.5374	2.1854	2.7734
0.0384	0.059595	0.039837	0.033102	0.085991				3.0772	0.4214	5.2724	2.107	9.408
0.054321	0.048798	0.054757	0.052331	0.034709				5.8702	6.9286	8.2026	4.2434	3.7044
0.09688	0.063368	0.06322	0.039757	0.04959				2.5872	6.0466	2.4696	0.4018	2.8126
0.034316	0.080913	0.07182	0.029854	0.07027				7.399	3.087	3.6162	6.5954	3.6848
0.032529	0.045595	0.037102	0.043024	0.030325				2.8224	3.8122	5.8604	4.0572	4.508
0.029606	0.054729	0.027764	0.02427	0.066247				8.477	4.6746	2.6656	6.0074	0.5194
0.043072	0.045273	0.059684	0.03083	0.024694				7.2422	3.8318	1.8522	2.4304	4.9686
0.049061	0.029927	0.022001	0.021442	0.079646				0.4704	3.5868	5.0176	6.5366	4.704
0.044224	0.027914	0.041221	0.033575	0.108583				4.1846	3.7142	3.4986	4.1454	0.6468
0.050987	0.034719	0.119023	0.024569	0.064512				5.8408	4.5864	3.0772	3.5966	0.4116
0.029456	0.059674	0.051316	0.120554	0.019392				1.5288	5.1744	4.7138	2.9596	3.8024
0.039517	0.036749	0.020749	0.028115	0.035698				5.3312	4.6452	7.7812	3.9004	4.4982
0.036009	0.043403	0.032773	0.051291	0.037072				4.3512	3.626	4.7138	6.2524	3.1752
0.072059	0.045897	0.054943	0.052903	0.037578				3.4398	8.2712	4.7138	4.1356	3.6358
0.035799	0.040822	0.023118	0.02693	0.090618				5.7526	5.88	4.3512	8.6632	0.343
0.028897	0.02948	0.049162	0.128478	0.099764				2.695	5.9486	2.4892	1.2348	4.998
0.057211	0.042414	0.037945	0.027995	0.045756				4.3708	5.5076	4.3414	4.5962	1.8914
0.01808	0.048188	0.052644	0.044387	0.029767				6.4974	4.2238	3.5182	4.4688	5.5272
0.089235	0.032196	0.064037	0.046162	0.034957				3.2536	3.7828	3.0086	4.753	5.4684
0.068305	0.019529	0.030096	0.024923	0.089558				4.0768	5.4586	4.4492	2.4108	0.8428
0.019838	0.035408	0.049545	0.04269	0.089351				3.1164	2.6362	5.1842	9.3394	2.9498
0.032047	0.032124	0.0379	0.040242	0.105377				4.8314	3.2634	5.0568	2.8028	3.185
0.052209	0.052651	0.037234	0.021403	0.031983				5.7722	6.3406	3.6554	4.2728	3.283
0.045462	0.053161	0.02471	0.049243	0.027991				5.5468	4.263	6.3602	3.038	8.2418
0.031352	0.036917	0.036014	0.019919	0.064621				5.7232	3.2046	5.8702	5.1352	2.7734
0.029654	0.029897	0.035914	0.0256	0.054014				3.0086	3.0674	3.8024	3.0184	9.1042
0.093112	0.025257	0.103021	0.05035	0.031654				5.684	3.5868	2.2344	9.6334	7.3696
0.033782	0.032143	0.062981	0.029541	0.051821				4.9588	6.5366	3.773	3.43	8.722
0.037617	0.045169	0.020228	0.024141	0.031763				3.7828	2.646	4.6942	2.9498	3.3418
0.034114	0.039862	0.033605	0.026399	0.051079				3.5084	2.8616	4.3316	4.5962	3.9788
0.020088	0.066023	0.01974	0.02762	0.078709				3.5672	3.0282	8.918	3.6946	0.4998
0.058211	0.048293	0.103685	0.052352	0.021818				5.194	3.5966	7.399	5.733	5.2332
0.027446	0.082226	0.019028	0.025575	0.025703				4.1062	4.2042	3.4496	3.8808	3.4888
0.035923	0.02553	0.050817	0.033234	0.027191				4.3904	4.9196	3.8612	5.0078	6.7326
0.073345	0.039365	0.019172	0.03816	0.044917				8.036	3.4496	5.7918	1.2936	3.4496
0.046371	0.099496	0.015132	0.037841	0.068334				6.8012	3.4692	9.2708	5.8114	2.4304
0.107388	0.043616	0.039402	0.039387	0.080219				9.2708	6.8012	5.0568	3.8808	2.6068
0.043325	0.02975	0.046227	0.02028	0.021016				5.6252	3.479	3.185	9.2512	4.1944
0.019687	0.030681	0.031363	0.039161	0.068702				5.7624	4.8902	4.4884	3.5672	3.6358
0.031105	0.034722	0.049704	0.047496	0.039343				3.3418	4.0082	6.3504	4.7628	4.8804
0.034315	0.057222	0.035078	0.029799	0.054197				3.5574	9.1826	2.695	6.0662	2.3128
0.037783	0.058107	0.034473	0.035849	0.02265				3.7534	2.3128	3.5378	3.2144	6.2622
0.043072	0.038939	0.055609	0.0364	0.081714				3.1164	3.9494	3.577	9.3884	5.929
0.056029	0.046443	0.071989	0.032952	0.060286				4.1846	3.7436	5.782	5.0764	4.6844
0.044534	0.057309	0.027286	0.052785	0.037337				3.7142	5.3704	6.8894	2.4696	4.2826
0.078657	0.022966	0.032751	0.036096	0.030621				3.6358	7.0168	3.5574	1.96	5.1058
0.066561	0.034018	0.034011	0.045806	0.042063				4.3316	5.2332	3.5966	7.6146	0.4704
0.035482	0.031402	0.030987	0.028716	0.035884				3.773	2.401	2.695	4.361	6.3014
0.022537	0.072051	0.021404	0.030187	0.076434				3.5476	4.3316	4.361	5.831	2.2932
0.087357	0.04642	0.028324	0.023471	0.052663				5.733	5.1842	5.5076	7.4284	4.3512
0.032097	0.022604	0.066533	0.039611	0.026597				3.6456	7.1932	2.0286	5.1744	3.9788
0.039113	0.041751	0.014513	0.06882	0.033688				6.321	2.303	8.624	9.1238	6.86
0.032496	0.031969	0.036003	0.027569	0.035158				4.7138	2.5872	4.2826	4.067	7.4872
0.097537	0.043604	0.068159	0.143261	0.05399				4.2532	4.3316	4.6158	1.2348	2.3422
0.026991	0.050171	0.057553	0.028459	0.066392				2.9694	2.8322	4.1748	3.3222	5.7526
0.219166	0.01833	0.030354	0.030732	0.052516				3.0674	3.3222	4.116	1.666	8.0948
0.033931	0.017716	0.033323	0.045863	0.063052				3.8416	3.6554	4.0376	4.1454	0.4214
0.050495	0.039515	0.025596	0.024437	0.061599				6.3112	6.272	4.8804	4.6158	5.4488
0.037193	0.021817	0.02704	0.061116	0.02558				3.2536	4.3414	6.6444	7.84	4.067
0.077628	0.087153	0.026965	0.058524	0.038524				6.125	8.5064	8.5064	3.2732	5.929
0.049892	0.035265	0.062803	0.025602	0.019324				4.4296	5.6252	5.0274	3.4006	8.1046
0.034756	0.023963	0.026464	0.048749	0.114573				5.8016	6.6836	4.557	0.3332	5.4782
0.047154	0.068427	0.035041	0.027678	0.043512				1.9208	8.869	4.949	3.3124	4.9588
0.076939	0.079056	0.016272	0.032787	0.051209				9.3492	9.9764	6.615	6.0172	4.0866
0.054931	0.019379	0.064049	0.056311	0.050221				9.408	4.1062	3.5378	0.539	3.4104
0.054527	0.039859	0.134875	0.033916	0.036533				4.4786	4.5864	7.2324	4.704	2.989
0.057332	0.028295	0.047327	0.158325	0.030162				7.938	5.8212	3.4692	0.4116	9.947
0.056578	0.042513	0.030636	0.039524	0.034609				3.2732	2.5676	3.2732	0.6664	2.7636
0.042906	0.042949	0.030346	0.027427	0.052136				7.8596	4.2434	3.43	3.3026	4.6158
0.037421	0.050784	0.039413	0.111921	0.071514				5.3312	5.39	4.557	4.2728	4.6256
0.021673	0.026657	0.034118	0.067671	0.028122				5.5076	8.575	5.0372	4.6746	6.7424
0.074555	0.087016	0.040918	0.040908	0.103105				5.2528	3.2732	3.8906	2.1854	1.3328
0.028576	0.021499	0.071967	0.031337	0.036341				3.3614	4.3022	2.7734	2.9302	3.3222
0.077755	0.058634	0.023219	0.031056	0.026271				1.519	4.655	4.606	6.7032	2.5872
0.019348	0.079356	0.015107	0.041578	0.028063				3.7828	3.4888	6.174	4.3708	3.0968
0.057695	0.048826	0.038071	0.04815	0.048872				2.3226	8.1928	4.5864	7.0462	3.6064
0.051179	0.025416	0.036634	0.023429	0.077619				5.6252	2.8028	3.9298	2.9008	3.3614
0.031724	0.037494	0.020054	0.077642	0.050448				9.604	4.7824	5.341	3.43	0.6566
0.048672	0.064026	0.046567	0.059071	0.022517				4.1552	2.6068	4.4296	3.2928	4.5668
0.040403	0.026448	0.038006	0.093411	0.061623				3.4986	3.5476	4.165	0.539	0.686
0.029311	0.02293	0.038803	0.029236	0.051808				3.2732	6.8894	4.7726	4.3316	0.8624
0.026777	0.019365	0.031201	0.023227	0.142148				4.1552	4.1454	4.018	9.6922	1.5974
0.014348	0.024699	0.029552	0.05571	0.037664				4.753	4.4688	3.0478	5.3802	2.8224
0.031794	0.08579	0.03791	0.044473	0.092398				5.8898	2.744	4.1748	4.3218	2.597
0.043422	0.1392	0.02907	0.060379	0.069611				6.37	2.8518	4.6844	2.891	5.5272
0.034371	0.037561	0.033399	0.031536	0.090632				4.263	4.1258	3.6946	6.5954	2.3716
0.135985	0.027103	0.06541	0.06347	0.029634				6.3602	5.5468	8.5358	0.3822	5.3018
0.021382	0.057662	0.022944	0.034696	0.054381				3.7534	5.1744	6.5562	9.5746	4.0082
0.02217	0.05447	0.05807	0.027859	0.02934				3.8612	4.6158	3.1654	4.0866	2.0678
0.112972	0.05835	0.022032	0.056785	0.079998				0.931	9.1042	6.6738	3.1458	8.0654
0.100151	0.019421	0.140257	0.133515	0.05308				0.4508	3.5378	6.223	1.7248	5.194
0.043491	0.022732	0.087682	0.087901	0.040149				3.2438	4.4982	7.8204	2.7342	2.6656
0.106682	0.037232	0.052255	0.054128	0.041417				3.8514	5.7918	2.2834	3.4692	2.1462
0.031146	0.038193	0.036704	0.097546	0.048749				4.4786	5.2626	4.2238	2.107	0.3332
0.020898	0.028903	0.095766	0.027242	0.035713				5.782	3.332	3.4398	6.3014	3.871
0.039776	0.044414	0.035927	0.057395	0.045542				3.2536	6.713	7.4186	3.9592	3.6652
0.042521	0.022869	0.044868	0.026845	0.115884				2.5186	1.666	4.5178	6.9384	1.2446
0.029836	0.121749	0.080611	0.050177	0.172886				5.096	4.7334	4.8902	3.3222	0.735
0.046324	0.026248	0.023723	0.045096	0.062053				3.8416	8.4182	5.6056	4.5668	2.744
0.030275	0.079184	0.017416	0.030029	0.057478				3.9788	3.528	4.9	6.8698	4.1552
0.101495	0.050613	0.065642	0.057024	0.020547				1.6366	2.0776	2.9008	1.0388	3.0772
0.044739	0.028274	0.02866	0.082648	0.070887				0.3332	2.7538	4.4982	1.2054	7.6538
0.020551	0.085176	0.077402	0.059037	0.127669				5.9584	7.0462	6.8208	4.067	0.3626
0.03299	0.016735	0.024702	0.056454	0.034347				6.5464	6.3014	3.9494	2.3716	3.087
0.032669	0.038045	0.016045	0.045922	0.060816				3.822	2.9204	5.5664	3.92	7.4186
0.022986	0.06802	0.037736	0.032288	0.046131				4.3414	2.9498	5.1646	3.7828	5.6154
0.070715	0.043335	0.044702	0.032253	0.040221				5.8702	3.2928	4.655	5.8212	7.056
0.02971	0.033175	0.04629	0.030911	0.044645				4.1062	3.5574	3.185	9.506	3.9494
0.022752	0.017519	0.047694	0.03217	0.114009				4.8902	3.0674	3.8024	2.7832	6.4974
0.022022	0.03395	0.068645	0.02686	0.076737				6.6346	4.4296	3.6848	2.793	0.2352
0.141972	0.039759	0.030709	0.012667	0.066153				4.0572	6.3602	5.3704	6.1642	1.8326
0.034138	0.021905	0.027058	0.045861	0.046541				5.929	6.517	4.7334	5.9584	6.8992
0.029204	0.048329	0.027791	0.108199	0.076464				6.0858	2.1952	4.6354	3.1262	2.7048
0.046589	0.041613	0.036618	0.033727	0.034143				6.4876	5.1352	4.7138	6.1152	3.8122
0.055779	0.047376	0.040475	0.060849	0.043383				0.6174	5.3312	4.1454	4.1356	2.8518
0.04572	0.030074	0.034319	0.044747	0.019689				3.5868	6.6444	4.4002	8.183	4.0376
0.039554	0.033184	0.047947	0.031733	0.02762				5.2136	2.548	4.6746	2.6264	3.7436
0.023129	0.083858	0.039884	0.111045	0.046886				2.2638	9.3982	3.6946	0.4018	4.606
0.064119	0.035278	0.030064	0.050571	0.065245				4.704	3.2144	4.1552	3.8808	3.6064
0.082299	0.058899	0.051139	0.035118	0.024391				6.8796	3.9494	4.6256	9.1042	4.3904
0.035425	0.039276	0.087307	0.021375	0.025676				2.891	9.0258	4.1748	3.9886	3.4692
0.068914	0.039325	0.023242	0.025582	0.058421				6.8894	3.9102	8.7318	2.5186	3.381
0.032674	0.037157	0.041778	0.034314	0.021226				6.7424	4.067	4.7138	4.2826	3.381
0.0622	0.06111	0.016837	0.061798	0.022993				6.1446	3.0968	3.4104	3.1948	7.6244
0.053907	0.085529	0.024755	0.042203	0.032913				0.5292	1.47	4.1454	3.1066	3.3614
0.101056	0.044267	0.091344	0.051953	0.023039				5.7232	5.5174	7.0658	3.479	7.0168
0.026059	0.091396	0.074811	0.070307	0.031456				5.096	7.5264	4.0474	0.3332	3.5182
0.040034	0.058967	0.066803	0.046735	0.045231				5.3998	3.4398	2.695	5.3116	3.9984
0.016768	0.022902	0.030908	0.046042	0.05047				2.9106	7.1638	3.4398	3.3222	6.0564
0.037663	0.048054	0.030882	0.048756	0.071635				1.4896	3.6162	3.5868	4.606	1.3034
0.059112	0.042611	0.075759	0.026056	0.059625				3.2536	3.2144	3.4006	7.4676	5.1548
0.013143	0.042558	0.049281	0.119607	0.035936				7.5068	3.8024	1.9208	4.8314	6.0956
0.031516	0.07345	0.044052	0.025399	0.060841				6.3798	7.3696	2.4304	3.4202	3.185
0.024253	0.036251	0.042822	0.024804	0.027988				4.2434	3.0772	5.7722	4.0082	5.8408
0.021852	0.051787	0.044709	0.054463	0.031846				3.9298	2.8616	2.6264	5.6938	2.7734
0.020885	0.058992	0.017703	0.029693	0.032322				5.4586	7.4872	8.1242	5.3312	6.713
0.041962	0.04724	0.031146	0.031427	0.084757				6.223	4.7236	6.0564	4.9588	8.281
0.052271	0.043342	0.034524	0.096238	0.051438				7.1736	4.1944	5.292	2.8812	4.949
0.052071	0.061635	0.033416	0.030516	0.046446				5.243	5.9192	5.978	6.8012	4.3316
0.09546	0.026032	0.054977	0.018074	0.035033				1.9306	3.4888	3.8612	4.1062	3.8612
0.055161	0.02043	0.025106	0.028638	0.040849				3.2634	2.5676	6.174	4.6844	3.381
0.052822	0.045157	0.0255	0.013953	0.095196				9.2904	0.9408	4.2238	3.577	3.7044
0.056151	0.034145	0.029248	0.047298	0.027088				1.9208	2.744	5.4488	1.8032	5.4488
0.111733	0.043132	0.056178	0.055168	0.05248				5.3214	2.6852	4.7334	3.1752	6.1642
0.032992	0.01971	0.030676	0.046424	0.012228				3.4986	6.664	5.8506	5.145	6.6934
0.026255	0.034204	0.027818	0.017405	0.026715				7.1736	5.7526	4.851	3.3026	4.2728
0.105656	0.079508	0.023122	0.02426	0.036569				6.6738	4.9784	5.5762	4.5668	2.3226
0.092221	0.219893	0.030171	0.050013	0.027645				3.9102	3.3614	4.4296	8.0654	3.9004
0.045568	0.013615	0.036178	0.054762	0.035194				3.9788	6.027	3.7632	4.8118	6.0564
0.030364	0.028375	0.036333	0.05832	0.059504				5.096	5.7232	4.3414	1.617	3.6456
0.03413	0.06529	0.046391	0.052433	0.067585				2.9302	7.8988	3.8612	6.762	4.753
0.023783	0.04454	0.027674	0.02719	0.046867				3.136	5.2136	4.7824	4.8216	3.822
0.042562	0.019153	0.04108	0.0751	0.028156				3.1556	2.695	5.9682	2.0874	4.214
0.017281	0.05126	0.027637	0.029619	0.057778				5.3116	2.156	4.1454	8.0164	4.6256
0.03797	0.036685	0.058941	0.050702	0.066692				4.1846	5.7428	6.0956	6.5562	8.428
0.072189	0.041339	0.041281	0.070408	0.021072				1.1662	2.8028	3.3026	3.5672	5.0078
0.037622	0.053535	0.023991	0.068099	0.049048				2.3226	4.9686	5.2038	6.6836	3.3614
0.052488	0.072396	0.02193	0.065292	0.052707				6.027	3.7338	4.4982	0.6566	3.6456
0.047352	0.03195	0.024757	0.059783	0.061558				3.2536	3.6848	4.6256	1.1564	3.528
0.015774	0.052882	0.036997	0.02773	0.057399				3.871	1.8326	3.6554	6.4386	1.2936
0.02382	0.071489	0.046677	0.045604	0.064597				2.548	4.7432	4.0866	9.3884	1.0486
0.05659	0.070301	0.037495	0.018576	0.016301				4.5962	2.1462	2.7146	6.5464	6.8306
0.027166	0.020889	0.024656	0.035399	0.03758				3.8122	5.3018	4.9098	5.439	3.4104
0.020651	0.045742	0.045128	0.035521	0.033315				4.2042	3.4006	5.2724	2.8714	6.2034
0.039202	0.064639	0.035079	0.033955	0.042402				6.9482	6.419	3.6946	6.0956	6.0368
0.020748	0.021119	0.034134	0.044693	0.027485				2.597	4.655	7.1638	6.125	4.3708
0.048155	0.029481	0.027288	0.075885	0.086129				8.9768	3.2536	5.88	1.9306	3.3614
0.054555	0.072626	0.02049	0.033877	0.036232				0.588	7.3108	4.214	3.1164	4.214
0.027917	0.028754	0.034016	0.065433	0.057135				3.6456	4.4198	3.8024	0.5782	4.3022
0.037512	0.023091	0.026358	0.035552	0.066654				3.43	4.5864	4.4002	6.4582	0.2058
0.017246	0.040911	0.036997	0.032698	0.046387				3.0968	5.39	3.528	3.381	6.8404
0.045949	0.075179	0.029749	0.030386	0.043258				5.0078	6.1544	6.0368	8.5946	2.2442
0.093124	0.039555	0.13381	0.074548	0.047805				7.7028	3.6064	6.86	3.6064	0.3234
0.023588	0.046834	0.047457	0.048198	0.02325				3.8122	5.243	4.753	4.8902	3.4006
0.11569	0.056646	0.027758	0.042131	0.031984				4.0866	3.0282	3.3222	5.9976	5.7526
0.024471	0.034194	0.038764	0.030152	0.10058				5.9976	3.0772	6.0368	9.5256	2.695
0.054152	0.030351	0.016344	0.027602	0.057902				9.9862	2.744	9.1042	2.2932	3.2536
0.028225	0.059738	0.053886	0.047591	0.021878				3.4986	9.3982	6.0466	5.3508	3.4692
0.017662	0.035211	0.033762	0.039292	0.013985				3.92	2.5284	4.8804	7.2618	6.5856
0.02409	0.104547	0.033547	0.016181	0.024585				2.1854	5.88	6.4974	4.0866	2.7342
0.046019	0.053756	0.038818	0.02873	0.059545				2.3128	6.1152	3.6162	5.2822	1.7052
0.027733	0.03269	0.053647	0.047895	0.042556				5.047	7.0756	4.067	0.3136	3.773
0.048524	0.085799	0.055534	0.039052	0.087562				8.6828	6.7522	4.459	2.9106	6.9188
0.054427	0.037034	0.034124	0.028473	0.03707				5.1842	2.7832	8.4868	1.813	4.6256
0.062304	0.031111	0.041913	0.028063	0.034854				8.8102	3.0184	3.8122	7.1344	2.401
0.022734	0.050028	0.029701	0.03668	0.044084				4.2826	3.4006	4.9784	2.4696	3.6652
0.050504	0.046107	0.045405	0.022699	0.032132				3.3516	3.822	3.7534	8.9964	6.9482
0.055193	0.026189	0.028584	0.069609	0.034056				4.0866	3.9592	5.5272	3.5378	4.4492
0.051595	0.068813	0.05397	0.038964	0.026187				5.2724	7.4676	3.92	5.0078	3.7828
0.026223	0.030008	0.039995	0.026618	0.257743				7.448	3.7436	2.3912	4.8216	1.1956
0.03238	0.031635	0.034526	0.053847	0.091907				2.4598	8.281	5.8604	3.4398	2.8322
0.045412	0.036868	0.02389	0.060192	0.059259				6.3602	7.8204	4.9196	4.41	6.174
0.045758	0.031885	0.039593	0.029956	0.035508				4.3022	8.967	3.3124	1.8816	3.4006
0.017642	0.037454	0.038142	0.050193	0.031962				5.3606	3.0086	3.8612	2.4794	4.116
0.032828	0.070085	0.029814	0.027588	0.086262				4.2728	8.9474	6.6346	4.3806	4.8608
0.043698	0.015311	0.031311	0.071771	0.022346				9.7314	3.6946	2.989	0.8036	5.6546
0.055098	0.016666	0.036877	0.029649	0.038381				4.116	5.1744	3.7828	5.9388	2.4108
0.044048	0.025922	0.032698	0.057858	0.065954				2.5676	6.7816	3.5672	6.1936	4.606
0.024734	0.019312	0.045284	0.050964	0.079424				8.232	7.301	4.0376	2.1854	0.6664
0.061062	0.052184	0.027276	0.108122	0.075851				8.281	4.557	3.6064	0.2254	8.0752
0.01445	0.05527	0.016503	0.06347	0.06228				4.1846	6.8992	4.9294	0.5096	3.5574
0.037741	0.05517	0.040589	0.136741	0.027446				4.2532	4.41	3.0478	2.1854	5.8996
0.077286	0.045411	0.02506	0.048984	0.030916				1.568	3.1556	7.4088	4.116	3.038
0.023907	0.028505	0.04331	0.039537	0.053745				2.4892	3.4398	3.0086	9.9666	6.3896
0.081519	0.023294	0.042111	0.049146	0.074394				3.9788	3.5868	3.3516	2.8028	0.8918
0.020945	0.065741	0.035408	0.064575	0.038164				4.6158	7.7224	3.6554	7.6146	2.9596
0.014419	0.028569	0.033756	0.058101	0.024714				5.0862	4.9686	6.3798	0.7252	3.724
0.020787	0.038557	0.019573	0.038077	0.026418				5.3312	3.283	6.1348	4.2728	4.2728
0.118813	0.048424	0.05112	0.072511	0.099119				0.882	2.3422	3.4202	4.4002	5.8702
0.048472	0.063685	0.045192	0.026618	0.026784				2.7538	6.7718	5.1646	2.7048	8.3202
0.03971	0.038959	0.036213	0.037318	0.040025				5.7036	2.989	3.8122	7.889	4.0964
0.026562	0.052178	0.026649	0.032639	0.030468				5.537	7.497	9.9666	1.911	5.537
0.077454	0.026703	0.042333	0.03885	0.043619				3.5574	2.9204	6.1936	2.6852	6.4484
0.082265	0.070179	0.030101	0.029343	0.035363				5.5566	2.9498	2.6166	3.185	3.9004
0.043288	0.039293	0.052821	0.022174	0.018561				4.753	5.5664	3.7044	7.1148	5.3312
0.025108	0.03366	0.053672	0.021477	0.035289				4.0964	3.0086	2.4794	2.205	4.851
0.04497	0.059553	0.04259	0.035682	0.025047				6.5464	6.4778	3.773	1.8228	6.6836
0.040371	0.033636	0.031635	0.035963	0.07354				4.3512	2.8714	2.9988	4.5766	3.332
0.038783	0.061326	0.055226	0.029705	0.038934				3.724	4.9882	4.5668	3.9396	3.5868
0.132511	0.060269	0.021218	0.021316	0.018166				0.9898	9.3394	4.5766	5.8604	4.116
0.024074	0.083924	0.031296	0.034714	0.036579				4.508	0.2352	2.8126	4.0082	2.7832
0.10586	0.063798	0.033452	0.057814	0.094582				5.6742	1.9502	4.1258	7.2128	0.8624
0.049723	0.046956	0.026008	0.025417	0.017358				4.7628	4.41	2.9106	4.6158	6.4582
0.031082	0.045611	0.029515	0.028399	0.033285				5.6448	5.2136	3.3908	3.1458	4.4688
0.050111	0.036309	0.047468	0.067792	0.055917				7.8792	6.1936	3.2536	3.675	3.4594
0.030029	0.021209	0.065468	0.036754	0.060803				3.6652	6.8404	4.4786	4.802	5.4782
0.087511	0.059138	0.034026	0.084662	0.05361				2.5284	8.33	3.4692	1.0094	6.8698
0.020868	0.022131	0.047703	0.077437	0.037505				3.0086	5.9976	3.3026	2.3128	3.4986
0.069116	0.027993	0.034079	0.116462	0.041185				2.0678	6.8404	3.7338	1.5092	3.0674
0.030312	0.06728	0.144021	0.049348	0.06691				3.234	3.4496	6.8992	1.764	2.4206
0.055573	0.033991	0.027808	0.0568	0.021151				3.038	2.9008	4.1454	5.9094	5.0372
0.072431	0.048806	0.028497	0.042236	0.017449				8.9082	2.0384	5.0274	5.3312	4.2924
0.015768	0.021984	0.078298	0.022581	0.031547				8.7808	3.6064	2.9694	4.116	8.869
0.024353	0.065264	0.039579	0.033866	0.033886				3.4692	4.0866	3.7338	3.332	2.1462
0.063244	0.046585	0.128655	0.039752	0.033149				5.5664	6.125	5.6644	7.6832	6.4288
0.030536	0.044344	0.078714	0.024754	0.050848				2.8714	2.0384	5.8506	5.5468	2.3226
0.041484	0.058705	0.028285	0.038336	0.022301				7.889	2.4892	4.4884	0.196	1.9894
0.076378	0.031772	0.030565	0.046508	0.035287				3.6358	6.1348	4.0768	5.5958	3.675
0.087322	0.018273	0.044775	0.096407	0.024344				9.408	7.4774	3.3614	3.5476	3.332
0.053646	0.027034	0.029187	0.026618	0.03476				7.0658	4.8902	4.361	4.5276	4.2826
0.035784	0.033329	0.151517	0.080797	0.043493				4.4982	9.5256	6.8502	0.4704	2.7244
0.04541	0.028874	0.022656	0.046524	0.035483				3.0968	1.9502	5.6644	1.6856	5.0176
0.043216	0.060324	0.031071	0.036167	0.222886				3.9004	8.3104	4.4198	8.1928	2.548
0.061298	0.033542	0.02854	0.021762	0.029396				4.0278	4.2238	3.234	6.615	6.3504
0.063326	0.035896	0.046082	0.038192	0.045485				4.0278	2.2442	2.499	3.0576	3.5378
0.046972	0.044655	0.026843	0.061483	0.063761				3.6946	4.5276	6.0662	8.5064	4.2434
0.054737	0.126795	0.021593	0.047945	0.029707				4.4688	0.9016	4.9294	4.0572	4.361
0.035863	0.038159	0.038634	0.046226	0.119825				2.3226	4.3414	4.0474	3.6358	0.9702
0.034486	0.033973	0.033578	0.033212	0.02357				6.0564	2.0188	4.0082	4.8118	4.655
0.035504	0.041492	0.035102	0.028545	0.031115				3.9886	3.087	6.3308	3.8612	8.7514
0.017465	0.106224	0.029151	0.021649	0.060179				3.4986	9.3786	4.1454	4.7628	4.2434
0.065252	0.036064	0.036071	0.041422	0.04549				6.4288	3.9396	3.0576	5.047	3.0674
0.045308	0.035573	0.026108	0.015355	0.027663				1.9306	2.9694	3.1948	8.9964	4.214
0.041437	0.058802	0.025652	0.052362	0.045123				6.076	8.1046	5.096	4.312	5.0666
0.043912	0.049811	0.028548	0.034976	0.061193				5.0862	7.6636	5.978	2.8126	2.4206
0.040088	0.103466	0.037313	0.052826	0.037906				6.1054	7.8498	4.508	4.1748	3.3908
0.036615	0.077598	0.02283	0.115123	0.031994				2.695	6.5072	4.3512	2.8616	6.6346
0.028143	0.027837	0.063651	0.048796	0.037758				4.0082	5.7036	4.116	5.635	4.3806
0.031774	0.020424	0.061178	0.029803	0.043608				2.744	3.4006	3.3418	3.3908	2.6852
0.019611	0.047996	0.015238	0.033724	0.032524				3.4496	2.6362	5.6938	9.9176	0.6664
0.0535	0.05033	0.016328	0.069856	0.059773				3.7926	4.41	4.312	1.0584	4.704
0.02439	0.018019	0.035405	0.048581	0.060034				1.8228	2.9694	4.8118	4.2532	7.252
0.028594	0.022389	0.035835	0.030349	0.066278				2.8812	3.2928	3.9102	6.5072	4.1454
0.02772	0.039837	0.022197	0.035071	0.037105				4.0376	2.9988	5.047	4.7138	3.6456
0.053012	0.055167	0.054212	0.053212	0.032524				6.3308	3.3418	4.361	5.3704	0.6664
0.017379	0.036826	0.028641	0.031179	0.04481				7.8694	3.4398	4.6354	3.9984	1.3916
0.012531	0.027428	0.016703	0.022869	0.049713				8.9768	4.9294	4.5276	5.9192	4.8706
0.048521	0.078827	0.031021	0.087522	0.059102				4.1552	3.1164	5.1548	4.361	3.7338
0.024037	0.032207	0.026202	0.084533	0.047158				4.0964	3.577	6.9972	0.8918	3.3516
0.036973	0.038283	0.06594	0.072577	0.023855				4.2532	3.087	2.891	7.5656	2.8028
0.049083	0.036722	0.037135	0.03096	0.041147				5.1058	2.5382	4.6942	4.3512	2.6362
0.029929	0.047575	0.021615	0.034068	0.050119				3.5182	2.1854	4.8608	6.174	2.4304
0.038016	0.11255	0.028591	0.037916	0.059348				5.4978	1.568	4.0768	1.3426	2.5284
0.098136	0.039564	0.023562	0.04135	0.021005				2.4598	3.0968	6.321	4.557	4.116
0.042645	0.047736	0.024368	0.025142	0.019219				4.5962	8.9376	4.5374	2.2344	3.5084
0.041871	0.034656	0.029096	0.049381	0.069783				4.1062	3.038	4.8314	4.2532	2.8812
0.04144	0.049175	0.18269	0.049236	0.033789				4.5962	4.7334	0.686	3.6946	5.0176
0.10259	0.028962	0.033262	0.048947	0.050587				0.539	3.6554	4.4982	7.9576	6.027
0.024456	0.040992	0.082023	0.041718	0.047987				2.4304	6.0074	4.2826	3.9592	4.1356
0.057055	0.051227	0.035802	0.033071	0.025042				2.6264	3.3418	2.9008	1.6366	4.41
0.050961	0.033341	0.031034	0.02488	0.171399				4.2826	2.9694	6.4386	5.4488	0.8624
0.045547	0.01716	0.044104	0.085221	0.031521				4.9784	6.3504	4.3904	1.3524	3.6946
0.032732	0.027521	0.013254	0.050706	0.112487				4.263	3.0086	6.6052	3.0968	1.568
0.038698	0.120646	0.066959	0.032447	0.082763				2.5088	1.6758	4.3022	3.724	3.8416
0.060401	0.061178	0.024905	0.069723	0.040911				3.2536	3.969	4.2336	0.3234	1.568
0.03551	0.035889	0.12018	0.056173	0.017528				2.0482	5.6154	5.194	3.8906	4.7432
0.025599	0.053679	0.016417	0.073395	0.049536				4.802	6.86	3.332	0.6076	2.94
0.144715	0.045941	0.06195	0.098656	0.040066				1.4112	2.4598	4.1944	2.0678	5.1352
0.112387	0.037366	0.028127	0.081807	0.042322				4.1552	4.214	3.6456	0.8428	5.6154
0.044394	0.048434	0.014387	0.034114	0.07265				3.2438	3.4692	5.2528	3.2536	0.7252
0.053929	0.061984	0.034702	0.09244	0.039177				2.9106	8.6534	2.9008	4.8804	4.0964
0.0872	0.036732	0.039975	0.02131	0.027611				0.7938	4.7432	4.41	3.43	3.871
0.081131	0.026313	0.03855	0.054416	0.154198				6.3112	2.5774	4.312	4.263	1.764
0.017879	0.020589	0.01898	0.040064	0.0425				3.3516	5.8506	8.526	3.8024	7.7126
0.025968	0.045698	0.030069	0.045695	0.050745				3.7534	7.8106	6.0858	4.3414	4.0572
0.059741	0.047487	0.032694	0.024829	0.022896				6.762	4.8118	4.8118	2.1266	8.5456
0.066726	0.03127	0.019947	0.065192	0.041506				4.1846	5.0862	5.8212	1.6954	6.0858
0.108963	0.024799	0.017097	0.039189	0.036709				7.9478	3.7534	5.5174	2.7146	8.8886
0.049691	0.029477	0.034794	0.016891	0.024227				3.8808	3.0968	4.9784	6.9286	6.9384
0.035907	0.031173	0.028823	0.054555	0.020283				6.6836	3.0674	5.5174	0.588	3.2732
0.044429	0.036184	0.055729	0.020505	0.108382				3.822	2.5284	4.5864	3.9494	5.635
0.051305	0.032686	0.03158	0.034349	0.050777				3.3124	4.2826	3.1164	3.4594	1.9012
0.072543	0.031615	0.026809	0.035869	0.074115				6.8502	5.7624	3.1752	6.5366	7.9086
0.127817	0.046527	0.020621	0.047804	0.034305				2.2246	6.4092	5.1646	3.4986	8.8396
0.017607	0.028421	0.036485	0.022233	0.045697				5.1058	4.1062	2.7832	7.9674	2.3324
0.025988	0.034329	0.086852	0.032247	0.026951				3.6848	3.8808	3.5574	4.8412	4.312
0.024501	0.04643	0.025755	0.032946	0.093949				1.7836	2.8812	7.0854	5.1156	0.588
0.03337	0.045632	0.049061	0.060654	0.024144				4.1944	8.8886	5.7624	4.459	7.6832
0.042911	0.034443	0.032703	0.0282	0.05312				4.851	3.8514	5.0666	8.3986	5.4096
0.022003	0.039343	0.031814	0.023377	0.029667				7.8008	3.283	3.8514	2.5774	2.8616
0.037064	0.030253	0.036459	0.031218	0.053538				1.6856	3.2732	5.5664	3.9298	3.5868
0.15962	0.025008	0.062037	0.036926	0.047895				1.96	7.644	3.5084	3.7044	0.3136
0.048489	0.036677	0.037941	0.044732	0.020772				4.7236	2.8714	5.9682	4.998	3.1066
0.126534	0.049294	0.038319	0.026073	0.038847				7.2912	5.929	3.6358	6.8894	3.2046
0.024697	0.037102	0.02696	0.10906	0.03165				3.4692	3.773	4.5766	3.871	5.9682
0.045419	0.02636	0.040307	0.028371	0.044864				4.7432	3.7436	3.9788	6.7326	2.6656
0.022709	0.043875	0.060338	0.074332	0.081019				3.8024	3.136	3.5476	3.3516	4.6942
0.060026	0.040488	0.016317	0.021047	0.028068				5.7134	3.7044	6.8502	6.5954	2.9694
0.02813	0.034978	0.081369	0.025361	0.057214				7.6244	3.9886	7.1148	3.8318	4.949
0.04291	0.024292	0.023671	0.024344	0.023006				2.5382	4.5472	4.2728	2.058	5.8898
0.058802	0.032286	0.027312	0.042659	0.036464				7.0854	2.695	2.6558	3.9984	4.6648
0.096882	0.063327	0.024387	0.027902	0.093704				5.4488	6.4484	5.684	2.254	2.891
0.096073	0.03956	0.060685	0.085699	0.039136				3.8122	3.675	4.1258	1.911	4.8804
0.073583	0.063156	0.046636	0.065855	0.049996				0.3234	5.9388	2.6362	1.96	2.1756
0.087606	0.053373	0.024188	0.043747	0.124196				8.3104	4.1062	6.6542	8.183	7.9478
0.047432	0.057831	0.03795	0.025639	0.024346				1.8424	2.8224	4.8706	6.5954	6.8404
0.067371	0.040123	0.025438	0.022869	0.024553				3.4986	8.6926	5.7232	3.9494	7.889
0.033746	0.028628	0.020638	0.022427	0.049605				3.9788	8.5162	4.1454	3.9788	3.0968
0.041103	0.064866	0.021308	0.027863	0.026254				5.2038	3.7142	5.684	3.5476	3.6064
0.040764	0.026971	0.041635	0.029436	0.049522				1.4014	4.949	4.3218	4.6452	8.2614
0.072427	0.042149	0.035681	0.026646	0.027572				0.6566	3.675	3.2144	2.695	7.5362
0.077016	0.021533	0.036508	0.039136	0.054352				0.6958	5.3214	3.4202	4.459	8.6436
0.063596	0.04405	0.026599	0.079032	0.021847				1.1074	5.2626	5.978	3.234	3.136
0.03013	0.027242	0.013748	0.042063	0.023391				6.1348	6.9972	5.9388	0.4704	3.5182
0.038889	0.025132	0.030979	0.037207	0.104513				4.9686	2.7342	3.8514	3.5868	1.029
0.01865	0.080464	0.034455	0.01923	0.048896				5.0862	6.5268	3.7142	2.6656	3.4006
0.038841	0.07537	0.066067	0.044625	0.034177				3.0184	7.5558	3.3124	5.0274	8.7514
0.047209	0.046423	0.023314	0.028872	0.05506				4.4394	8.1536	4.2924	3.2046	1.9796
0.026973	0.043429	0.063659	0.020243	0.049798				3.6652	1.7738	4.8608	8.281	0.4312
0.023023	0.025336	0.016132	0.027693	0.042065				3.4496	3.3418	7.4186	2.7832	9.9274
0.033129	0.022489	0.027122	0.038165	0.099796				3.087	9.506	6.6934	4.5276	1.9208
0.084329	0.023675	0.039869	0.078915	0.068111				0.4214	4.5178	3.7142	2.6754	2.6362
0.032513	0.026353	0.039873	0.042105	0.062585				5.0176	5.1156	3.479	7.0462	8.6828
0.029851	0.030319	0.034318	0.021912	0.040551				4.2336	6.811	3.7632	2.891	2.5774
0.056491	0.057221	0.044829	0.039289	0.05272				3.5966	7.6636	4.0964	6.1054	5.782
0.124103	0.024608	0.03149	0.029391	0.088293				7.6342	6.0074	2.8224	3.3614	1.9796
0.043353	0.025413	0.025786	0.025647	0.114684				4.7824	7.0756	4.8314	3.5182	2.9988
0.02301	0.024075	0.039467	0.034452	0.034946				3.9886	5.0862	4.8608	9.1238	5.831
0.040306	0.036336	0.017039	0.030432	0.046803				2.7734	0.6566	7.6636	4.8804	5.1352
0.025742	0.02284	0.041235	0.028898	0.022177				2.4598	4.1258	2.6558	6.5758	5.3018
0.026985	0.06817	0.039144	0.033832	0.038234				2.7342	3.7142	4.0866	6.6444	7.5264
0.020747	0.031111	0.038585	0.02633	0.036162				4.9882	3.9004	4.5472	5.5958	5.2724
0.051174	0.030641	0.059716	0.073583	0.077565				7.889	7.644	3.3908	0.3234	3.4006
0.032288	0.029743	0.043866	0.055169	0.03539				4.5472	3.773	2.7636	3.4594	5.9878
0.030782	0.023873	0.0371	0.013385	0.028779				4.949	5.3704	1.764	9.6726	0.1372
0.029172	0.086179	0.021416	0.083911	0.031402				5.4488	6.174	3.1752	0.686	4.5472
0.027433	0.049442	0.056099	0.021678	0.044434				3.087	4.949	3.7534	6.8404	9.4766
0.015397	0.075842	0.032998	0.090528	0.038336				3.724	3.381	4.5374	1.5778	0.196
0.058238	0.02867	0.023085	0.040628	0.04437				0.7546	7.3892	4.3806	1.4504	4.7432
0.040436	0.030732	0.039737	0.056281	0.0374				2.7734	2.9596	4.0376	9.0062	4.3316
0.048284	0.043862	0.035805	0.044745	0.07043				7.4774	7.2422	4.7432	9.016	2.5186
0.041715	0.034129	0.064598	0.021963	0.045429				3.4398	6.4386	2.7734	5.5762	4.0082
0.053982	0.03176	0.03134	0.035588	0.036235				6.0564	4.1944	3.7044	8.722	4.0376
0.115624	0.018038	0.054309	0.036939	0.049664				6.3994	5.733	4.8118	1.6562	4.5962
0.041883	0.049524	0.032707	0.034098	0.065371				3.8122	7.1246	3.9396	4.2336	2.6852
0.016465	0.033813	0.027976	0.035973	0.048977				4.361	3.185	4.7824	6.027	4.8608
0.029297	0.042045	0.023424	0.151512	0.062877				5.8898	5.3508	4.3904	1.5582	4.018
0.073656	0.024754	0.033541	0.055586	0.044868				6.5072	4.7334	5.782	6.0074	2.5676
0.092268	0.029553	0.031986	0.046898	0.024767				1.7934	3.2928	4.3806	8.5162	3.6554
0.043502	0.031692	0.034224	0.04034	0.049371				3.2732	2.9106	2.6068	8.3006	3.4986
0.032219	0.026717	0.032752	0.059779	0.04409				6.2328	3.0772	3.4496	4.7138	4.1552
0.017691	0.081507	0.037775	0.082882	0.020369				3.773	0.441	4.018	4.6942	2.9302
0.071496	0.051513	0.072472	0.063886	0.118414				2.646	2.8126	3.5574	5.9486	7.5558
0.056291	0.031396	0.046544	0.02958	0.037922				5.978	2.8224	3.0282	3.5574	5.6252
0.027414	0.040984	0.054364	0.096644	0.064071				3.9984	6.9384	5.439	4.7824	5.8016
0.02881	0.046766	0.028666	0.056706	0.048792				5.7526	1.9306	4.8608	1.8032	3.8612
0.035152	0.022578	0.031081	0.037614	0.030481				9.7902	6.1544	4.2728	9.604	6.7326
0.037061	0.031799	0.031766	0.037568	0.029331				5.1548	1.5974	3.3124	3.4888	3.7926
0.033365	0.022337	0.031128	0.087754	0.055504				2.8714	3.7926	4.7628	1.0486	2.0776
0.037336	0.04629	0.045549	0.028995	0.119141				3.7044	7.9184	4.0964	4.7824	3.5476
0.026035	0.068294	0.033061	0.08372	0.042979				3.1556	4.4786	2.7832	4.0278	5.292
0.025991	0.043188	0.058252	0.026716	0.047346				8.3006	2.8322	8.0262	3.6652	4.6746
0.052536	0.036267	0.024343	0.026307	0.062964				5.1156	3.6162	6.4386	5.684	2.7342
0.049513	0.021916	0.028995	0.040523	0.039524				1.6072	6.0172	4.655	3.8416	4.9196
0.083242	0.053621	0.037302	0.034017	0.035251				8.1732	9.114	3.2634	3.528	3.5084
0.051595	0.043709	0.022355	0.098354	0.057988				1.8032	9.2512	5.2234	0.3038	5.145
0.053456	0.020472	0.08798	0.023852	0.032428				2.695	4.5374	2.3618	2.5284	5.6742
0.064606	0.01708	0.03428	0.025839	0.050923				2.0776	3.0282	3.0478	5.7526	4.1258
0.038895	0.03379	0.061697	0.072723	0.058931				4.2238	3.3712	3.2536	2.6656	7.8008
0.048577	0.043602	0.033837	0.073346	0.056069				3.6946	3.7142	6.2818	0.7644	4.214
0.082404	0.028818	0.034605	0.048217	0.037374				9.5158	4.5962	7.5754	0.8624	2.7538
0.024718	0.045073	0.049235	0.028706	0.064699				3.4104	7.8498	3.7338	2.3422	2.4304
0.028347	0.043538	0.02518	0.044516	0.025833				3.724	2.9302	3.9886	3.8024	4.3022
0.091723	0.016513	0.059791	0.026778	0.016734				3.8318	3.4986	4.3218	1.4896	9.0846
0.066959	0.035471	0.029113	0.071063	0.043068				8.5162	5.3312	4.998	4.606	4.165
0.025318	0.055549	0.031561	0.051129	0.031331				9.3688	9.9568	2.3618	5.7232	7.105
0.056527	0.078223	0.031099	0.032936	0.03081				9.2904	7.399	3.0772	4.2042	5.0666
0.03112	0.031616	0.042479	0.040216	0.030599				3.92	3.2144	3.4006	3.283	2.6754
0.04239	0.035115	0.030349	0.062932	0.031065				4.2336	3.7828	4.4492	1.421	8.1928
0.03004	0.060809	0.035076	0.053913	0.037359				3.9102	4.6354	3.2438	5.7232	4.3512
0.212627	0.041583	0.019665	0.011119	0.011508				2.6362	7.2912	4.0278	4.5472	7.3304
0.028865	0.030032	0.063683	0.033737	0.052347				2.7146	5.2038	1.5582	4.361	2.842
0.095233	0.066999	0.044363	0.078044	0.022843				3.6946	3.92	5.3018	0.5782	4.4198
0.037638	0.024532	0.029114	0.058612	0.05556				4.2336	2.2932	5.8604	4.4198	3.9984
0.054964	0.041154	0.02701	0.028624	0.031445				3.8024	0.49	3.9102	5.0862	1.7934
0.049374	0.07427	0.056311	0.171353	0.051612				3.5476	5.1548	2.695	0.9506	5.6056
0.017562	0.048747	0.049138	0.06478					3.1752	4.2336	1.911	4.753
0.120653	0.031965	0.050361	0.051898					1.1956	3.528	2.4696	6.7424
0.036847	0.022369	0.021754	0.037172					1.3818	3.0576	4.7726	4.41
0.034909	0.034647	0.032214	0.024346					6.37	2.352	4.263	8.82
0.080715	0.045999	0.026655	0.163575					6.86	3.1066	3.8024	1.1172
0.034986	0.029941	0.026508	0.045138					7.1442	9.5452	3.5182	9.4766
0.027555	0.051908	0.02426	0.12155					3.9984	7.1148	3.4692	0.5586
0.03125	0.041191	0.030468	0.051151					7.595	2.8028	2.6852	7.4186
0.039628	0.040297	0.048189	0.039805					3.773	3.0282	3.7044	3.9396
0.095675	0.051837	0.046167	0.077857					2.548	9.1728	3.4594	5.4978
0.044782	0.03743	0.050344	0.030915					5.6644	3.7632	5.0862	9.9274
0.053801	0.04524	0.02876	0.054136					2.9498	9.7314	3.4496	2.6852
0.03585	0.044717	0.019059	0.017879					8.8984	3.7534	6.4484	1.3916
0.068196	0.027719	0.017452	0.020935					2.5284	5.2822	6.3896	3.0576
0.077223	0.060576	0.052044	0.048139					8.526	4.1062	4.1356	0.1862
0.078199	0.058479	0.026273	0.028702					1.4504	4.0278	5.2234	4.6942
0.028579	0.030875	0.032073	0.043745					5.733	3.9102	4.459	7.497
0.025716	0.061451	0.018883	0.03775					3.3124	8.5946	5.8212	3.1164
0.067116	0.036	0.047326	0.064294					4.0572	7.0266	2.9008	3.8906
0.033931	0.031498	0.026771	0.059862					2.4304	3.0086	5.1058	5.6644
0.065417	0.032755	0.029059	0.040262					2.45	1.617	5.9094	7.4186
0.047775	0.042899	0.024583	0.040537					5.5468	4.802	3.4986	0.7644
0.058714	0.150933	0.050636	0.035275					4.214	0.9408	4.8118	3.185
0.031632	0.044334	0.025883	0.065095					7.301	2.107	5.782	9.5452
0.093973	0.029788	0.167851	0.022679					4.606	4.9588	5.4978	5.2626
0.031706	0.03526	0.021861	0.075718					4.0768	2.9596	6.4974	0.6762
0.027317	0.103393	0.049771	0.03341					2.7244	1.7934	5.1744	3.2242
0.023136	0.0573	0.033173	0.038106					7.0952	2.2932	3.9396	1.4112
0.017834	0.039362	0.034512	0.044541					6.2916	2.5284	3.136	8.2712
0.031366	0.027996	0.034114	0.063571					4.2042	4.7824	4.6648	4.1062
0.088859	0.067422	0.094023	0.03608					7.3696	3.7926	7.595	4.0376
0.046792	0.019539	0.018809	0.035413					2.9106	5.2234	6.2622	3.7436
0.045473	0.049349	0.045174	0.046022					2.6264	5.0372	4.4492	6.1152
0.035582	0.044252	0.035746	0.035874					4.998	3.0576	4.1454	3.0184
0.061097	0.023596	0.016623	0.047595					7.056	3.7044	5.4782	9.5354
0.020826	0.05902	0.064338	0.096576					6.0466	3.8514	3.9984	0.4214
0.036361	0.046077	0.075977	0.045719					4.1846	7.5068	5.9682	4.1356
0.056832	0.05829	0.019436	0.063048					4.8706	6.0074	5.3802	4.361
0.05977	0.039758	0.05725	0.048454					4.2532	3.0968	4.116	8.8102
0.016886	0.02467	0.024467	0.025757					4.5962	2.2932	4.9098	7.6636
0.133102	0.03854	0.03691	0.028569					5.6154	2.9988	4.4982	3.675
0.054984	0.054287	0.023849	0.043415					1.9796	3.0282	3.6652	1.5484
0.072794	0.035007	0.021375	0.121886					9.3982	3.5182	5.2626	4.1062
0.015747	0.099449	0.035379	0.087131					4.1944	2.7244	3.773	0.6566
0.08951	0.025605	0.014099	0.045485					6.6738	5.8898	6.6052	3.8514
0.01966	0.039654	0.021471	0.067445					5.2332	6.9972	7.3304	2.0874
0.123714	0.029489	0.033109	0.047895					0.8036	5.6742	3.3418	0.3136
0.139224	0.040762	0.02073	0.052185					7.35	3.8514	8.379	0.294
0.082559	0.040206	0.037765	0.041948					4.6452	7.3794	4.557	0.343
0.071647	0.021438	0.01841	0.025758					8.9866	2.8126	4.4198	7.203
0.0234	0.034065	0.043567	0.10023					4.606	4.6452	3.7926	3.0968
0.159801	0.025085	0.020584	0.078615					1.9208	2.3618	5.7036	2.6656
0.058386	0.046852	0.012404	0.039614					5.5958	4.7922	7.889	5.6742
0.088374	0.057763	0.029338	0.091387					4.4296	3.136	3.6358	1.617
0.041738	0.045196	0.032477	0.114847					3.3222	3.3614	5.733	0.2646
0.133452	0.040228	0.021645	0.05052					3.6946	2.842	5.7134	3.7828
0.080045	0.033294	0.018111	0.02309					3.234	3.8612	5.6742	4.7334
0.05454	0.02141	0.052103	0.036533					6.419	4.0572	4.8706	2.5578
0.062875	0.024682	0.045241	0.028129					5.5566	3.773	2.9204	3.969
0.068912	0.031541	0.045962	0.038361					3.6554	2.9694	2.793	3.6946
0.061313	0.113551	0.043225	0.061024					8.8396	2.8518	4.8902	0.4116
0.03492	0.211146	0.023157	0.123951					4.9686	3.2732	5.7036	0.833
0.027728	0.026464	0.046731	0.073538					4.4492	4.0964	4.4786	0.588
0.035428	0.046121	0.018177	0.023465					2.2344	1.4112	4.8118	5.6546
0.047288	0.057671	0.022713	0.034695					4.7922	3.1752	4.6354	3.9886
0.041413	0.023151	0.070304	0.034278					3.8318	4.5178	3.5672	2.3716
0.023315	0.066076	0.027074	0.076332					6.37	5.6056	4.5766	5.0176
0.021208	0.03548	0.035862	0.026551					6.027	3.969	2.4108	2.3422
0.0276	0.056859	0.045468	0.032104					2.6754	2.891	3.2634	1.5974
0.032857	0.039564	0.051461	0.052316					7.6538	3.6358	1.5386	1.4798
0.016279	0.047082	0.060985	0.039071					3.3614	5.5272	6.1054	2.7244
0.026258	0.060583	0.041272	0.032222					2.9694	1.6758	5.6252	0.7546
0.025417	0.05103	0.014065	0.09288					3.92	4.606	6.1544	2.7146
0.033023	0.060865	0.020521	0.023144					4.3218	3.5672	4.7726	4.1944
0.026272	0.02469	0.036128	0.035563					4.998	2.7636	8.3692	3.92
0.026718	0.028504	0.015882	0.032346					4.802	7.6342	4.9784	3.626
0.027502	0.030032	0.021353	0.037492					3.9396	2.3226	4.0866	3.6848
0.045666	0.027028	0.014061	0.060654					2.646	1.9992	5.7232	5.243
0.04791	0.033738	0.020522	0.027745					8.771	4.6942	5.831	3.4006
0.022539	0.035393	0.029021	0.052045					3.4104	5.5566	4.2728	6.5954
0.034588	0.04543	0.021593	0.058674					4.312	3.6456	3.9298	7.889
0.05577	0.041464	0.026289	0.050775					5.5076	6.076	5.9584	5.9094
0.048701	0.01374	0.058163	0.024079					2.842	3.626	3.479	3.8318
0.040213	0.042773	0.032282	0.037214					6.713	4.0376	4.312	8.3692
0.055263	0.040973	0.057331	0.035301					7.056	2.1168	2.6754	5.4978
0.041067	0.073526	0.017519	0.042212					8.3398	9.2512	5.2234	4.165
0.083921	0.036993	0.028175	0.028227					9.8294	2.352	3.1556	3.9396
0.037381	0.036805	0.021035	0.047406					7.0854	4.1944	6.027	1.617
0.044662	0.020986	0.042394	0.032605					3.3908	3.381	4.6746	4.998
0.066402	0.032121	0.026046	0.095515					4.3218	2.9596	3.528	2.0286
0.036188	0.084366	0.029925	0.075973					5.4978	5.3704	4.4198	3.0478
0.04677	0.043941	0.060597	0.020105					5.6938	4.802	2.8322	6.3504
0.022093	0.032927	0.031231	0.058985					8.6534	5.1842	3.3908	4.5374
0.040281	0.058015	0.032281	0.033116					4.1356	6.2524	4.998	9.8392
0.05822	0.037389	0.012505	0.083114					3.9592	5.439	7.8302	3.626
0.030398	0.072445	0.042758	0.087957					5.9976	4.2042	4.5472	4.4492
0.046491	0.035008	0.031169	0.087795					3.4398	3.4986	4.6452	0.9898
0.034963	0.031212	0.033452	0.068959					7.2324	2.2834	5.8996	0.784
0.021321	0.032052	0.043557	0.14242					4.998	5.8898	5.2528	6.6836
0.08139	0.050353	0.035786	0.063378					2.9694	5.8114	4.4394	3.675
0.090637	0.03162	0.027059	0.078654					2.3912	4.8608	4.8706	4.0278
0.050325	0.050728	0.108724	0.036164					0.3626	4.655	7.9968	8.4378
0.029986	0.04402	0.037965	0.035962					4.0278	4.508	4.2336	7.9282
0.064061	0.052649	0.034961	0.053552					3.283	5.2822	3.0772	4.704
0.048013	0.050896	0.0425	0.051959					6.0172	2.1266	2.6068	4.8902
0.115615	0.047671	0.018891	0.045211					5.733	6.713	5.341	0.6566
0.026935	0.061748	0.023357	0.019543					4.998	0.4312	4.4786	4.4394
0.014555	0.069076	0.039489	0.052132					4.2532	4.3218	5.194	0.9016
0.05101	0.024632	0.057616	0.039122					3.6064	8.918	2.45	2.4108
0.152754	0.047479	0.034788	0.031373					0.882	2.2932	3.822	5.292
0.028216	0.024784	0.018609	0.043433					6.0172	5.0568	6.321	0.4508
0.064521	0.028235	0.047483	0.037506					2.0286	7.889	3.5868	3.8416
0.029576	0.016436	0.019877	0.051968					3.1164	5.0274	4.8706	3.2438
0.074725	0.033228	0.023868	0.068158					2.6166	4.2336	3.9102	6.517
0.028	0.03667	0.019311	0.120126					4.5472	3.8024	5.9094	3.5672
0.032688	0.037176	0.058279	0.041371					4.7922	5.4978	3.0086	5.39
0.044824	0.059058	0.067013	0.03795					4.5668	2.2148	3.1262	3.1262
0.032501	0.046081	0.02599	0.061633					3.7828	4.361	5.0568	7.7126
0.086466	0.047258	0.041748	0.079943					4.8706	7.987	4.7922	4.1944
0.088576	0.04171	0.037107						5.4488	3.6456	3.9494
0.079957	0.041395	0.031935						2.9498	2.058	5.9094
0.012344	0.026832	0.038676						5.4194	2.3912	2.8616
0.019706	0.078455	0.025946						2.6656	1.4994	3.5084
0.053318	0.155684	0.037487						3.381	3.185	5.5566
0.05112	0.053174	0.067157						4.9588	6.0074	3.3516
0.037139	0.039028	0.035535						0.4214	5.3214	5.6742
0.030091	0.027535	0.063789						4.4884	5.488	4.9294
0.058285	0.030634	0.030715						4.018	5.439	3.1066
0.066727	0.02785	0.086559						4.6942	3.0086	4.6256
0.045137	0.027135	0.024091						4.7628	3.1654	7.8694
0.02963	0.025878	0.041967						3.9984	7.9478	4.1062
0.05209	0.022793	0.044805						3.528	2.6754	3.1458
0.029928	0.042429	0.054361						5.0078	2.6754	5.0078
0.076192	0.06381	0.037947						0.6076	5.1646	4.8118
0.075516	0.049197	0.024879						7.7616	1.7542	4.2924
0.046542	0.047221	0.027118						1.6954	5.9878	5.7232
0.025219	0.06938	0.013328						4.2728	4.5178	5.4586
0.040514	0.020376	0.038694						3.5182	2.6754	3.7926
0.020938	0.040032	0.086703						3.4202	2.5186	4.0572
0.048773	0.042415	0.025321						5.1548	6.3406	4.655
0.023314	0.023096	0.057522						3.0282	3.0478	0.9702
0.08207	0.02721	0.034026						2.6852	6.5072	3.6652
0.050513	0.042263	0.036897						2.7048	4.3512	3.773
0.052597	0.05397	0.023451						8.5946	2.5774	6.2622
0.03764	0.036182	0.039228						3.6064	4.2728	4.8314
0.053911	0.039027	0.123336						5.1548	7.2128	4.0082
0.040102	0.027555	0.035848						3.969	4.6746	3.9494
0.058577	0.049279	0.034111						5.5958	3.5182	4.4002
0.021905	0.022846	0.03944						4.165	5.3116	2.7538
0.046269	0.056735	0.042911						0.5684	2.7636	3.6848
0.033997	0.102656	0.041277						4.6452	9.0454	4.1356
0.110194	0.026532	0.034326						2.6558	3.332	4.6942
0.018626	0.031116	0.027874						3.8318	5.978	3.9102
0.060111	0.06526	0.034141						7.497	1.3426	5.0274
0.188658	0.056275	0.03408						0.9996	2.401	4.1846
0.061151	0.080302	0.03259						3.675	7.5362	4.8216
0.058409	0.057278	0.04379						4.1062	3.9004	3.2732
0.056396	0.034244	0.030289						1.9992	3.2536	4.263
0.043206	0.024177	0.05388						4.851	3.0576	4.6942
0.116483	0.047083	0.074137						5.2822	4.3414	3.0576
0.020444	0.087957	0.030136						4.3316	2.7734	4.802
0.08501	0.071887	0.031775						3.0772	2.8616	3.871
0.032521	0.055439	0.014981						3.5868	4.8314	4.7726
0.054052	0.036916	0.032385						0.5194	5.3606	3.4986
0.026221	0.034614	0.033072						5.929	4.1846	3.0184
0.04051	0.023804	0.03336						4.1356	3.6162	5.1548
0.025668	0.025084	0.018429						6.125	4.7824	3.675
0.026864	0.034933	0.020534						4.116	5.4194	3.1654
0.026099	0.061837	0.021452						5.3116	3.3712	6.5758
0.036092	0.046989	0.009794						4.0572	3.773	7.2324
0.041751	0.026197	0.031018						3.626	7.2422	4.7824
0.042951	0.041851	0.018357						4.3218	4.8412	5.4194
0.053913	0.024372	0.045309						3.92	4.9392	3.6554
0.034098	0.04312	0.03205						2.4108	6.3014	4.5668
0.038035	0.041338	0.055871						8.4182	3.3614	6.909
0.040086	0.056484	0.023613						3.3712	5.8702	2.842
0.092361	0.041043	0.049448						2.842	3.1948	4.753
0.037601	0.040207	0.058181						3.4496	3.3418	5.9192
0.04138	0.038444	0.093146						2.107	3.5084	5.7722
0.048729	0.048666	0.02816						4.3316	9.2806	3.5084
0.051397	0.035762	0.022683						8.6632	4.3708	7.4382
0.083616	0.034636	0.025152						8.2222	4.7824	3.2438
0.043743	0.047569	0.034193						1.4896	4.5276	3.1164
0.036485	0.041157	0.024325						5.0862	3.4692	5.0764
0.032396	0.028377	0.06015						6.7718	7.2716	3.4202
0.031342	0.030141	0.047668						3.5182	3.773	2.1364
0.056388	0.041721	0.047343						2.3814	4.0572	3.234
0.040218	0.034846	0.07275						9.114	3.3026	5.3606
0.068501	0.068556	0.080827						6.2426	4.214	4.5276
0.023396	0.045527	0.015695						7.1638	8.9866	3.9298
0.054569	0.053856	0.033459						6.3896	4.5864	2.4402
0.059595	0.037065	0.041112						0.4214	3.4496	3.185
0.084328	0.034978	0.017913						2.1952	3.0968	6.5366
0.039989	0.061595	0.028895						1.1172	9.457	4.1552
0.030888	0.075912	0.033378						5.0862	4.998	3.8416
0.040886	0.042665	0.011216						2.6656	1.7934	4.6158
0.046353	0.053506	0.01655						3.5476	1.5582	5.292
0.025582	0.081448	0.017243						4.3414	3.4398	3.4888
0.040797	0.036722	0.055348						4.9294	4.0376	3.9788
0.052777	0.039056	0.031484						6.3994	3.5966	6.7424
0.019054	0.028564	0.014641						7.1638	6.125	6.419
0.046351	0.021347	0.021041						2.1658	3.0282	4.361
0.034339	0.041299	0.016121						4.018	6.5072	4.8118
0.095757	0.024145	0.024428						2.2932	9.2218	4.1944
0.01917	0.042259	0.021286						4.9392	5.096	5.537
0.027616	0.027829	0.021101						3.0968	4.1846	6.3308
0.061876	0.031633	0.045596						5.7624	6.1446	3.5574
0.074721	0.020536	0.019716						4.3904	4.0768	5.3214
0.070835	0.035631	0.040232						0.7252	3.185	3.1948
0.068428	0.055601	0.044696						3.6946	3.6554	5.7918
0.016792	0.042407	0.020393						3.0772	4.753	3.3026
0.053493	0.050995	0.023771						2.6558	5.8212	4.459
0.081286	0.029843	0.037578						8.281	3.8122	2.3422
0.042347	0.058683	0.095628						2.2736	9.702	1.5092
0.029641	0.037543	0.047047						6.1544	4.165	3.381
0.068613	0.060593	0.038017						4.753	6.5464	3.0086
0.05536	0.052365	0.062444						3.626	2.6656	3.43
0.062269	0.047066	0.035932						6.7718	2.5186	5.8604
0.046437	0.086419	0.033471						4.5178	0.5586	5.1548
0.065596	0.065501	0.068202						0.3724	2.1756	7.546
0.047619	0.034122	0.047316						3.5378	3.1752	4.1944
0.090083	0.038496	0.048678						5.0274	4.7236	3.1066
0.039033	0.035162	0.025291						3.7534	8.673	3.185
0.036521	0.038234	0.024578						4.1846	5.2626	2.9008
0.055237	0.046471	0.029425						9.2512	4.1846	4.0376
0.031277	0.035485	0.055488						7.4872	5.7526	2.8224
0.024479	0.030233	0.1274						3.7828	3.6554	0.5684
0.029158	0.038415	0.020114						3.4006	5.39	5.4978
0.037477	0.022057	0.01758						3.6652	4.4394	7.7518
0.023838	0.018541	0.037778						3.3908	4.116	3.3418
0.0278	0.027099	0.033053						7.3794	2.1854	3.9298
0.028987	0.039506	0.037519						4.4982	2.9792	4.4296
0.049908	0.020677	0.019967						5.1842	7.4284	6.7914
0.031254	0.08717	0.026567						5.6938	6.566	5.1254
0.042976	0.045579	0.011957						3.5476	8.9082	6.5268
0.034215	0.042584	0.037923						4.0572	4.9784	3.577
0.034426	0.036369	0.030915						7.6636	4.116	4.1356
0.045358	0.020206	0.035488						4.9588	4.1552	4.9784
0.061916	0.03288	0.028542						1.7052	4.459	6.9482
0.031719	0.032797	0.047131						4.2336	3.4496	3.5574
0.055728	0.024805	0.033813						5.3606	2.4892	2.5284
0.045896	0.018824	0.031107						3.3712	3.2928	5.3704
0.065447	0.051097	0.044888						6.6542	4.3806	4.4884
0.041202	0.037557	0.018682						6.6738	3.6456	5.7722
0.026447	0.040052	0.167541						6.0564	4.2826	7.0266
0.032221	0.03411	0.113712						3.9592	6.5366	7.35
0.068484	0.053459	0.045645						8.1046	5.8996	2.6166
0.029217	0.027553	0.03958						4.1944	5.5664	4.067
0.041948	0.077851	0.032301						0.343	6.1348	3.0968
0.028229	0.040711	0.019911						4.9098	2.6558	3.7828
0.091305	0.033788	0.059242						0.3822	2.7146	3.6064
0.041226	0.03587	0.052777						4.6354	4.2532	4.116
0.038341	0.031281	0.024259						3.479	8.869	4.4394
0.052543	0.041131	0.027935						4.704	5.3606	5.6546
0.101799	0.023869	0.018903						0.8134	5.6938	5.1254
0.04867	0.029064	0.016977						5.8114	2.5088	4.8216
0.026631	0.029085	0.018822						5.684	2.597	7.007
0.03773	0.036076	0.042482						4.3218	1.2838	1.519
0.026182	0.042517	0.020568						2.7734	1.3034	5.047
0.031506	0.048849	0.044783						4.3708	3.822	4.1944
0.044439	0.051473	0.039361						4.9588	4.8706	5.4684
0.029251	0.027564	0.012619						4.8314	8.134	6.517
0.031652	0.04371	0.021058						0.5586	9.2316	3.9592
0.047895	0.042467	0.152007						0.3136	3.038	5.782
0.03893	0.039862	0.148797						3.871	3.969	3.8318
0.074883	0.096808	0.027818						6.027	7.8204	3.7338
0.025115	0.038127	0.051717						6.7718	5.8996	2.8028
0.046097	0.033089	0.080509						8.0948	8.9082	5.9486
0.015593	0.039686	0.026162						5.4978	2.6852	4.2434
0.029083	0.037976	0.019205						4.9882	5.1352	5.5664
0.055746	0.024705	0.035559						5.243	4.4982	3.822
0.052179	0.0274	0.040404						7.8302	1.8522	7.2716
0.068938	0.032655	0.052398						4.6452	9.653	2.8616
0.03041	0.042558	0.075346						6.4288	2.5088	4.1258
0.064815	0.030319	0.018657						5.439	5.2822	2.6068
0.138551	0.026404	0.026941						0.8036	2.9106	4.8118
0.028825	0.045154	0.018627						3.577	5.2528	4.7628
0.048799	0.027506	0.026865						5.7918	6.5268	4.5472
0.075587	0.028535	0.027996						6.0074	2.7048	4.9784
0.056773	0.041701	0.025511						1.7346	5.0176	5.8702
0.084796	0.01901	0.047668						6.468	3.3908	3.185
0.036561	0.047763	0.017813						5.6742	3.1752	5.0568
0.014405	0.01617	0.020857						5.5762	4.2532	4.6844
0.035678	0.081074	0.021822						5.0666	2.7538	4.0474
0.064108	0.034607	0.024469						0.2548	6.1936	3.4986
0.05142	0.037915	0.021064						3.5574	2.842	4.4786
0.05981	0.072502	0.034863						8.6632	4.5178	5.1352
0.055126	0.038638	0.015596						6.3798	2.9694	5.7918
0.081127	0.040735	0.03448						3.4594	5.194	5.4586
0.016547	0.039767	0.074354						3.479	5.7722	3.8318
0.027029	0.033428	0.018064						8.9572	4.851	7.7518
0.09564	0.079518	0.061162						1.1172	2.3814	3.136
0.026579	0.098043	0.023895						3.773	5.6154	3.9592
0.031548	0.028501	0.03346						5.6056	4.9098	4.9686
0.019108	0.062789	0.02288						6.8306	6.419	5.4292
0.026097	0.032614	0.01637						2.8616	3.9396	3.7632
0.040817	0.042068	0.052668						7.4088	6.3504	6.7914
0.025514	0.041584	0.01951						9.6236	2.7146	7.693
0.032097	0.099893	0.04609						3.2046	7.3108	2.7734
0.03854	0.025422	0.025671						4.3512	6.5562	4.3904
0.116284	0.052836	0.031678						1.9012	5.8604	7.154
0.072449	0.080099	0.035173						3.8612	2.9792	6.125
0.026582	0.035198	0.038036						2.7048	5.5272	7.0854
0.058092	0.026603	0.03562						2.8518	6.0466	1.9012
0.03335	0.040244	0.036877						5.0372	4.1748	4.2728
0.055853	0.046287	0.016175						1.7444	2.4304	6.1544
0.016318	0.020627	0.023135						3.0282	3.3222	8.4574
0.024455	0.023381	0.02779						4.6452	4.1356	3.9102
0.075271	0.025586	0.022623						1.3132	4.1454	6.0074
0.048453	0.044041	0.033805						4.7628	5.0176	6.7718
0.032048	0.033011	0.02955						3.8122	4.263	6.125
0.031297	0.02041	0.033206						4.5766	5.0666	3.9592
0.02899	0.030713	0.031331						3.773	7.5166	4.6452
0.030288	0.025762	0.045659						3.7044	3.6946	4.5962
0.034841	0.096607	0.040436						8.134	3.5084	3.1556
0.024008	0.02867	0.030882						5.1156	7.1246	3.7044
0.024975	0.031253	0.053988						4.6648	1.96	3.2634
0.043434	0.03907	0.042011						8.5358	3.2242	6.5758
0.0466	0.076901	0.035079						3.9004	6.076	3.332
0.044209	0.061719	0.068393						5.5566	2.8714	2.8812
0.093804	0.022531	0.03794						0.3332	3.724	3.6848
0.130675	0.055852	0.022325						0.784	4.9	8.4476
0.07162	0.037055	0.030528						4.0964	3.0478	5.1842
0.079131	0.029989	0.034598						1.9698	0.931	6.3504
0.016171	0.030911	0.04043						3.8514	7.4774	3.381
0.031862	0.037881	0.044191						2.8028	2.5284	3.2634
0.017456	0.038736	0.099867						5.4096	7.0168	7.8694
0.028322	0.027961	0.01518						4.4688	2.7342	6.2132
0.016337	0.055608	0.030134						3.4986	3.9298	1.1564
0.04314	0.033155	0.015626						3.675	5.733	6.4484
0.102826	0.056762	0.020981						3.9494	7.1834	7.8498
0.04464	0.031824	0.040506						6.1152	3.6358	9.604
0.055586	0.057946	0.040527						0.8722	3.4496	2.2344
0.022638	0.06368	0.038902						3.6946	5.635	1.3132
0.021844	0.037161	0.024172						3.7338	2.9008	5.7918
0.016062	0.04257	0.033898						3.7926	4.3904	3.9494
0.040278	0.032251	0.022129						4.41	5.0372	7.2128
0.186293	0.03088	0.028797						2.3618	3.0282	6.615
0.025956	0.059391	0.029406						4.6354	4.704	4.7334
0.044632	0.036267	0.032711						3.038	3.577	6.272
0.030547	0.023227	0.035793						4.5766	4.361	3.0576
0.036434	0.02883	0.030236						5.2528	3.626	3.0576
0.035831	0.071019	0.04818						2.8322	5.3312	8.4084
0.01667	0.070305	0.026149						7.007	0.343	5.2038
0.032692	0.095745	0.021948						6.3112	0.882	5.4194
0.018917	0.049987	0.025074						6.468	5.243	3.7632
0.073537	0.038948	0.028064						8.6142	8.232	3.9298
0.03592	0.047122	0.031057						3.7338	6.8502	4.7334
0.02627	0.074268	0.024546						2.8812	5.3018	4.704
0.072766	0.06889	0.040198						5.8996	4.508	4.1062
0.039571	0.092904	0.033713						3.626	2.499	2.9988
0.076294	0.069681	0.032564						0.7938	4.41	3.8808
0.066149	0.024637	0.079772						1.9698	2.8714	4.5374
0.039546	0.03349	0.020656						3.3712	3.332	5.7526
0.03943	0.036333	0.018661						7.497	6.2132	5.2626
0.018747	0.053528	0.044447						4.361	5.0274	4.4688
0.020834	0.069819	0.042774						8.918	1.9992	2.7244
0.040286	0.034485	0.075804						8.0262	7.1834	4.998
0.02015	0.048933	0.019277						5.684	2.9596	3.6652
0.043826	0.018699	0.037132						3.969	2.7342	6.0172
0.023237	0.039436	0.019625						5.0176	3.2536	4.1062
0.064997	0.023718	0.037888						0.3626	4.9392	2.6068
0.020968	0.0298	0.019279						3.822	4.8412	4.5178
0.086206	0.022282	0.027207						0.8526	4.5374	3.3124
0.06467	0.046473	0.012939						7.5656	3.3516	6.3994
0.038478	0.026197	0.026766						2.0776	3.3614	3.7926
0.03916	0.064761	0.020021						2.695	7.3892	5.6742
0.048226	0.023762	0.046518						8.8592	4.1552	4.263
0.047843	0.045612	0.021608						8.2026	2.6068	5.8016
0.068963	0.044585	0.04451						1.6954	8.5456	4.0278
0.099368	0.090805	0.031997						1.225	9.6628	5.194
0.03531	0.022496	0.0344						8.526	2.6068	5.5076
0.038374	0.027891	0.036274						3.2046	9.0258	4.0278
0.02007	0.05845	0.038299						3.4006	4.0082	4.312
0.037512	0.028417	0.017079						5.0274	2.5284	8.4966
0.06638	0.024374	0.026694						4.1846	7.252	5.8114
0.034215	0.024856	0.036275						3.3614	4.5864	5.2332
0.049809	0.050794	0.04461						7.8498	1.764	3.4692
0.04043	0.06354	0.022126						4.3904	2.0776	6.5562
0.035686	0.037308	0.043905						2.205	6.076	1.7738
0.045361	0.091027	0.020116						4.8706	1.2152	8.281
0.028289	0.032107	0.055415						4.2728	3.2732	3.43
0.040924	0.061037	0.063724						6.8796	3.7142	6.6052
0.041228	0.044436	0.024753						2.0384	2.0384	9.4962
0.031273	0.049625	0.032594						4.7334	4.7334	2.9008
0.036181	0.036964	0.022419						3.3418	8.9474	8.8592
0.054665	0.043372	0.014543						4.6746	5.145	7.6636
0.061386	0.03466	0.023239						3.5574	6.321	3.7534
0.129394	0.050311	0.017481						2.1266	2.8322	6.6836
0.064441	0.041179	0.031518						7.8204	6.0368	3.3908
0.051461	0.026388	0.030084						7.7714	2.2246	6.3504
0.046394	0.042788	0.049106						3.0478	3.9886	6.3406
0.095329	0.03707	0.026533						4.6648	8.4182	4.0376
0.033674	0.054721	0.02531						0.2646	2.8224	4.8216
0.026748	0.064285	0.016947						4.9784	1.813	3.3908
0.033497	0.023582	0.053516						6.076	3.5868	3.675
0.047957	0.031105	0.031718						8.0262	3.4006	4.0376
0.065278	0.027173	0.060101						4.4492	6.468	2.9302
0.032767	0.025699	0.033495						3.5476	2.6754	4.802
0.050952	0.029039	0.02926						3.1262	8.477	4.1552
0.039779	0.049328	0.055792						4.9686	2.548	4.508
0.046821	0.060387	0.053415						6.2622	9.31	3.822
0.019006	0.02927	0.082803						4.0474	4.9686	7.6342
0.033894	0.053322	0.04609						5.1156	4.214	3.0086
0.068315	0.029173	0.023266						4.018	5.5958	6.4288
0.038752	0.035281	0.016955						3.1164	3.2732	4.3218
0.026257	0.023253	0.018804						5.978	6.2818	4.8706
0.088074	0.037476	0.046804						2.7342	3.332	3.822
0.045593	0.122421	0.060078						4.7334	2.2344	3.1262
0.114847	0.031623	0.028082						0.2646	6.566	5.978
0.020505	0.045578	0.019915						9.0356	4.8608	3.0184
0.062865	0.024649	0.017274						4.018	3.1654	3.7142
0.049448	0.023643	0.028499						4.0572	5.0176	6.5562
0.048354	0.032394	0.044692						6.076	2.8224	3.9788
0.035656	0.029115	0.026731						7.84	4.0866	3.8514
0.02787	0.023126	0.030409						3.0674	6.566	3.6162
0.037088	0.034203	0.037859						5.2626	4.018	4.0572
0.035818	0.030353	0.010979						4.214	3.9004	5.39
0.020295	0.022228	0.032326						6.86	7.7224	5.3704
0.04553	0.033152	0.029623						3.43	9.6432	2.9596
0.073409	0.052151	0.044807						7.1932	2.9596	2.8714
0.023033	0.031235	0.023372						3.822	2.4108	3.8024
0.050249	0.03878	0.017463						5.0078	5.3018	3.5672
0.021226	0.039689	0.056331						2.4402	4.9686	3.5378
0.043009	0.024293	0.048883						3.0772	3.479	4.2924
0.044099	0.045275	0.021088						3.5868	6.9776	4.9588
0.030363	0.057949	0.050747						2.891	3.0772	2.1658
0.021741	0.016432	0.030672						5.1548	8.3496	4.5472
0.07922	0.042513	0.113791						4.263	2.6852	5.4586
0.055104	0.04052	0.023693						0.8428	5.7134	4.1846
0.041346	0.017934	0.018038						5.4096	2.3814	6.2622
0.072997	0.059356	0.026028						4.8608	5.1646	4.7236
0.036644	0.071552	0.027896						4.4394	2.9204	2.8812
0.059959	0.039373	0.018819						4.7138	3.9984	3.8514
0.018163	0.060332	0.025022						6.811	3.871	3.2928
0.025838	0.027561	0.015451						3.5672	2.2932	4.8118
0.021773	0.020862	0.022716						4.9392	3.6652	4.7628
0.071374	0.037018	0.073289						7.5558	5.6938	3.5574
0.093934	0.030432	0.031985						2.058	3.1066	5.4684
0.093117	0.030449	0.033468						9.0258	4.4884	2.8714
0.02653	0.042418	0.016447						6.7032	2.1952	5.3214
0.029519	0.029057	0.054991						5.7428	3.6652	2.9204
0.141366	0.04505	0.048883						1.4014	3.7142	3.1752
0.04235	0.032635	0.034491						6.0368	2.4598	4.2826
0.033953	0.031307	0.030386						2.7048	7.9282	5.3018
0.037053	0.032459	0.02611						2.9204	5.6938	3.1164
0.055541	0.061042	0.021079						2.0482	2.8812	4.6844
0.02558	0.028012	0.021839						3.7338	2.7244	6.321
0.022983	0.02586	0.077762						3.6946	2.9694	3.2928
0.098062	0.019798	0.01565						0.686	3.4398	3.3222
0.024973	0.016408	0.049874						3.871	3.5378	3.1458
0.094706	0.036396	0.040284						4.6844	8.967	4.9686
0.023786	0.025165	0.048948						2.695	3.9004	2.7538
0.027555	0.066609	0.069623						6.8796	3.822	2.2344
0.023367	0.104743	0.020174						4.5276	4.361	5.4586
0.037054	0.023146	0.024519						3.6848	8.4868	5.3018
0.033421	0.030268	0.035676						5.0568	2.8518	3.7828
0.083543	0.026235	0.024884						5.8898	7.84	4.4002
0.106113	0.044919	0.043224						3.7044	7.203	4.9098
0.012705	0.03504	0.013176						3.7044	5.3116	3.0086
0.060576	0.055436	0.040856						2.3618	5.3018	2.7734
0.06762	0.109135	0.021548						2.5774	2.5578	5.9094
0.047299	0.047359	0.035742						3.9984	7.203	5.5076
0.017567	0.031121	0.025198						4.3414	7.4186	5.5566
0.062132	0.028802	0.040701						2.4304	3.2144	3.3712
0.031289	0.023139	0.027845						7.0854	4.557	4.8706
0.055015	0.051303	0.02213						9.7804	3.6162	3.8906
0.074135	0.022605	0.021417						4.5962	8.7514	5.2038
0.023012	0.029355	0.023173						3.0282	6.37	6.8306
0.047789	0.029427	0.022647						3.92	6.321	3.2046
0.073349	0.036906	0.039218						8.7318	4.2434	5.439
0.02941	0.039891	0.047818						3.2046	5.537	3.1066
0.02254	0.031075	0.022743						3.871	4.018	5.0862
0.03617	0.044245	0.025356						3.0772	8.4084	5.4292
0.075614	0.078106	0.088116						7.0168	3.5672	4.6942
0.05153	0.023553	0.022492						4.3022	4.018	3.7044
0.046863	0.043269	0.030585						3.0478	8.4084	3.1066
0.030125	0.035377	0.024421						6.7424	3.5182	5.3508
0.052937	0.034067	0.029379						2.2638	3.381	4.165
0.047956	0.02357	0.025093						2.9302	3.4692	6.0956
0.024762	0.039951	0.037201						4.6844	5.4978	3.8416
0.031269	0.028418	0.04656						4.116	2.5088	2.1266
0.04559	0.034763	0.043316						6.5268	8.4574	4.8216
0.039933	0.041381	0.01695						4.4198	5.2332	5.4684
0.034624	0.033283	0.035248						4.704	4.4492	3.185
0.043749	0.033674	0.032177						3.4202	0.2646	5.0862
0.046334	0.035477	0.055373						4.1454	4.4884	5.3802
0.046704	0.075092	0.027931						3.2732	2.401	3.4496
0.044945	0.032708	0.028102						6.3112	2.6656	3.8122
0.026826	0.029667	0.031863						4.7334	5.8114	3.185
0.025394	0.030281	0.034497						4.998	3.4202	3.8416
0.024505	0.027542	0.030282						4.998	5.9878	4.8314
0.049706	0.029277	0.052132						4.2042	4.1454	3.8318
0.053487	0.023243	0.019769						7.007	6.8796	5.6154
0.03926	0.103195	0.09885						3.283	2.7636	5.0372
0.063067	0.017294	0.078287						6.9678	8.7514	5.88
0.083752	0.033358	0.040474						5.3312	5.5958	4.6844
0.031638	0.020578	0.03375						3.0968	3.1262	2.0188
0.054997	0.031382	0.027347						3.3418	4.3218	2.4206
0.015967	0.059489	0.049729						6.8698	5.439	3.5378
0.031673	0.020201	0.031113						8.036	2.9498	3.4496
0.057289	0.041498	0.018739						6.8012	3.2732	5.4978
0.021213	0.057484	0.031886						4.949	3.4594	6.272
0.023729	0.05453	0.046672						3.7828	4.8902	3.0576
0.041008	0.03869	0.031606						7.448	3.0576	3.4888
0.026517	0.03746	0.034853						3.5966	2.0678	3.185
0.03961	0.022295	0.029203						2.646	3.5868	2.9792
0.046184	0.050414	0.020031						2.5284	3.92	4.6844
0.049804	0.024448	0.047025						2.8028	2.0482	3.381
0.085386	0.051687	0.064342						6.223	3.822	2.9204
0.02601	0.032811	0.036639						6.1544	3.234	5.8016
0.037841	0.029686	0.025408						8.183	3.038	4.5472
0.048808	0.097934	0.031525						0.5292	8.428	4.8216
0.027039	0.096521	0.021274						5.2136	4.4002	5.194
0.036118	0.101947	0.026345						1.4112	6.517	3.6358
0.068133	0.047808	0.021235						7.9674	5.6252	4.5374
0.023179	0.064676	0.015581						3.9984	4.165	3.6652
0.038821	0.029173	0.019309						4.9	3.3516	5.1352
0.050432	0.042975	0.039226						4.6942	2.3618	5.1548
0.02832	0.074567	0.04327						1.7346	9.8392	4.3512
0.065686	0.04733	0.057311						6.9286	3.0282	4.4198
0.079003	0.073654	0.055897						5.929	3.3418	5.4096
0.027907	0.058304	0.063251						5.2528	1.323	4.3316
0.01886	0.021367	0.017229						3.5378	6.566	4.7824
0.023852	0.050371	0.07997						3.822	2.3128	5.684
0.021297	0.038857	0.023558						4.067	3.8024	1.8228
0.041275	0.043433	0.021936						3.6162	0.4508	3.8416
0.145409	0.03325	0.039399						3.9494	4.1454	3.1262
0.059686	0.065193	0.04043						7.5068	7.399	3.381
0.054354	0.028508	0.029503						3.6652	6.6052	7.1246
0.029352	0.078026	0.02065						6.7326	0.5684	5.1744
0.043912	0.048041	0.019361						3.7926	4.6158	7.0168
0.049614	0.063991	0.015535						1.7248	8.2026	6.2034
0.043374	0.042825	0.044582						3.3516	3.773	6.7326
0.075787	0.034399	0.029563						2.9204	3.871	6.1054
0.018792	0.031627	0.020565						3.8612	5.3606	6.9678
0.039852	0.066448	0.103364						4.998	7.056	7.9086
0.025635	0.031915	0.038282						6.419	5.7722	3.185
0.070658	0.047221	0.032802						1.2348	5.6154	2.4206
0.050086	0.040791	0.036556						7.8498	6.8698	5.7526
0.081772	0.028191	0.027445						2.6558	3.5182	4.4786
0.113397	0.055082	0.026155						7.2422	5.4586	4.9098
0.120796	0.03657	0.070976						4.557	3.4202	4.0376
0.029316	0.053032	0.020744						6.37	3.4594	5.5272
0.053257	0.037014	0.032226						3.1262	7.5558	3.0772
0.047434	0.027306	0.015656						6.5758	2.548	4.459
0.032439	0.061455	0.020374						4.361	3.7436	4.8608
0.06645	0.039388	0.023904						0.637	4.2336	2.793
0.031576	0.068914	0.027259						6.2328	4.3218	5.684
0.048217	0.05617	0.057631						0.4312	5.1352	2.891
0.118511	0.035014	0.046606						2.6558	3.4006	3.2144
0.0396	0.042657	0.024142						3.185	2.5088	2.744
0.032332	0.039922	0.039045						5.4194	7.5656	3.92
0.030804	0.04944	0.037362						3.8906	5.782	5.2822
0.027632	0.058687	0.019282						2.6166	3.0674	4.459
0.048091	0.029086	0.019681						3.1458	8.4868	4.4688
0.052569	0.060997	0.018393						4.508	1.5386	4.6452
0.04869	0.036876	0.109332						0.8918	3.6554	6.2328
0.074167	0.087713	0.016792						2.793	2.9596	5.0568
0.09088	0.020571	0.028727						1.323	3.7926	3.724
0.034371	0.081655	0.077862						2.842	4.998	7.4774
0.028799	0.026334	0.092978						2.6754	3.1556	5.2234
0.021257	0.032197	0.025686						2.499	1.1466	5.3508
0.059261	0.022279	0.067568						4.5962	6.8012	3.9984
0.09744	0.028805	0.031633						3.332	9.7706	5.0666
0.050477	0.032929	0.027959						3.8024	3.5084	3.6848
0.03812	0.021751	0.029833						6.2622	5.1548	3.6162
0.023125	0.046845	0.039434						5.5272	3.9592	3.822
0.023614	0.062176	0.034947						9.3688	3.1654	3.0576
0.029672	0.027578	0.038411						4.9784	6.1544	2.3912
0.025279	0.072095	0.025697						8.2222	2.3716	4.3806
0.034823	0.05142	0.020453						4.998	4.4296	6.8894
0.022203	0.037585	0.050491						4.1846	4.0278	2.4892
0.033224	0.035092	0.027056						6.811	3.7436	3.8024
0.036282	0.101996	0.017963						5.7526	3.4006	4.606
0.034157	0.040289	0.042723						3.4006	7.6538	2.5088
0.040672	0.029818	0.027573						1.3426	7.056	3.8416
0.138645	0.042892	0.029681						1.421	5.4684	5.4096
0.023605	0.037955	0.042259						9.8098	3.5672	2.9302
0.031575	0.031788	0.024221						2.8224	4.263	4.4296
0.029872	0.069739	0.033801						5.5174	3.3712	5.3704
0.068994	0.059615	0.033875						5.2038	3.5574	3.9494
0.015288	0.029634	0.041826						8.1634	1.6758	5.1058
0.025123	0.029689	0.043078						5.831	3.6848	2.0286
0.051855	0.017869	0.022071						4.4688	6.4876	4.2238
0.02539	0.077549	0.027963						3.626	2.7734	4.3708
0.056731	0.029613	0.043016						1.813	5.439	4.9588
0.054897	0.029847	0.023411						2.842	3.2928	5.8898
0.027274	0.09318	0.024599						2.8028	4.1356	4.9294
0.053289	0.04155	0.035927						6.6346	2.254	5.1842
0.050806	0.03916	0.036995						2.891	9.5256	3.5868
0.039971	0.023038	0.023438						3.2634	7.9674	4.4296
0.026915	0.036624	0.040357						5.9094	3.675	5.341
0.086484	0.027392	0.028185						0.686	6.3504	3.1556
0.040613	0.043538	0.029287						4.4884	3.2536	2.2246
0.041935	0.049969	0.055073						2.7342	9.8098	4.7824
0.041984	0.038052	0.024146						4.9196	7.5558	4.3904
0.064563	0.026469	0.028145						7.1442	4.6844	4.5178
0.018316	0.031366	0.019998						2.842	2.6068	4.3316
0.025834	0.028632	0.02542						2.401	5.243	4.8216
0.069459	0.066144	0.093214						7.3108	5.5174	4.6648
0.04012	0.039337	0.026824						4.9588	7.5068	5.0372
0.036585	0.071667	0.029078						3.283	2.7146	5.341
0.053814	0.026228	0.096498						2.8714	2.891	2.5186
0.050807	0.051167	0.026479						3.6946	3.43	6.4092
0.036957	0.025165	0.022631						3.1164	5.0764	4.4688
0.07343	0.09252	0.023222						1.4406	1.0584	2.9008
0.115565	0.043462	0.073039						5.0078	1.2642	3.0576
0.033209	0.023154	0.047153						5.684	7.8792	4.1062
0.067127	0.044148	0.03887						2.7538	2.7832	2.94
0.054507	0.029671	0.025986						8.3888	6.664	5.439
0.042777	0.027398	0.015912						2.009	4.1748	6.2132
0.018525	0.026299	0.024262						4.2042	4.1944	4.7138
0.023076	0.037222	0.038673						8.3104	4.3512	4.165
0.099141	0.054083	0.119091						6.223	3.675	2.0678
0.046185	0.030597	0.031101						4.5864	5.782	4.7236
0.052267	0.018673	0.028058						8.869	2.254	4.2434
0.031141	0.044966	0.043382						4.4884	3.6946	4.9392
0.028353	0.0885	0.088144						1.6464	5.831	2.5382
0.031924	0.037104	0.04146						5.0568	2.5676	5.292
0.036453	0.030049	0.043174						4.2238	3.6848	2.6264
0.075551	0.028558	0.029431						9.2022	8.5946	4.3414
0.025002	0.057341	0.031792						2.4598	5.2528	4.3022
0.042052	0.082443	0.061768						6.6052	8.673	3.0772
0.068345	0.031	0.036851						4.4786	3.4986	3.6064
0.02256	0.015339	0.035868						2.9792	4.4492	1.7346
0.040948	0.028394	0.036555						1.8914	7.1638	3.5672
0.027248	0.037451	0.088635						3.3908	5.635	5.488
0.023726	0.025519	0.014795						4.0278	9.1434	4.7432
0.02514	0.019753	0.057252						2.2834	5.2038	4.2238
0.03696	0.037283	0.038923						4.9294	1.0192	3.4104
0.054668	0.026896	0.029373						7.8498	5.6644	2.7832
0.163316	0.037076	0.018788						1.4112	8.722	5.929
0.042947	0.032877	0.017883						5.537	2.989	4.361
0.051429	0.024291	0.035895						6.3014	3.9788	2.9106
0.027084	0.04163	0.03956						3.9396	4.1062	4.018
0.067237	0.017755	0.038331						6.811	6.272	3.8612
0.083483	0.03417	0.022924						2.1952	5.3018	3.1752
0.053217	0.051659	0.031852						3.9396	4.1258	4.7726
0.038569	0.038826	0.068461						3.9396	3.9984	3.2536
0.034416	0.037894	0.026876						2.9988	4.3022	4.1944
0.044964	0.030954	0.01961						3.8808	3.3124	3.1066
0.041356	0.03188	0.046712						3.2732	5.9486	2.989
0.023861	0.016744	0.062189						4.0964	2.891	2.1266
0.024426	0.04079	0.019249						5.3116	6.6542	6.7032
0.033723	0.02017	0.017397						5.341	9.0552	4.165
0.064594	0.035714	0.027196						3.3908	9.065	3.7632
0.086414	0.039519	0.032287						6.713	4.2924	2.9988
0.037688	0.037749	0.055887						2.1168	3.1066	5.7428
0.106183	0.043024	0.026409						8.33	5.4978	4.4492
0.026765	0.051679	0.02647						4.3316	6.6836	6.8796
0.064742	0.105018	0.02947						2.2834	8.1634	3.822
0.099774	0.055648	0.031669						3.381	4.214	6.1348
0.045923	0.032489	0.039007						0.343	3.0478	3.5476
0.032751	0.036359	0.038032						6.2426	4.2728	4.2336
0.01995	0.039297	0.019561						5.1744	8.8984	3.3516
0.030954	0.045358	0.033627						8.0948	3.822	6.664
0.043445	0.045618	0.047942						3.7926	9.2022	3.675
0.134546	0.03637	0.027589						3.7828	4.4198	4.6746
0.025153	0.058284	0.015601						3.0576	4.6256	6.3994
0.053965	0.031776	0.023719						8.82	8.4476	4.6256
0.06654	0.045554	0.033967						7.889	6.5954	4.312
0.02838	0.0475	0.044436						4.6746	2.646	3.7142
0.028366	0.025975	0.015461						4.3218	6.1642	6.7816
0.023868	0.040074	0.130157						5.5272	8.1732	7.6244
0.024678	0.034524	0.021671						4.3316	4.214	4.1356
0.054862	0.063751	0.025935						6.5954	3.3124	4.5276
0.04775	0.06419	0.024841						7.8988	5.096	3.871
0.042931	0.020847	0.021492						3.0968	2.7734	5.5174
0.032489	0.028135	0.019367						1.4896	3.4496	4.0474
0.047479	0.025538	0.00962						4.5668	7.2422	5.1156
0.029556	0.021682	0.020052						5.831	4.3218	3.234
0.037153	0.030501	0.026481						4.3904	4.7824	3.332
0.028739	0.014079	0.075159						4.5178	7.3696	1.4406
0.063794	0.033517	0.021558						0.7742	3.332	4.5374
0.018917	0.039465	0.034637						4.4394	4.0768	3.5966
0.034847	0.042588	0.037026						3.3516	3.3712	7.742
0.056172	0.025195	0.022586						7.7714	5.4488	5.1254
0.12433	0.021995	0.07571						1.0094	3.5672	7.6538
0.032423	0.034132	0.025843						3.9494	3.2046	3.2046
0.08649	0.052098	0.039243						4.6942	4.949	2.9204
0.021375	0.030612	0.038453						4.7922	3.7534	4.6942
0.042564	0.034527	0.036262						3.9004	4.6942	2.8224
0.020634	0.065285	0.033391						7.791	2.9596	4.5472
0.040446	0.029742	0.035845						2.9302	2.6068	2.3912
0.032937	0.033013	0.028483						2.2834	2.0874	3.9298
0.026858	0.061253	0.021399						3.2144	7.5656	2.9302
0.067116	0.049872	0.023666						5.3704	8.0066	3.5182
0.050993	0.018405	0.054705						4.9196	4.0768	3.6946
0.068191	0.052861	0.030317						5.6742	6.9286	4.0474
0.07593	0.024666	0.047107						5.8408	3.0086	6.8894
0.030941	0.026451	0.032019						4.704	4.312	5.8212
0.051164	0.039845	0.038948						4.6942	7.3794	3.2242
0.06988	0.036898	0.042427						8.477	4.2238	7.742
0.043542	0.031692	0.035728						3.0968	1.6758	2.7342
0.030143	0.051549	0.036796						5.5468	3.4006	6.2916
0.020062	0.028606	0.028252						4.7922	2.1462	4.3806
0.019195	0.027298	0.012634						4.2728	4.0278	4.998
0.123318	0.044126	0.066502						1.1564	3.283	4.2434
0.037476	0.019661	0.024064						4.8412	3.7534	4.5374
0.02138	0.025628	0.023343						4.2826	2.4892	3.9886
	0.064695	0.021431							3.6946	3.8024
	0.030471	0.025602							7.0854	4.1552
	0.076435	0.025997							3.4104	2.45
	0.055549	0.019202							2.3618	3.4692
	0.042828	0.042301							7.2324	4.165
	0.030694	0.032924							8.2124	3.9004
	0.044813	0.03873							1.8522	2.597
	0.031875	0.034137							5.0372	3.6358
	0.033343	0.040626							3.087	4.1944
	0.098085	0.03271							4.8412	5.2332
	0.041345	0.026259							4.2532	4.3512
	0.053239	0.041495							4.7628	2.1266
	0.040953	0.033834							4.5962	4.018
	0.059187	0.02844							8.183	4.7334
	0.038004	0.015053							4.6256	7.6342
	0.023314	0.028659							9.9078	4.067
	0.040261	0.042726							2.9988	4.949
	0.018882	0.027004							5.3802	7.6244
	0.03252	0.037019							1.911	2.8126
	0.052021	0.010616							6.4876	6.517
	0.070157	0.043706							9.1924	3.969
	0.06458	0.02748							6.4092	3.7632
	0.048607	0.043387							7.6048	4.067
	0.015493	0.043228							8.3692	4.704
	0.024607	0.032634							6.7522	4.0082
	0.01946	0.018502							3.6554	3.8318
	0.043221	0.059437							5.1842	2.6166
	0.024099	0.050646							3.8122	3.136
	0.032187	0.016505							3.969	5.1548
	0.058884	0.030925							8.3986	3.5378
	0.025571	0.06221							3.2144	5.2528
	0.044156	0.015663							4.6746	8.379
	0.06196	0.056637							3.4398	3.9102
[truncated: 1,692 more rows]

## Sheet: Figure 1d & 1e
Figure 1d Platelet Median Deformation (TRAP-6 stimulated) from six donors								Figure 1e Median Platelet Size(µm²) (TRAP-6 stimulated) from 6 donors
Donor 1								Donor 1
ACD-A (TRAP-6)	Na-Citrate (TRAP-6)	K2-EDTA (TRAP-6)	Li-Heparin (TRAP-6)	r-Hirudin (TRAP-6)				ACD-A (TRAP-6)	Na-Citrate (TRAP-6)	K2-EDTA (TRAP-6)	Li-Heparin (TRAP-6)	r-Hirudin (TRAP-6)
0.0417	0.0433	0.0306	0.0426	0.0449				3.92	3.85	4.29	3.62	4.18
Donor 2								Donor 2
ACD-A (TRAP-6)	Na-Citrate (TRAP-6)	K2-EDTA (TRAP-6)	Li-Heparin (TRAP-6)	r-Hirudin (TRAP-6)				ACD-A (TRAP-6)	Na-Citrate (TRAP-6)	K2-EDTA (TRAP-6)	Li-Heparin (TRAP-6)	r-Hirudin (TRAP-6)
0.063	0.0453	0.0505	0.0402	0.0469				3.28	3.86	4.18	4.4	3.45
Donor 3								Donor 3
ACD-A (TRAP-6)	Na-Citrate (TRAP-6)	K2-EDTA (TRAP-6)	Li-Heparin (TRAP-6)	r-Hirudin (TRAP-6)				ACD-A (TRAP-6)	Na-Citrate (TRAP-6)	K2-EDTA (TRAP-6)	Li-Heparin (TRAP-6)	r-Hirudin (TRAP-6)
0.0413	0.0394	0.0321	0.0414	0.045				3.91	4.15	4.39	4.08	4.03
Donor 4								Donor 4
ACD-A (TRAP-6)	Na-Citrate (TRAP-6)	K2-EDTA (TRAP-6)	Li-Heparin (TRAP-6)	r-Hirudin (TRAP-6)				ACD-A (TRAP-6)	Na-Citrate (TRAP-6)	K2-EDTA (TRAP-6)	Li-Heparin (TRAP-6)	r-Hirudin (TRAP-6)
0.0405	0.041	0.0251	0.0502	0.0392				4.52	3.89	4.18	4.39	4.07
Donor 5								Donor 5
ACD-A (TRAP-6)	Na-Citrate (TRAP-6)	K2-EDTA (TRAP-6)	Li-Heparin (TRAP-6)	r-Hirudin (TRAP-6)				ACD-A (TRAP-6)	Na-Citrate (TRAP-6)	K2-EDTA (TRAP-6)	Li-Heparin (TRAP-6)	r-Hirudin (TRAP-6)
0.0536	0.043	0.0333	0.0397	0.0444				3.66	4.24	3.95	4	3.56
Donor 6								Donor 6
ACD-A (TRAP-6)	Na-Citrate (TRAP-6)	K2-EDTA (TRAP-6)	Li-Heparin (TRAP-6)	r-Hirudin (TRAP-6)				ACD-A (TRAP-6)	Na-Citrate (TRAP-6)	K2-EDTA (TRAP-6)	Li-Heparin (TRAP-6)	r-Hirudin (TRAP-6)
0.0393	0.0454	0.0259	0.0394	0.043				4.38	3.61	4.46	4.16	3.36

## Sheet: Figure 1g & 1h
Figure 1g Fold Change in Platelet Deformation ( after TRAP-6 stimulation) from six donors								Figure 1h Fold change in Platelet Size(µm²) (after TRAP-6 stimulation) from 6 donors
Donor 1								Donor 1
ACD-A (TRAP-6)	Na-Citrate (TRAP-6)	K2-EDTA (TRAP-6)	Li-Heparin (TRAP-6)	r-Hirudin (TRAP-6)				ACD-A (TRAP-6)	Na-Citrate (TRAP-6)	K2-EDTA (TRAP-6)	Li-Heparin (TRAP-6)	r-Hirudin (TRAP-6)
2.2949	2.2494	1.1928	1.3286	2.2717				1.1301	1.0779	0.8904	1.0359	1.0119
Donor 2								Donor 2
ACD-A (TRAP-6)	Na-Citrate (TRAP-6)	K2-EDTA (TRAP-6)	Li-Heparin (TRAP-6)	r-Hirudin (TRAP-6)				ACD-A (TRAP-6)	Na-Citrate (TRAP-6)	K2-EDTA (TRAP-6)	Li-Heparin (TRAP-6)	r-Hirudin (TRAP-6)
2.2857	2.5165	1.0257	2.1417	2.793				1.4542	1.2901	0.9928	1.036	1.281
Donor 3								Donor 3
ACD-A (TRAP-6)	Na-Citrate (TRAP-6)	K2-EDTA (TRAP-6)	Li-Heparin (TRAP-6)	r-Hirudin (TRAP-6)				ACD-A (TRAP-6)	Na-Citrate (TRAP-6)	K2-EDTA (TRAP-6)	Li-Heparin (TRAP-6)	r-Hirudin (TRAP-6)
3.9225	2.3629	0.9647	1.3067	1.7333				1.4424	1.0024	0.94	1.022	1.1315
Donor 4								Donor 4
ACD-A (TRAP-6)	Na-Citrate (TRAP-6)	K2-EDTA (TRAP-6)	Li-Heparin (TRAP-6)	r-Hirudin (TRAP-6)				ACD-A (TRAP-6)	Na-Citrate (TRAP-6)	K2-EDTA (TRAP-6)	Li-Heparin (TRAP-6)	r-Hirudin (TRAP-6)
2.395	1.9975	1.7888	1.3426	1.8801				1.1659	1.0719	0.9545	1.0478	0.995
Donor 5								Donor 5
ACD-A (TRAP-6)	Na-Citrate (TRAP-6)	K2-EDTA (TRAP-6)	Li-Heparin (TRAP-6)	r-Hirudin (TRAP-6)				ACD-A (TRAP-6)	Na-Citrate (TRAP-6)	K2-EDTA (TRAP-6)	Li-Heparin (TRAP-6)	r-Hirudin (TRAP-6)
3.0783	3.1395	0.8828	1.7984	2.1441				1.265	1.066	1.1265	1.0117	1.2668
Donor 6								Donor 6
ACD-A (TRAP-6)	Na-Citrate (TRAP-6)	K2-EDTA (TRAP-6)	Li-Heparin (TRAP-6)	r-Hirudin (TRAP-6)				ACD-A (TRAP-6)	Na-Citrate (TRAP-6)	K2-EDTA (TRAP-6)	Li-Heparin (TRAP-6)	r-Hirudin (TRAP-6)
2.5699	3.2158	0.9961	2.3756	2.7906				1.2488	1.3573	0.9887	1.1177	1.3839
