# Supplementary material for: Ex vivo anticoagulants affect human blood platelet biomechanics with implications for high-throughput functional mechanophenotyping
Source: Commun Biol. 2022 Jan 21;5:86. doi: 10.1038/s42003-021-02982-6 (PMC8782918; doi:10.1038/s42003-021-02982-6)
Supplement: Supplementary file 4 — Supplementary Data 1 [file 42003_2021_2982_MOESM4_ESM.zip › Source Data for Figures 1 through 7/Figure 2-Source Data Platelet deformation and CD62P surface expression.xlsx]

## Sheet: Figure 2a
Source data from RT-FDC for Donor 3 used as representative data set in Figure 2a Non-stimuated (resting platelets) in different ex vivo anti-coagulants
Donor 3								Donor 3
Single Platelet Deformation (non-stimuated/resting platelets)								CD62P expression on single platelets (anti-CD62P-AF647 maximum intensity, crosstalk-corrected, A.U.) (non-stimuated/resting platelets)
ACD-A (Control)	Na-Citrate (Control)	K2-EDTA (Control)	Li-Heparin (Control)	r-Hirudin (Control)				ACD-A (Control)	Na-Citrate (Control)	K2-EDTA (Control)	Li-Heparin (Control)	r-Hirudin (Control)
0.158382	0.064433	0.034059	0.150364	0.054734				18.2229	-61.6356	9.63722	76.2158	-37.7196
0.211764	0.207282	0.021389	0.12477	0.024345				3.94466	15.921	57.0938	-7.97864	-28.43
0.207108	0.090101	0.034747	0.167012	0.236676				45.1292	8.20068	-32.265	3.49881	-37.7603
0.202845	0.230953	0.05485	0.105168	0.155827				45.0036	34.7085	8.56758	22.1751	-24.4559
0.161529	0.133392	0.06022	0.031503	0.046557				37.8991	51.9741	-45.8975	-1.90015	-12.6471
0.193325	0.150677	0.059696	0.212473	0.157042				12.4292	-1.46548	24.9463	-30.1985	218.18
0.189541	0.027856	0.068512	0.156659	0.072368				-34.8167	-22.6293	-27.9594	-15.9528	-13.7686
0.219928	0.077884	0.028526	0.082813	0.059279				-41.4497	18.8409	31.1205	7.47916	-44.9438
0.224312	0.091364	0.043784	0.081504	0.077056				-8.95986	5.47231	20.9747	-41.7896	-24.444
0.03805	0.159225	0.037449	0.102629	0.042813				9.65521	30.4211	22.8704	2.39696	15.8328
0.075805	0.043499	0.026066	0.147647	0.070249				-50.9033	-55.3042	175.948	-4.68027	-30.9156
0.226897	0.130673	0.04555	0.035894	0.035198				-6.98753	39.5402	3.62476	-0.385056	36.7801
0.06923	0.081503	0.0307	0.044664	0.013317				7.05347	-15.6533	82.4455	6.68089	-32.8868
0.176997	0.174959	0.077627	0.031498	0.027758				-25.2819	-7.80412	-42.8794	17.1911	-37.2726
0.169498	0.032285	0.086832	0.052641	0.094575				-2.46124	-18.7463	3.05597	-10.5338	11.2246
0.161894	0.130255	0.030225	0.032059	0.038836				-47.8895	46.3758	26.9701	2.89697	255.205
0.130844	0.094212	0.032602	0.019271	0.062653				10.4348	12.626	13.1704	60.642	-17.2674
0.050989	0.164375	0.025925	0.052394	0.07904				2.64039	34.4713	6.45766	20.881	9.49521
0.228463	0.04666	0.02791	0.030528	0.078028				-10.6314	-0.711922	27.199	5.41589	87.1886
0.243665	0.158393	0.034381	0.031545	0.120834				-26.8397	32.2427	-7.72381	16.4755	87.1886
0.23787	0.046631	0.064759	0.064142	0.025749				8.43082	9.64326	39.0123	12.3472	38.2266
0.286273	0.069843	0.088339	0.02442	0.163938				9.28741	-44.0865	-11.3085	36.65	48.9492
0.298437	0.160646	0.032846	0.123187	0.025212				15.0763	-72.0116	15.2984	81.866	11.2993
0.128083	0.102896	0.066175	0.202079	0.105816				-29.0822	47.8449	93.8604	13.9765	13.0502
0.053368	0.086254	0.029075	0.039989	0.166979				-30.7137	-0.11132	-35.3744	-32.3325	-8.01958
0.133623	0.111376	0.030676	0.095916	0.232313				-68.395	-22.5803	1.54373	21.2352	27.4179
0.16731	0.119765	0.035326	0.164729	0.037751				-38.3522	31.2202	-16.1151	-21.2242	24.8676
0.235985	0.03835	0.034827	0.223703	0.02129				-45.1111	-12.8301	11.7145	-12.4554	25.1432
0.160406	0.049877	0.066872	0.051155	0.06763				39.3137	-17.984	-10.2793	16.6946	-27.9208
0.236126	0.032367	0.063132	0.14836	0.178238				-3.19283	-2.63984	0.851913	44.7687	27.1009
0.208616	0.064566	0.10819	0.038379	0.154858				-34.3543	-57.1162	133.496	76.0744	14.6702
0.25591	0.041911	0.045749	0.14756	0.079103				7.25008	56.9624	54.5544	-38.3526	50.0776
0.243184	0.076753	0.044999	0.086848	0.138553				-35.9372	-20.926	-24.0991	47.5731	8.29152
0.204658	0.030107	0.105528	0.190892	0.06801				-2.83289	0.144753	-54.1437	72.6232	-5.2327
0.190836	0.116192	0.016934	0.060778	0.106791				-1.26405	7.19081	-14.5197	28.2897	28.8843
0.090113	0.141968	0.047201	0.200018	0.185427				6.20759	3.33119	-25.5462	4.14444	-55.4923
0.077127	0.112631	0.086436	0.08034	0.053919				-23.1355	7.90116	54.3907	11.3208	29.9505
0.222923	0.040505	0.047673	0.076809	0.047452				-7.3371	-26.3129	26.9193	52.8	-34.266
0.146162	0.257521	0.024972	0.190877	0.039502				11.9277	-30.6276	49.3133	-3.7351	0.232193
0.176629	0.115344	0.032732	0.061569	0.258337				-4.40511	-9.03638	25.2395	-24.3311	26.2922
0.149043	0.140923	0.023735	0.017912	0.064296				-10.8344	17.5897	67.8509	8.36165	7.60654
0.042004	0.130523	0.040588	0.120165	0.026244				23.5938	44.8325	79.3649	28.8118	12.4806
0.089578	0.153883	0.073625	0.021839	0.209914				16.7732	-8.02737	-5.24474	-8.7888	29.1883
0.180639	0.066736	0.021122	0.023199	0.118209				1.84169	26.5529	38.7153	50.7445	-3.81213
0.158351	0.046067	0.034113	0.026572	0.170322				42.2641	7.39307	-3.97723	-34.6318	40.3101
0.247995	0.171923	0.026429	0.108795	0.127457				-33.5245	35.0461	123.576	-43.8471	6.23104
0.11762	0.116935	0.047514	0.159461	0.040796				13.8968	-21.9888	-7.94277	44.3642	15.3155
0.131628	0.114728	0.026295	0.144401	0.23685				-43.2999	-26.3152	15.7403	-3.04633	8.4321
0.185902	0.057192	0.075972	0.078048	0.128109				-5.37875	28.9167	-2.25572	41.7758	-5.573
0.133326	0.2003	0.024045	0.11278	0.144191				30.9644	60.98	-6.63981	25.7628	-3.71326
0.188737	0.141997	0.024974	0.112836	0.10736				-31.544	3.52618	-16.3028	-22.5835	2.85239
0.144127	0.120629	0.023145	0.127801	0.189937				20.5027	35.4028	33.9843	11.1346	-1.71873
0.062503	0.162497	0.059882	0.023139	0.224596				28.8969	-10.5736	2.40292	49.4346	29.3223
0.183989	0.062059	0.068205	0.113618	0.143693				-3.23871	-7.23671	5.01208	14.3784	-23.7979
0.176852	0.279232	0.057208	0.188022	0.068057				-12.5594	-9.26917	21.5952	36.776	-32.1329
0.20306	0.04031	0.057759	0.149072	0.041912				-23.6657	-13.3994	-1.38633	-27.4349	28.6581
0.219387	0.107756	0.057698	0.027044	0.188242				-11.1842	-13.3994	23.0994	-74.8228	66.8579
0.320833	0.049597	0.042167	0.01936	0.253437				-15.3494	26.4272	-45.3412	7.11775	-19.8153
0.08403	0.046022	0.036611	0.115729	0.03623				15.6652	15.8462	70.8481	-15.7977	-47.3621
0.195034	0.103585	0.114515	0.110169	0.131743				-9.5442	-38.8471	192.746	64.7777	2.40923
0.173127	0.048671	0.049499	0.050057	0.16097				60.0067	-42.8479	-32.2448	-22.1461	23.5237
0.21706	0.041928	0.024685	0.041941	0.182193				2.04018	22.1774	11.6979	19.61	-51.2324
0.126969	0.022606	0.051792	0.049277	0.065447				3.0952	12.6616	126.475	-12.6217	2.6402
0.178381	0.146355	0.018058	0.073981	0.101606				0.494537	-8.73044	7.41927	-22.9807	-56.7793
0.261992	0.036675	0.063009	0.024693	0.156138				5.69476	3.85747	57.0267	-29.1514	27.677
0.205392	0.028436	0.039562	0.036597	0.096391				-44.7083	76.0558	31.0871	20.1591	21.5909
0.132402	0.145513	0.054842	0.049705	0.157122				36.2984	7.49397	13.0721	3.09743	31.6151
0.314262	0.222828	0.046882	0.073333	0.084998				-18.0894	54.4919	4.44061	-10.5779	-37.0919
0.194643	0.171234	0.072672	0.036426	0.03121				-18.266	-52.0676	42.461	-39.4112	83.1829
0.159541	0.159129	0.114858	0.029394	0.07497				-21.2598	-77.0674	-70.6478	21.6536	16.572
0.04434	0.064713	0.144115	0.125174	0.055295				-24.2902	-21.8634	90.8089	-6.71844	26.9676
0.208238	0.162745	0.032194	0.118785	0.105509				34.9859	-50.6924	27.8169	34.4735	-20.014
0.045732	0.141044	0.041707	0.068154	0.080785				9.99834	32.0897	23.7388	39.5538	-11.479
0.275072	0.160885	0.067993	0.085439	0.088822				-1.31985	-7.04822	-17.3322	29.6593	11.8301
0.1186	0.025036	0.034569	0.033449	0.111028				-12.0415	0.569458	18.2541	7.69731	32.8221
0.218476	0.063824	0.099301	0.035344	0.162996				-1.69229	33.0436	29.8732	5.07779	15.4133
0.052856	0.184605	0.15564	0.022744	0.173055				-29.1105	0.763672	-35.0782	-35.3406	18.258
0.299367	0.138672	0.037112	0.045556	0.222768				12.8125	34.2237	-14.5382	-53.7879	40.7688
0.215189	0.202027	0.050768	0.051413	0.056992				40.6393	26.0024	-10.5842	17.4053	-15.2345
0.109728	0.12501	0.037551	0.113737	0.040401				-11.6879	-22.5175	22.8928	37.6082	34.7699
0.142514	0.171356	0.03205	0.150275	0.121733				-16.7066	-14.6101	-9.67343	45.2628	6.53003
0.140625	0.298686	0.062473	0.031648	0.050675				-3.9285	20.9004	26.137	16.8838	2.5417
0.082518	0.283597	0.031829	0.110336	0.084195				50.8918	36.7045	90.7618	45.1047	31.9603
0.138662	0.18785	0.017081	0.025648	0.045465				43.4779	30.9087	48.0276	-25.5552	19.667
0.219139	0.217598	0.051509	0.124736	0.149397				-17.1255	-13.9314	9.66684	11.2625	6.56721
0.086518	0.143393	0.062356	0.069938	0.092408				45.6042	124.836	-22.063	36.2276	41.7891
0.10085	0.140765	0.027246	0.038521	0.092256				17.0214	18.4318	30.7949	26.4641	151.039
0.244754	0.055373	0.037372	0.119602	0.155906				-24.3311	-18.7305	16.5404	-32.2468	-31.5633
0.280365	0.102868	0.021578	0.033161	0.140431				5.22	-14.7778	241.457	16.4321	2.25016
0.151341	0.077446	0.039356	0.093093	0.022905				-22.1312	-11.8951	8.79376	-6.91945	-21.1477
0.097112	0.232934	0.05825	0.016466	0.204592				-29.7174	31.7965	-10.7917	5.82202	33.3752
0.227174	0.119451	0.022044	0.245644	0.147107				-10.6949	89.5702	-31.5857	2.13908	26.3135
0.065649	0.10044	0.039516	0.034485	0.204917				4.66047	1.95578	41.2059	54.0546	40.9331
0.099742	0.051334	0.043641	0.211643	0.087982				9.64482	-32.6274	5.86642	14.6002	9.55072
0.285473	0.075399	0.034498	0.043263	0.032308				-6.53061	17.9419	-8.67072	11.8563	-16.9374
0.169761	0.201888	0.023327	0.119279	0.028919				-54.027	0.839508	-52.6153	12.4663	-16.9199
0.185343	0.133686	0.034057	0.032437	0.195266				-39.4572	20.7042	13.3729	31.0739	56.1693
0.168392	0.108271	0.053603	0.075697	0.12605				-52.2896	17.2566	-47.6594	32.3988	34.9654
0.175626	0.24789	0.03119	0.113935	0.035023				27.145	-18.4666	36.2495	-10.528	-100.179
0.260455	0.095183	0.050207	0.031246	0.148067				70.3283	-1.49213	-2.76875	41.222	11.4224
0.160374	0.136565	0.049019	0.015293	0.080225				77.542	45.4662	-13.5006	25.8215	44.3093
0.183535	0.195052	0.035024	0.035716	0.143813				72.6672	59.4727	-49.3911	-16.5638	-2.74205
0.300844	0.230304	0.036171	0.080692	0.046684				31.7953	-15.5255	-20.7807	-32.2361	24.3008
0.078699	0.134863	0.050995	0.121973	0.082793				-28.5354	4.04945	28.9439	62.1535	20.5789
0.138992	0.064055	0.035924	0.184973	0.276221				-60.7979	32.9084	-14.2032	-3.88543	-5.43317
0.102983	0.089031	0.016128	0.125197	0.127341				-8.87837	-27.8742	-30.9103	25.1083	3.26102
0.134023	0.109574	0.062463	0.064366	0.084046				-11.338	-11.4949	-23.3631	10.7542	13.248
0.219059	0.036471	0.070352	0.04301	0.203804				19.997	-53.0434	76.0882	-28.6252	-2.24573
0.199744	0.079072	0.049132	0.101536	0.160977				75.2977	-13.0099	54.5387	8.07153	-4.75979
0.245537	0.131631	0.071686	0.069493	0.180087				13.7209	34.0395	-12.8788	20.3093	18.8691
0.113423	0.049216	0.095407	0.039793	0.026123				-60.2813	45.7657	26.1569	69.6354	-9.45143
0.043845	0.098143	0.028601	0.055897	0.12596				21.0532	-14.1923	-61.8768	-22.8204	-16.728
0.095815	0.038441	0.099964	0.136318	0.03967				-63.3143	10.8851	26.3447	202.564	2.57664
0.202472	0.014774	0.028818	0.041231	0.197396				6.45389	68.5415	-60.795	57.5198	-6.4865
0.151988	0.036908	0.034628	0.100649	0.206893				-6.774	-4.61514	25.0837	29.0723	10.5305
0.158367	0.146177	0.027419	0.117911	0.098265				-33.2958	8.06307	41.9531	29.9657	147.903
0.116876	0.158841	0.059274	0.108255	0.141062				20.4341	55.3724	5.6214	186.092	-42.4519
0.261926	0.044952	0.032193	0.044057	0.171011				-0.0506897	13.1309	-72.8953	-73.4946	72.9485
0.199744	0.110706	0.029013	0.033286	0.070102				-5.78925	2.78873	10.0729	34.2686	9.41533
0.263346	0.166367	0.040686	0.21052	0.029868				30.151	47.999	-20.7556	74.3272	-6.58277
0.026287	0.062684	0.031626	0.064932	0.051912				11.626	-4.09185	6.10162	-31.9562	-1.55962
0.106857	0.205717	0.023759	0.028093	0.170552				-14.1805	29.9947	-38.9493	67.4207	-22.0532
0.189944	0.070728	0.096329	0.053854	0.018101				-9.14456	22.3579	182.166	26.8844	-32.754
0.13165	0.041045	0.100091	0.079187	0.104768				64.0376	20.1682	195.586	21.762	15.8747
0.162826	0.088031	0.049742	0.031721	0.174478				-35.022	40.751	35.6914	6.73076	7.3387
0.251153	0.035196	0.026701	0.157443	0.047031				8.49457	67.591	14.8325	13.985	37.2073
0.09655	0.165034	0.044455	0.032539	0.101862				-39.382	-8.65923	-37.741	19.9317	-15.0315
0.22617	0.100914	0.049268	0.107716	0.088978				-11.6457	8.24432	-40.2208	13.2356	-19.1279
0.124063	0.075388	0.021356	0.072574	0.113347				-32.195	-43.5915	7.286	14.3931	-7.69228
0.273368	0.058293	0.067323	0.097431	0.229352				34.0493	-8.82141	19.5521	10.2635	19.0962
0.26611	0.242456	0.023183	0.104346	0.104431				-7.62006	51.5229	-3.20583	-4.49651	98.105
0.090209	0.136254	0.029274	0.045527	0.059798				-45.1503	8.34335	0.751007	-5.57961	102.67
0.117462	0.161031	0.041602	0.019434	0.057314				27.7938	-55.1136	93.1068	-9.04095	-8.07716
0.359698	0.113232	0.065043	0.119985	0.104469				-5.32288	33.6252	-7.4335	47.6299	-28.3187
0.117711	0.162736	0.042754	0.122949	0.084803				-16.2492	4.61797	35.1647	1.73944	-10.3956
0.215614	0.098663	0.038227	0.027461	0.044439				13.8925	5.22823	32.0191	3.79866	92.0911
0.065502	0.075036	0.010616	0.022905	0.041305				18.9383	7.13246	-23.8827	26.7523	-19.1893
0.117359	0.173597	0.060978	0.025083	0.023275				7.63879	30.7309	33.4162	-45.7369	19.5476
0.14576	0.128336	0.028154	0.057917	0.195542				16.2834	59.5231	23.5079	84.5715	2.66204
0.13994	0.157844	0.022259	0.015511	0.073091				-35.8029	-7.4855	59.3395	14.8755	-16.3229
0.056507	0.115714	0.03843	0.124134	0.095218				-11.3318	137.123	-2.81203	16.7678	-12.8502
0.170171	0.046192	0.030617	0.088066	0.050795				-26.615	6.7386	66.7121	21.512	28.0141
0.08941	0.066412	0.01916	0.166783	0.158325				9.55627	30.9083	-38.5073	23.2076	-13.6767
0.112294	0.050968	0.034424	0.05712	0.155988				-12.1726	46.1007	-38.3362	2.90891	5.27051
0.121179	0.111945	0.058227	0.128241	0.177711				37.4575	13.2481	95.5624	-9.14497	-20.5168
0.241719	0.139807	0.034258	0.144413	0.039989				86.7911	-18.4468	-64.6519	5.25079	15.6285
0.077009	0.095593	0.033951	0.059716	0.026683				26.2117	32.4986	-19.6127	-14.1261	-35.0405
0.182798	0.080116	0.053202	0.04107	0.068547				3.32178	-59.199	-57.6222	25.9367	-19.3111
0.157087	0.214519	0.035142	0.13628	0.19416				-48.4631	3.86212	50.3404	-10.3795	-38.1209
0.065238	0.22984	0.049247	0.156646	0.095616				42.7032	6.09297	42.7422	62.1966	-20.4797
0.148076	0.201025	0.091348	0.03666	0.131324				-21.585	7.65347	-5.80031	-23.6112	37.7765
0.159188	0.067447	0.034541	0.033719	0.179274				-42.1662	24.7019	51.7521	-23.6112	-16.6035
0.103849	0.207224	0.040678	0.20009	0.030158				-27.5216	44.7063	1.35408	35.4814	25.1795
0.22065	0.133448	0.039458	0.035007	0.128413				-5.41196	30.2426	3.03329	17.4449	-27.039
0.109217	0.046604	0.032564	0.096785	0.129095				-7.03964	-3.35071	-0.144653	53.3305	-12.7807
0.044163	0.082231	0.023946	0.021813	0.153879				-26.2699	-32.0466	134.493	-0.937134	-9.0592
0.236933	0.118547	0.035068	0.043513	0.063041				-13.9511	25.6379	17.1024	-16.8061	4.20928
0.074171	0.022058	0.034135	0.134714	0.128425				5.43668	1.01244	155.102	-50.4755	12.1635
0.235932	0.156134	0.03444	0.08393	0.193338				16.6395	-2.60889	-25.8319	66.6305	14.526
0.111616	0.106395	0.054217	0.0938	0.105602				30.4356	-55.3913	18.2862	39.3295	-9.84311
0.182356	0.0604	0.039851	0.057023	0.113907				26.2307	21.4962	69.7391	-27.7441	-14.3239
0.041988	0.060074	0.025392	0.022595	0.196021				-21.5744	14.7136	118.041	18.4047	29.3516
0.168923	0.064527	0.056361	0.041371	0.043648				8.53816	1.83669	21.1002	-16.9965	-2.57201
0.227934	0.051299	0.041229	0.032381	0.13533				31.1653	-26.4569	40.0944	-19.3149	-16.8451
0.119949	0.249905	0.023784	0.104454	0.08249				-57.0687	36.4256	129.658	15.4658	-21.9179
0.148174	0.052577	0.152985	0.053802	0.066483				11.0542	-8.12574	10.1756	18.9836	0.195984
0.176695	0.10983	0.065014	0.04039	0.056964				-59.3537	-3.53069	-76.5711	53.0928	-6.78128
0.127679	0.163852	0.036677	0.079617	0.076777				80.4044	-47.2195	272.404	-11.4472	26.9491
0.292694	0.079107	0.061568	0.053814	0.13864				-0.40538	26.3336	-27.4672	-8.73631	-16.3859
0.188844	0.04039	0.069584	0.020396	0.080783				-25.1038	52.6561	-30.6582	39.2539	-4.83787
0.172677	0.038764	0.039153	0.209654	0.14254				-1.92717	-6.68118	31.3588	4.50109	29.4541
0.214771	0.13513	0.057283	0.021416	0.016003				28.5894	-57.2492	69.1802	2.71141	80.2313
0.148475	0.120738	0.040525	0.099577	0.094422				7.75568	38.585	1.6857	49.9305	-27.1821
0.064652	0.039423	0.058457	0.203449	0.050358				28.7409	-4.13014	-10.1294	13.4441	-25.5353
0.300287	0.111199	0.08453	0.081126	0.117799				31.412	-11.4614	16.8408	11.4547	4.51913
0.151157	0.038432	0.037412	0.032457	0.049768				-9.36481	11.5366	93.836	22.3987	78.1853
0.228109	0.074405	0.031866	0.026253	0.043185				93.7327	30.8193	7.03052	14.4294	38.3352
0.166527	0.050956	0.033054	0.023901	0.052409				44.4354	26.9037	7.28202	56.1198	7.07411
0.205763	0.093313	0.048885	0.044073	0.082493				-26.7864	38.8909	7.21031	8.83606	-12.3732
0.043429	0.142792	0.036351	0.038691	0.173687				-43.8833	-19.2086	48.9501	-20.4478	3.02971
0.136719	0.065401	0.033123	0.084674	0.037096				25.6586	-16.1272	-6.1647	-1.09032	45.2
0.315241	0.114246	0.02067	0.044511	0.070897				-20.7841	-77.9663	20.0513	102.842	68.1519
0.231936	0.032978	0.067871	0.023003	0.164753				10.8293	112.827	30.6636	-1.54625	-19.9015
0.039868	0.091291	0.047451	0.117219	0.021677				44.7213	-4.22186	35.6718	-19.956	-51.1624
0.028309	0.0441	0.021195	0.026473	0.089761				-26.3199	-6.87619	-70.8878	-19.956	-8.28291
0.177729	0.249003	0.063592	0.136719	0.043165				0.322495	3.20265	-70.9555	-22.9642	45.3276
0.065218	0.185389	0.053826	0.153377	0.048504				-4.19112	-20.8392	36.9937	53.1714	-37.1569
0.152565	0.035273	0.02779	0.092039	0.128549				27.1017	23.8362	-12.3147	-29.9031	-17.6686
0.202313	0.052983	0.032635	0.147151	0.036667				-0.728035	-13.3161	-6.5838	69.0766	-9.8605
0.142806	0.161209	0.158713	0.070754	0.113697				-0.853241	-29.0185	-50.2962	36.9235	-14.6548
0.194152	0.090189	0.047558	0.161216	0.09687				-1.09375	31.2095	18.2765	5.61957	-47.8324
0.183793	0.04618	0.018522	0.184016	0.082212				15.4066	-19.4063	64.5935	-34.2889	-18.5039
0.123538	0.050294	0.044328	0.048989	0.118268				17.674	-52.3502	27.9737	-36.4409	6.74146
0.188543	0.146459	0.043559	0.077746	0.106183				-23.1485	-42.9769	-48.1353	163.606	14.9401
0.25883	0.068803	0.029037	0.031105	0.056357				-15.3808	44.4085	-27.0078	133.627	-40.2371
0.266962	0.067998	0.084735	0.13494	0.221862				-1.28413	-7.69282	-31.4087	-11.8025	31.8438
0.097404	0.046939	0.059492	0.192418	0.080496				-31.7396	-37.8086	-1.7314	59.9136	24.8737
0.033388	0.038167	0.027956	0.051175	0.131283				-28.7184	-7.94759	143.517	12.4885	33.7721
0.234555	0.037719	0.037643	0.131564	0.04053				41.6133	55.9312	15.2875	-7.46042	17.1476
0.36875	0.210858	0.067267	0.030648	0.180913				14.439	-18.3567	58.9035	-8.92458	-15.1741
0.249969	0.168684	0.062352	0.077671	0.079163				-31.0753	24.7401	1.31593	22.2477	17.364
0.041599	0.22377	0.020665	0.19598	0.063597				2.64711	14.3687	-20.048	105.003	-25.4562
0.183263	0.09423	0.028199	0.027853	0.041412				-12.6196	10.6333	139.598	13.2944	-6.59564
0.110643	0.065519	0.037906	0.172458	0.063836				-7.35667	15.0144	122.64	48.9354	-3.57318
0.206584	0.118231	0.032888	0.120458	0.057368				-30.4494	9.73486	-37.3821	25.048	-11.9962
0.226575	0.028869	0.054098	0.0231	0.194785				-1.16113	67.1791	42.7076	-7.64059	8.81375
0.268081	0.032391	0.064466	0.163539	0.051357				-45.1996	-107.684	110.707	-53.2018	-41.5051
0.295771	0.042137	0.038914	0.062159	0.062968				62.3521	51.4814	47.4613	31.9416	-13.7948
0.042228	0.090875	0.024893	0.058893	0.035545				29.1027	67.4333	115.721	0.664597	53.243
0.316773	0.033172	0.115263	0.211558	0.106464				-50.4612	-36.0139	55.6594	-12.6319	-4.69832
0.234753	0.043179	0.043529	0.230776	0.159381				-37.7666	15.3503	-5.01308	22.4302	-4.90839
0.214859	0.049428	0.042667	0.085318	0.116264				-46.2748	41.5213	-4.37059	-12.82	47.1028
0.092876	0.043155	0.055435	0.019287	0.08057				12.4677	28.0896	150.905	-0.866379	57.9321
0.044419	0.141546	0.057388	0.071933	0.106243				-56.5719	47.8018	-21.86	-7.19061	66.5273
0.092544	0.052871	0.087769	0.022431	0.070551				71.752	-3.95964	52.0878	18.3503	35.2555
0.089532	0.133737	0.03493	0.039612	0.051635				-24.1975	58.7142	60.3625	32.771	13.4497
0.243546	0.093138	0.052596	0.037061	0.111263				-25.05	-4.75407	-15.4388	-38.507	48.1086
0.197434	0.034778	0.042013	0.024112	0.149329				55.0867	5.43591	49.5903	37.6353	34.3431
0.078186	0.1228	0.043115	0.089735	0.095167				-15.8701	46.0577	-29.496	-19.1428	-20.286
0.253719	0.116744	0.023286	0.093978	0.076736				28.5545	42.0315	-69.5858	10.695	18.0281
0.076706	0.14217	0.024362	0.035732	0.022394				-28.1462	22.5439	81.7786	34.5994	-40.7212
0.101387	0.257102	0.061693	0.136237	0.029856				-38.2576	3.27609	22.7915	59.3689	47.0246
0.094257	0.102427	0.033983	0.073305	0.01761				-9.41094	-19.9996	90.4688	-16.6413	7.18348
0.143859	0.268002	0.032243	0.025504	0.071959				-4.01024	-8.44019	-32.412	-34.113	-10.6243
0.036924	0.175082	0.044982	0.094449	0.199835				17.2556	2.46845	84.9855	24.4003	6.04581
0.112598	0.192953	0.046109	0.138738	0.043697				27.8027	34.1351	-29.384	48.7639	9.06216
0.251149	0.09678	0.145526	0.18676	0.017886				16.9985	41.112	-16.9874	25.8209	12.5746
0.148159	0.165845	0.027904	0.157769	0.02151				-11.0075	-4.92837	33.8084	36.2565	24.8678
0.221191	0.165477	0.078691	0.09708	0.126406				10.457	47.0897	1.96846	-12.0348	17.884
0.119186	0.170649	0.038606	0.105106	0.197841				0.226273	12.819	-53.6831	34.5426	-35.5019
0.243811	0.080217	0.036148	0.123197	0.072156				32.6377	-32.1014	-17.8744	15.1279	-42.5019
0.084794	0.139905	0.035965	0.128441	0.156231				-20.7341	6.7141	39.9119	-38.0218	-0.581329
0.084368	0.121496	0.054161	0.06231	0.015453				-3.15517	17.3415	-33.3473	-12.7066	24.8605
0.243205	0.173882	0.018301	0.12141	0.041765				-1.45811	76.822	-23.4748	17.6527	24.1957
0.256696	0.287372	0.021241	0.164366	0.094595				-13.7457	18.0701	-7.83088	30.3111	156.032
0.125104	0.086803	0.055053	0.055024	0.139062				-24.8122	18.0578	10.0315	-9.20728	-18.9125
0.249823	0.129128	0.045265	0.04205	0.024325				18.3175	-24.8281	-31.7446	-38.2072	-16.9884
0.281916	0.069831	0.018384	0.058328	0.105065				-7.59171	73.9062	35.4012	32.1573	-26.8527
0.321322	0.134987	0.038792	0.063693	0.093819				51.8954	29.5777	-57.5716	64.5838	32.0375
0.208534	0.052718	0.038232	0.122125	0.058366				-37.5761	10.9236	305.117	7.78094	4.75109
0.263448	0.188166	0.034542	0.090108	0.078468				13.2802	-22.992	7.66107	-14.8806	16.4288
0.2337	0.165399	0.040705	0.021355	0.069168				29.779	-23.9846	38.744	-20.7869	-34.1774
0.189167	0.146635	0.02228	0.031621	0.160889				-16.2889	0.320168	-12.7288	0.460236	17.8754
0.19487	0.112686	0.0423	0.031332	0.136253				45.8529	-42.6416	-2.39021	78.3809	17.8754
0.154587	0.182595	0.07262	0.111857	0.166372				-17.7539	50.047	-28.9222	39.1293	41.2145
0.218911	0.101298	0.018961	0.050684	0.053022				-15.7456	-4.63717	-4.3055	25.7999	-38.5152
0.217263	0.062485	0.02633	0.028784	0.032147				-46.8468	30.6905	-4.21004	15.1251	21.3307
0.218344	0.076222	0.018947	0.185664	0.168064				-42.0574	4.21556	-17.7525	20.3564	24.5988
0.241378	0.17043	0.02262	0.077368	0.14618				15.9194	1.63155	4.7392	144.838	19.8445
0.248605	0.200645	0.06369	0.053785	0.167893				88.8169	-12.1829	44.7851	25.5193	55.0664
0.085942	0.150238	0.023324	0.037286	0.143784				-21.2199	30.6986	-16.6081	-31.1095	30.284
0.175668	0.150203	0.03204	0.088523	0.177577				-16.8124	-12.3873	20.9645	59.9674	52.5616
0.024933	0.039308	0.053915	0.050106	0.220882				-3.28569	-37.3485	58.6569	-33.3754	10.2131
0.061907	0.081331	0.085263	0.17049	0.084449				-29.5122	64.2855	23.0093	-16.3509	-1.07701
0.239121	0.021899	0.026174	0.031007	0.089398				-19.1711	13.5383	44.9314	104.716	-21.9571
0.182982	0.066371	0.113046	0.229938	0.036443				3.13113	-8.95415	-22.5409	41.7934	-31.2049
0.189293	0.22839	0.023035	0.037241	0.083645				-15.6985	22.1587	-44.4574	-8.08299	-14.1515
0.173663	0.232485	0.022202	0.189038	0.143784				-13.6358	5.41673	77.358	40.9136	125.829
0.160614	0.085751	0.023957	0.041562	0.024624				-8.89034	-37.023	14.6371	57.4016	12.4803
0.071945	0.129419	0.036258	0.04089	0.133515				-39.5507	-23.8181	37.093	11.7398	25.8826
0.188305	0.21741	0.022375	0.107659	0.02703				-1.49815	1.89717	104.687	4.30228	-27.0526
0.132722	0.043468	0.024188	0.132614	0.033172				11.9975	70.8608	25.6159	-28.739	9.85384
0.204067	0.228044	0.023112	0.24987	0.156631				9.45219	-6.15187	12.8067	54.2897	70.7362
0.171813	0.043616	0.055755	0.070535	0.136625				-45.4289	35.9851	82.911	28.0648	27.8413
0.061215	0.101904	0.025081	0.158734	0.172062				26.4277	12.6718	33.4702	16.5336	11.1153
0.167878	0.078977	0.038757	0.018957	0.132199				-30.7971	50.0624	85.792	4.98863	21.63
0.159031	0.041999	0.019166	0.168341	0.048593				-32.1766	-21.1805	81.865	-0.968246	6.66504
0.139462	0.061608	0.131882	0.031218	0.094601				69.228	-21.7174	13.3466	125.62	-4.11369
0.047864	0.039784	0.030091	0.098196	0.023608				26.7031	11.3317	-21.8886	-6.84608	2.72115
0.211273	0.15094	0.034907	0.028821	0.025543				14.7986	29.5958	35.4421	51.6125	2.72115
0.134567	0.215626	0.016342	0.033255	0.145165				-23.3605	-4.31998	26.2195	27.8268	22.7698
0.201242	0.111953	0.035656	0.103386	0.036517				2.47661	18.9121	-21.3888	-18.744	-16.5082
0.212867	0.274102	0.028006	0.025075	0.081711				-45.9716	-18.7795	133.014	-22.3082	41.7966
0.033106	0.183881	0.035596	0.127671	0.15937				41.1933	32.0142	20.3206	24.6297	2.14778
0.118762	0.087271	0.081654	0.070147	0.135666				-37.3307	19.2975	-70.646	62.759	-1.67688
0.187346	0.050561	0.024333	0.106216	0.128412				-11.4204	-44.5908	11.8661	33.6318	-18.6468
0.131446	0.048203	0.035413	0.044804	0.200783				30.6229	-1.97409	30.1265	-36.1161	2.69782
0.312617	0.122062	0.020965	0.144866	0.058218				11.5154	23.0326	3.69534	39.6545	3.33189
0.126185	0.06425	0.05443	0.10102	0.048546				-35.5775	5.43558	-43.3618	-34.265	51.0093
0.26866	0.02632	0.024046	0.017827	0.169078				20.6443	-53.993	-17.5915	14.0082	0.539383
0.071156	0.110156	0.074028	0.029825	0.160756				-18.3777	-8.80646	-2.61456	-26.7295	11.2272
0.158074	0.07854	0.022552	0.02645	0.04163				-5.18735	39.8599	-6.63181	6.13708	-1.1918
0.019663	0.147207	0.04419	0.106266	0.23403				-5.18735	44.5928	15.7819	21.2399	-18.1712
0.206902	0.080412	0.039911	0.05364	0.202801				-10.6166	-4.2845	103.8	20.895	24.0662
0.083699	0.072838	0.010154	0.058301	0.219298				-10.6218	12.8938	-3.14384	-43.3792	-1.71848
0.139751	0.103546	0.016719	0.049914	0.106182				20.423	58.8258	9.38979	-28.4574	-3.98938
0.161855	0.061307	0.034053	0.173735	0.119373				21.6564	-5.52321	3.64702	34.4972	14.3512
0.091097	0.224927	0.020243	0.094279	0.162542				15.9454	58.969	-2.25916	19.1384	-17.3117
0.200058	0.113484	0.062017	0.096957	0.244018				8.18555	2.98689	22.8767	18.3327	22.3249
0.120683	0.145299	0.071292	0.040655	0.194486				41.1077	33.8827	43.3804	36.4469	52.5026
0.314248	0.175635	0.020038	0.125359	0.16317				-2.87374	26.2765	32.5833	-6.24831	7.43484
0.175187	0.05994	0.027286	0.101393	0.109693				23.832	41.1468	-23.349	64.0997	-17.1232
0.205336	0.104881	0.055417	0.10283	0.114351				-17.9012	26.2815	-22.6917	76.4841	21.5863
0.17282	0.036259	0.059285	0.053162	0.107674				-17.5783	21.3075	-4.60332	5.43103	10.7304
0.256774	0.246412	0.026139	0.074603	0.070307				-5.95291	22.5318	51.0024	3.08231	281.339
0.087998	0.096439	0.034764	0.093921	0.131641				9.8855	60.347	-17.9591	-23.1384	-43.9656
0.135984	0.042653	0.020921	0.052104	0.099229				-26.6167	-12.6043	-33.7253	33.923	29.0057
0.291816	0.10714	0.021844	0.105272	0.100608				5.98907	-6.86469	-8.01273	67.4464	-61.0886
0.074705	0.092257	0.032694	0.113674	0.078021				-13.776	-17.8638	3.49759	-15.4489	16.9807
0.217211	0.137872	0.033933	0.029434	0.034133				-31.8598	23.4957	275.679	4.84341	4.6049
0.237153	0.137552	0.044391	0.037975	0.137545				36.3046	23.7709	23.3308	47.5778	-7.69711
0.103151	0.031266	0.029853	0.051039	0.102348				14.8776	-10.7942	-9.01618	16.2923	12.4837
0.205952	0.15938	0.072746	0.101659	0.02269				32.1791	11.2112	50.517	6.18536	13.2731
0.225063	0.15429	0.071568	0.056929	0.01581				32.1791	15.5554	95.3932	53.2936	172.632
0.262724	0.039173	0.125077	0.040401	0.151718				-10.4078	22.3278	218.127	25.6135	24.4308
0.174704	0.108654	0.024538	0.121354	0.191381				11.6532	-25.2421	-55.0817	-34.1662	34.7946
0.257453	0.136485	0.058981	0.122796	0.147433				49.2305	39.5065	29.5574	-3.44766	-10.6842
0.269898	0.214354	0.027507	0.182039	0.094021				-7.34412	-4.69377	-31.7672	23.6268	18.9588
0.075299	0.03688	0.030932	0.061256	0.102734				15.6908	-21.35	-10.1577	-36.6808	47.858
0.237749	0.098127	0.030964	0.041175	0.233203				2.5425	-9.74683	196.736	-18.7334	39.2522
0.145544	0.092911	0.044288	0.157705	0.015301				-8.71869	-2.59065	1.50417	25.5748	27.5346
0.2344	0.084317	0.030753	0.085897	0.035684				-22.6981	-28.7012	112.141	42.5589	2.63713
0.151629	0.081429	0.034341	0.033481	0.141749				-48.2885	-14.3368	123.632	-1.39114	2.09567
0.03129	0.023411	0.030025	0.059214	0.120527				37.0826	-35.561	76.3481	-6.53436	42.3148
0.116076	0.120573	0.031512	0.126217	0.157023				5.63271	-5.17519	-36.0122	-20.203	20.1222
0.166376	0.092482	0.166372	0.180315	0.167771				1.93564	-0.198975	-12.8642	32.9243	8.15345
0.173684	0.205335	0.049017	0.030762	0.065874				12.6931	56.9135	-25.0244	-27.1995	-0.527405
0.172739	0.040865	0.017558	0.101889	0.071443				-17.0545	-39.4377	195.33	-8.57651	2.02875
0.219516	0.146302	0.066004	0.035196	0.137736				76.137	-28.198	39.5002	40.0539	-31.7484
0.151586	0.212422	0.041914	0.032851	0.022918				34.9601	2.0325	-8.83718	-42.2428	9.0959
0.285049	0.095	0.019792	0.058162	0.111635				23.5521	4.0158	34.6881	121.724	-12.8157
0.218818	0.02848	0.026665	0.064061	0.045955				-23.4319	-6.43486	22.9228	50.6575	7.74087
0.066135	0.185598	0.024726	0.094425	0.129955				-24.1347	20.5512	45.4466	10.355	5.65993
0.223217	0.042198	0.023851	0.036376	0.095871				-45.6345	10.966	-0.629463	22.9565	10.0177
0.215098	0.114271	0.024328	0.022712	0.154313				-21.8242	-26.6686	27.7233	54.0474	-5.44302
0.109535	0.074611	0.04262	0.113206	0.107384				28.4312	-12.8487	33.4755	12.5912	11.1768
0.06129	0.148069	0.035131	0.03589	0.068671				23.4137	-6.14586	58.7981	64.0756	18.0556
0.130623	0.040234	0.059396	0.032944	0.104575				-24.255	48.2411	-14.4572	8.34262	30.3016
0.210374	0.259891	0.046096	0.025267	0.044885				-38.1438	22.8916	20.3181	8.34262	38.6867
0.244316	0.023415	0.022606	0.113649	0.091301				33.0297	-10.8615	42.6009	11.3272	-11.201
0.046588	0.096111	0.024939	0.091302	0.062909				-10.0966	-18.3643	-9.51049	36.3519	3.17076
0.114009	0.093842	0.041003	0.065173	0.140954				1.2941	-14.8842	44.8674	101.794	34.5452
0.148272	0.049554	0.027381	0.149713	0.039331				-26.9637	36.0224	86.1225	-7.33125	-22.1241
0.203666	0.048646	0.034125	0.080194	0.02887				-2.53478	47.019	7.51464	-7.33125	-0.971313
0.310916	0.014395	0.026954	0.250987	0.034492				38.0125	31.4784	50.0212	26.3182	-3.23846
0.1011	0.032097	0.081465	0.058557	0.183787				74.1288	-22.8225	89.3298	-32.0427	59.2586
0.149198	0.125901	0.052771	0.138938	0.029175				-7.94282	68.7238	-1.27017	73.8027	41.5721
0.031313	0.099274	0.023803	0.11374	0.023546				-21.3204	-11.8034	234.329	-30.2297	-9.00775
0.251262	0.064265	0.054887	0.142724	0.026732				-1.78961	29.6043	-23.0035	12.0007	65.0622
0.099298	0.034444	0.117837	0.044688	0.198873				-0.32663	-7.9726	-30.3243	17.0358	1.51942
0.186121	0.042672	0.044839	0.030872	0.237044				28.4887	61.5839	38.7631	83.3663	-25.3917
0.123895	0.248819	0.029125	0.062852	0.053812				-8.98199	3.58255	-18.5372	16.6793	-45.5158
0.038952	0.198156	0.057332	0.044403	0.068329				4.9336	11.6915	57.8256	-7.20099	18.0545
0.106421	0.168324	0.032461	0.027456	0.191282				-27.4885	20.7307	12.7799	24.9337	-5.80621
0.062999	0.099917	0.051575	0.095276	0.036053				63.9315	-13.7531	45.2757	7.05762	58.2787
0.259403	0.036259	0.030204	0.031178	0.043815				29.5417	-71.847	56.9564	30.9758	-1.62941
0.253719	0.036542	0.109887	0.107432	0.120471				-9.34586	-38.7552	14.27	0.0623322	14.4448
0.199845	0.039886	0.021266	0.048071	0.172422				-22.2942	-67.4132	8.49164	24.5259	-8.16791
0.038058	0.176892	0.024856	0.036841	0.227607				-15.5046	1.23289	89.1894	95.4736	65.0582
0.166066	0.087116	0.069656	0.049028	0.133093				-20.3916	-17.4879	55.189	53.8218	46.2996
0.215155	0.040014	0.062308	0.099577	0.051901				-12.0868	13.1374	41.7314	10.6299	27.5916
0.047814	0.033707	0.059249	0.034554	0.096301				-9.28862	20.0072	28.9422	138.968	-1.90118
0.249308	0.183484	0.038282	0.160373	0.038956				-20.021	-10.8365	28.9265	-36.5528	37.3815
0.172785	0.062197	0.049587	0.047378	0.113728				-16.9843	25.3011	27.0868	44.8961	1.24218
0.185725	0.019258	0.108599	0.020464	0.042695				1.62613	39.2527	-18.1671	27.3961	-39.7596
0.252919	0.132991	0.027203	0.028323	0.049128				0.668747	12.9923	-6.17786	-15.5707	-21.8259
0.180472	0.027917	0.04859	0.015215	0.03075				-4.41562	-20.169	-5.21725	-21.2717	29.1494
0.167628	0.024155	0.139428	0.064706	0.053408				33.3406	-24.8743	-24.1821	64.2092	13.0271
0.141273	0.116864	0.030328	0.154469	0.067265				-0.116318	27.3238	-18.6975	5.62834	16.178
0.134752	0.217299	0.029391	0.12615	0.047203				7.14709	-10.0747	-3.92741	57.6413	-20.1602
0.043602	0.036001	0.017845	0.117777	0.050964				-5.04639	-24.733	-39.7449	-2.83904	-12.5444
0.218458	0.245898	0.172561	0.180047	0.070299				1.39235	-6.0981	-0.628021	37.5537	32.5016
0.065774	0.056003	0.044185	0.054773	0.10778				81.2932	68.0728	181.418	29.9403	112.109
0.043557	0.039349	0.028318	0.045901	0.155574				-1.08571	6.41432	19.1327	8.34894	-23.7588
0.129642	0.116645	0.029472	0.063596	0.146637				-21.2091	29.7012	-8.40842	30.455	13.4099
0.196373	0.09406	0.134254	0.090389	0.075215				-14.9279	-36.6266	101.339	-29.1279	25.7005
0.168539	0.066408	0.035456	0.052162	0.07738				15.7364	18.3827	0.284431	35.8674	30.2072
0.16355	0.086575	0.050027	0.118607	0.127406				56.4556	54.9935	31.8649	2.32872	7.81392
0.252278	0.097294	0.015504	0.06911	0.039494				-19.1332	35.1932	-1.7618	15.4324	-52.4508
0.12489	0.129165	0.130658	0.052883	0.027741				44.4898	-21.0047	42.958	11.3033	-19.9231
0.088396	0.083986	0.019701	0.128847	0.128863				50.4793	66.395	-19.8797	-17.5196	-10.8688
0.173146	0.071806	0.029908	0.030232	0.096039				-22.6636	-21.4493	70.6137	-31.6279	21.7232
0.137291	0.0374	0.129597	0.152883	0.023075				23.4722	-7.47198	-28.7264	-14.4684	-39.441
0.234093	0.101578	0.079421	0.064803	0.024909				-17.9153	25.4773	-16.0039	-1.47047	31.3218
0.226979	0.103121	0.050455	0.088402	0.032244				-9.76207	14.8481	5.44195	24.0321	31.1794
0.284773	0.021486	0.033543	0.02559	0.047195				7.69806	24.5851	34.1816	53.8382	-8.32086
0.24351	0.101962	0.066577	0.031907	0.1445				-4.09821	-10.5033	27.6241	29.0579	42.5762
0.189678	0.192894	0.028439	0.099112	0.030365				10.3632	5.58209	67.8163	-17.9735	1.69418
0.178859	0.067159	0.05905	0.033316	0.089833				-38.0482	18.0009	-54.1259	26.908	8.21365
0.274819	0.14427	0.036951	0.046833	0.029003				-1.33735	-23.7609	26.477	-18.155	-38.3279
0.186683	0.091429	0.0347	0.146477	0.163639				-65.1758	-21.5499	12.7474	23.5036	-10.8333
0.057647	0.169741	0.026722	0.034113	0.065533				-5.4382	89.4944	-23.9559	12.8145	10.848
0.190523	0.072555	0.0597	0.030499	0.032669				-33.295	3.48096	17.6762	8.70763	191.376
0.055408	0.029245	0.049622	0.068989	0.14928				-17.824	18.3396	17.5643	20.1719	19.8244
0.164976	0.167197	0.065466	0.066983	0.126109				9.05969	-53.8434	-52.2161	-5.45143	-19.1504
0.28069	0.220597	0.033863	0.08942	0.063922				18.2362	-8.80322	-24.4445	-36.6189	-8.32846
0.265545	0.13966	0.112776	0.154284	0.027189				-5.22049	9.17299	-25.536	16.7354	-5.65242
0.167286	0.058026	0.026044	0.027719	0.134192				-18.4224	-1.04684	32.1995	-17.9856	1.31108
0.199384	0.031257	0.016917	0.174229	0.021002				-8.27562	-40.1411	-33.3786	17.0739	-10.3021
0.172947	0.065713	0.036682	0.105425	0.13589				14.0128	22.6254	-13.5061	36.0707	21.6151
0.208997	0.166501	0.067477	0.048984	0.092031				2.46486	30.3095	53.7565	23.9471	26.0515
0.169381	0.076257	0.026487	0.035683	0.216834				-8.59937	21.6259	46.0256	29.3311	-1.27393
0.116368	0.084087	0.081627	0.07408	0.110715				-19.6668	-11.3057	55.8319	32.9171	142.76
0.167703	0.066695	0.022856	0.142399	0.063802				-3.94794	-25.6298	21.2277	6.45293	39.5608
0.065684	0.220664	0.036486	0.079839	0.118505				68.9162	-22.9619	-11.911	-4.05508	-1.26033
0.216085	0.029452	0.027536	0.044994	0.038896				24.0766	19.6234	34.5524	-14.1287	-22.3264
0.154162	0.033819	0.0305	0.03377	0.033554				-51.2182	-10.5884	-53.3377	-13.8037	21.0413
0.191906	0.016441	0.032125	0.118233	0.066083				-1.25983	18.8009	89.8871	-11.5137	32.4827
0.228712	0.076673	0.031245	0.083103	0.087739				-1.77216	-36.2693	-4.78828	-11.5137	-20.5572
0.123244	0.100737	0.086075	0.117591	0.090912				-17.7552	10.0724	103.919	40.5787	-26.803
0.124521	0.182418	0.028908	0.025629	0.137228				76.2845	20.4166	0.219765	39.8446	-26.803
0.177892	0.036046	0.056592	0.020136	0.12423				-1.60413	97.3593	118.466	31.8037	10.3911
0.151609	0.030798	0.054329	0.089335	0.094973				-53.5195	-27.2125	-14.427	-18.1161	17.3369
0.255152	0.046318	0.028101	0.056375	0.029962				-3.08482	50.2572	27.6636	31.8076	4.34779
0.202839	0.044045	0.026514	0.023745	0.179507				40.0344	10.1152	-18.9145	-25.6858	34.9032
0.094279	0.114929	0.055687	0.038788	0.098005				5.52544	9.33055	-20.5629	-24.4863	6.83367
0.232676	0.265426	0.022854	0.035863	0.136258				32.1032	12.2761	53.8275	37.7033	-44.1619
0.216894	0.060382	0.139839	0.159329	0.029223				-1.17874	-40.7201	-29.0991	14.857	-49.1154
0.085091	0.082618	0.104154	0.031757	0.061096				40.035	11.7015	132.496	51.3996	21.7359
0.287929	0.170155	0.072781	0.192713	0.141759				1.96782	-34.4177	-19.6368	70.9515	21.4059
0.250567	0.052322	0.051813	0.117031	0.123074				-26.3447	-27.5356	59.3393	-17.2295	-13.9945
0.145471	0.023515	0.058908	0.068377	0.062462				-6.81367	25.0551	39.7746	-10.9385	-6.97176
0.147638	0.059759	0.03076	0.150551	0.052216				-21.3271	47.7455	49.0194	48.6102	2.0088
0.243762	0.166571	0.024835	0.060307	0.109946				-21.8416	19.7066	-32.877	-4.93042	4.9173
0.253125	0.180359	0.047185	0.052887	0.036603				32.7365	-29.1203	12.2048	-12.2659	-2.13773
0.288601	0.073041	0.033624	0.062162	0.149053				14.3512	38.5103	26.4288	42.8748	7.14774
0.025599	0.025621	0.034384	0.040651	0.079648				7.4848	30.8059	87.4994	17.9727	25.5058
0.199499	0.267161	0.133387	0.060464	0.045225				-3.46025	5.38412	46.0499	19.3069	12.6966
0.130865	0.243866	0.179494	0.032553	0.171348				16.584	-10.7974	-25.139	-34.4763	-5.79516
0.246759	0.156628	0.034071	0.05063	0.072619				64.136	32.0909	30.4914	50.1324	-19.517
0.298757	0.054309	0.022861	0.123707	0.100811				6.16743	59.6309	12.6358	93.3213	-24.1249
0.216593	0.163823	0.029418	0.18015	0.045986				-12.2236	-0.616089	42.5306	2.46184	-12.6078
0.154371	0.065243	0.021138	0.07641	0.232164				1.28358	-17.72	31.5964	2.56303	-36.47
0.221837	0.034648	0.075031	0.071569	0.11009				-15.5436	13.0332	24.1641	50.8606	26.8788
0.246546	0.133151	0.035061	0.061843	0.028271				41.2907	-4.19243	-5.80219	31.2077	-30.4593
0.129807	0.052139	0.016134	0.017861	0.099728				24.2841	-21.5874	6.02035	-7.35847	15.6288
0.10511	0.116984	0.022299	0.126386	0.061062				-18.5081	-21.5874	-15.6144	-53.3536	15.6288
0.217231	0.145233	0.028916	0.030932	0.020274				77.197	26.292	71.8402	-19.9778	-49.5877
0.1446	0.077779	0.027936	0.130944	0.097697				73.5316	-34.8496	44.1247	17.3234	32.0365
0.128226	0.117507	0.035235	0.062923	0.046636				51.0237	6.00102	-97.0555	177.744	3.47677
0.167851	0.024522	0.056958	0.034216	0.050593				-26.2795	25.071	-22.3498	-25.5634	37.4779
0.169967	0.217589	0.039071	0.062413	0.019401				-39.1344	22.0403	-22.3498	0.561401	51.4113
0.176921	0.08872	0.040028	0.114309	0.185056				2.35674	0.901093	36.7077	7.11569	-19.4984
0.150839	0.126683	0.046222	0.101798	0.047842				25.9387	-14.6111	-28.9524	-22.1378	46.2992
0.123104	0.099535	0.089526	0.141142	0.037182				34.1359	7.68011	11.2644	18.0597	16.5661
0.210558	0.033054	0.067215	0.032266	0.164584				44.3233	19.7301	29.4173	41.6845	-15.9432
0.125443	0.126287	0.022126	0.061297	0.098269				31.2481	5.83398	22.7709	-3.6603	-7.86748
0.189632	0.016836	0.062182	0.119468	0.028027				70.436	-8.20288	-17.1675	0.0587769	-31.1628
0.157019	0.024086	0.041531	0.024717	0.016309				6.18748	34.5571	14.8006	7.04092	38.9842
0.103093	0.191679	0.043095	0.037879	0.184272				5.65851	-11.6048	-97.8456	7.49397	34.2579
0.055495	0.162552	0.062549	0.073844	0.143793				-16.7302	6.88443	142.225	-16.134	24.2255
0.26852	0.145209	0.056288	0.090174	0.056455				35.1755	-14.7512	9.88196	17.096	1.56083
0.186183	0.113668	0.023574	0.029704	0.122528				-28.7802	-13.8083	160.876	-39.662	34.3523
0.082432	0.068086	0.031783	0.175325	0.041945				-26.5365	-37.4359	-44.8592	-39.662	-33.3755
0.23451	0.196282	0.026757	0.027774	0.179591				17.7054	-24.83	75.0538	2.24692	-19.44
0.09376	0.089342	0.025496	0.045498	0.209303				-0.151672	11.1783	98.1338	108.508	-0.364716
0.139625	0.068047	0.043979	0.029684	0.126636				21.6593	-40.2503	-11.3409	-25.7339	13.6867
0.126593	0.120592	0.044039	0.126313	0.124687				-6.91512	9.93103	13.3525	-19.5565	-5.95573
0.115328	0.050478	0.029677	0.040975	0.148712				-13.9614	-11.2059	394.642	-39.6601	8.46471
0.094559	0.091285	0.025456	0.129978	0.022385				65.6133	-4.08061	-4.74786	20.6213	-24.3007
0.269291	0.186772	0.017511	0.128633	0.140116				2.25603	-2.36002	-4.42672	-14.1151	8.55237
0.21259	0.048528	0.027293	0.076856	0.038386				91.333	36.9825	82.0271	-33.1729	-4.19205
0.172612	0.107915	0.09645	0.043912	0.170304				8.14359	2.30073	-8.08871	54.0042	-33.5168
0.145302	0.080982	0.015947	0.123054	0.133962				-75.656	1.67346	36.4743	-7.25544	24.2959
0.035552	0.042177	0.024117	0.028796	0.172051				26.7006	2.53104	-2.86446	2.22049	18.5734
0.14367	0.074524	0.038055	0.155405	0.058225				-9.75116	54.8408	-20.3743	-14.5526	-5.99243
0.188107	0.02399	0.033617	0.044078	0.113295				56.6822	3.06181	46.1072	-20.3009	26.543
0.198592	0.02177	0.059498	0.049183	0.087416				-87.754	4.87512	-35.7719	-59.9703	26.543
0.150308	0.041071	0.034275	0.066856	0.162833				16.7069	-31.3227	-7.95784	11.7529	10.7263
0.179169	0.116507	0.083914	0.130188	0.162496				20.8583	26.2404	81.3538	-26.8905	10.3795
0.031308	0.105193	0.05707	0.123733	0.065915				4.85889	36.384	-48.2334	6.56335	8.35684
0.221889	0.077286	0.040349	0.102109	0.092206				-12.4121	-1.25113	34.7032	40.445	92.0534
0.079192	0.021143	0.040073	0.034217	0.107607				8.01421	33.4545	-9.14372	25.8817	23.1468
0.236355	0.055396	0.038667	0.124815	0.119831				-16.2802	44.0269	-33.7044	25.1627	37.6897
0.253563	0.055986	0.043133	0.126956	0.095392				8.99438	3.92452	47.2049	-17.5844	26.2902
0.198357	0.18883	0.049749	0.103981	0.072478				29.2247	-16.4843	11.2748	34.0873	59.334
0.080338	0.079678	0.023681	0.093435	0.111344				-8.7149	-22.6277	105.172	-8.84325	26.0743
0.147531	0.089078	0.033153	0.037026	0.138914				-1.91127	-36.0916	31.0669	-69.8072	58.0505
0.115133	0.074562	0.023683	0.116746	0.121676				10.9267	-39.0379	-23.0148	54.0559	41.7267
0.200872	0.041105	0.036758	0.018195	0.184829				35.9305	-37.7956	2.53509	76.0593	-0.0165405
0.086524	0.079057	0.045509	0.03743	0.295229				23.9917	16.9447	4.64124	-41.9997	-8.56092
0.238139	0.201732	0.061119	0.102604	0.168116				10.0762	9.94017	-42.2741	37.0161	12.4962
0.182333	0.120619	0.021422	0.110785	0.03164				-32.7995	-38.7497	-22.5749	0.691345	16.9156
0.13585	0.040357	0.024123	0.078407	0.048382				33.6253	-4.23006	651.317	1.03349	28.3805
0.130116	0.080695	0.029924	0.039685	0.076107				1.25426	-14.31	37.113	-17.8191	43.7668
0.219008	0.198056	0.039416	0.015263	0.169661				20.3309	31.7031	167.186	5.75363	25.8309
0.225006	0.081132	0.022095	0.031513	0.056616				0.534523	-7.57178	88.329	-15.266	2.80087
0.168849	0.054471	0.046642	0.025851	0.233556				29.8156	34.9042	8.57965	29.0574	-11.2152
0.263381	0.037549	0.048163	0.02299	0.049589				20.6229	-22.7615	24.7271	-37.4904	-8.50467
0.246401	0.172519	0.037026	0.050635	0.235571				39.0251	-12.4966	-9.78779	10.4158	39.2834
0.207567	0.199307	0.05381	0.030049	0.044556				70.3954	17.3477	-23.0418	75.9415	53.5988
0.13685	0.027549	0.033722	0.022634	0.188025				-22.914	-7.91724	-23.5655	-7.18692	-22.3672
0.22211	0.044125	0.087248	0.019835	0.129208				-42.3193	-9.65393	48.3452	8.16069	30.0917
0.260491	0.17859	0.054617	0.029164	0.057546				-64.9819	-72.1641	1.83311	-57.6485	-9.86246
0.212546	0.173248	0.035777	0.029313	0.106146				-64.6382	19.7787	-23.49	39.4535	18.1352
0.165858	0.088033	0.020633	0.143618	0.118796				35.6899	-0.100327	35.1409	27.6549	-0.245621
0.132928	0.184444	0.031145	0.055403	0.09427				35.6899	30.7787	102.179	-21.4476	46.6979
0.160692	0.199186	0.048472	0.143618	0.073879				19.3726	-4.78154	-0.93763	-4.4427	11.7981
0.210996	0.08984	0.046863	0.03102	0.151692				42.5121	-29.1397	58.5461	-23.6192	31.9295
0.140073	0.124352	0.019804	0.060107	0.150177				11.9111	21.5654	32.6823	25.6946	14.7263
0.220351	0.138449	0.033004	0.030791	0.0594				-29.878	41.9304	41.2055	-15.9134	-17.9895
0.165619	0.249029	0.0224	0.051362	0.058004				-25.6609	16.3422	49.1166	-0.284149	21.5651
0.159441	0.021833	0.021744	0.040944	0.118795				-2.85959	-26.9841	4.72063	45.4004	113.148
0.21714	0.08071	0.025665	0.024124	0.257133				-19.6336	42.3125	-42.7868	-54.4604	8.01804
0.169312	0.133044	0.026128	0.115969	0.117226				-23.6942	-14.6113	14.037	21.3165	23.3731
0.106658	0.041211	0.071435	0.260724	0.183642				-23.9519	-1.17245	-12.6102	8.76282	34.7278
0.211382	0.33978	0.026419	0.170712	0.025663				-43.209	-28.532	19.6461	30.2762	97.2544
0.134496	0.036514	0.021811	0.046904	0.066366				1.69901	-23.6859	34.7616	19.257	-0.161362
0.117059	0.038813	0.060668	0.081741	0.116322				67.8143	43.3382	503.645	39.5884	27.8248
0.122219	0.127061	0.061219	0.057286	0.020333				5.14542	2.84292	5.13976	-11.9025	0.578827
0.098786	0.055772	0.053898	0.083873	0.03549				16.6956	22.6637	42.1827	-2.07715	-34.5244
0.060309	0.152676	0.051194	0.018583	0.026789				56.4453	14.646	-34.3357	32.8152	24.6463
0.054512	0.164863	0.098674	0.027247	0.057323				-10.4	-19.8902	178.253	46.259	-27.925
0.159469	0.053787	0.026692	0.025762	0.06798				-73.2275	-5.75066	8.19822	-16.1845	119.267
0.201216	0.113455	0.025469	0.034013	0.17279				-3.09213	-2.14521	51.2639	58.269	33.7037
0.182824	0.081896	0.094451	0.036662	0.060232				17.9014	-4.44994	4.50615	-15.8651	119.124
0.058533	0.076723	0.037655	0.027617	0.061557				-9.28017	-14.2851	15.227	12.1928	-6.28682
0.156855	0.143577	0.203108	0.084964	0.114484				4.74646	38.3211	19.1545	54.214	83.8147
0.196699	0.119988	0.017978	0.08567	0.224202				35.0765	73.1466	49.7943	57.0541	2.33731
0.133865	0.203224	0.02948	0.13245	0.219411				-0.48996	-2.60892	-13.5626	-0.948883	9.31074
0.194912	0.053423	0.054301	0.161738	0.021222				15.9598	25.5945	-27.2629	0.225838	-29.2862
0.153161	0.074435	0.044802	0.031295	0.120851				-13.4058	25.1595	-49.5147	-21.0899	86.1208
0.201412	0.198937	0.102555	0.084306	0.117574				-11.9478	0.0374908	6.31512	-21.0899	25.3735
0.175174	0.051755	0.028647	0.075998	0.058194				13.7389	-13.9987	160.684	-26.5703	-33.0828
0.218314	0.141839	0.021911	0.178202	0.064835				-15.6322	-33.61	84.8182	69.1563	21.7134
0.228336	0.058171	0.014313	0.115669	0.040468				-38.1564	91.8772	97.6526	45.7654	-3.49472
0.198846	0.098499	0.038772	0.050009	0.083524				37.9286	11.9676	-31.9997	84.3883	-19.7906
0.056103	0.292561	0.045051	0.063199	0.169931				72.6297	25.0242	-10.5647	-36.6866	-5.38188
0.178563	0.182134	0.056436	0.02331	0.096447				10.6076	17.1411	-12.445	10.1571	36.1872
0.098522	0.112254	0.030747	0.047792	0.091657				-55.9418	32.6174	-9.67612	-16.6054	40.8027
0.139252	0.146072	0.086662	0.088498	0.026049				37.4834	25.9795	-27.2044	5.82416	-16.6946
0.180311	0.181773	0.028777	0.065794	0.035372				-20.9603	-26.8588	-53.8934	30.4409	2.13965
0.173643	0.086714	0.040666	0.082101	0.063689				2.08405	2.61388	19.0938	21.587	119.486
0.214296	0.162451	0.033967	0.03656	0.113035				21.0134	7.8954	25.6462	1.99033	-3.36099
0.145502	0.038148	0.068635	0.025236	0.02939				15.8859	17.8924	38.3043	12.4731	12.5908
0.265409	0.272516	0.032972	0.087853	0.149094				-6.50397	25.9535	-48.8583	25.214	25.4448
0.070971	0.189788	0.057192	0.032608	0.08171				-22.7712	22.3053	26.977	42.1125	-15.2984
0.207606	0.02288	0.050703	0.107481	0.250158				38.4984	34.6221	129.752	-8.08928	198.322
0.21131	0.114723	0.023827	0.056825	0.044525				4.55917	41.4029	-27.3247	94.1453	-53.9058
0.15185	0.12911	0.034809	0.154004	0.041481				-36.5108	12.6159	83.0602	-3.5426	-34.9514
0.189295	0.155827	0.069358	0.038505	0.087293				-33.8212	1.23633	-11.3511	19.8531	-9.40168
0.159342	0.05335	0.045126	0.163471	0.092698				-11.5013	41.8365	-12.5116	17.3622	75.2798
0.272198	0.053514	0.091821	0.147216	0.109944				28.7218	9.84319	45.5949	47.4659	-34.9236
0.072131	0.053289	0.030558	0.035594	0.079751				14.2214	9.74117	0.635918	-10.1455	138.042
0.04427	0.116084	0.046927	0.09445	0.0232				-33.5993	20.1921	-11.1769	60.47	138.042
0.068715	0.282541	0.045056	0.050122	0.091235				-16.9322	18.1471	184.382	39.1405	-6.57455
0.073185	0.077259	0.05233	0.14876	0.097696				45.2885	-19.4317	11.0179	0.732422	-2.12985
0.293975	0.101131	0.044174	0.22035	0.171727				38.4344	35.7723	74.1187	2.51453	2.57178
0.179541	0.180598	0.027642	0.04628	0.161244				32.3479	35.7723	2.89101	167.472	16.288
0.089269	0.101889	0.041554	0.060322	0.029319				-19.2212	10.2739	20.3706	50.3274	25.5044
0.119971	0.164674	0.030169	0.063086	0.114972				64.1243	4.17102	395.46	39.3261	-47.061
0.209642	0.036933	0.038149	0.031962	0.107593				29.6073	8.19969	-19.2606	39.3261	13.8535
0.243278	0.091951	0.053441	0.07118	0.115507				27.3214	-28.7084	8.90518	152.527	-48.5231
0.262761	0.117667	0.046985	0.043866	0.106349				-7.18538	-25.1995	-18.6702	22.5264	-29.9613
0.069232	0.197555	0.044413	0.030224	0.061148				3.47463	31.6261	35.8101	74.2951	-6.16046
0.177752	0.186252	0.021575	0.122612	0.101693				-16.872	25.2518	72.495	-3.12332	26.9617
0.156625	0.099622	0.031267	0.028938	0.02938				-39.038	-11.0978	-66.3399	24.49	46.9327
0.219558	0.237813	0.051452	0.030842	0.063457				-11.4534	10.4334	-14.1905	-28.923	17.1642
0.205152	0.234117	0.01841	0.182777	0.226728				-27.8578	19.891	29.2289	23.0248	23.6039
0.027576	0.041181	0.02176	0.059996	0.121315				39.5063	-7.99298	-15.5587	62.4519	-80.3858
0.064883	0.244088	0.034752	0.108888	0.147846				5.32208	18.7983	184.665	17.6593	22.97
0.106745	0.03417	0.021653	0.040951	0.027757				-23.8734	-11.7266	16.8913	-1.54187	166.974
0.210504	0.06819	0.023948	0.122155	0.154411				-48.8847	-14.7416	85.2063	58.3157	47.6871
0.142283	0.225773	0.01871	0.065451	0.065109				-42.1326	3.59589	-28.7023	49.9582	46.0423
0.272546	0.031651	0.045011	0.188041	0.236793				4.808	-10.8508	5.50122	5.90668	10.7912
0.121938	0.098023	0.142094	0.107667	0.052617				42.2638	-20.6207	54.4889	23.2504	0.194717
0.228444	0.290397	0.020248	0.057123	0.052482				7.02304	70.5048	-19.7551	58.7539	1.25454
0.143969	0.131171	0.05325	0.039727	0.051214				-6.20348	6.77824	55.6374	18.0135	26.2762
0.138836	0.173051	0.036603	0.102123	0.105805				-30.4173	41.1054	-28.9243	16.3901	60.4631
0.174708	0.089459	0.027568	0.102497	0.19247				1.9066	-32.1339	68.8349	67.5519	-11.2531
0.209623	0.041535	0.026116	0.105056	0.106153				-22.6903	58.6752	-9.21142	-40.3966	-12.313
0.080024	0.083135	0.062193	0.152743	0.203116				8.1465	-5.16988	16.8611	41.3391	9.57499
0.22644	0.062022	0.029799	0.046534	0.168529				-38.1351	35.2946	60.8739	-2.53485	-2.9201
0.174425	0.075844	0.031647	0.172712	0.046992				5.66324	10.0525	35.8008	-8.38063	51.7462
0.199093	0.075587	0.049981	0.038639	0.042892				-15.887	40.5559	-33.2638	32.2598	48.7144
0.196166	0.188743	0.029443	0.185796	0.021047				-4.002	23.5119	0.1754	-23.1962	-18.2338
0.112455	0.054977	0.032182	0.08123	0.096572				-8.37485	11.1642	-1.87901	-52.2718	22.2855
0.216674	0.104533	0.035685	0.057503	0.180476				-28.7043	-3.86452	-36.9016	-52.2718	33.1074
0.144638	0.161652	0.016793	0.044923	0.044801				-10.6149	26.9595	70.1283	139.1	13.2904
0.131357	0.169559	0.05283	0.034204	0.052658				4.04842	-4.9063	41.7423	-43.978	17.6791
0.149605	0.059543	0.025019	0.01906	0.082926				14.5302	41.0727	41.7423	-2.28558	-39.7428
0.160098	0.054339	0.056794	0.028171	0.11296				41.8158	48.655	44.0289	15.7896	-11.5542
0.028836	0.094598	0.032399	0.081124	0.108816				-8.43907	42.4309	-3.35785	11.4454	-28.8303
0.188646	0.145418	0.052269	0.020331	0.144014				10.8553	-18.5778	-22.7551	23.1142	-13.9522
0.070974	0.053212	0.02372	0.037774	0.112062				44.0297	31.7978	-43.8337	63.6872	30.5049
0.162799	0.178328	0.052186	0.026067	0.079053				10.6302	-2.53506	14.9385	44.1475	10.1767
0.041658	0.069178	0.02565	0.129284	0.087966				-8.08173	39.9526	18.7382	2.64444	36.7465
0.211104	0.241616	0.016001	0.024068	0.124859				-9.22227	18.7286	9.61617	-20.6864	12.9183
0.197108	0.058505	0.025746	0.102624	0.034153				14.3098	5.21669	13.6359	-63.3045	3.37196
0.124988	0.212258	0.069489	0.123236	0.147605				-10.6875	25.1424	-63.208	-12.0845	2.13187
0.068677	0.10543	0.03301	0.108085	0.126372				29.7299	18.6037	-21.6339	-22.5046	2.13187
0.209205	0.074854	0.04691	0.041375	0.085875				1.68298	26.5196	-21.3533	-25.87	-9.16419
0.220448	0.115813	0.020288	0.073904	0.076321				9.78307	-10.8479	-14.3571	-5.67712	-25.4212
0.228986	0.076433	0.02311	0.16338	0.144709				-20.388	1.26537	-3.19296	11.0712	-7.16005
0.150657	0.030643	0.033642	0.028271	0.112669				-53.2119	-16.9223	32.2882	-16.6137	-26.1789
0.250994	0.070832	0.045264	0.087752	0.078072				33.2234	28.0885	79.2483	62.8572	1.63934
0.139877	0.094344	0.078815	0.10509	0.248794				50.4185	46.5289	1.48884	-24.7034	4.5854
0.035967	0.088354	0.043672	0.112267	0.038456				-68.3914	8.77679	81.5977	-15.033	34.4556
0.223954	0.224807	0.018243	0.13598	0.162384				-5.20192	27.1815	45.9401	46.7849	-18.6945
0.191993	0.121782	0.01581	0.081212	0.018566				-4.83644	-29.6822	-24.7863	-10.1717	11.4481
0.259654	0.081033	0.153841	0.177532	0.147912				0.900436	40.9216	32.4359	11.839	-20.8629
0.078938	0.225508	0.058158	0.066684	0.038987				16.4104	1.58669	21.4237	14.0387	207.622
0.253457	0.242389	0.031067	0.04052	0.132309				1.692	-22.7115	33.7521	9.06691	4.16957
0.268577	0.115156	0.050392	0.071267	0.103707				8.1172	10.3094	104.2	56.2119	-17.2826
0.131758	0.205978	0.038634	0.024476	0.142731				36.5386	10.5094	27.2488	13.5192	72.4899
0.186778	0.220289	0.052804	0.020702	0.182099				14.6439	-14.6384	-50.1911	37.7046	22.9189
0.401001	0.060974	0.026147	0.037444	0.12613				40.8564	-13.536	114.254	-1.66508	31.8452
0.139422	0.111727	0.045187	0.091339	0.055022				-13.7897	70.0965	57.2347	-5.64848	32.1736
0.180547	0.089086	0.01968	0.134029	0.147763				38.0525	18.152	56.4956	104.716	-0.960205
0.029162	0.14697	0.020865	0.160537	0.155907				34.2301	38.6667	-14.8987	19.2554	31.1189
0.076028	0.114886	0.103029	0.026573	0.040044				-73.3498	-18.2989	-8.87662	-5.60652	27.8073
0.089291	0.050297	0.023496	0.057374	0.037865				-22.5356	-33.0713	25.9943	38.1502	3.63477
0.178558	0.280084	0.035897	0.110628	0.227874				-0.638519	9.73221	-72.1088	42.8894	-10.2102
0.296578	0.065501	0.041189	0.054718	0.023745				-1.44025	5.11829	10.5226	-54.139	24.4573
0.144966	0.155205	0.077383	0.095077	0.208515				29.9617	-6.37596	10.5226	-54.139	-9.89104
0.185971	0.045357	0.042722	0.154045	0.047977				0.506226	42.1287	29.67	22.5287	6.50221
0.115531	0.138174	0.067895	0.054925	0.167156				-26.7007	-6.30353	-16.2733	-5.81035	31.0395
0.121779	0.025746	0.035945	0.054835	0.061833				10.4594	-16.0856	203.989	37.352	-14.9749
0.122755	0.061441	0.048097	0.070892	0.055589				-22.2872	19.1576	87.6052	21.2891	8.10481
0.064174	0.245733	0.020861	0.185003	0.133449				-8.18636	49.5591	19.689	10.0135	24.4779
0.196375	0.063426	0.03178	0.056277	0.140883				59.104	1.64566	4.10631	-3.39972	-16.5388
0.080256	0.175919	0.015115	0.04965	0.063369				0.868332	33.5062	20.3391	1.34652	-13.964
0.378599	0.041475	0.032126	0.115279	0.118661				45.5128	54.9712	78.9591	33.7049	45.4153
0.140212	0.190432	0.07593	0.103932	0.02315				-6.97215	14.3707	71.2366	-9.98512	32.0681
0.142874	0.100257	0.02814	0.124022	0.148859				-7.18391	15.0798	11.4332	24.0936	15.1032
0.279256	0.218054	0.024332	0.042562	0.100433				-10.5373	42.457	-13.4074	-3.89057	35.727
0.240761	0.038881	0.027709	0.04242	0.126853				-16.5015	42.457	7.04904	72.7535	54.7826
0.174519	0.194736	0.043412	0.161292	0.111967				11.5481	-34.0414	-27.1259	47.6191	-1.42889
0.178206	0.222849	0.040999	0.119988	0.048217				-6.4326	-15.3202	-32.8181	-17.3168	-25.2129
0.163922	0.043582	0.020265	0.060381	0.081748				-32.5387	45.1299	77.9246	48.112	-10.9303
0.088606	0.039445	0.067478	0.122658	0.04331				29.9968	-59.1058	42.1566	34.7005	12.6206
0.189925	0.155472	0.037057	0.083274	0.132391				-5.53568	-12.7915	-41.0323	27.292	-3.60671
0.251467	0.161445	0.227925	0.202835	0.073517				25.6997	-24.2162	52.537	48.0498	136.349
0.111258	0.165642	0.030545	0.026995	0.080319				25.6997	5.37523	35.5976	-26.3916	-3.70346
0.060566	0.088967	0.040003	0.039035	0.162355				-13.6846	26.2787	40.9194	40.8246	26.5485
0.147061	0.051496	0.034851	0.033536	0.094208				-2.00124	-1.76532	157.694	-1.90584	26.4384
0.211784	0.027183	0.018473	0.058113	0.037611				-1.19934	-26.9484	-26.3267	-25.0649	9.52086
0.227981	0.116292	0.037323	0.020773	0.075972				-36.7487	-51.5844	103.366	-37.6046	16.2996
0.141241	0.217994	0.034611	0.091437	0.159944				22.4728	26.6876	26.5143	30.7264	16.6541
0.158795	0.079206	0.028053	0.065267	0.150204				7.37014	7.27943	-17.6819	12.1506	41.2286
0.202605	0.076908	0.028055	0.101955	0.12229				9.76724	-8.95387	-2.42062	-20.0948	0.948769
0.222051	0.163964	0.041553	0.030805	0.063824				16.282	32.0561	4.70229	28.179	0.370781
0.031127	0.096671	0.041318	0.066882	0.127745				-14.6596	-17.0261	-31.8361	41.6369	47.8265
0.220289	0.085329	0.153711	0.044606	0.179644				-29.647	9.14005	-10.8441	-40.2021	39.8115
0.131766	0.137614	0.040611	0.040493	0.097104				-20.6701	-31.2569	8.05438	-22.0736	37.3595
0.054177	0.127854	0.041326	0.061373	0.140593				-19.2816	42.1902	29.9173	19.0658	-7.01421
0.028862	0.078926	0.016776	0.061517	0.193877				-23.0634	-53.6463	10.0048	9.6712	75.8762
0.139867	0.13769	0.048538	0.031122	0.089678				26.4343	-6.45509	9.35524	37.317	7.96846
0.069799	0.112701	0.014347	0.06188	0.042445				-6.60656	-24.6992	99.4152	-15.3737	-10.1863
0.123537	0.040559	0.028625	0.026097	0.027491				-22.283	-32.2185	180.313	34.6483	-17.5425
0.187249	0.162024	0.026729	0.116192	0.029595				-26.0015	-46.9635	16.4588	41.1541	17.8157
0.206088	0.048071	0.057207	0.175791	0.135464				19.0311	8.07666	125.477	-7.41457	17.5262
0.25235	0.01628	0.044523	0.036635	0.102739				32.582	34.7482	125.477	300.852	29.6341
0.130689	0.039443	0.038196	0.12078	0.036613				-14.3646	31.7103	45.9862	24.6959	19.4744
0.144652	0.032142	0.066314	0.114256	0.05231				-51.4199	59.696	-2.07518	54.8781	23.1463
0.233651	0.067034	0.027836	0.07748	0.12848				21.073	-14.2234	93.0581	115.874	36.4031
0.382919	0.099647	0.026998	0.240912	0.021994				5.48606	47.1692	-1.21382	8.21902	29.7442
0.1853	0.063358	0.03543	0.032959	0.244217				-19.4999	43.7566	-34.2158	22.7674	9.2123
0.257579	0.156442	0.02626	0.037535	0.091421				41.6442	22.2347	16.3648	14.1074	7.24181
0.215203	0.160599	0.103625	0.028836	0.050931				2.67958	-3.69416	-25.9456	42.7214	17.6009
0.039447	0.084312	0.032248	0.033559	0.161168				-57.6874	-5.53781	-39.6429	137.67	-2.64861
0.030887	0.038737	0.024638	0.047035	0.017835				14.5248	-4.52588	118.841	61.0912	29.6994
0.098995	0.185148	0.041919	0.068905	0.036204				80.4898	-44.024	-3.54958	50.0564	-4.63672
0.14361	0.113328	0.030281	0.09183	0.055304				18.4221	44.2398	-31.7887	13.9586	-14.906
0.268935	0.045392	0.03244	0.093361	0.09842				-11.9055	55.6339	66.4753	24.8508	22.9614
0.03209	0.06402	0.087778	0.244063	0.050278				44.8251	8.09619	39.4015	-0.013649	19.0133
0.213526	0.188526	0.036406	0.087036	0.047162				42.2133	117.858	2.69323	7.87891	40.6801
0.212679	0.052709	0.128551	0.106248	0.11596				-3.13013	1.06482	-44.19	21.9412	10.1893
0.025923	0.122485	0.020382	0.112816	0.146762				35.6096	21.9282	-18.1918	63.4095	-5.51065
0.321193	0.123715	0.019478	0.025547	0.079876				27.2311	39.1328	7.89083	49.6804	-9.94847
0.11933	0.087841	0.028353	0.066738	0.168626				4.5779	26.776	-2.76986	74.2873	6.0805
0.057353	0.048942	0.030486	0.160939	0.153435				-8.04678	65.9828	12.1326	-14.7483	37.1349
0.271095	0.136131	0.024837	0.028407	0.056104				2.04441	-16.104	16.057	43.8852	39.7032
0.222062	0.052918	0.022531	0.137948	0.085106				51.8734	-4.13914	13.1486	68.6757	6.74982
0.188887	0.074649	0.024178	0.046969	0.067567				14.3978	96.696	-7.52905	-9.8217	-24.0954
0.164901	0.141083	0.057372	0.048002	0.108947				-19.4103	61.2142	-7.52905	24.6328	16.7866
0.118512	0.228555	0.034269	0.044668	0.028184				27.3367	24.4284	-6.28629	-58.8814	47.1949
0.070035	0.036185	0.016472	0.064789	0.074845				52.0695	-12.3908	36.6934	37.8336	3.79585
0.168084	0.151032	0.036914	0.045055	0.063439				-21.141	22.5822	187.394	10.5321	46.7112
0.202863	0.07648	0.080775	0.024991	0.217389				13.1298	76.5428	34.7032	32.5611	-18.8808
0.18928	0.200035	0.021046	0.021878	0.08806				27.2477	8.30469	-24.9556	1.73596	-19.9283
0.203532	0.175528	0.022693	0.049288	0.112534				0.171097	30.0739	-4.09355	59.2391	22.8635
0.269337	0.229416	0.068027	0.035981	0.17475				2.30188	21.9749	65.3425	-56.3407	32.4049
0.200494	0.054041	0.041787	0.122759	0.213224				9.46173	36.2581	38.1301	13.155	37.1648
0.171328	0.19291	0.077164	0.031009	0.120295				95.0383	41.3845	-18.3542	85.4653	29.6067
0.203675	0.139075	0.031155	0.063937	0.2264				0.290466	41.5321	-41.6798	-23.0243	13.8675
0.12915	0.245155	0.027531	0.165985	0.081763				33.2018	-3.38756	29.5604	15.3693	1.55894
0.028045	0.035519	0.049323	0.078166	0.016631				17.5166	34.7013	78.93	86.8381	16.5002
0.292434	0.178873	0.045413	0.030437	0.132819				-18.6385	37.1366	-11.8076	-8.82913	20.3225
0.16187	0.132478	0.029751	0.145588	0.18374				-13.6872	21.4621	-6.77124	39.2741	13.5887
0.134366	0.039057	0.024064	0.081164	0.09714				-15.2425	37.2835	-42.6454	0.586243	25.8324
0.045771	0.183681	0.019546	0.207302	0.239053				-55.1313	53.7629	26.5639	-28.5006	34.2544
0.226801	0.16804	0.035437	0.029967	0.158045				-4.1188	54.8177	-34.773	-45.0434	-7.9908
0.216339	0.040081	0.034842	0.103161	0.061451				9.82382	40.2749	3.39416	13.0378	6.72768
0.262919	0.161575	0.029554	0.022813	0.030929				-0.751373	31.077	-31.3603	55.5274	98.2299
0.125792	0.047668	0.089878	0.040187	0.050238				-21.0571	-21.1696	-41.7438	32.2845	29.6891
0.205912	0.142386	0.065424	0.035044	0.119167				32.8553	9.93927	-33.6228	85.0468	7.38418
0.194147	0.162797	0.038586	0.034158	0.221275				-18.4397	66.9796	3.30563	18.7058	3.64577
0.179243	0.140169	0.025729	0.102539	0.030686				5.75398	34.7245	-23.2078	9.5378	-25.8794
0.169959	0.141612	0.024979	0.08059	0.04866				53.4842	-3.6147	-7.82491	18.4185	16.1123
0.225404	0.124124	0.031485	0.040442	0.190271				14.6494	39.2257	-3.41867	37.1969	-8.41187
0.194101	0.177452	0.017825	0.041204	0.128385				38.6307	41.5356	37.1141	-5.32863	82.2835
0.16468	0.197991	0.029778	0.085176	0.089701				66.9544	-45.3217	20.9483	-4.10913	8.73332
0.246203	0.113978	0.042235	0.036797	0.10259				8.04268	-45.3217	7.42783	15.869	94.0379
0.223504	0.166114	0.025156	0.01742	0.145558				25.6758	43.671	30.3356	172.077	-12.1495
0.223704	0.077079	0.034497	0.056132	0.047157				8.99633	36.1946	-8.97141	3.78651	36.896
0.217522	0.088908	0.042868	0.033021	0.042867				35.379	23.6931	49.3209	55.4302	-38.2672
0.257079	0.116928	0.022956	0.043663	0.045899				37.7244	-11.9203	-16.6785	48.6646	24.2071
0.130451	0.122476	0.106836	0.03558	0.028226				-2.60503	-63.1978	-11.7915	-4.19885	-51.004
0.181075	0.264969	0.031382	0.06987	0.147178				22.8902	29.2072	-19.619	18.5888	-49.3923
0.139298	0.112866	0.027955	0.155052	0.105512				29.9962	-28.7715	-5.61429	53.8481	14.2795
0.263766	0.064008	0.044768	0.049927	0.051663				39.3755	12.7949	25.4668	51.1643	5.01723
0.224866	0.113135	0.021227	0.0668	0.068277				8.45803	-6.89224	-26.6676	59.5623	33.0249
0.181987	0.237882	0.048661	0.022834	0.071111				8.31757	-5.29755	30.6211	1.16061	51.7194
0.043564	0.05591	0.103919	0.030013	0.037796				-36.8783	-4.04041	28.3238	40.7132	26.3335
0.273675	0.03555	0.042372	0.02184	0.067546				53.8203	34.2801	3.94271	-18.7044	-23.5164
0.202063	0.02532	0.03368	0.023199	0.125783				24.5697	40.232	33.8478	7.06612	26.2942
0.124885	0.101603	0.025922	0.121825	0.019985				-25.9758	-40.146	-11.9645	-12.8288	26.2942
0.131531	0.085633	0.028219	0.166506	0.161341				77.5442	-22.6233	7.14929	-1.5569	1.31119
0.080755	0.164243	0.025724	0.080255	0.034274				31.9746	64.2825	53.383	25.7671	-4.32687
0.170536	0.04694	0.061824	0.03674	0.013396				50.954	-38.0251	1.91259	91.6339	2.25192
0.132249	0.044705	0.093109	0.11369	0.051779				23.1973	-26.601	20.889	-19.5273	-1.40779
0.268926	0.034717	0.021942	0.07472	0.176321				18.5641	21.9878	-56.334	35.1632	-0.391403
0.293892	0.047174	0.02808	0.019141	0.030025				11.7766	45.3316	86.7505	-39.8493	21.4108
0.214823	0.120224	0.068415	0.146243	0.038927				38.0827	0.330948	-24.1464	23.461	-1.88271
0.203051	0.060878	0.050854	0.017126	0.139976				2.49741	49.4602	6.43056	87.96	173.696
0.241145	0.08631	0.033621	0.012485	0.019231				17.8797	33.1446	20.9739	43.1115	-61.181
0.19443	0.171165	0.058676	0.090007	0.049753				-12.1702	-12.8383	1.45071	79.1071	-3.49158
0.260303	0.181942	0.020937	0.031805	0.09262				-25.5635	34.1822	8.495	32.7997	-35.3798
0.156567	0.041948	0.021599	0.026361	0.117239				54.8759	5.77837	-8.7012	-65.372	18.4833
0.263254	0.026842	0.032206	0.03787	0.026477				63.8651	29.5364	143.639	10.6448	21.2399
0.207813	0.044231	0.02338	0.032256	0.18391				22.2068	39.1098	63.1212	58.5824	34.3429
0.176643	0.11434	0.018378	0.016636	0.172412				-36.1481	-15.307	26.2886	-22.7022	29.0367
0.151205	0.067425	0.029307	0.185218	0.098315				2.88443	-31.2847	29.4977	11.6663	-1.87954
0.146556	0.228212	0.036412	0.060091	0.199473				-46.9315	10.9488	-28.6335	-16.2804	30.6415
0.098456	0.032518	0.037286	0.097822	0.029439				10.2752	10.9488	-27.9735	-30.0949	-7.66429
0.070253	0.026152	0.05429	0.140668	0.029371				29.5198	-10.2316	94.334	22.0528	-42.9301
0.05758	0.096394	0.069216	0.147204	0.020664				11.5286	76.6631	-49.0438	36.6391	15.3335
0.222935	0.251127	0.023234	0.045988	0.166625				-12.254	56.0734	-8.48801	30.2816	22.136
0.162851	0.324572	0.02839	0.025472	0.207559				68.3004	41.5905	6.45135	-18.2454	-39.6063
0.303704	0.081517	0.026826	0.066904	0.124184				68.3004	22.4685	11.2261	11.4033	-12.461
0.179429	0.034878	0.027187	0.035211	0.123915				9.89996	-37.2543	-37.2786	39.0443	17.0497
0.291032	0.116072	0.037638	0.169323	0.047418				10.8756	-2.07778	-4.28488	37.4771	10.1062
0.330957	0.200362	0.029113	0.075509	0.088554				53.7508	-2.00182	16.0519	28.666	10.4596
0.090532	0.094262	0.024774	0.064953	0.149359				-0.264191	31.8429	-71.1221	6.51071	19.0965
0.098773	0.135943	0.022347	0.049364	0.129836				-1.21194	40.7082	-59.3223	-0.654877	-2.15637
0.223358	0.064113	0.031895	0.037123	0.132433				21.9662	-2.74171	-15.7126	158.016	14.8443
0.229779	0.189209	0.021411	0.018136	0.147354				-6.1264	-6.50501	-14.1229	158.016	-5.25758
0.22276	0.049017	0.032107	0.088966	0.152562				2.27589	33.3094	14.4897	50.6672	4.57175
0.155693	0.085917	0.022607	0.059908	0.063444				67.1004	0.583008	-22.8503	44.4651	63.3376
0.185537	0.117763	0.031249	0.030551	0.046747				69.9892	6.49649	0.470009	59.3417	172.424
0.154644	0.180781	0.049225	0.030375	0.081831				14.5139	18.6471	-49.6096	107.8	41.9703
0.147185	0.142429	0.017584	0.040709	0.142556				-4.86613	46.253	40.2946	56.0848	19.6318
0.232787	0.066674	0.051559	0.054111	0.091923				-6.04076	-7.49979	-3.72833	56.0848	32.725
0.216985	0.163012	0.027005	0.215979	0.112192				-18.1352	-17.961	11.0279	42.479	5.97627
0.125514	0.032383	0.125064	0.059531	0.02122				3.4447	-17.954	37.4454	21.7995	13.62
0.173804	0.159638	0.039181	0.031886	0.072608				10.5256	-69.9174	-7.61563	99.7544	-1.17044
0.239706	0.159609	0.168654	0.024773	0.037551				-22.1409	68.7968	19.7111	42.2302	-0.360352
0.059523	0.244054	0.037882	0.074503	0.048008				-10.7557	45.9899	54.4021	35.3276	42.7672
0.189002	0.042642	0.016237	0.073791	0.08055				43.456	11.6855	21.5683	-5.91959	25.3149
0.180033	0.102449	0.057034	0.06251	0.032984				-8.74448	3.35126	42.0185	47.7955	4.99033
0.084468	0.175177	0.026842	0.025496	0.043204				-14.1472	-19.891	-9.38944	-15.6224	15.2286
0.237613	0.128883	0.083841	0.032644	0.047466				10.9874	28.2551	-18.2702	21.7208	54.8497
0.222575	0.189446	0.017156	0.078989	0.030603				4.50648	132.191	-34.5642	15.8152	20.4933
0.109443	0.152243	0.018665	0.029353	0.07876				14.8285	16.9102	18.0573	51.8628	-11.6322
0.043372	0.067162	0.027447	0.018774	0.032752				-24.7884	-24.0865	-46.4671	-2.09091	10.9127
0.136718	0.124487	0.085227	0.13074	0.109326				-32.893	13.6084	-48.0622	31.6185	30.1754
0.191646	0.087291	0.025449	0.064472	0.157405				36.9046	-16.3607	-32.3136	11.4939	51.5233
0.2122	0.070114	0.017806	0.021492	0.043689				42.5053	-37.4283	48.1223	2.82425	67.6101
0.082705	0.096342	0.034341	0.165664	0.135488				0.892563	-18.7214	-18.2341	84.5344	-0.481457
0.168588	0.088192	0.018192	0.225205	0.135667				24.5295	-38.3503	214.108	44.0253	50.5278
0.063478	0.052362	0.021963	0.030545	0.135121				-48.9267	44.3503	20.5284	22.2613	20.389
0.221805	0.133669	0.044165	0.070238	0.021158				0.412308	-8.99384	18.5865	22.2448	-7.27019
0.144621	0.157831	0.021472	0.028021	0.067862				0.0746918	33.0975	140.319	-13.5721	-17.0257
0.186352	0.054708	0.035713	0.040176	0.068035				-65.05	52.63	117.298	91.0261	39.5451
0.216258	0.117121	0.024075	0.024195	0.091366				78.4673	31.6171	-2.26022	31.6138	-22.2964
0.041276	0.196735	0.040782	0.025685	0.07656				25.6623	-23.4327	2.3389	-17.8111	22.4385
0.193156	0.024031	0.045513	0.058288	0.045451				35.9494	21.4323	97.0195	1.04083	34.1551
0.166513	0.08136	0.052754	0.042037	0.100356				-14.1865	47.3995	-11.3651	125.579	-45.3896
0.267707	0.043781	0.052328	0.033802	0.057492				9.47641	-64.8058	29.5457	146.114	10.7037
0.283175	0.06754	0.023832	0.01686	0.031277				-14.264	4.13445	-6.07792	128.579	22.4055
0.186409	0.280551	0.03076	0.169184	0.071852				-19.4009	-18.0356	78.8174	21.8442	22.7429
0.136223	0.047462	0.023713	0.165244	0.072233				-20.8871	-38.5239	-10.9645	33.2029	-24.1753
0.049569	0.112672	0.032358	0.025928	0.147429				-22.8076	5.41678	-28.6361	23.5412	6.83893
0.141041	0.031294	0.029875	0.088116	0.126084				7.14832	-31.517	162.138	3.41608	30.6459
0.050415	0.175288	0.051735	0.111273	0.124838				22.4383	12.7565	-25.0526	56.9292	-9.5137
0.127978	0.054804	0.047795	0.022579	0.102608				14.2342	1.40753	-50.3378	33.6999	276.626
0.070414	0.141151	0.023512	0.10539	0.108332				30.3076	8.95291	43.5044	44.2559	24.0272
0.098803	0.047101	0.031943	0.038444	0.027723				2.18234	44.6825	173.149	24.5867	22.3384
0.142745	0.053742	0.039186	0.128827	0.179688				27.3518	14.0896	6.35449	36.376	0.681793
0.165267	0.036382	0.024137	0.072882	0.095955				76.929	-2.82652	-4.89589	9.48972	-7.36246
0.160175	0.145943	0.022699	0.04834	0.15045				66.3682	95.507	-2.10699	-33.3199	2.62759
0.082767	0.071166	0.024051	0.051173	0.078515				-8.18727	-23.0426	-53.705	-14.8112	-8.32529
0.127164	0.076709	0.104156	0.071562	0.019181				-6.1012	39.941	-53.705	52.9188	-44.8104
0.082055	0.023725	0.115898	0.155931	0.151409				-52.3851	28.2242	17.3144	31.1906	37.1354
0.153989	0.188574	0.030889	0.023335	0.099339				50.0615	33.8915	-21.1917	62.2186	10.5363
0.164728	0.096841	0.016695	0.021561	0.085796				2.26013	7.65752	40.0647	-3.91289	-12.098
0.163231	0.0525	0.02359	0.04235	0.104916				-46.7441	62.3587	-20.8792	6.27361	-25.6994
0.072557	0.054177	0.021558	0.030032	0.051426				1.05306	-14.668	-38.9288	-43.7696	40.3811
0.170653	0.023791	0.04428	0.081209	0.138801				66.1734	51.9984	-26.9564	41.8258	24.0559
0.042691	0.061698	0.01573	0.021496	0.086831				30.0228	26.2238	-22.1513	41.8258	-12.2841
0.170508	0.099707	0.030349	0.086622	0.098946				-19.5087	-14.9483	-13.4911	3.45436	29.6538
0.212479	0.068315	0.052651	0.092368	0.028876				9.7766	-39.4099	117.711	40.2066	24.762
0.225646	0.098968	0.040961	0.062801	0.15656				-8.36145	48.0764	4.72719	25.9143	24.762
0.133062	0.075789	0.018195	0.040498	0.03586				26.8065	19.9763	-20.4595	-1.51948	4.2506
0.24073	0.035349	0.036169	0.128902	0.029146				33.2765	19.9316	36.7465	-23.4234	22.221
0.040454	0.141629	0.068471	0.232982	0.10334				-7.3944	23.226	-30.5842	21.1965	3.82367
0.206106	0.038275	0.03153	0.029631	0.146102				-28.0957	39.9649	-59.7167	15.1612	30.5443
0.282129	0.067112	0.035289	0.180919	0.127128				-11.219	-0.346832	57.687	3.61713	-2.32682
0.257081	0.191399	0.022731	0.081251	0.039788				-29.6902	53.1272	-75.7474	15.7187	-3.89459
0.205324	0.116368	0.016716	0.107407	0.049293				5.39944	-78.1247	-3.02495	77.3395	8.94858
0.199271	0.025225	0.04047	0.097554	0.136781				17.0313	21.8201	30.8928	-10.5294	24.641
0.135764	0.121014	0.02275	0.150625	0.066232				9.17036	-1.8095	7.9593	54.1303	7.87686
0.101076	0.1269	0.059213	0.038811	0.14501				-13.4852	42.1091	-34.5553	10.7629	22.8567
0.253456	0.102482	0.017142	0.02053	0.147797				-0.15654	26.0188	139.343	60.1846	38.3204
0.146658	0.11561	0.062867	0.046024	0.076065				12.3604	101.882	-5.47244	73.5656	9.72104
0.021912	0.069903	0.071465	0.128787	0.123022				77.3597	-19.6674	-18.2989	7.0106	-10.3343
0.144356	0.030202	0.057153	0.107583	0.138558				19.3598	27.6658	-29.1713	91.9085	16.8264
0.093799	0.13993	0.132948	0.084988	0.097921				18.0628	28.7164	-39.4779	6.73714	-30.1821
0.22292	0.041516	0.019507	0.042074	0.135107				36.7784	8.27759	-0.150024	84.2217	-11.5185
0.157082	0.063256	0.025907	0.05117	0.038366				2.23997	-2.56541	-64.1451	10.4548	120.909
0.044951	0.216983	0.019211	0.060526	0.030462				-2.28336	-8.31863	13.7984	-6.27969	23.5073
0.141877	0.118605	0.052548	0.017489	0.164542				46.4867	12.6799	-0.708206	37.3557	20.3891
0.045515	0.050355	0.046056	0.066934	0.028373				-17.1793	-27.0297	74.2127	79.2793	24.2688
0.079699	0.024677	0.115941	0.04895	0.111964				8.38579	66.9067	16.2128	55.0733	39.3826
0.182199	0.037967	0.036074	0.138149	0.10197				2.4102	3.94394	-16.6303	13.5677	36.4219
0.1614	0.129262	0.05802	0.018492	0.068711				19.6072	-5.92558	-33.215	-15.5787	20.2834
0.19743	0.068476	0.031688	0.103672	0.021839				-9.00319	31.1206	42.5536	7.82176	14.8409
0.159551	0.057983	0.032953	0.029491	0.150802				0.193604	1.80693	119.825	86.7799	2.7691
0.141781	0.09972	0.031743	0.046661	0.046056				19.5119	-4.34523	93.5337	-52.9	31.0728
0.153323	0.091444	0.092007	0.0356	0.093057				1.73106	-21.3555	10.3672	-13.5358	-6.51222
0.165276	0.028658	0.024823	0.044593	0.038411				58.1305	85.6399	110.332	-9.56171	-6.51222
0.199131	0.017275	0.026623	0.045376	0.279364				-13.5766	-10.8964	127.211	3.68549	24.2024
0.039792	0.114399	0.036302	0.121051	0.186421				4.60544	3.81087	77.471	3.23487	6.36098
0.266825	0.028726	0.063506	0.184053	0.080484				-49.3814	-32.8366	31.6476	37.2533	-28.113
0.130923	0.032328	0.039668	0.02206	0.069005				30.794	-2.92035	-12.1323	121.517	-3.50601
0.188183	0.019116	0.026129	0.087138	0.017489				2.2793	-43.5835	10.6882	69.9862	19.065
0.272399	0.043077	0.02591	0.075313	0.114149				-13.9452	19.0894	-4.2144	32.4101	-19.7091
0.208572	0.043083	0.022271	0.03216	0.044852				5.53407	5.05751	-23.2415	-6.56898	-3.63294
0.181775	0.019558	0.030193	0.098974	0.036144				0.212234	33.0336	416.695	20.831	20.0532
0.272913	0.141543	0.024552	0.049866	0.039176				-7.64032	-41.5019	33.8571	-16.3295	37.0464
0.160452	0.051927	0.156129	0.033549	0.071382				11.3056	-43.3314	8.55583	-16.7407	27.0616
0.126716	0.080341	0.031359	0.047463	0.122912				16.5953	-10.0139	-50.5595	-41.9419	-8.42175
0.254981	0.115704	0.037787	0.018536	0.042676				9.05182	44.333	-45.5616	-9.88512	4.0195
0.139643	0.179848	0.055603	0.076919	0.056313				0.127869	-8.09474	-48.6035	119.392	4.37627
0.202254	0.078472	0.03201	0.123208	0.062939				51.6994	-8.09474	-55.6034	-10.912	-12.4606
0.079356	0.116287	0.0304	0.19041	0.166905				-10.4127	-29.5986	45.6197	-7.35516	32.0852
0.229513	0.154579	0.045289	0.125831	0.031251				14.3705	-53.5032	64.527	76.4646	20.4734
0.22007	0.139359	0.038713	0.020422	0.241217				-0.246979	-2.23833	53.9121	66.2271	31.6993
0.08344	0.206245	0.029849	0.04037	0.018696				51.3906	-5.68018	131.04	12.8996	3.35335
0.040252	0.168452	0.084525	0.07896	0.144426				-7.13737	12.873	-19.9227	29.8555	-3.30069
0.158967	0.084404	0.029879	0.084037	0.182113				-17.0211	6.34435	-28.1158	81.4939	-30.4499
0.059581	0.023124	0.038747	0.135796	0.173636				41.4739	17.8612	17.6967	30.0834	7.58884
0.224436	0.152078	0.048989	0.019757	0.096546				10.8104	3.95403	87.7579	0.354523	3.29869
0.038343	0.123769	0.04213	0.047174	0.157167				-3.38995	-16.904	17.7952	262.725	31.1189
0.025046	0.144486	0.023158	0.046017	0.049951				5.80949	1.92181	9.63762	-1.64623	-11.2766
0.145487	0.160922	0.032349	0.167525	0.06412				-12.9406	87.2315	-19.8219	25.4342	27.4222
0.158704	0.032283	0.102881	0.096779	0.150422				-17.0837	27.4199	-49.6609	-17.869	-15.4711
0.171206	0.045736	0.026137	0.071947	0.121557				33.222	28.9733	-12.607	22.7255	-28.4363
0.088562	0.060287	0.070713	0.032668	0.2018				6.32623	-29.8286	46.7343	-23.8446	1.6801
0.113339	0.031844	0.020495	0.047067	0.18264				8.26266	-28.0681	-18.7107	21.8302	-13.6327
0.029474	0.255465	0.030626	0.155222	0.039934				-17.0938	34.8316	28.7442	86.2613	15.4887
0.081183	0.155841	0.045338	0.231472	0.023423				-32.0131	-2.08208	90.0587	22.9262	-5.29053
0.186796	0.136042	0.067996	0.100011	0.178474				-4.68324	21.7259	-22.8631	1.20143	-25.6259
0.147385	0.096458	0.070581	0.125766	0.17108				7.03877	-15.6783	0.954697	-4.01144	27.2819
0.227464	0.022166	0.064202	0.046099	0.160245				5.08415	-25.5128	25.6481	6.4906	-1.62585
0.116576	0.020009	0.048942	0.037741	0.191392				-0.0128784	-37.4214	90.7739	14.5578	-6.39648
0.138793	0.201234	0.03202	0.028788	0.103781				18.2355	-0.199425	20.4041	45.1156	8.77647
0.039974	0.114779	0.048633	0.083701	0.135069				-35.8002	-8.00632	45.905	16.3989	-5.37466
0.122229	0.207624	0.179051	0.112718	0.057731				-7.39134	6.62036	-13.8065	48.3117	0.927376
0.221761	0.055227	0.013856	0.021518	0.061831				32.1998	35.5625	-23.5664	3.97952	50.2091
0.151039	0.07565	0.03474	0.034147	0.044966				0.357971	47.9365	26.7594	74.2419	66.2186
0.205532	0.038393	0.026404	0.027542	0.058365				15.6726	24.7408	-1.8017	-11.0453	-8.74474
0.182378	0.09005	0.061366	0.033985	0.12718				1.69655	8.46225	95.0076	35.1986	27.024
0.207369	0.087843	0.036197	0.029994	0.092185				12.8983	-16.3473	22.0738	-27.3266	8.03233
0.16396	0.050139	0.038789	0.086748	0.038137				-12.21	12.6988	-11.2314	-1.9832	23.7356
0.064212	0.128949	0.024061	0.056863	0.01924				45.9739	-11.4634	-38.3932	3.73032	24.9436
0.105661	0.07722	0.021881	0.052306	0.026949				45.9739	-52.2017	2.31125	1.39365	-3.46593
0.186199	0.084932	0.029781	0.038869	0.173203				-2.33038	-13.1911	-35.527	-20.5397	25.3944
0.227952	0.237594	0.111936	0.07135	0.098328				22.2232	28.2638	-24.5201	35.5502	24.6954
0.068311	0.013387	0.033641	0.190279	0.080046				-30.5928	45.2743	63.1765	45.4467	32.2603
0.086914	0.093665	0.021809	0.040788	0.041403				39.3301	-15.8552	-30.8053	29.6406	-0.379272
0.157572	0.032217	0.027933	0.049725	0.11581				10.8438	-34.8103	-67.3038	-39.082	-37.5499
0.123903	0.108041	0.037459	0.222734	0.151385				32.156	15.8865	10.4828	32.4832	-35.6193
0.210755	0.043392	0.043625	0.196629	0.061346				13.732	7.8912	-19.9851	75.4258	-3.84158
0.18678	0.228755	0.056532	0.049745	0.079255				33.0638	29.9642	-34.09	-36.4049	9.68248
0.175291	0.129557	0.043014	0.025838	0.033362				-15.3415	14.7987	275.92	-33.3785	34.0979
0.130982	0.170361	0.045501	0.09165	0.032696				9.79608	-18.3182	100.498	2.79628	32.9477
0.106202	0.113546	0.15232	0.138219	0.035547				-21.6844	-62.6365	227.509	23.0853	17.0871
0.13705	0.099927	0.074169	0.026409	0.08727				50.5065	-25.1386	56.3967	24.4488	27.4313
0.138512	0.1623	0.055674	0.028243	0.033571				-26.3902	0.738174	61.6079	54.647	14.5703
0.111081	0.035744	0.088442	0.052474	0.021111				56.4752	8.72803	11.3498	-4.40411	-8.56561
0.190248	0.220897	0.021559	0.035585	0.147559				34.0919	28.4115	-19.1225	24.0152	3.96188
0.111063	0.058822	0.017673	0.137041	0.029971				-2.17347	29.1529	7.9122	38.505	34.9822
0.265449	0.048667	0.02793	0.073852	0.160738				26.1219	-53.4847	-12.1365	42.3149	4.21618
0.149614	0.278751	0.027346	0.062846	0.132303				21.053	-11.0242	13.7277	13.7196	6.31528
0.304003	0.133684	0.020072	0.029358	0.105361				9.46433	19.7042	-28.9176	52.3345	35.7489
0.060387	0.034375	0.039147	0.203103	0.037038				10.0877	26.6296	-46.5377	3.66379	7.23044
0.200382	0.104758	0.059362	0.04773	0.035548				-24.8569	10.098	82.4838	37.4805	23.16
0.07796	0.098887	0.166351	0.079149	0.109584				21.3753	-3.04039	34.7666	37.3636	-31.9895
0.064494	0.0611	0.034702	0.050582	0.079725				48.9473	-29.7907	53.1451	-13.5923	-14.6945
0.155771	0.048905	0.04334	0.019539	0.064226				6.27315	-5.05896	91.5626	-10.9979	-16.9453
0.038717	0.069405	0.033656	0.073394	0.132896				-9.94178	-45.2753	171.354	42.3212	18.6267
0.282292	0.138573	0.029816	0.025939	0.099383				16.0447	-23.4336	-70.5227	236.546	24.1323
0.18456	0.076003	0.026054	0.035141	0.046045				3.35606	-5.21737	2.25929	-26.8139	496.559
0.134896	0.101376	0.022382	0.114092	0.052665				-16.3812	7.07796	27.5931	-17.4001	99.7003
0.185072	0.128656	0.040039	0.029552	0.161813				-3.53387	-4.05741	35.4805	-35.1633	13.5186
0.205629	0.064834	0.068181	0.022763	0.053294				50.4351	1.33257	-2.11565	3.28406	5.69714
0.206819	0.235502	0.029028	0.040848	0.101906				23.5372	-8.40907	-24.3301	-16.0865	27.5911
0.201907	0.150233	0.017707	0.115047	0.061683				36.8008	-26.6443	1.67531	41.2531	-20.3155
0.181482	0.040641	0.019828	0.180711	0.140623				55.866	20.8712	16.1189	18.1327	12.2253
0.300974	0.056512	0.02012	0.054017	0.028565				17.1273	-5.04145	132.044	-32.3897	27.8128
0.18349	0.11106	0.030482	0.110071	0.040289				8.21991	8.76976	-8.66226	34.1152	12.63
0.181089	0.220029	0.023402	0.021439	0.205982				20.5883	12.182	-18.7738	26.5527	29.4023
0.252926	0.116205	0.059834	0.098063	0.25091				19.6449	45.3699	105.932	-17.4012	-3.58176
0.205312	0.033041	0.02622	0.079335	0.170367				-66.0516	14.3903	129.657	8.31767	-7.95881
0.044823	0.113389	0.081709	0.125092	0.15388				-16.2165	-2.10115	-31.1227	55.6464	14.56
0.185941	0.081731	0.023157	0.182236	0.154209				41.3453	-10.9609	84.7668	25.4804	2.12867
0.117226	0.152247	0.020091	0.05102	0.054417				-24.1854	21.0176	-4.30237	198.845	15.8308
0.075334	0.132184	0.066451	0.053569	0.150523				8.56317	40.6425	8.92902	198.845	-14.3155
0.232878	0.030001	0.02777	0.054413	0.022979				-95.6707	-13.8472	-13.9151	80.2617	-20.4029
0.248301	0.073627	0.020977	0.062707	0.033745				18.4626	48.9931	-63.0316	24.219	15.0075
0.170623	0.112624	0.070503	0.046382	0.052582				27.0704	28.7932	20.0568	24.219	3.71237
0.165533	0.084313	0.066409	0.040274	0.083362				97.4061	-35.8855	-11.5657	18.9126	2.55457
0.24622	0.145833	0.030519	0.034448	0.129107				34.8612	29.0697	7.75359	1.81485	42.3904
0.14096	0.094289	0.023598	0.194704	0.047605				110.746	33.725	-19.3677	59.9245	198.69
0.156105	0.111808	0.055881	0.115705	0.02889				51.2975	-25.7868	-26.6301	15.674	1.27829
0.108313	0.06356	0.09763	0.028518	0.025466				-5.64157	3.4475	-27.7442	-2.37154	-8.17386
0.094151	0.060707	0.079619	0.045256	0.084817				28.3972	9.50416	6.81964	31.8385	91.178
0.099711	0.161555	0.038019	0.050425	0.022349				7.38228	-27.6123	-22.9096	84.555	94.303
0.182683	0.062807	0.043725	0.115076	0.036088				9.38226	-9.0575	-19.1134	8.70135	-29.5036
0.177287	0.035468	0.039559	0.048535	0.024433				24.0037	-27.6591	0.557648	-0.331085	-51.7367
0.145256	0.092661	0.112561	0.100493	0.040249				-16.4076	10.9026	106.384	-9.76367	24.502
0.156519	0.056672	0.122524	0.018324	0.120407				29.011	42.1457	-25.1266	73.314	109.147
0.100575	0.199927	0.021368	0.040112	0.1348				10.0675	-10.3816	17.9494	-36.9457	-13.0383
0.114221	0.070098	0.023714	0.057519	0.068719				10.0675	73.3417	-3.81896	54.5341	-8.20026
0.159057	0.032901	0.031802	0.04195	0.040972				43.9762	41.9345	8.14778	35.8242	-10.415
0.211611	0.30101	0.046888	0.049429	0.03538				7.55069	-9.98277	12.5314	12.9149	6.57644
0.235043	0.054717	0.025855	0.045248	0.042676				2.05792	5.43098	169.463	22.5002	-24.3917
0.271388	0.131103	0.035374	0.062161	0.170334				68.3148	60.342	4.28844	2.80891	32.6748
0.068959	0.051423	0.018192	0.120709	0.0643				29.4759	4.38551	10.9279	63.8495	-39.7824
0.223845	0.143915	0.027564	0.066268	0.103306				-21.8056	11.9499	58.4787	-25.5079	1.32861
0.041251	0.056372	0.06174	0.011728	0.245182				31.874	-12.8553	30.4418	60.0885	24.1032
0.195717	0.087154	0.034445	0.157039	0.038625				-7.95804	36.5779	43.1169	78.8816	-16.4833
0.073014	0.11242	0.021986	0.112943	0.04783				82.7822	20.5311	-12.1074	-5.69096	11.1585
0.090002	0.127559	0.030564	0.017415	0.101127				-78.783	27.1561	41.0866	-47.8738	7.38521
0.074255	0.163705	0.097897	0.05231	0.097231				8.90167	16.7533	-10.8907	16.6572	15.5406
0.264001	0.099471	0.028221	0.041541	0.105455				72.4352	-52.2773	-61.6302	-16.0449	39.8233
0.106705	0.055144	0.020065	0.036134	0.016943				-16.8954	21.2011	80.312	45.6351	-4.2496
0.143865	0.250352	0.041762	0.175202	0.065855				-8.32352	30.9982	115.216	24.0589	-4.2496
0.159724	0.021339	0.044438	0.162407	0.094024				9.03711	9.86651	48.8395	-8.42929	-33.8349
0.216058	0.059779	0.032208	0.13433	0.04389				47.6041	-7.89332	118.366	15.5945	10.1967
0.128429	0.139594	0.036035	0.115246	0.10717				-15.654	-6.28	42.6772	7.08392	7.84798
0.148343	0.056697	0.013332	0.074674	0.08736				29.9652	34.8656	9.64278	51.7887	12.6156
0.166055	0.022747	0.023667	0.093881	0.033867				9.8515	16.8456	187.318	4.25833	26.3777
0.190142	0.13514	0.037068	0.090185	0.162066				25.8963	14.3647	78.6596	15.2161	7.22193
0.140086	0.130201	0.023688	0.144154	0.025774				9.18034	15.579	-6.43327	8.42424	44.7372
0.073536	0.048015	0.068286	0.10594	0.029555				56.3414	17.7557	18.4192	-3.20081	-52.5134
0.290035	0.050598	0.019215	0.046466	0.082042				45.4016	-22.2244	18.4192	34.8866	22.2319
0.071373	0.186049	0.023373	0.125189	0.16386				19.9354	-2.2406	21.434	8.98338	28.8412
0.239323	0.044652	0.051858	0.038163	0.024391				-11.7171	-11.1893	26.7156	12.7184	-8.05746
0.07911	0.135615	0.025756	0.096728	0.02369				57.5964	41.9391	8.44601	17.4429	24.1918
0.028634	0.254414	0.023216	0.162912	0.17736				80.5545	-42.713	-22.366	37.3841	-30.6956
0.169215	0.03666	0.036791	0.019603	0.022659				18.5751	-2.61336	-26.6778	-15.0461	30.1966
0.29415	0.044661	0.034399	0.116463	0.035268				-2.41707	-7.39096	85.5234	6.04276	32.3128
0.218543	0.168632	0.054973	0.028129	0.112783				-26.177	-9.74481	-0.3564	50.9536	28.526
0.206247	0.018422	0.035007	0.065387	0.053159				-14.7289	-20.1599	-49.0195	27.7227	9.47321
0.159367	0.034372	0.019913	0.068802	0.017215				17.9245	52.1305	-53.6602	-22.2331	24.3165
0.116499	0.14102	0.0233	0.064949	0.066091				6.77999	-15.4444	1.39871	2.99536	18.8208
0.179569	0.04824	0.015074	0.027932	0.120848				-3.81994	12.7976	10.6623	-21.314	-1.89052
0.13725	0.057776	0.078753	0.040591	0.019073				-0.167252	-26.5853	31.2387	62.5401	25.2916
0.115705	0.045297	0.034538	0.033116	0.083114				-29.0423	39.6071	-0.29332	206.092	-61.1078
0.21051	0.032267	0.039564	0.052895	0.033857				21.2695	14.7598	96.5589	0.400558	-61.1078
0.186203	0.025284	0.034825	0.029826	0.061207				-19.1528	-38.2895	63.0022	21.1603	-19.1695
0.204052	0.033941	0.056516	0.064707	0.019032				89.0657	27.8371	78.1197	-6.71564	94.4281
0.028335	0.082149	0.034139	0.122801	0.138595				19.8284	-4.07642	106.852	-37.0652	23.0664
0.078842	0.073232	0.037199	0.02579	0.051739				-15.5812	-31.197	-17.0091	24.5127	6.98666
0.192309	0.151014	0.064321	0.032382	0.099541				5.96529	1.84293	16.1988	3.46957	-19.7359
0.123126	0.186868	0.023833	0.090724	0.159428				5.96529	9.80342	-64.6352	35.9602	39.0122
0.10049	0.077089	0.053419	0.023299	0.080802				22.8119	-28.3973	23.3071	1.55362	16.4586
0.154467	0.058377	0.042252	0.105317	0.07186				26.0693	49.9871	-0.380676	-3.77934	-20.5986
0.22904	0.196195	0.066742	0.049388	0.034825				31.0017	46.0771	76.6464	25.438	44.7278
0.1747	0.122827	0.039096	0.022109	0.06738				-18.0055	99.8326	64.2694	-44.954	1.89905
0.137225	0.113595	0.028575	0.067488	0.125088				-55.5989	4.40594	38.989	32.8042	29.7767
0.354693	0.018083	0.051528	0.031037	0.025156				3.83786	51.9275	-5.17059	-35.7896	-20.7896
0.176751	0.115481	0.160111	0.013215	0.031147				-4.86302	-7.59563	-17.3609	-15.6992	-0.401825
0.232828	0.093046	0.030265	0.091841	0.077706				13.2466	-9.6936	-11.2211	-13.4344	50.3978
0.118876	0.046649	0.037198	0.045838	0.11959				30.1156	-19.2254	117.384	21.0344	-26.1173
0.132639	0.130793	0.025172	0.028813	0.117641				-33.5711	10.5214	-9.9165	-11.7744	-43.1124
0.167627	0.045627	0.025012	0.119588	0.034132				-18.103	18.7347	42.0715	10.0229	28.3691
0.16004	0.08743	0.023172	0.05799	0.287054				-7.57021	40.4674	52.8497	32.8026	-10.4699
0.204747	0.028231	0.02686	0.083235	0.138651				-16.6115	16.4778	36.0716	-2.48126	18.7998
0.151101	0.196859	0.021407	0.229248	0.121122				18.1913	37.1915	14.7672	18.3605	33.2908
0.052105	0.198663	0.03097	0.072585	0.021473				3.97787	15.8631	-9.91724	103.397	-28.2048
0.227534	0.113115	0.020805	0.026935	0.066886				7.26292	43.792	0.104462	-5.08942	-4.44141
0.050187	0.178992	0.032732	0.126397	0.125703				-22.2521	-3.6267	33.498	-4.478	13.0989
0.222216	0.050708	0.021234	0.041251	0.033468				85.7317	61.0083	-46.4247	52.3804	4.6076
0.192024	0.155009	0.066917	0.137388	0.125541				28.2831	2.48265	27.8361	44.7555	-35.3972
0.205895	0.070961	0.038348	0.036395	0.050591				-4.74556	46.1205	-50.2357	26.4784	-8.368
0.048436	0.064766	0.048378	0.039475	0.134061				-3.26506	2.78313	82.811	114.129	55.1134
0.163641	0.11434	0.029046	0.117215	0.164305				-15.2489	27.0527	55.72	1.64769	-3.88979
0.192745	0.208185	0.065438	0.042148	0.093517				-9.19302	-35.6697	20.2247	96.1764	-20.5433
0.11101	0.168391	0.117016	0.076899	0.081818				-22.4035	-8.23328	34.9248	95.9484	-21.4802
0.212116	0.050959	0.039583	0.124059	0.041762				114.281	-13.812	-53.1341	29.9445	-21.6401
0.034192	0.024762	0.064111	0.040305	0.105279				27.5069	-6.56387	27.5572	38.9001	20.6603
0.180339	0.04795	0.024692	0.061943	0.089986				-10.1486	-17.812	83.2643	3.97401	26.6295
0.181259	0.16132	0.020983	0.018239	0.041687				7.37724	21.4113	242.949	35.4764	93.0495
0.198402	0.183633	0.028364	0.045594	0.040597				-10.1701	2.02829	17.5433	61.8383	35.9201
0.173774	0.113982	0.025158	0.029654	0.05516				-33.8385	1.81226	35.9862	58.5963	-9.43863
0.215658	0.092302	0.019243	0.048601	0.13928				21.3871	-15.3409	-42.182	12.286	53.4428
0.09163	0.100889	0.033718	0.063133	0.057957				-12.4235	-22.9817	-20.6539	13.2078	-66.5417
0.167416	0.185964	0.023596	0.056246	0.101606				15.4826	-37.7681	242.772	34.9378	18.2543
0.178164	0.037416	0.056313	0.039435	0.123415				-2.73528	62.8146	-27.083	20.2123	-20.2063
0.227689	0.02808	0.023722	0.095606	0.032257				12.5577	13.1432	-37.3936	-27.711	1.17819
0.103114	0.061421	0.042189	0.103602	0.109197				-46.6862	23.5475	7.35571	-24.8274	21.3663
0.149475	0.148293	0.027782	0.184271	0.034123				24.838	64.612	-32.0954	-42.6136	-8.80949
0.18565	0.12969	0.055008	0.072214	0.020016				-35.4711	-9.10603	-34.8421	45.3231	-41.5877
0.13085	0.158326	0.023218	0.073587	0.091712				60.2599	33.4895	158.314	81.0947	23.9209
0.10577	0.025005	0.022248	0.0727	0.016463				-54.8974	-14.502	-13.4374	2.47769	35.9268
0.164543	0.144985	0.038979	0.106217	0.08266				-13.9586	-26.6463	16.7891	18.1322	21.8568
0.193391	0.036628	0.086151	0.048035	0.137218				-16.2478	31.4855	0.523911	17.9652	26.0927
0.133636	0.023239	0.023402	0.055207	0.0219				16.2119	83.1583	61.2703	-12.2241	78.9895
0.194051	0.064882	0.036255	0.099029	0.075503				26.5791	1.28078	9.38175	38.8962	-49.8599
0.132833	0.158128	0.020214	0.060884	0.060671				19.7783	33.6448	-5.30209	-6.29068	109.004
0.214426	0.16318	0.03167	0.10757	0.029176				59.7736	44.767	-54.832	16.3057	68.3977
0.226536	0.049859	0.043568	0.064758	0.068688				8.50301	-7.59018	-11.3647	-22.7495	135.811
0.083345	0.033641	0.032458	0.146402	0.054603				35.8802	-27.1255	-5.92609	26.9025	21.6382
0.165395	0.123247	0.026595	0.152791	0.035419				35.8802	-7.23444	-16.293	-4.1217	14.3694
0.186325	0.04706	0.023913	0.142461	0.17303				25.057	-14.8753	-31.402	27.3058	36.5714
0.028566	0.08991	0.036801	0.026379	0.186801				23.6039	-14.5343	46.7343	39.2083	12.587
0.179194	0.049282	0.041283	0.124478	0.069267				63.612	23.269	26.5925	1.14621	2.17339
0.059699	0.073312	0.026295	0.03289	0.047019				-5.80875	20.8281	-46.8565	0.743256	27.3619
0.21406	0.021527	0.102143	0.079713	0.130193				5.43011	68.3989	-14.2428	-23.6102	37.6973
0.083231	0.055965	0.04543	0.101256	0.107517				44.6051	17.2899	-10.6591	-43.4821	20.0759
0.289935	0.033043	0.044093	0.14177	0.163716				63.9535	13.8138	82.0224	26.204	-15.9806
0.115775	0.035936	0.026635	0.057835	0.063667				-13.1917	-8.75427	8.43893	-41.6137	-11.8477
0.201815	0.048139	0.035715	0.156988	0.020619				30.0037	-1.2115	-14.3025	69.9115	-11.8477
0.07494	0.075558	0.0297	0.012305	0.143801				-10.6684	10.8521	-13.8631	27.7995	17.0687
0.189848	0.240573	0.018047	0.046309	0.139129				-12.6555	4.25063	-49.0868	59.6914	44.4134
0.126263	0.200758	0.041675	0.063385	0.254054				23.1052	21.1527	11.7484	-12.1065	85.311
0.166094	0.422584	0.03263	0.01951	0.082828				5.89046	56.8476	3.16617	5.32739	5.71198
0.141321	0.154226	0.054757	0.123958	0.211953				43.9922	40.4915	25.4303	27.0085	25.0573
0.241506	0.113288	0.02422	0.183512	0.053766				-2.02326	12.7928	26.6702	2.99657	21.6652
0.137867	0.207271	0.021874	0.116527	0.044229				1.00073	-24.6968	-7.62031	40.9055	5.96864
0.096932	0.0926	0.016645	0.03153	0.086865				17.8035	-52.7338	1.88335	-12.8688	-15.6334
0.216437	0.144957	0.035628	0.025127	0.06615				-21.6295	-9.63524	-6.41117	204.866	-26.3013
0.158524	0.126965	0.021517	0.086368	0.224812				25.9776	38.6629	-7.70016	24.6324	9.72708
0.084988	0.266038	0.028727	0.099323	0.025936				57.2815	62.8052	114.144	28.8524	35.8583
0.188051	0.09052	0.021869	0.074225	0.02817				28.8765	-38.871	2.59201	24.8524	61.5098
0.109138	0.03589	0.029733	0.039931	0.175801				14.2546	-33.4267	-12.9899	41.6621	19.8431
0.143453	0.096597	0.036648	0.100614	0.136236				29.5745	-9.6188	37.694	44.7567	42.0984
0.112204	0.045846	0.042993	0.027689	0.136831				19.151	-16.5479	53.0133	35.5195	25.2063
0.194764	0.114127	0.030073	0.041577	0.036138				-8.70952	37.8435	24.1579	45.1571	66.2009
0.163453	0.088663	0.018702	0.059062	0.150493				-1.9505	7.09633	24.1579	5.90279	26.5788
0.182033	0.165835	0.104375	0.070139	0.023959				72.0163	12.5382	-10.0612	13.129	32.3719
0.118725	0.030528	0.030973	0.066327	0.206294				36.6758	60.1307	-21.7856	20.0501	-2.2992
0.145541	0.032491	0.033744	0.026376	0.019586				15.3713	9.07159	251.224	51.4925	26.4681
0.131972	0.038345	0.037923	0.110185	0.065503				15.6667	3.33287	180.235	71.4438	19.9091
0.206495	0.144711	0.046267	0.047592	0.077532				-14.3306	23.7845	28.3522	-44.9547	12.3171
0.181752	0.092235	0.041202	0.024086	0.097296				9.50806	11.787	541.92	57.2099	-4.21085
0.180064	0.097069	0.03305	0.124559	0.241868				37.9279	27.293	-1.1712	55.2094	55.6153
0.211124	0.153236	0.055486	0.053649	0.042449				24.6728	1.10673	136.552	-17.8625	24.077
0.195205	0.129962	0.030141	0.013346	0.059679				-18.1727	-4.38578	34.1607	-23.303	17.5666
0.064815	0.046543	0.035207	0.02698	0.095379				15.8489	-22.431	43.9516	12.479	9.20746
0.245748	0.172749	0.024077	0.078079	0.040881				-3.66725	18.9822	68.3138	116.392	0.849373
0.186834	0.079866	0.073388	0.030001	0.090045				20.7745	-35.2434	3.72888	65.3043	78.1584
0.243128	0.019068	0.04374	0.196595	0.068283				27.5166	-1.49216	109.872	-25.8866	26.2076
0.163765	0.043996	0.024679	0.049329	0.162595				-46.1738	-15.5169	132.543	193.528	-7.30617
0.208205	0.194481	0.093098	0.06263	0.053816				6.53082	17.1315	42.8408	35.4301	12.6985
0.168794	0.165744	0.049413	0.092796	0.167994				-21.8688	22.1287	34.94	47.327	13.9264
0.17312	0.092602	0.044227	0.03284	0.13169				-22.467	17.4995	3.53442	13.758	-12.2087
0.233232	0.160889	0.014269	0.038691	0.070191				14.1215	20.6425	100.781	32.8296	-10.2469
0.177163	0.018491	0.031322	0.051423	0.080961				4.76949	-3.23598	10.0868	16.4457	-31.2467
0.12573	0.017827	0.020767	0.041729	0.020372				-12.2321	44.2455	26.512	18.075	31.5372
0.222397	0.043132	0.019864	0.052368	0.10137				5.9395	23.1252	74.1773	6.20879	-22.0541
0.179909	0.060436	0.035735	0.029275	0.056114				33.3213	15.631	-36.2981	26.4118	-25.6801
0.287828	0.111095	0.032783	0.040087	0.090842				-5.02928	43.2117	43.8558	19.3894	47.423
0.1574	0.049002	0.023791	0.135435	0.044561				8.19677	26.3211	-18.274	50.6956	6.05995
0.210857	0.040369	0.03486	0.024725	0.038985				10.3359	1.69447	53.8703	54.6088	36.5995
0.079826	0.187508	0.054814	0.134096	0.104641				7.84002	-0.747856	-3.19288	-14.8818	-11.2182
0.070598	0.070415	0.033921	0.100882	0.169927				-16.2904	-11.8584	15.6515	31.1263	-14.0083
0.122018	0.016642	0.071987	0.028509	0.022072				-15.8922	-64.8995	-15.3826	4.48618	-34.7561
0.035464	0.023614	0.032447	0.068624	0.029991				-52.794	30.9187	-52.5243	19.64	25.7191
0.191943	0.025536	0.028674	0.030708	0.091192				44.4576	-6.58414	-41.0895	20.8672	8.12453
0.281529	0.13097	0.139708	0.124237	0.12545				15.8908	35.2303	-45.9362	143.865	24.5559
0.198669	0.182403	0.046134	0.166783	0.151537				23.0179	7.81833	-39.1736	26.5429	10.106
0.159938	0.052329	0.044343	0.075527	0.114828				2.91931	18.2309	2.7543	-5.7321	26.9987
0.135571	0.190475	0.022178	0.074625	0.047113				-68.2531	23.3945	-7.35211	158.69	-6.1722
0.049134	0.03695	0.067553	0.084953	0.079867				-17.5747	-1.06329	57.98	-22.0246	-47.9724
0.244369	0.116973	0.017419	0.023018	0.044561				55.1975	6.82216	11.3609	-64.2649	18.3177
0.130735	0.085064	0.04723	0.037073	0.083218				21.8858	9.24945	-1.97812	110.685	-9.26554
0.179561	0.030236	0.064117	0.166688	0.158939				6.21233	-21.9404	-25.6511	53.9164	26.6388
0.035647	0.232924	0.0442	0.096894	0.061376				-12.3279	-35.9646	42.6471	401.176	40.2107
0.154802	0.029378	0.031463	0.066162	0.126708				-8.63083	-39.8133	-31.3852	156.984	-12.1713
0.194634	0.140117	0.023337	0.04365	0.08374				-7.73679	24.8099	71.4801	23.2189	-35.8278
0.200638	0.117997	0.034494	0.123784	0.055863				-8.41302	37.9308	6.86388	-4.32753	48.8271
0.054039	0.159381	0.020555	0.162384	0.095592				-6.03419	-23.4211	190.904	225.345	9.7048
0.298632	0.256181	0.030932	0.24295	0.035063				46.7885	-10.3013	-56.8876	22.2001	7.29538
0.085711	0.165107	0.036271	0.017116	0.026678				-39.7947	-22.0636	339.65	148.918	24.4634
0.118409	0.043309	0.026784	0.035431	0.077487				-17.0633	14.3972	-37.2971	52.9181	20.0959
0.211479	0.095032	0.032829	0.035878	0.162346				28.8286	5.30466	0.529938	16.3042	-4.84676
0.238339	0.039521	0.047962	0.185678	0.136746				25.3455	17.8755	42.851	5.11787	19.9693
0.131886	0.146065	0.039946	0.108032	0.163734				22.2594	-31.9832	43.0487	20.66	41.3194
0.212114	0.019966	0.035381	0.061871	0.163837				-36.7245	49.7624	-35.4114	45.6883	46.9758
0.17232	0.089245	0.049589	0.025978	0.034412				23.8798	23.5453	111.334	85.1735	-5.78367
0.064403	0.062482	0.077432	0.084324	0.108392				-41.0481	15.697	-16.754	-22.8373	16.6744
0.154522	0.065909	0.029477	0.067037	0.025242				5.35226	27.5794	-14.9583	-18.9296	17.4641
0.141664	0.0459	0.037986	0.093233	0.051981				75.8074	-36.5468	-34.3499	8.92555	-12.9756
0.117838	0.03901	0.032961	0.05262	0.01903				29.7172	-4.8725	-41.5099	29.3867	17.9025
0.178103	0.136484	0.065002	0.182265	0.056735				16.1276	-22.7544	-73.5932	26.968	-25.2849
0.236217	0.226823	0.019571	0.076365	0.140729				22.3429	-44.6114	19.6919	274.274	-6.92888
0.038845	0.042601	0.054431	0.046683	0.105136				-5.18846	-4.62131	11.3332	43.2038	10.582
0.197015	0.029832	0.094828	0.142942	0.033995				22.8405	-46.8485	-13.596	57.5014	37.8486
0.205965	0.078516	0.037604	0.043647	0.082917				-45.4707	212.326	-4.27689	1.07661	25.97
0.214878	0.061669	0.035223	0.128413	0.138472				-50.9339	212.326	18.817	-1.74864	10.1303
0.207589	0.089245	0.017974	0.116892	0.050202				7.27579	33.8881	-31.1836	65.2146	28.8189
0.074302	0.096376	0.046399	0.134785	0.171084				-2.9779	-21.6165	66.3003	-12.3092	-0.37558
0.232489	0.106693	0.021525	0.025816	0.04931				121.285	42.2268	-8.56792	-20.7321	14.9207
0.162025	0.128316	0.012322	0.099347	0.060398				4.71921	-28.2673	36.9381	43.0652	-4.24945
0.198305	0.01808	0.097121	0.217452	0.124832				13.4797	-29.3061	24.9914	63.741	49.5464
0.274928	0.039676	0.031505	0.107355	0.138773				-1.40427	39.1797	-9.98199	40.955	32.8199
0.192161	0.097328	0.025365	0.125146	0.15525				23.5097	33.6719	-64.4015	20.0573	29.5176
0.154459	0.110609	0.03481	0.054653	0.080079				15.393	-64.5048	9.61124	-8.18103	12.6931
0.163022	0.093169	0.059213	0.075182	0.140888				-6.10157	26.3951	-11.3662	-7.12485	37.7176
0.124591	0.123493	0.026716	0.055625	0.100156				35.1736	19.4771	20.6689	51.0979	-0.285034
0.135567	0.248899	0.028203	0.04157	0.082587				23.175	-65.67	49.0191	24.2646	28.3054
0.167959	0.051126	0.028959	0.045546	0.194809				37.8377	1.69623	11.667	10.5271	16.9244
0.079642	0.059805	0.04844	0.027841	0.060199				-17.2778	141.836	59.3775	81.107	18.7294
0.125116	0.135028	0.045016	0.113087	0.193036				3.81502	41.6859	-8.7448	9.8914	-34.7789
0.062389	0.076955	0.032622	0.062457	0.157649				16.4401	-38.0392	65.1201	-1.47711	24.112
0.2529	0.092275	0.029944	0.053133	0.071494				33.7825	16.4862	65.1201	23.3607	21.2458
0.160112	0.203894	0.044753	0.21051	0.045707				18.1063	10.0629	-13.9911	65.6556	-7.25732
0.044025	0.039728	0.037288	0.031332	0.235247				-34.9236	18.4695	43.352	37.895	24.1131
0.155716	0.129775	0.053938	0.028699	0.019059				-1.0657	92.5831	7.61269	41.5031	12.9203
0.206441	0.120225	0.023846	0.09162	0.076749				25.6768	28.177	-27.7119	-2.60151	22.067
0.170068	0.179373	0.042807	0.023068	0.188975				-17.3918	54.0567	32.2497	-5.51479	18.9701
0.20015	0.127025	0.030925	0.107347	0.155787				41.7337	7.64386	-30.1322	45.7465	28.6676
0.205311	0.021587	0.04881	0.149156	0.183119				-40.9931	26.958	23.598	1.89236	-8.30273
0.177941	0.123512	0.025276	0.065626	0.030681				-20.8766	18.919	7.68558	-48.0657	36.3128
0.072148	0.064397	0.022964	0.04068	0.123301				7.64128	-5.30081	32.0458	3.10413	9.87495
0.211067	0.116315	0.021675	0.130153	0.051145				10.6477	8.22507	81.2892	-22.6259	14.1136
0.101712	0.18886	0.037668	0.087553	0.103619				-0.939377	38.8427	2.65559	18.4494	-27.8644
0.2401	0.066665	0.027585	0.068275	0.061279				0.166183	-21.3366	-64.9859	-30.9622	10.9247
0.308575	0.091726	0.026687	0.113545	0.088743				51.2285	22.5498	-16.8216	18.6289	-45.6529
0.161489	0.161139	0.022304	0.112546	0.197828				-41.635	11.0638	82.7771	19.6771	39.9756
0.224244	0.254428	0.025208	0.025324	0.162566				21.8069	11.0638	36.9476	51.9284	-2.72018
0.085695	0.154266	0.019239	0.025395	0.075269				28.1063	-30.058	63.6037	1.69104	-6.32079
0.128368	0.04954	0.043824	0.04956	0.108585				12.6227	-3.86178	33.0486	18.9614	3.22545
0.250453	0.131292	0.013409	0.123741	0.103244				16.6026	82.256	43.3519	63.2896	29.0434
0.178788	0.184654	0.031006	0.070885	0.0539				40.8504	-18.5148	11.7461	27.4055	12.893
0.17404	0.064338	0.044938	0.020476	0.142323				22.0689	-30.119	88.88	6.95682	-24.4469
0.175039	0.044494	0.038096	0.082598	0.029173				-51.6494	-52.0328	-23.0888	-85.3988	-0.713272
0.210497	0.044367	0.026095	0.02234	0.046566				34.9814	-5.68127	-52.8064	141.461	39.7323
0.239871	0.196017	0.026006	0.046836	0.023432				-6.5137	8.67659	-16.5583	24.2495	-13.3851
0.276144	0.092398	0.072944	0.125006	0.093424				14.3407	-1.52237	39.7117	-9.57498	55.0614
0.161363	0.072686	0.044441	0.028253	0.127994				5.59573	-17.0186	253.854	7.83168	36.1963
0.220492	0.125116	0.031294	0.030017	0.014193				-24.3083	-19.893	-32.6665	38.159	-29.808
0.253983	0.064048	0.035593	0.044373	0.135291				-12.1988	-29.8574	-14.1478	24.7667	60.1732
0.182583	0.130655	0.017243	0.054382	0.030412				6.86627	-0.959602	-49.8476	-17.1515	-6.18472
0.061209	0.087321	0.170945	0.056015	0.018708				26.5959	-10.0399	14.6637	42.3786	4.85849
0.206386	0.116831	0.032281	0.050012	0.131216				-1.58723	12.6649	66.1183	42.3786	19.248
0.194784	0.054578	0.015394	0.03782	0.137065				-51.4419	24.8159	-17.7734	24.9417	9.01809
0.182944	0.067938	0.033428	0.033057	0.042749				16.2724	55.3194	-46.4774	-16.3911	2.55832
0.169165	0.105555	0.054154	0.066666	0.157453				8.30089	25.5904	25.2506	-16.3911	3.08564
0.113006	0.081106	0.031743	0.16873	0.095565				66.8876	52.4444	13.4889	41.6469	36.6115
0.178959	0.027841	0.029714	0.072143	0.034948				-5.80887	67.2342	4.53001	-3.06441	-23.0914
0.098424	0.058901	0.021602	0.216646	0.013256				-6.69083	-5.90096	-0.333115	35.9489	-7.25618
0.072851	0.064741	0.186379	0.014942	0.063434				14.1555	10.0664	-67.4391	-17.4283	81.442
0.298416	0.211672	0.01567	0.054262	0.150632				20.0473	-9.08434	-60.1936	-25.3192	34.4371
0.178315	0.048737	0.031069	0.10479	0.061169				-13.7787	93.2804	2.5868	78.9899	135.05
0.091161	0.182139	0.026843	0.040365	0.04648				18.9974	10.9193	328.562	116.81	-24.7261
0.157964	0.035058	0.136772	0.017858	0.075141				-1.94561	-22.5045	78.8913	23.4664	11.4655
0.311425	0.041646	0.044347	0.106655	0.103443				0.595139	-26.0424	-20.2433	-29.8322	6.47623
0.133541	0.056385	0.046196	0.055745	0.055823				12.5372	-23.8937	100.076	-10.3517	-20.3425
0.16129	0.185767	0.032476	0.106137	0.026669				10.2852	-25.7092	1.43211	45.3503	46.1209
0.249121	0.21664	0.045382	0.020945	0.043099				21.8864	40.9242	189.586	-40.942	9.26161
0.256287	0.188533	0.043531	0.05138	0.045267				26.1997	65.5468	62.9449	-11.569	-41.7177
0.17775	0.190541	0.023568	0.097676	0.057002				64.1846	-49.3214	18.1832	34.5166	16.2636
0.165991	0.194126	0.036013	0.027357	0.031427				13.0125	7.28891	-26.1976	61.3615	23.444
0.250225	0.140715	0.01546	0.042081	0.026731				13.1521	22.9624	15.0885	-37.6223	43.9654
0.084502	0.11498	0.043079	0.138176	0.239422				43.1905	0.585266	-11.6904	-0.514931	31.4903
0.173192	0.129859	0.03643	0.086371	0.196316				12.6024	9.14114	31.0208	60.2279	12.4606
0.157424	0.186651	0.02635	0.119149	0.022083				-16.3863	45.4628	-50.6244	38.8354	31.3086
0.199159	0.201971	0.037133	0.121216	0.142418				2.91776	-3.87724	153.852	33.853	39.3598
0.167991	0.091605	0.021634	0.019702	0.093184				59.8028	-6.55008	12.0272	-31.0636	-6.7445
0.174996	0.048231	0.032762	0.047232	0.195811				24.3023	36.1409	34.1525	-4.37035	-10.2327
0.153792	0.121774	0.029391	0.038436	0.221714				14.013	0.872955	2.53877	46.0892	-28.6765
0.117837	0.039109	0.035587	0.07588	0.029519				26.7729	-23.7596	-25.2883	11.4008	21.6814
0.245992	0.15931	0.03921	0.017713	0.09444				-7.27005	20.8564	65.7632	13.1058	9.66541
0.206268	0.139166	0.018661	0.060938	0.102677				3.06635	-9.78008	0.626297	25.5407	17.0163
0.24827	0.131982	0.017018	0.08831	0.035165				-46.3242	5.55052	27.6264	36.3671	-7.17761
0.202388	0.061902	0.013986	0.040347	0.046422				73.2539	41.3565	3.96584	11.7978	-7.24644
0.110876	0.054328	0.040207	0.089239	0.055796				-0.336128	0.726578	10.1608	61.0823	13.9118
0.103878	0.182438	0.021209	0.06325	0.03254				12.0988	-37.8773	10.1414	-13.0924	25.7087
0.263629	0.223998	0.025655	0.053282	0.074832				22.7585	33.0618	-24.7151	2.25267	21.855
0.185095	0.132941	0.027116	0.065654	0.181801				32.9888	-15.5055	-15.5688	28.249	6.80858
0.227611	0.107849	0.040241	0.128804	0.046772				82.1952	-4.32712	63.337	38.6165	25.5934
0.133219	0.021663	0.038026	0.060054	0.039257				60.044	48.9241	13.1844	3.99805	24.995
0.072144	0.09113	0.015985	0.075409	0.033391				52.3865	10.9859	17.325	158.699	-12.389
0.082048	0.134162	0.031329	0.119065	0.186659				-5.47078	2.72913	28.0125	15.5285	-6.97669
0.036063	0.082968	0.063314	0.028311	0.078817				70.963	-11.8084	-26.6645	-2.56548	53.0333
0.116233	0.201424	0.096338	0.186538	0.183747				23.7448	16.5822	47.9814	66.2397	3.23204
0.140401	0.138273	0.026621	0.056695	0.046751				13.4052	16.5822	215.581	-3.14767	-11.9394
0.167547	0.090397	0.025634	0.092714	0.05708				-4.40016	-19.7062	151.056	61.0732	-7.5417
0.175196	0.140771	0.040869	0.049035	0.03729				-4.79694	38.9688	12.255	-23.2275	30.9214
0.247722	0.037825	0.022492	0.105003	0.03478				46.8738	-4.74893	38.2723	24.9729	9.59428
0.251382	0.147717	0.055269	0.115456	0.158226				37.9644	-5.63936	-34.0642	70.5771	29.1588
0.14345	0.020234	0.027855	0.036199	0.074889				52.1145	7.04169	-13.784	32.6156	-14.8768
0.093829	0.093911	0.033001	0.180362	0.103151				43.4995	20.8665	-83.9774	2.20259	-14.8768
0.120247	0.138141	0.021507	0.03369	0.090385				-16.235	-21.5302	49.1965	50.8768	21.4808
0.160913	0.271386	0.030515	0.142441	0.073445				-22.4543	8.47725	-8.04192	30.2275	24.0694
0.128692	0.216517	0.073622	0.055056	0.075738				33.9532	39.9647	-22.6481	57.5388	-3.75472
0.136109	0.030235	0.041406	0.026745	0.023221				26.2793	33.3791	80.2344	30.8419	13.4766
0.186751	0.226981	0.024521	0.044566	0.018009				-5.19241	47.923	125.508	-16.2502	-0.834274
0.228635	0.016728	0.045791	0.106538	0.121163				-27.1478	-7.87183	26.6846	39.6477	29.8118
0.028873	0.124282	0.011047	0.038242	0.050769				2.30795	-7.57939	154.019	65.952	34.5269
0.183001	0.095966	0.022923	0.125599	0.168253				4.36606	-11.9003	22.2423	51.2529	10.6116
0.160998	0.02305	0.044699	0.1923	0.197701				23.9598	21.5653	-29.3409	24.5492	-3.29932
0.05145	0.084735	0.020449	0.085668	0.158318				-11.0633	24.9355	-38.4609	37.3633	31.2754
0.181625	0.085289	0.033985	0.041208	0.044625				-7.22657	-0.45192	-38.1326	88.8702	4.57144
0.250411	0.030556	0.136527	0.121798	0.17437				-24.4845	-13.2638	-15.9493	0.370514	24.9298
0.056262	0.133212	0.024764	0.081984	0.056563				20.8809	10.7573	-43.9393	34.8434	20.6397
0.210326	0.208985	0.042665	0.04059	0.119571				-29.8614	21.8896	83.6251	-47.6455	-12.7614
0.081275	0.185968	0.026861	0.07698	0.072473				-14.3055	-9.82146	27.8076	13.3071	4.22364
0.054197	0.042192	0.020901	0.108866	0.205028				5.72313	21.2428	41.8338	3.9162	15.7146
0.07199	0.071681	0.051184	0.014907	0.178017				4.71199	28.8904	282.346	2.39602	-56.1278
0.159605	0.161875	0.032513	0.053294	0.116642				11.9016	17.2887	15.5547	44.6024	-45.7901
0.1216	0.097624	0.029691	0.083885	0.040709				-24.4212	-11.7551	-33.2457	35.0736	30.3567
0.212594	0.08849	0.027874	0.016625	0.117016				18.8723	29.6945	41.4334	-15.1846	26.4023
0.142564	0.075885	0.014665	0.097537	0.028637				-11.7614	10.3063	47.8552	-23.6307	14.9282
0.06759	0.157018	0.020955	0.124524	0.062013				-8.50919	-23.7638	-15.2554	64.8967	-5.83092
0.169032	0.123705	0.031235	0.015243	0.203159				-11.3264	0.424576	-11.3685	-37.3899	18.9854
0.184227	0.059989	0.01271	0.02747	0.098865				-16.489	36.6101	25.1857	16.3594	41.1288
0.027729	0.156878	0.044827	0.092786	0.127018				3.17266	22.4996	-49.8069	30.3259	7.20686
0.224307	0.032048	0.016736	0.036448	0.101639				21.6515	-27.9262	-11.7066	-8.10094	8.93901
0.168161	0.114674	0.01968	0.077185	0.026845				7.71143	-12.4103	110.02	16.2668	3.5903
0.11133	0.20359	0.025201	0.091334	0.038401				-11.2523	-35.7179	-27.0927	52.8005	46.2596
0.179675	0.044153	0.119858	0.044575	0.20319				-1.98149	32.9949	31.4148	83.1756	19.3965
0.208611	0.099264	0.030014	0.030004	0.037965				-6.69815	22.4881	-4.46012	157.134	-7.87866
0.128958	0.179624	0.030601	0.142689	0.025901				-21.5216	-39.5011	12.3087	38.4027	25.8605
0.07322	0.104916	0.036127	0.03024	0.032405				4.54713	29.0348	70.9766	32.6767	9.78283
0.154807	0.020298	0.027007	0.084611	0.076023				-10.8085	32.0883	80.7458	35.9778	9.2746
0.223562	0.108826	0.091628	0.031156	0.160459				6.28989	25.215	80.2969	53.6829	-8.94901
0.047981	0.022084	0.021767	0.016046	0.048908				-9.8006	30.1088	369.453	17.3174	74.8622
0.148655	0.166755	0.077834	0.096246	0.146392				4.9451	-0.893906	369.453	75.933	23.1198
0.054324	0.192897	0.038964	0.03739	0.173345				9.66098	13.6894	80.1709	23.2482	35.0192
0.067536	0.037864	0.034577	0.028064	0.156092				89.3965	20.5188	254.028	26.4844	-9.57931
0.093938	0.185058	0.029516	0.037111	0.062327				22.5076	43.694	8.31684	-3.62473	-5.40692
0.21238	0.101496	0.024221	0.100061	0.054949				-12.898	-24.5053	59.3317	30.0117	88.9131
0.081996	0.053399	0.034547	0.105173	0.154509				-0.37146	-24.5053	92.4805	57.9483	10.3022
0.343354	0.112593	0.057973	0.096552	0.10193				-16.6714	-6.54489	-41.2662	-20.0042	37.3337
0.209778	0.135948	0.014359	0.139556	0.135996				30.9953	26.5117	-22.2407	7.58785	-16.862
0.171557	0.044489	0.043148	0.024927	0.137588				-5.50636	13.8834	12.9605	21.8044	11.2708
0.12348	0.107205	0.03399	0.104408	0.087184				57.8721	36.5257	46.6648	29.9391	37.9664
0.068844	0.150076	0.019971	0.191023	0.133922				55.6932	-9.51544	-57.5068	54.2884	22.8445
0.258395	0.036505	0.019622	0.032797	0.040484				17.5372	6.54096	87.4414	47.5216	29.011
0.211718	0.10724	0.027046	0.15271	0.18764				45.5232	-0.770203	156.643	22.459	97.7757
0.069378	0.259953	0.0286	0.052796	0.105742				12.8413	-10.3064	88.3067	98.6675	29.2189
0.065065	0.073807	0.018273	0.04538	0.058032				21.181	42.5699	13.3318	-15.3131	35.3493
0.037305	0.041	0.040758	0.121228	0.072126				25.5134	27.183	-24.4192	-7.70796	-13.7349
0.15455	0.055405	0.089176	0.025139	0.190545				-11.247	0.671478	3.54832	107.943	29.992
0.104303	0.060927	0.031328	0.10567	0.155773				5.46274	-13.2223	119.478	28.797	2.78171
0.208384	0.05551	0.016543	0.027628	0.022007				41.6933	16.694	-10.85	23.3094	20.9204
0.23009	0.031847	0.023059	0.090719	0.064128				22.5204	26.5072	5.93401	84.3894	16.9115
0.162642	0.053579	0.078708	0.148915	0.019657				47.2635	1.39474	12.4314	2.01865	44.5592
0.228203	0.015025	0.041598	0.051329	0.030627				50.1074	10.7871	29.7576	-15.8897	-3.99518
0.086373	0.118937	0.0361	0.021682	0.144948				38.9522	-45.5301	51.0908	24.6417	21.5616
0.187442	0.143081	0.019588	0.172379	0.10328				1.33373	6.28242	0.0760727	40.9638	-76.1709
0.211958	0.154091	0.013175	0.022238	0.211105				-8.57605	18.0541	54.0321	66.8365	57.0444
0.236418	0.061211	0.022071	0.125248	0.070702				6.45245	-11.8276	24.7942	-21.0164	36.4837
0.086866	0.078818	0.023656	0.10888	0.068929				-9.15282	-29.5395	42.701	74.2039	30.4812
0.051337	0.185768	0.058907	0.081789	0.145608				23.1252	12.4224	28.3724	16.8466	-45.7907
0.100224	0.038291	0.040897	0.027336	0.205421				-8.58768	-8.12872	-19.0158	16.2037	11.3984
0.167125	0.18805	0.01749	0.235493	0.083043				-2.18594	-19.3613	58.4976	71.6056	5.6103
0.157624	0.079815	0.018968	0.123332	0.077904				44.8373	-7.70154	-91.4177	-30.3053	21.4634
0.141601	0.06172	0.045097	0.062954	0.100201				17.1711	3.91702	61.3669	46.1609	10.5935
0.045109	0.141531	0.031431	0.120198	0.138929				32.987	-24.1878	30.6466	-28.7753	28.8318
0.13773	0.026484	0.010366	0.071052	0.159889				-22.9099	-43.2809	78.93	21.2396	19.2558
0.155588	0.05137	0.015958	0.080157	0.12414				-38.0901	30.6761	-14.767	1.74968	25.5003
0.102463	0.240412	0.176823	0.03638	0.076634				26.406	25.0782	30.5102	5.55464	50.1143
0.237838	0.102146	0.022303	0.070556	0.170198				47.4515	13.525	31.4517	25.5956	25.4078
0.184912	0.171939	0.028175	0.098303	0.205452				15.4645	19.9246	-0.145874	46.7724	19.8734
0.158333	0.028286	0.032209	0.092299	0.04861				-16.0125	17.7187	6.46089	40.8194	51.9697
0.181522	0.149453	0.020343	0.159647	0.078325				22.2668	-2.99051	-47.4173	-21.0278	-21.0854
0.089255	0.153087	0.041647	0.032342	0.160906				-0.47879	14.0087	67.1879	44.5025	11.7217
0.20934	0.136072	0.024965	0.042387	0.085016				-1.95873	-28.7117	219.431	-15.482	50.4719
0.112846	0.224885	0.045715	0.072385	0.210703				-3.10861	-23.2402	36.8705	21.7578	-19.778
0.11755	0.112435	0.059914	0.039144	0.065767				82.4721	32.8086	-44.8504	18.8665	35.6645
0.199633	0.173352	0.045297	0.041825	0.049715				75.1962	8.60702	96.0262	30.0269	15.445
0.19753	0.074004	0.03967	0.029098	0.020514				-3.67377	53.026	4.31293	4.84671	-12.4519
0.238762	0.059997	0.060129	0.061155	0.063373				-19.8859	18.4059	-7.52274	134.956	13.9171
0.102659	0.110112	0.047977	0.076646	0.099851				31.5531	19.1738	38.5988	47.5755	18.8972
0.115804	0.175966	0.03369	0.15047	0.168524				31.5531	16.9807	-11.1836	53.8292	-2.47832
0.15083	0.064925	0.037578	0.037508	0.051268				13.3739	30.7795	-20.9927	36.2308	1.54665
0.187007	0.061189	0.028661	0.186131	0.108591				56.418	45.777	4.92892	47.3249	55.739
0.334579	0.11291	0.058598	0.091048	0.235624				29.4901	-27.9002	69.6702	14.2316	35.0494
0.210525	0.179274	0.020474	0.040589	0.05264				36.4773	43.2095	25.4887	-36.7717	8.86038
0.200664	0.054284	0.085426	0.060342	0.028766				-4.83715	-45.5406	-3.16685	5.54305	28.8028
0.194864	0.086259	0.022872	0.189192	0.02945				-32.5323	-14.3552	70.8753	60.0251	25.4423
0.215653	0.109517	0.012389	0.177565	0.092804				14.709	-5.56783	-9.83476	2.51035	11.8301
0.136033	0.07541	0.025101	0.025304	0.021881				40.9146	-16.9668	-42.1623	94.146	-30.1512
0.064643	0.040273	0.023569	0.034957	0.210313				25.2124	15.3049	144.487	42.6393	-3.18736
0.150191	0.142725	0.04126	0.025937	0.131776				-7.79875	-27.5994	2.45877	8.88669	32.4173
0.108671	0.036015	0.032391	0.028317	0.032962				188.839	5.62457	19.5827	53.5167	136.192
0.028778	0.126702	0.039552	0.020308	0.053676				35.9229	46.1399	40.309	-2.81814	-33.9012
0.136299	0.105696	0.038146	0.055632	0.037679				3.63258	-34.6773	13.4976	150.62	-8.30805
0.262395	0.092752	0.045024	0.108904	0.034453				21.2503	70.4068	-2.69306	39.9513	33.96
0.212675	0.091966	0.01921	0.039138	0.033266				-24.0213	-7.09728	74.2994	64.4825	-27.5318
0.218604	0.055197	0.04571	0.065364	0.069002				32.1282	-5.21075	30.4397	3.4402	40.2247
0.132758	0.090025	0.024557	0.077835	0.038426				-5.63554	-5.21075	-47.0127	-17.9222	35.3587
0.108449	0.034532	0.016913	0.026147	0.072189				9.3835	-40.6748	-47.039	8.01778	-22.2187
0.201668	0.033189	0.04519	0.105935	0.016038				36.9986	2.23238	7.81229	-14.9764	38.7382
0.193307	0.045118	0.066317	0.128993	0.031945				-27.7728	2.23588	72.1008	52.1478	6.79052
0.042106	0.140721	0.040676	0.148279	0.048045				68.7826	16.6355	-0.0537491	59.8415	-49.1532
0.116538	0.195949	0.061247	0.074605	0.140166				-2.74042	12.1269	-26.5381	18.1302	-5.92488
0.190395	0.131014	0.033392	0.073451	0.043223				40.1513	23.267	40.7372	48.6105	80.516
0.05479	0.037613	0.038408	0.146235	0.017054				-37.0854	25.0017	15.5448	-13.9622	80.516
0.19744	0.10464	0.026703	0.034387	0.139003				-28.0238	-30.3913	169.738	-34.7759	27.0167
0.22204	0.028654	0.021821	0.058277	0.161598				11.1059	-46.1477	5.15918	18.8459	16.3571
0.269711	0.045614	0.037409	0.030837	0.035672				-19.4467	51.9958	-10.4008	36.3257	0.166042
0.139505	0.181371	0.091166	0.0929	0.16715				-3.43575	39.2404	106.114	-0.858551	51.0734
0.239299	0.038949	0.061825	0.022666	0.051156				-33.6003	41.6165	23.8905	11.6357	-28.998
0.104125	0.120355	0.025777	0.078179	0.059213				27.0262	602.61	-16.8838	-9.79251	34.0269
0.145438	0.177729	0.050795	0.04867	0.078028				40.5258	21.3776	-33.99	8.99387	2.7025
0.179793	0.040599	0.09477	0.029511	0.189729				14.5085	15.8503	-3.89926	35.172	25.2366
0.090585	0.134829	0.055543	0.025668	0.031022				-23.2804	13.9568	92.693	70.2947	78.5134
0.148437	0.051851	0.064571	0.032532	0.073169				-16.944	5.73237	33.9586	54.4771	55.6421
0.117476	0.205752	0.037958	0.028583	0.138573				17.348	-59.3201	-17.0876	46.3699	-22.9507
0.113829	0.067863	0.073877	0.064288	0.03405				23.056	-17.4242	21.0283	-47.2699	56.2686
0.210199	0.033736	0.051151	0.088402	0.158727				7.5366	22.446	-29.8433	6.60394	60.0386
0.172949	0.026945	0.022499	0.048912	0.118991				-9.06141	24.2269	64.6779	80.6083	16.4819
0.26483	0.162643	0.086578	0.037622	0.196142				27.3907	5.33668	36.3994	-6.43706	-0.963226
0.117015	0.086014	0.065124	0.051288	0.02932				31.6168	14.0428	-20.2845	42.5164	1.58759
0.268573	0.037672	0.016814	0.051947	0.059308				35.6835	32.713	13.6774	36.0828	-15.1723
0.174814	0.210185	0.016716	0.031639	0.043367				-4.87841	11.8026	28.1479	-3.90508	31.3782
0.156107	0.116138	0.024719	0.182604	0.037164				-22.2753	17.0471	90.8974	82.2821	-4.19945
0.244696	0.142131	0.03096	0.057794	0.153163				-14.117	50.1508	99.8448	-14.2656	-5.50156
0.175053	0.216959	0.066482	0.017948	0.063151				-42.5255	19.1665	-24.0944	35.2662	35.0123
0.114698	0.036227	0.040811	0.110493	0.099524				-17.9064	48.9019	-58.6852	18.8392	20.8671
0.230214	0.195529	0.05071	0.037648	0.11964				58.3748	26.797	61.1308	188.501	11.0149
0.134363	0.187615	0.075355	0.080501	0.087907				-5.53119	15.8271	61.1308	13.917	80.6802
0.193103	0.173471	0.047844	0.112665	0.159753				34.6836	5.93523	85.4401	-15.9306	-16.2885
0.09337	0.08322	0.048276	0.061296	0.079908				-5.03	27.5312	16.1023	52.4901	-16.4755
0.07427	0.208203	0.030982	0.02864	0.084329				25.8185	-34.1661	8.19061	41.4592	-6.48952
0.205076	0.122175	0.023153	0.030052	0.059029				-4.39957	11.3341	106.807	93.3412	4.81464
0.076864	0.079001	0.15425	0.025223	0.042232				-4.57933	1.56335	35.4557	-9.77624	38.6171
0.209945	0.128914	0.027539	0.021453	0.031851				-58.4974	16.1628	-34.8307	44.0815	13.1471
0.154748	0.040227	0.079526	0.034044	0.151252				-58.4676	-9.26653	4.79643	4.63193	25.7849
0.134717	0.016769	0.027394	0.062334	0.038103				-16.3163	62.6993	-1.28258	39.3872	40.1808
0.209793	0.13164	0.041357	0.01523	0.067886				-2.12029	6.06276	190.741	34.6803	16.3294
0.186699	0.080073	0.013721	0.054806	0.128038				-0.168152	46.0227	-1.73849	28.3929	10.6222
0.193491	0.121537	0.040253	0.046619	0.063467				32.1319	-12.2148	170.311	39.7376	37.9103
0.331396	0.176117	0.017676	0.039591	0.026262				76.7786	19.6147	55.4372	164.326	35.7968
0.167999	0.293144	0.037082	0.054052	0.048635				23.1178	9.10568	-35.7112	90.9498	-30.3797
0.138133	0.181832	0.04132	0.039684	0.068817				41.1365	26.2416	10.7785	-7.85506	4.21515
0.204917	0.021226	0.02775	0.080679	0.058633				-28.4563	26.7268	-13.0884	-40.8874	17.7192
0.26534	0.208565	0.025911	0.041556	0.021846				-38.4316	12.6598	45.047	22.5244	-9.32124
0.203569	0.065441	0.023456	0.022136	0.075188				54.9168	-22.1198	0.877167	53.9098	0.0977707
0.097909	0.142823	0.036239	0.10815	0.16776				-22.6699	1.86153	89.1892	43.0103	32.7768
0.169008	0.211783	0.019652	0.042426	0.062645				55.3626	62.425	105.699	149.169	4.40928
0.234997	0.041528	0.023787	0.05041	0.040725				21.2965	61.759	45.9451	49.1806	38.9077
0.134611	0.036354	0.018286	0.129229	0.15371				-4.94032	59.0356	-36.862	21.7903	33.888
0.197592	0.103777	0.048155	0.031692	0.075676				25.726	-20.0899	-30.0128	-31.4756	37.8118
0.103475	0.172317	0.035552	0.048499	0.146051				-38.4259	-3.50663	-30.4624	58.0488	0.150139
0.174091	0.176556	0.02804	0.031774	0.068235				44.0529	-22.8707	-25.0852	22.2723	-14.648
0.05774	0.126813	0.024302	0.073666	0.069333				27.6105	-2.23442	6.88624	47.7869	11.723
0.233636	0.025437	0.029167	0.050788	0.060406				50.3749	61.4456	9.22787	80.637	-13.4294
0.26995	0.167222	0.018942	0.043007	0.030638				-28.0178	8.59077	14.4255	56.2397	27.2158
0.166745	0.048489	0.046907	0.025633	0.178968				70.8281	31.8524	40.4164	8.2972	12.211
0.237308	0.199926	0.026529	0.039237	0.079503				39.3675	14.1762	15.1829	4.95523	5.94131
0.163662	0.166136	0.041486	0.012499	0.093114				59.4157	-21.1968	157.44	42.4908	22.4663
0.30137	0.129625	0.048706	0.031814	0.076458				23.5877	1.3492	-45.1405	-21.5174	12.7486
0.0973	0.052546	0.029419	0.056102	0.02227				-25.3325	-5.27026	161.383	6.55661	-15.8925
0.232865	0.083657	0.019346	0.049833	0.197526				-46.9322	62.1705	87.656	-8.56137	-1.78325
0.13593	0.182091	0.038506	0.058476	0.055164				-4.74911	11.0897	100.937	-2.30466	6.44135
0.142866	0.112395	0.029704	0.098948	0.111578				-21.4649	57.2693	12.0842	108.283	17.9213
0.049584	0.03325	0.022364	0.050517	0.158376				-8.92184	-51.6322	-28.6143	18.8277	0.0650253
0.183007	0.223452	0.056812	0.029399	0.104076				11.6084	34.2746	-0.652466	-16.6402	43.0186
0.120109	0.076759	0.063904	0.040651	0.079902				53.7651	8.6998	65.9248	-21.9871	11.2096
0.20047	0.02519	0.036315	0.146242	0.130701				33.2993	5.53435	12.8561	-5.83774	11.6085
0.048077	0.02583	0.029831	0.043716	0.036168				-9.76311	-52.6304	-39.0574	18.4251	49.4701
0.209484	0.06107	0.019353	0.135857	0.11641				23.7298	-21.2893	-48.3997	39.0592	-10.0112
0.214604	0.189821	0.025987	0.157979	0.029188				39.2994	44.1269	-0.160599	43.3782	10.9938
0.157254	0.158422	0.03328	0.050495	0.133363				-40.2514	-12.2393	0.50975	46.1916	-22.4663
0.104281	0.05378	0.057473	0.166364	0.040037				0.582932	6.7683	5.93204	24.7679	31.5724
0.020263	0.156292	0.031227	0.017868	0.151955				-7.68327	10.4523	5.69237	-3.55003	26.5938
0.399443	0.171908	0.045976	0.032369	0.136199				23.9837	45.0909	94.204	-11.5379	-11.4582
0.185079	0.056251	0.028476	0.018395	0.145757				-9.77509	44.4287	-6.63046	50.7343	23.1944
0.060751	0.228422	0.033617	0.019729	0.016732				14.4508	49.11	14.052	-36.9949	34.9616
0.160891	0.078162	0.049609	0.049991	0.106551				8.32568	38.2953	-2.78059	30.5054	-27.2837
0.111206	0.112287	0.088941	0.020855	0.033582				32.6881	38.4934	4.89214	-6.59714	42.2936
0.176719	0.085965	0.024092	0.013096	0.022995				-18.4352	14.9651	46.3167	15.3174	29.0124
0.205443	0.14123	0.031648	0.12194	0.034472				-5.34368	38.4775	23.5506	65.6094	22.7528
0.100004	0.091297	0.024294	0.202223	0.117653				21.0917	46.0046	55.2778	50.5249	25.4021
0.237395	0.098108	0.023774	0.037739	0.216555				-19.4974	-21.9645	86.0542	7.68088	10.3909
0.138235	0.050795	0.047993	0.135269	0.08917				-14.637	-6.34354	13.3641	33.2107	44.5423
0.067261	0.201611	0.032736	0.05348	0.099469				4.55795	60.5998	-7.55981	28.4019	45.6002
0.196535	0.069775	0.030688	0.022475	0.173203				-5.26797	-19.4052	144.78	-0.820679	22.7872
0.11165	0.111745	0.127634	0.140254	0.036704				2.18928	8.70454	33.7108	1.78845	41.3788
0.180092	0.061526	0.040038	0.05188	0.136071				22.6212	-12.0006	-23.6445	54.4829	45.6879
0.178014	0.133879	0.077449	0.041554	0.112086				-2.91461	-34.1242	-26.0689	30.0549	21.7956
0.147172	0.21822	0.021926	0.014279	0.102161				64.024	-24.4033	7.21036	11.5805	10.7582
0.08322	0.092833	0.024358	0.01895	0.05793				82.0088	32.715	108.073	52.0692	18.2483
0.223709	0.233867	0.048908	0.04049	0.179207				1.8428	15.6992	3.12952	53.0867	13.2571
0.05802	0.056368	0.029343	0.037363	0.036664				-6.40428	-8.8997	118.494	53.9447	62.0241
0.10926	0.107823	0.032728	0.038251	0.092671				10.8445	-31.2925	-40.3698	-29.2889	9.98165
0.233624	0.071676	0.043821	0.03098	0.030245				-28.0032	13.0582	11.7384	7.0932	28.7049
0.086351	0.034158	0.037744	0.063952	0.041187				16.8594	-30.4385	-22.2943	54.4272	-4.3087
0.142725	0.1631	0.04289	0.058428	0.023716				15.208	-7.11931	16.7567	52.0305	19.0532
0.2372	0.031415	0.040431	0.039407	0.066281				86.5432	-45.3455	-24.934	-10.9612	39.8633
0.224755	0.173557	0.028158	0.11268	0.071394				8.98788	19.6315	36.771	-59.3057	39.1697
0.086597	0.054125	0.060742	0.127559	0.140436				22.7051	13.2592	7.8454	-18.0594	59.6652
0.215787	0.150018	0.05671	0.031121	0.113982				-4.64281	-17.3115	28.4032	45.7819	5.06328
0.034466	0.044488	0.03486	0.034884	0.18519				3.34396	-17.3203	-46.1552	47.7854	5.7776
0.155776	0.154996	0.022931	0.131948	0.041758				15.6411	-29.2361	33.268	-20.1999	-13.1732
0.080486	0.071006	0.026842	0.106563	0.064533				30.2026	-26.6473	45.4718	33.9218	30.6569
0.258458	0.1004	0.015414	0.027043	0.109549				54.3885	30.1604	29.0656	0.451309	13.3535
0.212978	0.145948	0.034305	0.058371	0.030073				50.6535	12.0385	-7.70432	29.3904	159.134
0.176013	0.092266	0.05542	0.035558	0.167766				-22.6612	7.97061	31.2417	20.8182	-3.38281
0.2518	0.134773	0.017608	0.036737	0.1036				-9.88045	10.9323	42.5598	22.8181	50.1756
0.184622	0.264707	0.050448	0.032244	0.027552				-57.0283	13.5249	-54.0363	29.0828	17.0436
0.143753	0.02304	0.112792	0.150239	0.094099				28.6263	30.7566	-25.0123	21.9132	40.0224
0.225775	0.021684	0.028694	0.03158	0.076616				102.753	31.2026	24.4285	19.5823	34.9141
0.140702	0.082754	0.060958	0.045014	0.216307				35.7813	-44.4497	20.6732	5.45271	-6.6389
0.112722	0.082217	0.043888	0.018901	0.161932				3.63454	-8.47729	-15.4423	48.0135	37.1859
0.157009	0.144225	0.01918	0.09244	0.021711				22.6785	-26.0372	269.531	-21.0311	22.8007
0.133688	0.215652	0.026056	0.02189	0.02709				29.9503	-26.0372	-0.141068	153.588	30.7009
0.108668	0.124205	0.035154	0.043323	0.075614				-1.8049	0.0715866	-38.1643	55.4958	38.5629
0.288048	0.138186	0.020926	0.116824	0.046512				-6.58087	-12.522	-14.4036	42.5923	16.7983
0.136643	0.182218	0.028347	0.022501	0.062669				-18.1158	-12.522	21.4403	9.76581	-11.1524
0.13078	0.099946	0.031661	0.063718	0.056904				-63.212	25.6962	-0.724762	9.76581	41.0663
0.268632	0.077105	0.02242	0.028224	0.157872				74.1461	-68.9918	-2.3645	25.7511	46.6965
0.162611	0.264513	0.020425	0.250734	0.016353				74.104	19.8625	0.417633	6.88817	-1.3765
0.153686	0.03922	0.049137	0.022231	0.016919				14.8184	26.0752	-3.25626	4.08804	50.4794
0.218619	0.068722	0.020522	0.017468	0.044038				2.22198	-16.0249	5.3421	-47.0934	110.652
0.203097	0.094424	0.017157	0.027571	0.067537				-32.7804	59.8654	11.3713	21.7119	14.1452
0.122587	0.074287	0.034114	0.084872	0.077556				-13.7508	-42.0379	211.324	14.8463	13.9329
0.183545	0.032703	0.080025	0.052908	0.091285				52.7325	42.9998	-55.5793	15.3391	13.749
0.089413	0.039125	0.021344	0.118783	0.102657				39.7106	43.0015	-55.6179	37.7832	-4.76393
0.123951	0.089391	0.025699	0.067697	0.087313				39.7106	27.087	-17.7443	-23.9049	38.6654
0.03455	0.052609	0.048041	0.071189	0.200927				30.8353	181.332	30.0082	13.6851	54.4403
0.195713	0.020468	0.133446	0.054349	0.111984				-20.224	-2.18828	52.2867	20.8255	2.42642
0.194945	0.201658	0.055741	0.088516	0.071665				-8.34729	24.9956	-36.5745	41.8416	23.3546
0.258305	0.138814	0.020963	0.172012	0.193005				45.4296	32.3627	-1.92755	-10.2673	15.8013
0.133918	0.144031	0.046842	0.04922	0.130017				36.8092	-14.0659	-18.9902	46.0547	10.577
0.135974	0.185857	0.036588	0.134956	0.090234				-27.2299	-21.7205	-43.573	52.0833	21.6447
0.088568	0.150086	0.022653	0.020683	0.022369				7.73332	5.81554	-13.118	-10.2663	3.71724
0.249521	0.137676	0.02326	0.120526	0.017497				-28.0755	19.5645	15.1303	-2.3694	-39.8909
0.159722	0.099308	0.031512	0.087852	0.016165				61.5214	11.0549	-0.251259	25.7972	11.3991
0.290608	0.085999	0.105226	0.051088	0.105517				-4.62462	11.0549	-4.29723	73.7738	58.0832
0.109636	0.229718	0.017273	0.058674	0.074782				22.6997	27.2567	61.7771	154.591	38.5986
0.133249	0.189205	0.033181	0.016144	0.192484				-9.44389	-4.63412	114.808	23.3869	22.7841
0.135498	0.133237	0.054115	0.053786	0.032285				-4.94508	-13.3144	-0.320984	6.69022	-10.0314
0.250584	0.072738	0.056225	0.101818	0.07302				48.4737	38.7863	4.72635	-25.4616	-0.926128
0.169771	0.051896	0.02504	0.114823	0.118397				9.03851	18.507	-19.0248	12.1793	-0.789902
0.135894	0.040141	0.046064	0.114603	0.095907				35.4269	42.6682	150.18	-4.30791	-5.01817
0.162929	0.038994	0.020908	0.024763	0.181729				36.264	-0.361084	21.1148	20.4606	18.074
0.097934	0.038738	0.053056	0.020387	0.048127				3.44898	-25.6608	22.9522	25.1832	19.6434
0.199197	0.129623	0.02816	0.02696	0.017711				78.3159	62.786	29.9435	13.9229	26.4303
0.171587	0.165177	0.077941	0.132271	0.145569				5.78409	50.4677	102.285	72.4514	-22.067
0.229567	0.040187	0.05424	0.028926	0.078475				-11.0308	26.2427	78.0934	32.9317	31.3257
0.121468	0.136402	0.019278	0.035914	0.074882				-22.752	26.1872	-57.9258	-0.136032	-11.7211
0.179345	0.149733	0.047495	0.143846	0.163287				15.7729	-2.5435	89.687	9.84882	22.3055
0.110877	0.100527	0.021635	0.065525	0.111126				48.1626	34.3273	-11.1139	57.5368	23.3324
0.131499	0.119649	0.028234	0.077595	0.020586				-78.8106	15.3035	27.3537	-7.92468	-61.8728
0.133088	0.106269	0.046341	0.08059	0.152186				7.1274	69.2244	10.7557	65.1084	31.0678
0.178795	0.196509	0.018013	0.059607	0.072944				31.3385	-25.3084	-8.51869	-3.21759	17.3011
0.077997	0.21557	0.022901	0.052278	0.228881				-3.34766	23.4052	-9.86861	17.3652	-2.68253
0.253367	0.046584	0.038714	0.019389	0.064127				-39.9455	-1.13008	18.6004	58.2836	14.8607
0.202959	0.217384	0.019643	0.050112	0.075707				-11.4922	51.8081	-36.0618	-72.7535	40.2692
0.044018	0.040389	0.092051	0.095453	0.074649				26.6362	2.59523	-51.9755	-7.63766	39.8757
0.261996	0.130437	0.029587	0.033407	0.051561				37.8559	-17.0552	32.6156	-23.3643	-1.23149
0.174094	0.108637	0.035897	0.094814	0.080009				106.707	112.56	-16.3368	14.5857	-1.23149
0.104398	0.072793	0.020611	0.143351	0.057353				7.50468	-0.61087	1208.8	59.4366	5.35838
0.039059	0.083394	0.022616	0.042211	0.045782				-23.2286	52.3638	7.92682	7.569	86.1936
0.226815	0.136207	0.080526	0.11812	0.095699				8.69609	13.1408	59.6175	11.4118	104.669
0.061327	0.132027	0.024313	0.071157	0.065292				-4.6308	-77.6875	8.03	-66.4116	-8.99995
0.162046	0.037177	0.04049	0.045161	0.112816				5.84055	32.082	-12.565	-45.8134	57.6374
0.142119	0.136062	0.026055	0.102026	0.106143				-27.3598	-2.73543	-20.0758	-7.04773	12.7574
0.209383	0.069508	0.022163	0.091896	0.148976				30.6283	80.3488	51.3592	-19.917	27.7304
0.209373	0.124974	0.022587	0.021097	0.09293				10.5056	28.6513	29.2345	37.7124	-7.11372
0.289694	0.116191	0.034906	0.020904	0.043797				-3.70125	-9.54083	10.2979	66.2717	13.3571
0.177758	0.081267	0.041989	0.084025	0.047779				19.1961	64.8333	4.00754	60.8299	126.127
0.108915	0.15078	0.144021	0.021301	0.085246				16.8853	-4.32051	-1.83688	-2.58807	48.0337
0.147792	0.09805	0.059738	0.117138	0.065586				25.0881	34.7373	-50.1821	80.026	40.7018
0.166753	0.036052	0.01932	0.038132	0.064749				29.7109	20.6286	42.0979	9.9599	2.83473
0.154862	0.124345	0.026088	0.042468	0.107709				22.0683	9.3145	54.5466	7.86014	11.5109
0.155373	0.123917	0.030848	0.047933	0.078449				41.4941	28.0625	121.738	39.4454	23.5991
0.074837	0.037322	0.02025	0.172791	0.138859				11.5838	-9.35813	100.902	0.927696	14.7344
0.127122	0.081816	0.032242	0.047071	0.148774				-9.10779	25.6701	15.2475	10.7176	-4.27321
0.225406	0.114568	0.05622	0.031007	0.056032				25.632	-26.2417	7.97653	-5.4411	23.307
0.172428	0.081279	0.029848	0.03417	0.185942				2.61421	-3.06293	43.1474	-9.00831	28.8924
0.047025	0.206596	0.028069	0.035972	0.034674				31.6305	40.0664	-30.3469	74.4851	23.4484
0.157093	0.211461	0.026036	0.042574	0.111568				41.0831	-11.8	12.0458	4.74994	0.577713
0.236934	0.059291	0.048454	0.022529	0.044577				12.7695	15.348	12.2906	127.67	14.5778
0.150396	0.099673	0.027735	0.103474	0.057768				43.3898	22.7872	22.8076	7.51656	23.8546
0.042774	0.042455	0.023226	0.058839	0.029809				56.989	-23.4118	-11.5634	-41.0614	-8.65796
0.159975	0.02108	0.0169	0.033829	0.087241				3.44754	5.61768	-4.05611	77.8615	31.6892
0.041761	0.244638	0.033423	0.013886	0.081386				23.097	52.6162	24.6422	29.0634	9.50116
0.252991	0.181579	0.081571	0.07006	0.051657				4.2944	10.9791	3.67879	1.66385	-13.6876
0.223836	0.0311	0.042335	0.025584	0.087029				15.3187	16.2021	-21.9077	60.438	-15.6245
0.123261	0.19888	0.02661	0.098764	0.152854				5.2782	-3.07685	23.6066	106.848	37.5849
0.062405	0.067443	0.02175	0.061713	0.085013				-32.664	-8.69562	22.7805	17.7427	32.0469
0.162457	0.079356	0.023249	0.054955	0.127977				53.4391	3.88808	-0.219254	9.51598	22.0804
0.169065	0.019468	0.013945	0.132693	0.110489				24.299	90.006	27.1344	-29.2584	56.3309
0.173657	0.104937	0.035741	0.079081	0.184539				20.3696	16.2871	-43.4568	30.6197	37.7117
0.222106	0.028252	0.03284	0.109485	0.230598				29.2438	20.3376	15.7716	-10.2471	0.579224
0.084436	0.037136	0.046812	0.027278	0.155496				19.7538	-72.0098	41.8655	-12.475	44.2451
0.123878	0.060126	0.015333	0.204107	0.086583				24.9377	-17.6389	-7.51083	55.7553	4.50232
0.235868	0.045912	0.026858	0.028689	0.100448				40.5238	26.9198	-27.4819	-11.9348	9.36336
0.172023	0.069493	0.044138	0.118962	0.021354				8.85878	13.9993	20.7925	7.34206	33.6208
0.127427	0.075269	0.04483	0.064725	0.131261				4.96935	-4.62294	26.7128	-3.26553	27.2604
0.157187	0.10238	0.039324	0.085984	0.116088				-11.3971	16.9718	-23.2425	-0.0548248	32.1404
0.176471	0.051012	0.054329	0.019171	0.056204				-36.563	-20.5495	-57.8828	62.8632	20.2717
0.244941	0.061462	0.075622	0.039057	0.178131				3.1342	60.4474	75.4154	-19.3185	6.25951
0.144451	0.158869	0.022203	0.048115	0.137901				17.8074	-40.0416	43.6081	-32.3558	16.0421
0.207435	0.077942	0.010787	0.105418	0.157749				39.2801	-12.2031	-13.2799	26.1438	-15.8067
0.122608	0.073629	0.023533	0.169556	0.05239				-23.1112	19.3925	-24.8225	24.4697	215.36
0.063613	0.031603	0.037215	0.214705	0.138354				20.0389	64.8065	71.5144	25.6212	-32.5675
0.265792	0.051447	0.033907	0.06787	0.108467				6.12814	18.6237	-58.3374	-15.8335	39.002
0.226277	0.09509	0.017077	0.106351	0.121243				-4.28815	32.6768	-21.859	-8.80969	-21.9716
0.17754	0.119546	0.018351	0.039485	0.021829				49.4189	39.5154	13.0762	49.6388	-13.8027
0.031613	0.065305	0.036993	0.152267	0.163023				-20.1992	-20.5331	63.5288	13.1077	-2.42387
0.067833	0.099901	0.057242	0.126976	0.048304				51.8118	50.6394	-52.8397	23.5578	33.1885
0.164936	0.140451	0.023121	0.07119	0.065795				-50.9184	-3.09923	-15.8102	28.2017	14.8123
0.19508	0.09672	0.012084	0.058183	0.130436				-11.2321	-7.40785	-21.4814	50.3152	40.1243
0.211467	0.15481	0.034175	0.035377	0.150281				8.24792	3.71387	7.69778	-22.4767	31.5139
0.116234	0.234427	0.034018	0.139551	0.035695				36.4538	49.4521	-0.366974	65.9885	18.5542
0.090944	0.16065	0.041141	0.029054	0.117682				17.118	5.73433	-61.5081	86.5283	-3.94302
0.12483	0.066764	0.031261	0.040347	0.117545				23.9866	-18.0364	16.6638	80.0161	-4.9509
0.158491	0.06949	0.027577	0.024825	0.190513				15.4664	13.7168	-5.15714	63.3944	-11.7595
0.17333	0.099941	0.03732	0.025781	0.108417				-33.1772	0.410324	12.6182	51.1274	47.3419
0.173823	0.058789	0.02919	0.018891	0.049524				-1.68158	27.12	-9.02356	-37.074	20.5864
0.166514	0.042106	0.233964	0.057905	0.240038				37.946	19.8232	6.27386	-1.99591	22.4832
0.092778	0.195928	0.038058	0.074074	0.04467				-33.7125	-0.346405	168.314	37.692	19.8541
0.289283	0.031514	0.064661	0.032597	0.096798				-46.822	56.7371	-22.5149	53.2819	31.2248
0.048887	0.03637	0.019244	0.091697	0.027666				22.7062	7.29106	-18.1363	3.33403	-3.07763
0.191136	0.17005	0.029223	0.122154	0.025237				29.7021	21.6451	2.56496	-6.27222	67.9233
0.107224	0.024741	0.029226	0.045482	0.071436				24.9415	-29.9377	26.3487	12.35	59.3364
0.059035	0.148387	0.105033	0.039843	0.135789				63.0652	42.8225	31.6105	13.7195	26.1417
0.235545	0.124837	0.08119	0.025193	0.039687				0.470688	63.3525	2.82681	38.871	41.2435
0.210083	0.052614	0.026687	0.224307	0.197116				53.2568	6.46111	7.33291	-1.55379	24.9569
0.162104	0.150999	0.022048	0.056659	0.120814				39.5557	25.5596	26.9136	-102.226	28.8472
0.090638	0.050472	0.041591	0.054072	0.167488				-20.3427	-0.267441	-17.0913	-22.0129	11.1586
0.033514	0.025737	0.022093	0.056536	0.115736				29.4722	90.3015	143.829	32.4248	8.1617
0.170158	0.106487	0.03506	0.060102	0.017641				-14.2647	34.6723	22.1917	-19.9237	39.1998
0.150179	0.121572	0.03558	0.211074	0.122104				1.29123	-52.8621	26.3517	66.3133	-4.98502
0.159402	0.198654	0.211145	0.042861	0.043433				-13.6765	26.278	-14.2786	-3.36699	10.6429
0.249628	0.044592	0.031307	0.155713	0.040993				1.5501	3.77982	4.95453	-30.9408	62.6417
0.225911	0.153024	0.114971	0.042903	0.043343				-41.126	-14.6189	508.04	-5.47629	18.5951
0.144994	0.082103	0.023343	0.083253	0.123301				-19.3538	17.2223	8.58637	36.647	14.929
0.193215	0.039677	0.029921	0.024329	0.071003				-11.5742	-4.8764	18.6405	62.3238	-7.60284
0.144976	0.183257	0.078761	0.072653	0.083971				27.1389	-2.9279	-53.9577	5.93833	13.027
0.219778	0.097369	0.018964	0.151504	0.243843				28.8943	54.6037	6.28316	-11.141	24.2769
0.111386	0.099395	0.01862	0.044682	0.024671				1.11835	9.22575	-34.8277	-33.6042	25.2135
0.132304	0.063971	0.053449	0.055639	0.189808				-20.4047	21.2508	61.8898	54.0472	-8.84516
0.06353	0.184242	0.021235	0.104272	0.218293				-11.309	16.8239	32.5029	18.113	19.608
0.204379	0.028219	0.027173	0.058574	0.020065				-24.7646	14.1213	60.7728	29.5023	32.288
0.141257	0.041707	0.020158	0.045756	0.027256				10.295	79.223	-12.5401	-7.2356	41.173
0.186805	0.03605	0.015151	0.070458	0.053719				13.5123	-19.0321	-31.587	-10.7433	-45.6979
0.039187	0.061807	0.026189	0.062573	0.051735				30.4506	65.5526	-17.179	60.5194	22.3425
0.055276	0.102874	0.035051	0.023569	0.065416				-17.9845	3.31618	11.7992	-5.62694	-1.01138
0.209637	0.017076	0.03086	0.024217	0.204342				1.08723	-14.5445	113.302	38.1482	5.28783
0.079313	0.03698	0.048511	0.056548	0.110602				-5.06696	26.3956	130.39	25.1823	14.5118
0.222721	0.109758	0.015088	0.041904	0.120039				30.6215	29.5122	-14.5324	-1.14542	65.6353
0.148652	0.129236	0.022931	0.166591	0.022451				-26.6804	-18.3794	-13.0808	6.28736	37.6715
0.280153	0.046621	0.031846	0.084792	0.038227				45.5769	37.5049	51.0802	29.7009	3.72966
0.159716	0.185179	0.014729	0.044636	0.143285				11.2184	-5.52125	-58.2213	-3.69492	51.4977
0.040572	0.091998	0.020489	0.045703	0.079305				20.1252	2.92552	-4.18234	26.5363	44.2408
0.228419	0.216802	0.040867	0.026091	0.05006				24.6969	6.44798	-26.826	-30.9604	6.47725
0.125561	0.086133	0.062388	0.052543	0.148352				56.7593	6.44798	55.6915	-28.9295	-58.2862
0.16753	0.085844	0.080998	0.100006	0.038398				-5.0522	47.032	20.2987	-40.7819	28.191
0.215419	0.067156	0.022466	0.048533	0.050044				15.8922	8.74091	59.1678	30.918	-18.3571
0.11691	0.074912	0.01934	0.026939	0.06381				13.4187	-61.5847	114.743	-4.72206	9.54112
0.207051	0.08885	0.049294	0.160486	0.146619				10.8261	34.5852	8.16528	48.3808	-26.2286
0.14872	0.095929	0.039836	0.030184	0.035509				11.704	9.7179	-10.1571	-6.5495	15.612
0.202059	0.043178	0.02975	0.046881	0.074358				74.5057	24.4626	-11.8986	76.7079	32.2908
0.072336	0.022467	0.043846	0.031171	0.108453				-32.5954	-36.7722	125.691	36.9213	-44.4363
0.189889	0.097389	0.02566	0.044403	0.055313				-21.0554	-10.6631	27.9292	4.56947	3.9903
0.239528	0.181277	0.071451	0.172163	0.230966				74.8015	71.3576	33.0591	101.008	16.3624
0.098452	0.220405	0.017295	0.036011	0.176967				74.8015	-34.587	36.0483	-23.7257	28.4857
0.150164	0.027434	0.019039	0.031823	0.026335				22.4262	-0.834198	143.389	35.0496	-24.4525
0.175632	0.162006	0.023591	0.069188	0.041619				25.1374	-11.396	65.3631	85.9097	0.636826
0.081915	0.176172	0.100985	0.217756	0.062017				10.0224	30.9847	-54.4328	56.0309	23.8182
0.234061	0.188782	0.022087	0.03566	0.04355				28.7325	44.2799	121.672	27.6295	-15.041
0.101867	0.096381	0.035815	0.054781	0.063659				10.8066	7.64671	-15.9207	2.10028	-31.4694
0.158239	0.099696	0.031429	0.026264	0.157898				26.5302	-28.0497	-13.2358	26.7456	10.2237
0.090685	0.056012	0.037488	0.015619	0.135327				6.27045	11.7773	38.6376	17.2377	1.88115
0.125702	0.032112	0.025315	0.020558	0.197648				3.15668	4.93067	-2.90343	66.2	5.05874
0.208057	0.108807	0.032864	0.102738	0.039483				76.2754	38.0992	167.814	-8.19312	83.7796
0.27633	0.16179	0.031967	0.078644	0.048545				34.0675	-17.9327	3.55204	-12.9468	-21.0491
0.136007	0.145158	0.045048	0.033641	0.048574				-6.28616	-15.3824	10.1601	20.4323	-28.1935
0.065447	0.052677	0.04414	0.142633	0.061019				55.6016	31.8938	4.88201	30.9232	70.9037
0.179026	0.213981	0.03537	0.036729	0.10113				31.3502	58.59	-6.29233	36.8005	39.1189
0.120881	0.086652	0.095165	0.098521	0.037551				29.3516	19.4304	-17.3577	10.7845	13.8773
0.2021	0.038419	0.025573	0.152514	0.075078				-22.5391	-11.39	-29.9309	32.7876	8.65783
0.065744	0.067686	0.052193	0.026618	0.036961				-4.94839	20.1851	-19.5622	-18.0778	16.1718
0.240035	0.111392	0.039947	0.097506	0.198909				45.7575	-17.6135	117.103	29.1773	1.34062
0.240523	0.126522	0.046712	0.081458	0.102581				33.0373	-13.8716	76.3566	16.9499	-5.92987
0.148949	0.18153	0.019944	0.039702	0.05743				40.9478	-11.1137	33.6299	3.97641	39.9576
0.153084	0.068733	0.059841	0.017611	0.086453				54.5125	-11.107	70.5419	13.9579	19.4966
0.17758	0.035945	0.026004	0.057912	0.100938				-39.9968	-50.3988	60.1598	31.0865	28.399
0.084131	0.062977	0.027126	0.046099	0.05819				24.468	-22.4119	152.046	71.6756	-10.9203
0.184357	0.066607	0.032123	0.031504	0.091743				-19.7921	43.0678	-6.05349	32.2062	4.68695
0.195184	0.088214	0.02491	0.031895	0.166743				1.00518	-23.4903	97.0231	48.6791	23.3611
0.085352	0.162833	0.021186	0.076989	0.130407				-3.12845	27.1034	40.9073	56.1824	-2.09447
0.132979	0.229965	0.0463	0.025837	0.146893				36.9957	21.7675	9.2355	51.6389	21.8249
0.197993	0.134251	0.053327	0.054439	0.057838				69.4092	-31.4771	213.29	47.6329	13.8227
0.1574	0.225162	0.030304	0.177795	0.126303				47.6367	-61.2556	-42.0051	10.9481	27.9967
0.107883	0.051976	0.029008	0.060748	0.107964				27.3344	-61.2556	31.1495	139.49	23.099
0.189621	0.095138	0.040606	0.083603	0.146496				27.3344	10.9642	18.2919	104.923	-23.1725
0.062135	0.073404	0.041858	0.198472	0.054222				11.5373	6.88089	72.6863	-30.8169	-7.80383
0.105657	0.101602	0.026174	0.041662	0.171577				50.7613	44.0161	-42.1459	95.4519	-9.29498
0.072409	0.119365	0.037661	0.017122	0.206441				46.915	65.14	1.13519	44.13	-15.5637
0.082604	0.153967	0.034744	0.043025	0.050068				0.836166	41.6236	141.906	150.501	16.9963
0.094989	0.049737	0.034094	0.091509	0.113887				39.8218	-5.32246	26.4099	150.501	-4.91401
0.121864	0.202187	0.020523	0.062551	0.05053				33.3544	-16.037	54.332	67.9474	13.3897
0.151855	0.099742	0.019702	0.150541	0.097343				1.91679	-16.037	13.0936	23.0692	107.781
0.146407	0.230593	0.059123	0.040931	0.085996				-0.694305	-21.6205	14.3612	4.6678	33.8699
0.122555	0.065771	0.029119	0.020553	0.107558				-32.9984	-18.3947	35.9424	60.3521	14.9077
0.055048	0.116737	0.041577	0.097784	0.10023				48.9151	29.3078	-15.6437	21.1802	20.4777
0.122569	0.038926	0.020067	0.096519	0.237023				2.0403	24.7919	-20.9171	34.5802	9.73573
0.203972	0.140531	0.034036	0.031803	0.020507				47.9187	3.29208	-31.6281	39.497	38.9486
0.234629	0.115259	0.032246	0.03392	0.064719				34.3286	-3.68143	90.5739	67.0228	-18.161
0.204842	0.055524	0.02321	0.047199	0.023095				-25.4961	-34.2607	36.8852	114.99	112.581
0.286345	0.049553	0.022109	0.089989	0.107921				8.89751	-5.8853	10.0734	19.3315	-6.86351
0.207512	0.098158	0.034577	0.07417	0.12883				3.92159	-16.0807	-5.97363	19.3315	28.9264
0.132295	0.044005	0.018629	0.160421	0.139656				10.3101	66.7788	83.2994	-10.6777	26.2691
0.156138	0.022109	0.015576	0.136314	0.04002				10.8605	0.442314	-9.26633	7.07222	22.636
0.05308	0.065747	0.02385	0.096293	0.161154				37.3156	-47.6929	65.3564	-7.00383	39.8956
0.072777	0.175731	0.051572	0.038327	0.048838				-11.7551	-1.97078	88.381	9.55554	-10.8459
0.200404	0.081218	0.1318	0.108951	0.121561				-12.0976	38.7942	12.8048	4.49666	32.9825
0.10606	0.075737	0.026597	0.01729	0.178905				27.1341	22.1264	14.7631	-22.4795	-30.9762
0.192112	0.080454	0.034615	0.116141	0.051378				-33.5633	20.1987	46.8518	18.7994	7.60119
0.120988	0.057798	0.097195	0.057224	0.045291				5.33342	36.4335	115.081	39.5712	-5.51082
0.201241	0.032035	0.029637	0.053745	0.085738				-0.599213	-39.009	-8.3829	-3.64088	18.0189
0.150008	0.028125	0.022657	0.157149	0.09211				47.3743	-45.2717	25.4845	31.0249	29.5733
0.212809	0.137858	0.032293	0.08185	0.1195				10.0801	23.3148	65.7987	19.1964	0.360054
0.124173	0.039369	0.023451	0.102505	0.051096				-13.2914	-28.013	49.271	25.1924	-5.24065
0.235162	0.04939	0.045464	0.047279	0.079083				39.3193	-16.3549	162.884	58.1604	25.715
0.213518	0.116289	0.036158	0.084666	0.050771				2.08821	23.1301	32.1374	63.9525	40.9858
0.113064	0.103575	0.022359	0.050596	0.055841				17.5802	2.9277	152.929	48.9158	74.47
0.20296	0.064073	0.040111	0.033634	0.042739				-27.705	-59.5628	3.47087	11.4165	22.0652
0.223502	0.054301	0.048205	0.072175	0.120157				34.3348	39.6885	-7.38049	65.1352	14.5052
0.034797	0.229855	0.048966	0.031668	0.102539				8.76068	-18.2708	42.1744	-7.799	1.49312
0.199125	0.045141	0.024081	0.131889	0.078564				19.269	-6.49272	134.542	44.8604	-24.9218
0.085137	0.141923	0.023311	0.023799	0.036396				6.50906	-0.315254	16.5944	45.5068	-15.5851
0.207901	0.044221	0.024978	0.127323	0.040901				15.7946	9.40047	0.876328	26.6231	16.42
0.211637	0.064122	0.029658	0.096474	0.021039				44.3711	-13.7273	-26.7407	36.6554	34.7761
0.157839	0.146356	0.027181	0.017641	0.047207				30.075	-48.0395	-45.1196	17.9954	118.541
0.217305	0.053306	0.027649	0.070278	0.118199				-13.5745	19.6657	16.1861	30.492	1.17227
0.068618	0.184685	0.037924	0.0202	0.198807				-13.3122	22.3123	44.1681	15.5773	43.4388
0.089645	0.087899	0.026765	0.084506	0.105888				-51.8169	16.7845	25.5765	45.5323	31.8665
0.150402	0.132875	0.019131	0.055627	0.030794				49.3797	-20.1113	-56.2272	-16.0382	94.7819
0.205731	0.119049	0.032219	0.077323	0.016967				-7.62253	11.1937	-41.8957	23.3626	-21.6617
0.140151	0.312312	0.063404	0.075252	0.068517				-1.50815	12.4732	-34.9424	17.4089	35.3957
0.222982	0.128819	0.031339	0.0698	0.069212				60.6396	-23.4359	-3.03462	8.37646	5.0288
0.096363	0.08219	0.088176	0.183346	0.188098				29.7461	33.9405	11.7056	60.8298	-3.48502
0.095363	0.086915	0.024956	0.026071	0.125271				25.4109	-30.0532	5.43597	0.943176	49.1923
0.067799	0.208268	0.059924	0.027111	0.0585				12.7449	24.2562	-49.4806	40.9117	54.3458
0.155823	0.126236	0.028611	0.026639	0.027341				21.0427	-19.0676	31.7107	38.9505	26.7369
0.196361	0.103393	0.022063	0.152108	0.172629				-27.6972	-0.735123	38.6717	-22.0874	22.7669
0.232155	0.140178	0.02292	0.053159	0.131597				-30.801	-12.3948	28.3139	-9.51991	-2.64408
0.149507	0.049476	0.064789	0.067531	0.087478				-37.2767	-1.49821	-11.7965	6.27808	-7.31201
0.230845	0.226186	0.023502	0.060752	0.192523				36.4763	3.02017	14.1565	-11.8491	-8.43456
0.095647	0.035946	0.034959	0.043047	0.040252				-4.44418	65.3186	165.889	-12.9539	-13.4191
0.12715	0.031572	0.029302	0.191845	0.106704				-0.682571	105.072	165.265	-1.01308	-13.4191
0.239903	0.057709	0.018027	0.124216	0.058181				43.168	-15.2151	4.40112	11.9128	5.71112
0.099869	0.184118	0.0358	0.219754	0.046023				9.33319	-8.69366	78.9208	0.521324	0.468124
0.095678	0.037428	0.063072	0.022265	0.044713				14.249	37.1498	24.3065	-14.793	-3.36058
0.128736	0.058833	0.038269	0.121193	0.217022				140.791	27.5777	-16.9784	10.5252	14.3707
0.064582	0.221916	0.026972	0.087362	0.065004				36.3687	-31.2474	247.913	23.7269	53.624
0.188208	0.039017	0.123972	0.026392	0.031716				7.50462	39.1014	4.96562	-1.83601	-32.592
0.0692	0.03651	0.050627	0.024821	0.057393				21.1461	-10.9792	36.4351	48.752	-8.32824
0.079956	0.064286	0.015434	0.016205	0.015969				4.26686	-1.37152	45.1226	-30.143	22.688
0.187991	0.033361	0.034618	0.074639	0.109425				3.6493	-10.1528	168.101	-20.7342	28.54
0.185344	0.037073	0.020235	0.058128	0.04792				34.226	54.1126	-38.9198	55.1955	33.889
0.189775	0.090872	0.023158	0.031188	0.09756				33.997	48.3894	-51.0119	34.2748	12.2901
0.238002	0.129233	0.020576	0.041061	0.024494				6.01917	-0.933739	24.9618	22.4919	8.80058
0.163656	0.039761	0.046354	0.046698	0.111782				10.4718	55.3354	38.8036	50.7764	9.82194
0.140174	0.149233	0.022283	0.15497	0.099659				22.8582	-23.3089	-9.86323	7.18359	-20.2113
0.18288	0.119587	0.019366	0.066354	0.054802				52.1788	-24.9038	41.7925	267.141	26.8962
0.12365	0.229735	0.029682	0.065194	0.136179				39.5099	22.4242	-39.7009	40.3436	16.3557
0.231863	0.02969	0.099384	0.018401	0.236407				-20.283	-15.6839	53.7616	121.61	17.5781
0.097512	0.051946	0.027636	0.05345	0.040974				24.8006	-21.3606	-35.1893	217.387	21.9135
0.128505	0.288597	0.010968	0.03015	0.017994				-19.3444	13.9483	21.7904	-2.79166	-0.635445
0.235617	0.103595	0.028436	0.127436	0.038592				37.7791	25.7198	-1.68794	105.943	7.71655
0.24034	0.070637	0.020485	0.037918	0.270446				13.9554	4.64792	6.41758	28.8084	20.5659
0.269968	0.031613	0.033163	0.056691	0.071611				25.6861	19.7573	-44.2468	48.1388	8.00562
0.070613	0.037089	0.032522	0.05764	0.06218				61.0277	-12.1705	5.55903	79.1398	31.3159
0.177594	0.114759	0.13624	0.038266	0.119066				15.3354	40.9834	267.78	42.7691	9.4521
0.185062	0.169235	0.029668	0.106815	0.083866				8.16605	27.8855	44.1434	58.1841	-2.35463
0.125069	0.040329	0.083244	0.024487	0.147332				36.2509	50.8872	28.4829	-21.2757	13.3091
0.143635	0.188276	0.033746	0.020961	0.195908				-40.5399	-7.47731	-37.8807	-16.1957	-16.6311
0.21668	0.069345	0.151929	0.04709	0.139283				35.8181	23.5856	0.492027	-2.80528	25.45
0.103868	0.19748	0.027876	0.050564	0.154268				22.6874	-7.30988	-28.744	-9.85327	12.9121
0.073084	0.098366	0.026393	0.136064	0.143593				-18.9535	-26.0083	18.9502	47.4258	15.8298
0.103312	0.101005	0.01701	0.181625	0.102452				46.8875	-22.1546	-25.949	27.0379	250.521
0.211509	0.126006	0.021356	0.016065	0.026178				3.57178	-24.5817	60.1117	-32.0026	15.8981
0.226454	0.085025	0.021108	0.067917	0.046072				-3.95178	-43.1411	46.3124	30.6436	34.0998
0.157956	0.119898	0.015181	0.02401	0.055812				0.792175	86.1466	-19.0803	24.0365	-18.2775
0.220663	0.165504	0.070292	0.061011	0.068127				-6.96286	-10.5295	-27.2002	-28.5685	-10.5452
0.130227	0.019004	0.015033	0.131713	0.126509				38.9206	-8.2596	3.80445	34.7351	-8.33165
0.075649	0.022392	0.026061	0.022095	0.06242				20.9869	36.9927	-8.78123	-4.47513	19.5386
0.066261	0.053691	0.022711	0.066489	0.180845				44.8201	30.9689	8.72949	94.5788	33.4949
0.257047	0.163012	0.032624	0.047982	0.072077				47.8913	13.4872	70.3561	101.918	102.185
0.126822	0.232014	0.081099	0.110651	0.110257				3.63983	32.6229	-53.058	19.1685	7.55506
0.195257	0.037387	0.021344	0.018926	0.069285				67.4841	5.41608	-49.0354	19.1685	34.211
0.244498	0.04221	0.039396	0.11037	0.045512				22.1528	33.3162	-10.6494	44.2316	30.6552
0.227695	0.144774	0.026511	0.056883	0.045383				67.9373	24.059	58.7997	-18.7481	32.5683
0.194722	0.187782	0.105898	0.143181	0.027053				31.7905	2.52052	183.166	71.1094	146.014
0.18439	0.023442	0.054067	0.023331	0.090043				52.6313	-17.1292	18.2294	58.0205	20.9229
0.072349	0.094729	0.046556	0.025223	0.083654				30.9523	15.5623	5.41206	24.114	1.65822
0.166523	0.028993	0.028983	0.119474	0.097442				39.9247	31.4483	39.944	-27.5038	8.18279
0.163262	0.080555	0.025693	0.048985	0.143796				35.0244	36.8301	-10.5921	6.56006	29.3375
0.179096	0.124546	0.024874	0.038928	0.025034				10.6694	-20.8573	7.79707	6.56006	-23.9433
0.233163	0.058163	0.024284	0.051165	0.028825				29.6184	38.0661	3.69106	1.38211	8.91889
0.229791	0.047342	0.023549	0.066214	0.083334				17.956	42.7437	30.0889	21.4465	30.7857
0.021667	0.152192	0.025325	0.071486	0.132359				29.7413	-5.95871	-12.5724	42.208	10.4394
0.050263	0.041996	0.064362	0.173825	0.045162				20.467	40.5858	51.3379	43.7973	30.7857
0.210126	0.075751	0.076777	0.11315	0.060269				111.376	14.1517	28.3818	10.0435	24.4795
0.046673	0.189791	0.031374	0.079317	0.020523				54.1232	-45.758	-9.48653	31.141	21.6541
0.09313	0.132393	0.035023	0.17813	0.047855				-37.0675	17.3951	29.7262	27.9942	7.09829
0.18701	0.091767	0.058774	0.060886	0.111983				-18.1308	-30.4685	85.8857	4.07777	26.4052
0.119899	0.140491	0.037383	0.019094	0.035651				41.0135	2.4436	161.529	49.5122	22.9914
0.200901	0.066035	0.014412	0.068011	0.060809				-25.4225	29.1968	101.753	34.4539	40.0819
0.090459	0.032446	0.059149	0.083294	0.057225				-23.6612	21.2681	98.2393	30.7672	44.1964
0.153251	0.10476	0.098718	0.109587	0.038986				3.05602	-4.54504	25.2096	33.1986	54.3041
0.077458	0.207403	0.024887	0.028653	0.02388				7.57292	-2.29146	-62.2163	38.6511	93.9702
0.100987	0.221723	0.054039	0.034675	0.035012				-2.67793	-44.1985	-9.66135	32.3628	109.627
0.025294	0.041395	0.01539	0.061794	0.04483				36.8646	7.25974	52.4472	178.415	-10.8719
0.055311	0.056185	0.04142	0.048237	0.147327				83.0087	14.8726	-3.32161	25.3566	44.8884
0.16039	0.133486	0.033669	0.019941	0.049899				34.9144	30.3697	-28.2883	26.018	-2.83112
0.153948	0.179433	0.014418	0.064712	0.162674				8.22801	24.0169	42.0211	55.312	-23.8311
0.119967	0.192951	0.034628	0.04821	0.060868				16.4709	29.9306	2.09282	213.799	40.3933
0.183172	0.141862	0.23605	0.02142	0.043425				8.245	29.9306	39.853	134.347	-20.8244
0.185549	0.072806	0.022832	0.025407	0.04633				-25.1555	43.3576	38.4846	-19.9949	10.2172
0.03838	0.044886	0.095217	0.020873	0.087177				-47.0376	56.0335	-1.99495	-8.59131	-13.4751
0.175133	0.127873	0.028335	0.176462	0.221983				8.35214	145.519	23.6775	6.90696	22.2475
0.189185	0.054616	0.033956	0.047528	0.019684				-16.7364	40.2497	52.4826	30.348	25.058
0.094389	0.084397	0.098798	0.045911	0.051424				-3.84424	-16.8514	8.71762	33.4467	28.8461
0.167995	0.027509	0.0435	0.062029	0.102476				16.679	-5.34809	-5.79498	42.3613	30.6877
0.15174	0.064113	0.029383	0.041203	0.023518				10.194	55.3171	-8.91859	109.164	28.556
0.305169	0.193933	0.018425	0.037915	0.118929				21.5289	19.279	32.5797	36.6524	53.8377
0.031642	0.135319	0.016828	0.058142	0.064398				40.1126	-0.368622	28.3406	13.1843	-8.7921
0.059995	0.100112	0.046536	0.166028	0.090455				11.2544	29.0745	20.8537	-17.7094	16.3504
0.188157	0.140964	0.046988	0.02147	0.040793				68.9118	15.3515	20.8537	8.78687	8.12103
0.084662	0.218439	0.021753	0.072351	0.242409				-4.187	17.6167	79.5069	48.5724	32.8349
0.231788	0.055397	0.09689	0.155809	0.20369				-8.26213	-36.9937	3.35023	60.7471	38.806
0.060045	0.171229	0.017302	0.088496	0.04393				5.6329	11.6939	3.29762	21.722	-13.8585
0.22545	0.027757	0.030078	0.172206	0.124111				14.4451	117.967	0.774986	3.98648	8.42418
0.129535	0.138291	0.017938	0.024958	0.03646				-38.7545	4.52577	-43.7504	63.6664	12.8037
0.072685	0.066869	0.023127	0.154243	0.139965				-13.3011	-20.479	-15.4356	36.4321	-23.2998
0.213694	0.123743	0.062142	0.020247	0.235365				-2.23923	15.4937	22.7279	41.6546	-8.36665
0.107282	0.142811	0.026241	0.056148	0.17548				5.64771	-30.8185	75.0046	26.968	-7.1199
0.21667	0.051781	0.139523	0.034336	0.095706				22.2336	-10.0227	45.7058	-36.0818	-57.7583
0.144446	0.123294	0.074885	0.037382	0.075881				56.864	5.89816	-7.44191	60.679	24.1809
0.259069	0.065815	0.096553	0.09487	0.035325				33.0748	12.798	16.7754	22.7788	-29.839
0.112161	0.11393	0.072569	0.026684	0.018452				23.3567	-20.071	-5.86462	90.7428	22.2973
0.239277	0.088707	0.033036	0.049013	0.102583				-5.72974	30.5888	-15.2734	-46.7311	35.7382
0.09384	0.084502	0.02775	0.033602	0.119724				3.30304	49.3479	30.9345	55.294	23.3034
0.241552	0.157571	0.027177	0.085113	0.074749				5.9325	2.74391	-27.8946	-5.74049	36.6492
0.051108	0.16195	0.039145	0.103631	0.037135				18.5816	-13.4067	-4.8196	56.8857	2.43936
0.043497	0.077636	0.041907	0.051485	0.047987				22.4445	47.7402	-37.6824	50.353	11.9932
0.132543	0.195535	0.068308	0.019138	0.166646				29.36	10.4249	7.83781	5.81792	6.52485
0.186613	0.031254	0.034835	0.029761	0.037892				10.7583	-21.1489	23.9154	59.5479	15.3818
0.070398	0.220977	0.026159	0.09401	0.035352				-17.5046	3.9438	-52.1123	6.18404	21.781
0.100662	0.151858	0.028235	0.038051	0.113616				19.1166	-12.6076	-8.34105	48.2318	18.1178
0.138609	0.031163	0.033738	0.090273	0.026381				17.3384	-8.03088	71.2174	16.4398	-22.2294
0.021209	0.115239	0.034336	0.042283	0.035101				-7.73862	67.1271	40.5233	31.5398	-32.6033
0.193953	0.175441	0.041081	0.144076	0.10004				30.0703	-14.454	-6.72226	26.9856	-8.09564
0.29027	0.026659	0.021727	0.054952	0.097694				9.00698	-22.5942	-16.5539	36.398	68.9755
0.092972	0.061937	0.036443	0.078695	0.08326				-19.0592	51.8368	26.4221	-0.582428	24.6283
0.104758	0.152439	0.032468	0.025098	0.01998				1.83865	-40.2922	-7.11964	-2.92087	40.1158
0.051794	0.024199	0.031967	0.02447	0.043739				16.8428	15.8169	-7.11964	11.5212	17.3914
0.206616	0.1524	0.019768	0.081537	0.037983				-46.7236	6.09278	-23.0845	-3.77188	19.983
0.175891	0.052646	0.053011	0.039356	0.165414				-18.3006	-75.8646	63.4081	113.248	-34.2706
0.095518	0.095341	0.067537	0.028151	0.093021				59.2789	-9.91936	5.21416	-26.3529	44.2852
0.114369	0.124463	0.021628	0.087607	0.073566				18.935	-9.41147	66.8457	-15.2126	21.3465
0.220394	0.036423	0.027619	0.052685	0.064749				-7.02913	8.49213	229.174	66.782	6.72159
0.222143	0.075398	0.055103	0.034476	0.023383				47.4054	-26.4983	28.1961	52.914	-8.51894
0.202001	0.125669	0.029312	0.040874	0.041512				-8.12262	-0.622574	1.18373	3.61945	8.88056
0.175183	0.111561	0.032934	0.022205	0.038069				-7.94452	37.4247	26.1024	57.2386	13.373
0.168215	0.277358	0.020704	0.02505	0.050051				96.6993	-0.354187	-16.5697	7.34288	-0.00242615
0.223748	0.091156	0.028451	0.028422	0.056087				23.2375	15.6986	10.4287	-7.74776	38.8413
0.176619	0.028732	0.148177	0.024863	0.090542				50.2937	21.7108	-39.6228	36.8939	1.90691
0.258925	0.181664	0.043955	0.155895	0.054908				20.8021	34.9094	88.0429	13.6756	-27.2796
0.155034	0.028027	0.055111	0.05607	0.091625				-15.4659	-3.18835	-9.77896	15.9064	30.2384
0.251832	0.027267	0.028878	0.097077	0.08801				22.789	-0.828949	-84.5055	6.75208	-9.00728
0.150251	0.046589	0.032144	0.039526	0.145309				-10.064	0.46257	2.29624	59.7662	16.945
0.052276	0.100737	0.055939	0.101715	0.018393				32.9052	0.46257	15.5378	46.765	20.695
0.182402	0.05795	0.014484	0.048567	0.049944				76.2713	50.7942	-33.798	101.372	8.40225
0.084909	0.034844	0.02153	0.031336	0.038658				58.3929	28.2543	-21.7612	85.1088	13.7135
0.101185	0.216086	0.067108	0.049954	0.073688				-39.7356	-8.33871	-19.6812	142.961	-2.48828
0.09112	0.124224	0.024375	0.053049	0.026116				48.2754	60.5754	34.1291	0.600006	23.2398
0.101121	0.077196	0.026053	0.018047	0.123046				18.2244	63.0081	1.03279	23.3809	13.9762
0.180554	0.047849	0.029683	0.068869	0.132222				-2.61964	-21.9441	10.2621	56.2275	1.70968
0.161011	0.021012	0.03624	0.034991	0.077876				8.8121	8.85052	8.48415	159.573	-16.7838
0.198434	0.101004	0.031261	0.087131	0.027805				15.6378	57.4532	-3.78734	20.7313	47.795
0.090696	0.098208	0.027233	0.027567	0.07104				-4.17268	67.8547	13.8511	10.8907	26.9091
0.260436	0.043742	0.023811	0.091835	0.058682				59.4748	34.1353	16.3819	44.0056	19.4605
0.113739	0.08674	0.019343	0.045292	0.101645				56.9409	60.8765	-9.49989	38.9385	21.8664
0.081137	0.079904	0.028993	0.075234	0.081296				-0.414276	-34.3289	1.812	26.8663	77.983
0.092259	0.031643	0.039512	0.039415	0.064632				52.1171	67.8152	73.2827	-14.8825	77.983
0.154348	0.088905	0.024199	0.08301	0.023979				45.2813	-10.2468	-35.0927	7.75774	18.9804
0.049974	0.027244	0.046381	0.122704	0.060564				25.2409	-7.55015	20.1361	-36.773	22.086
0.022222	0.040221	0.068907	0.035668	0.175915				2.61389	-14.4101	-5.48252	74.9524	12.203
0.069871	0.045946	0.027679	0.079635	0.039241				17.1552	-11.3354	119.528	90.1461	34.3616
0.142568	0.12674	0.053816	0.185311	0.012815				-12.9395	-17.5771	37.2013	-8.81699	-24.2592
0.217337	0.094696	0.039388	0.024045	0.095049				12.7486	26.3296	-16.0978	18.0752	-43.5682
0.055473	0.174099	0.027255	0.092821	0.103436				31.9577	56.1947	-18.4206	107.474	0.590904
0.070502	0.189917	0.130814	0.045413	0.029861				6.77943	5.6606	16.0918	50.7172	45.5674
0.131222	0.089042	0.037396	0.143301	0.100637				16.4565	34.7665	106.2	2.67796	-11.0583
0.173548	0.170303	0.074985	0.117148	0.109409				5.33209	-4.0007	-18.8792	15.8791	-18.304
0.031737	0.132355	0.070573	0.02849	0.162755				33.0606	19.3815	12.4451	-31.0966	-7.34321
0.216731	0.118652	0.031922	0.040045	0.026846				-11.7631	0.0524139	-48.3659	52.3087	44.1449
0.098538	0.110895	0.063356	0.079912	0.058874				34.8864	7.72008	-9.54382	-9.16284	19.5065
0.191091	0.189313	0.037617	0.017888	0.10506				35.7999	-22.6019	102.124	-15.6535	23.8517
0.181814	0.115559	0.030683	0.056471	0.035766				-2.7794	70.5413	23.6824	14.6219	24.0945
0.207076	0.177868	0.025249	0.03727	0.067784				-37.9253	5.76077	142.279	-15.4628	24.9183
0.105079	0.0647	0.10004	0.051517	0.058196				18.7673	28.7682	-7.03684	55.4899	24.9183
0.257339	0.030595	0.031278	0.043227	0.072295				10.1895	21.1226	8.50159	39.0722	12.3499
0.068991	0.035345	0.027314	0.100738	0.030781				27.9613	-1.41875	-27.967	26.2529	2.1965
0.041563	0.099594	0.043447	0.115686	0.134129				55.2837	59.0349	0.130722	75.359	18.066
0.094053	0.231619	0.037884	0.072706	0.025659				19.5346	-12.424	37.8828	-36.3317	18.53
0.178899	0.104465	0.021024	0.026296	0.081482				-1.56097	23.7766	-13.3716	58.235	16.9033
0.155366	0.067448	0.026313	0.025498	0.199109				29.0042	62.2154	48.8178	36.7159	29.7795
0.099997	0.051484	0.026036	0.070737	0.045292				30.4963	25.7896	19.2444	63.4569	42.8414
0.187858	0.118834	0.024758	0.04585	0.073032				-22.7824	50.283	22.3659	-3.60846	35.2007
0.208235	0.180638	0.104595	0.055104	0.028712				17.0422	-1.75661	13.1588	-3.60846	6.01729
0.186635	0.049037	0.051126	0.20656	0.085677				71.3425	47.544	63.3846	-8.64636	57.4542
0.230529	0.064776	0.017891	0.119227	0.033305				-14.4122	50.2017	33.1565	66.9728	5.04556
0.21525	0.142333	0.054824	0.038131	0.097992				2.06805	10.1996	-11.5504	67.061	-16.9664
0.198432	0.065572	0.06366	0.076506	0.075681				12.2153	-22.9177	2.69504	-12.6309	110.366
0.196925	0.052698	0.027665	0.021943	0.172857				53.745	67.5027	84.0715	24.5176	31.2399
0.206811	0.144174	0.029432	0.036486	0.05069				31.0621	19.1428	120.018	-33.9483	6.11119
0.053219	0.092294	0.058437	0.059212	0.03112				-28.1908	-16.4935	3.47145	-6.70979	33.8224
0.191675	0.2099	0.015666	0.023643	0.040042				-23.185	51.5539	34.4748	50.0181	24.0586
0.178569	0.037497	0.035566	0.056441	0.033706				-4.7558	8.09224	-41.9717	48.5134	34.5434
0.183784	0.147305	0.082112	0.109538	0.089316				-1.5314	-4.13785	11.8374	21.5921	29.7363
0.18931	0.096168	0.047588	0.152146	0.01869				59.3253	7.02148	11.8866	55.0783	6.17822
0.199137	0.030951	0.030697	0.079977	0.074138				-35.7923	-17.5143	21.65	36.1008	-37.5642
0.062356	0.145981	0.038973	0.031547	0.062524				1.57551	20.3058	-16.2881	-3.87141	-33.6182
0.124023	0.092711	0.060201	0.024366	0.052058				153.637	-9.56721	4.67794	15.9451	45.9865
0.220564	0.029268	0.079178	0.099587	0.078674				18.7742	38.3925	-11.3094	94.9023	-30.8358
0.193343	0.171719	0.016635	0.017161	0.186503				26.6409	54.6667	71.9591	70.5835	19.1899
0.15924	0.162051	0.014982	0.025362	0.030589				-1.55513	7.08731	62.8883	-16.7816	11.6284
0.19365	0.153155	0.012064	0.042267	0.072271				59.7363	17.1241	-34.4488	19.155	2.97603
0.026566	0.189057	0.022719	0.091988	0.120719				49.1288	14.0445	97.5609	-44.5477	40.9144
0.1606	0.041544	0.056268	0.045437	0.17874				-22.4302	35.4168	-5.0407	-4.7886	35.7159
0.170671	0.062949	0.012508	0.06098	0.084113				-26.1875	-12.6229	17.9306	-22.8483	33.5452
0.126218	0.1783	0.023061	0.108728	0.103333				49.2933	-13.0685	0.412949	61.1924	-8.82101
0.052486	0.03064	0.02345	0.036715	0.051936				14.8152	19.8121	0.0643234	41.133	57.5787
0.330692	0.042278	0.146206	0.027772	0.023021				-6.04726	-1.1037	83.3666	-20.5932	57.5787
0.029923	0.100173	0.051121	0.02515	0.043606				-46.7567	0.69577	-12.0523	-13.9281	20.4106
0.21521	0.07795	0.032413	0.138559	0.229782				16.0401	15.2469	25.3429	-8.06441	36.1581
0.237396	0.122369	0.096538	0.192	0.067372				203.365	65.7171	-28.1429	-4.12344	1.85541
0.096038	0.185379	0.029132	0.057154	0.034504				100.384	4.52629	36.0302	-2.69406	25.6978
0.107787	0.184883	0.121625	0.036137	0.167729				41.5355	8.57068	3.99879	58.0721	23.3145
0.144372	0.061985	0.049856	0.112605	0.155697				36.6875	-3.34077	101.57	-24.4259	-9.07719
0.21692	0.107007	0.023918	0.027528	0.116963				68.7334	3.73157	-8.34982	13.5471	19.2362
0.180137	0.16657	0.015724	0.0442	0.054253				19.7948	58.6698	-10.0143	49.8068	25.2969
0.035465	0.133497	0.029522	0.025516	0.124186				35.7868	49.0367	359.991	12.567	25.5518
0.263659	0.032793	0.032688	0.079722	0.03686				46.2421	49.0507	0.660179	-11.7221	45.4153
0.17611	0.020996	0.022779	0.057024	0.160584				35.8338	-3.65829	33.4394	-28.2265	-3.4674
0.046335	0.121928	0.029119	0.201431	0.100739				29.2391	26.8184	-0.221519	31.9678	-25.3591
0.033066	0.187085	0.064109	0.04046	0.057639				-16.8814	-0.990524	38.32	9.07257	32.2251
0.050896	0.116865	0.026133	0.07257	0.029703				-44.3362	56.2643	28.6706	-15.7744	17.9223
0.213111	0.131921	0.076244	0.033701	0.098291				8.21161	7.71051	349.787	129.38	-26.1234
0.121248	0.031813	0.039225	0.039171	0.184687				26.3972	2.73901	-1.63393	52.7392	16.1464
0.256761	0.111228	0.03247	0.022541	0.089858				27.7313	-20.2562	61.2434	57.727	-13.5695
0.244778	0.12445	0.080066	0.100377	0.040808				31.5717	15.4721	12.5882	68.9813	12.8497
0.149434	0.024765	0.024569	0.028417	0.026258				57.5786	-14.3029	1.47816	44.6878	17.2294
0.161002	0.091887	0.026828	0.049347	0.04161				25.5481	118.503	47.2564	27.7056	17.0445
0.071732	0.055113	0.023175	0.031612	0.119901				8.30608	9.44632	-17.4968	-16.9815	44.2642
0.174088	0.071012	0.015335	0.052111	0.162126				-23.7278	-26.9548	-36.7668	49.6116	26.2034
0.200104	0.21831	0.051343	0.067908	0.042826				19.016	18.5876	0.960602	-8.80737	-29.1515
0.140009	0.054427	0.021264	0.052474	0.084967				1.05305	17.3175	183.753	17.466	56.9977
0.20425	0.152034	0.059888	0.04226	0.156453				-3.54361	60.8724	-30.0738	54.8602	0.44986
0.067179	0.036896	0.032232	0.079227	0.146042				64.6976	-40.1221	-34.4441	38.0088	15.7926
0.025005	0.062638	0.064463	0.104456	0.07283				27.51	28.2364	31.8158	74.4755	25.041
0.076737	0.188808	0.02231	0.043248	0.052886				31.0218	-4.3279	-47.316	63.1328	-55.4042
0.071639	0.088088	0.02023	0.027547	0.125617				21.5733	-44.8207	17.6691	1.28508	21.3841
0.150017	0.039245	0.07431	0.062381	0.046452				-49.2716	34.1159	-42.3131	74.0282	25.6725
0.067567	0.151817	0.014779	0.025554	0.131671				-40.6688	17.0865	-14.5916	25.7997	36.8139
0.050819	0.099134	0.050146	0.090501	0.032372				8.05389	50.3067	-27.1286	23.1157	37.9151
0.242486	0.139052	0.025635	0.132795	0.151333				-24.0641	48.5885	-3.34708	5.86284	-17.9512
0.039458	0.026995	0.02964	0.033626	0.153133				5.76805	-26.2163	56.0726	13.7179	-4.79387
0.172907	0.134706	0.04993	0.024214	0.02429				34.4377	30.4957	-17.5782	24.8456	5.3417
0.148641	0.201811	0.030958	0.037776	0.013416				8.03539	26.5605	-29.2639	6.68142	18.8083
0.168433	0.027362	0.022042	0.020795	0.21398				-5.15916	13.3865	-7.59068	4.93857	15.3582
0.066985	0.124008	0.05099	0.064739	0.107304				3.65424	6.56148	-7.59068	49.231	-13.2701
0.05665	0.047318	0.027304	0.079869	0.085396				189.991	6.08401	-5.91861	10.9112	-4.53491
0.201904	0.1617	0.022182	0.024375	0.050478				212.878	-53.3122	-17.1717	19.7177	38.5197
0.109449	0.056896	0.021196	0.084027	0.211784				54.0391	16.0424	13.5917	-1.02731	-9.6787
0.170701	0.061883	0.040119	0.025931	0.044686				-38.2162	52.5771	-7.71608	18.846	28.0316
0.171134	0.115015	0.012178	0.113451	0.056703				166.217	-17.7482	36.352	-10.5153	-4.69851
0.056444	0.046973	0.030856	0.021992	0.07851				18.6984	-33.5458	44.0537	54.244	26.1309
0.267665	0.05702	0.061561	0.027993	0.056437				3.80464	12.6239	68.0571	7.35434	68.3627
0.230485	0.019545	0.019367	0.129593	0.080007				8.20775	4.75095	-14.916	28.8424	20.1851
0.23855	0.066828	0.026099	0.033091	0.079276				4.47809	14.6911	7.0484	-0.641068	38.6661
0.0498	0.220299	0.050063	0.103244	0.086632				30.8056	-7.58282	-3.67927	27.1373	18.5299
0.094476	0.15392	0.018149	0.190842	0.181486				13.6096	13.2969	-4.52347	4.42046	17.3118
0.142602	0.036302	0.070999	0.024358	0.054848				80.4752	47.0755	-2.61496	72.2081	-8.87622
0.125047	0.136464	0.019685	0.013052	0.072769				45.2445	11.0069	-16.1558	48.2152	-5.69452
0.189138	0.221264	0.012039	0.033951	0.066361				68.1428	37.4508	-13.3389	29.5829	63.5109
0.150988	0.17134	0.027205	0.0404	0.146778				22.0504	45.342	35.6725	-44.194	32.9885
0.120654	0.116429	0.047658	0.064439	0.07025				30.6627	38.5076	50.8918	-14.6202	21.8736
0.160082	0.098063	0.063787	0.062454	0.08543				-29.271	6.67747	-20.4144	21.9557	21.4661
0.165707	0.155491	0.025784	0.038151	0.127196				69.3384	40.8933	1.45946	15.3077	36.408
0.248745	0.126709	0.030406	0.045989	0.119419				70.3419	18.827	10.0855	15.3077	26.9634
0.092081	0.19308	0.036481	0.018392	0.095428				-5.72778	-3.47188	62.4146	-1.32982	-33.9767
0.054687	0.054671	0.036058	0.049682	0.175359				19.84	78.8094	-14.5653	19.8838	10.1633
0.216665	0.199442	0.023332	0.028545	0.033929				22.7032	-6.4117	106.425	90.7092	11.8031
0.160349	0.124785	0.015192	0.193756	0.019979				53.8833	8.14415	-3.90661	49.52	-39.3408
0.08686	0.037614	0.061828	0.083256	0.054131				92.134	21.9528	87.3777	5.65683	25.5259
0.129312	0.079131	0.052734	0.013652	0.079452				28.88	19.8255	110.943	2.37885	36.4823
0.09666	0.180291	0.028973	0.022059	0.023302				-7.21178	-20.9991	-11.4623	30.281	-85.1432
0.09717	0.227507	0.110224	0.062718	0.024307				-26.4487	74.3384	-36.2781	34.4539	8.31679
0.207199	0.156237	0.027623	0.069835	0.102283				35.3349	-12.8226	28.2757	18.6279	33.3298
0.225854	0.122919	0.051863	0.045438	0.032943				36.6512	20.487	51.839	50.8479	45.3947
0.035511	0.154758	0.03103	0.134748	0.033662				30.7207	-15.7973	-58.7023	0.825104	-7.76696
0.088954	0.121846	0.092178	0.017771	0.151702				-8.40004	-8.77171	6.04768	1.69682	24.7404
0.036422	0.069559	0.083505	0.092515	0.035595				24.4411	40.7627	25.2448	-0.116272	-33.0061
0.226552	0.108186	0.031824	0.078067	0.045131				-9.93478	-11.4224	35.2397	35.3832	21.4445
0.274554	0.057479	0.039338	0.039561	0.038095				-9.57962	2.28875	6.69357	44.2443	-10.5267
0.130648	0.069704	0.035825	0.014378	0.141534				35.4792	-5.42749	-9.84925	78.8887	-10.7676
0.02794	0.105197	0.020402	0.063243	0.049938				-1.05146	40.7819	-25.2375	32.3856	-11.8273
0.10752	0.052793	0.050421	0.046557	0.028978				-24.6547	74.0623	442.145	41.5515	-6.81049
0.193065	0.218953	0.013212	0.143513	0.044135				-13.7185	-25.1874	-0.826401	5.56726	25.7131
0.128635	0.091982	0.020238	0.030853	0.028834				27.3687	48.4323	0.713593	313.457	60.2652
0.188582	0.139842	0.026165	0.036297	0.083915				1.23875	-32.8194	18.3258	-21.1901	19.3473
0.31916	0.121907	0.027456	0.054453	0.045551				17.2355	1.50813	11.6251	144.557	20.777
0.224832	0.164161	0.033891	0.041176	0.108699				6.28821	8.45167	-16.3076	38.8935	-21.8185
0.140472	0.052486	0.028554	0.08747	0.08754				11.7805	-16.9132	19.6552	-6.40216	0.741585
0.065895	0.028179	0.020083	0.053981	0.052152				-27.1204	23.479	83.6802	-6.40216	15.5136
0.065332	0.091496	0.068883	0.116037	0.081978				28.1099	4.73276	83.682	73.7121	5.7262
0.158908	0.095462	0.029523	0.031417	0.136267				10.7517	10.6158	-47.6739	-6.35793	40.4783
0.23772	0.10106	0.039707	0.054797	0.123426				48.2641	13.8565	17.49	5.63654	-0.476608
0.24431	0.079683	0.017311	0.085001	0.036831				49.8004	48.771	12.6569	21.2418	21.2959
0.061078	0.088854	0.06098	0.145862	0.0332				41.0349	3.39025	-37.3132	48.1103	1.96275
0.187547	0.053487	0.026866	0.127468	0.06001				115.126	8.24355	-1.00591	52.6158	26.266
0.184962	0.202069	0.019849	0.079822	0.145093				21.4046	22.8965	4.28305	-1.70314	461.428
0.128692	0.260906	0.036089	0.056575	0.117424				-1.90608	17.4804	3.97248	-4.24504	22.6266
0.063967	0.034821	0.012537	0.121494	0.02395				3.7681	-4.7514	-40.1359	60.186	-3.25177
0.181718	0.089626	0.045365	0.030415	0.028712				15.7985	-6.89854	57.5433	-14.9075	-3.73802
0.137851	0.112313	0.018786	0.0488	0.082417				49.2401	-5.79185	-7.0607	57.8749	35.4977
0.134998	0.139826	0.092625	0.043815	0.211428				-15.4572	66.2403	-8.07513	-19.3444	24.9297
0.107729	0.069353	0.015032	0.041965	0.133278				12.2433	-16.8283	26.2052	24.97	50.2111
0.215705	0.086155	0.061508	0.025595	0.122123				-1.18233	30.7598	-23.4449	60.854	18.2307
0.135413	0.042693	0.041278	0.050901	0.042256				-45.9402	4.15178	28.0168	-8.13991	223.661
0.115517	0.09658	0.017421	0.065074	0.11059				-51.7864	17.6763	95.3506	43.4547	-20.9019
0.194043	0.080039	0.041297	0.048176	0.033216				11.9142	-16.1548	3.03824	71.0071	18.9295
0.172983	0.039282	0.068609	0.058536	0.205881				-4.59416	13.5597	-29.1306	-11.9246	8.702
0.02648	0.11329	0.01767	0.032095	0.080394				0.483429	35.8894	-19.6302	16.6676	27.536
0.049516	0.018617	0.022401	0.026085	0.09967				72.283	-34.7195	5.57119	107.569	6.46214
0.102819	0.05578	0.035587	0.013788	0.077686				-4.49553	-38.4765	102.94	-13.1369	-0.347353
0.048997	0.128029	0.027591	0.177433	0.031448				-2.71704	23.0769	14.2894	39.5236	-14.8991
0.125319	0.185034	0.016164	0.177531	0.064589				-2.4409	6.83905	35.8224	54.2539	-29.8008
0.126488	0.141909	0.027314	0.024713	0.044739				-1.35281	28.4762	181.141	51.091	-4.05048
0.079582	0.063032	0.158743	0.013319	0.031143				69.003	8.48817	20.6024	50.106	26.4774
0.163098	0.226514	0.027711	0.015705	0.121232				47.4387	28.0851	-34.8575	57.7498	-3.03806
0.188026	0.194161	0.033436	0.036797	0.062279				56.6847	45.0529	-28.9148	72.7934	18.3119
0.142442	0.186755	0.026831	0.158512	0.071138				-4.59032	15.9046	8.72389	42.9312	-11.0319
0.174391	0.181531	0.025941	0.102931	0.047398				26.7675	24.9829	60.149	-10.3625	-9.57886
0.128824	0.116279	0.041307	0.041796	0.127445				-2.23187	-19.4132	23.8814	10.3899	-27.3352
0.103248	0.201825	0.018902	0.052816	0.122135				34.3703	12.5918	0.24147	35.3718	29.0204
0.044857	0.154945	0.021363	0.041165	0.052299				29.2324	-46.9747	-26.3731	65.0609	-15.261
0.081309	0.058013	0.024559	0.098326	0.068979				6.58929	-14.598	0.557449	21.1135	0.214729
0.090548	0.256962	0.035583	0.04282	0.095462				-1.5476	3.70158	-22.6789	14.8546	-65.7224
0.079146	0.024223	0.06869	0.034901	0.177013				12.8916	51.5015	18.4139	2.54901	14.9838
0.048661	0.023785	0.029494	0.042732	0.041987				61.3737	9.52495	13.486	-3.30785	18.5556
0.225603	0.064829	0.02269	0.021736	0.057293				-25.9565	16.6695	228.169	128.528	-22.7367
0.113414	0.187724	0.021483	0.075636	0.040977				55.7617	14.5893	64.8602	53.6358	16.641
0.147562	0.214642	0.028889	0.163413	0.07326				55.2088	8.45725	171.387	32.159	29.3058
0.141252	0.034554	0.023743	0.080383	0.015534				5.69191	2.50551	47.557	50.8138	13.1105
0.231048	0.04502	0.037139	0.042517	0.030883				61.7726	42.5336	38.0277	121.444	-59.18
0.179271	0.198764	0.019161	0.02699	0.127437				37.5479	76.3208	165.845	-47.2488	28.1049
0.132796	0.041288	0.029892	0.047648	0.048573				28.6558	9.40807	4.5979	3.93802	-25.1657
0.201193	0.095103	0.029775	0.057411	0.033318				5.86313	-15.2163	22.3008	39.4812	17.8575
0.227372	0.199469	0.052025	0.080259	0.166944				-37.7785	13.9032	4.21254	66.3596	-1.64233
0.229244	0.054439	0.027615	0.030796	0.028521				25.5982	32.8013	1.59267	146.122	20.4297
0.082437	0.027768	0.036423	0.043714	0.019667				30.1202	29.8179	-2.15508	3.00085	-6.56502
0.149563	0.048192	0.052606	0.089662	0.060485				-5.22231	-5.59319	40.5937	3.91937	-18.2096
0.119391	0.050747	0.022835	0.046818	0.051664				5.77013	-20.2453	91.4621	21.3243	6.79434
0.051499	0.093488	0.017435	0.099606	0.157533				-17.7938	15.056	66.4592	0.982101	-6.85311
0.235016	0.06497	0.019631	0.031348	0.061541				6.62068	-2.19953	46.4589	59.0848	-5.13221
0.18763	0.215401	0.028855	0.069182	0.043489				29.7234	8.32133	21.4003	50.6231	70.5365
0.14889	0.222988	0.058296	0.119769	0.148369				-15.2068	27.8291	9.03311	7.78049	5.80268
0.204937	0.087315	0.041054	0.037517	0.122295				-5.23621	16.7106	5.41902	47.1638	34.9787
0.194545	0.147011	0.057185	0.081182	0.0701				31.9695	-35.7444	-22.0893	13.4615	1.23738
0.195089	0.112117	0.020134	0.086947	0.080064				12.9526	13.5084	19.8197	55.0992	18.5338
0.081402	0.063976	0.029048	0.044229	0.107388				10.7221	7.71	0.912064	50.2844	24.6177
0.115171	0.137374	0.046188	0.025154	0.064931				-1.03191	-23.4822	-13.6089	61.8867	3.67769
0.070533	0.027127	0.019169	0.102059	0.105593				14.0394	5.76656	-17.2104	83.8635	36.6006
0.085514	0.031744	0.019284	0.056532	0.019184				21.4569	16.3186	36.603	27.7767	20.6371
0.177732	0.066192	0.068176	0.043426	0.17014				-17.5969	15.7999	-4.3385	33.7814	24.4639
0.060591	0.072031	0.023086	0.046257	0.08308				4.5369	-32.5919	-9.74095	-14.709	16.7982
0.107375	0.090387	0.038806	0.032052	0.032578				21.6216	39.258	84.2642	26.506	3.02437
0.192278	0.028357	0.025316	0.052546	0.181755				65.8578	34.6816	12.2145	39.2451	-17.3401
0.12994	0.070824	0.042884	0.049664	0.089514				16.5791	49.1859	-4.38435	49.1717	-10.228
0.08541	0.221595	0.024353	0.076939	0.021026				-23.7048	33.6025	-39.5011	8.77827	34.1091
0.107582	0.066091	0.023203	0.042722	0.189069				-11.8967	50.2923	48.2449	-48.4231	32.7228
0.157807	0.164392	0.020827	0.056841	0.047577				-21.0784	-19.058	38.5027	23.8118	1.84901
0.199022	0.062923	0.04944	0.036981	0.208288				44.0729	27.3721	37.6018	33.2779	-4.70129
0.097057	0.025684	0.02653	0.056806	0.045469				-23.4709	30.3589	2.82571	36.4301	12.2785
[truncated: 1,929 more rows]

## Sheet: Figure 2b & 2c
Figure 2b. gMean of CD62P expression on single platelets (anti-CD62P-AF647 maximum intensity, crosstalk-corrected, A.U.) (non-stimuated/resting platelets) from six donros								Figure 2c. CD62P percent postive single platelets (anti-CD62P-AF647 maximum intensity, crosstalk-corrected, A.U.) (non-stimuated/resting platelets) from six donors
Donor 1								Donor 1
ACD-A (Control)	Na-Citrate (Control)	K2-EDTA (Control)	Li-Heparin (Control)	r-Hirudin (Control)				ACD-A (Control)	Na-Citrate (Control)	K2-EDTA (Control)	Li-Heparin (Control)	r-Hirudin (Control)
21.4	6.5	16.2	21.7	6.54				5.71	4.03	16.2	5.77	3.14
Donor 2								Donor 2
ACD-A (Control)	Na-Citrate (Control)	K2-EDTA (Control)	Li-Heparin (Control)	r-Hirudin (Control)				ACD-A (Control)	Na-Citrate (Control)	K2-EDTA (Control)	Li-Heparin (Control)	r-Hirudin (Control)
4.73	4.08	7.93	15.6	6.49				0.45	0.03	0.96	8.68	2.23
Donor 3								Donor 3
ACD-A (Control)	Na-Citrate (Control)	K2-EDTA (Control)	Li-Heparin (Control)	r-Hirudin (Control)				ACD-A (Control)	Na-Citrate (Control)	K2-EDTA (Control)	Li-Heparin (Control)	r-Hirudin (Control)
6.2	6.19	9.11	13	7.87				0.83	0.68	11.3	4.71	2.69
Donor 4								Donor 4
ACD-A (Control)	Na-Citrate (Control)	K2-EDTA (Control)	Li-Heparin (Control)	r-Hirudin (Control)				ACD-A (Control)	Na-Citrate (Control)	K2-EDTA (Control)	Li-Heparin (Control)	r-Hirudin (Control)
4.5	10.7	11.6	8.54	6.2				0.8	1.42	15.3	2.78	2.13
Donor 5								Donor 5
ACD-A (Control)	Na-Citrate (Control)	K2-EDTA (Control)	Li-Heparin (Control)	r-Hirudin (Control)				ACD-A (Control)	Na-Citrate (Control)	K2-EDTA (Control)	Li-Heparin (Control)	r-Hirudin (Control)
3.84	4.48	11.1	4.94	19.5				0.27	0.22	3.95	3.5	3.3
Donor 6								Donor 6
ACD-A (Control)	Na-Citrate (Control)	K2-EDTA (Control)	Li-Heparin (Control)	r-Hirudin (Control)				ACD-A (Control)	Na-Citrate (Control)	K2-EDTA (Control)	Li-Heparin (Control)	r-Hirudin (Control)
6.13	4.38	4.64	4.06	7.22				2.95	0.083	1.77	4.2	2.5

## Sheet: Figure 2d
Source data from RT-FDC for Donor 3 used as representative data set in Figure 2d TRAP-6 stimulated platelets in different ex vivo anti-coagulants
Donor 3								Donor 3
Single Platelet Deformation (TRAP-6 stimulated)								CD62P expression on single platelets (anti-CD62P-AF647 maximum intensity, crosstalk-corrected, A.U.) (TRAP-6 stimulated)
ACD-A (TRAP-6)	Na-Citrate (TRAP-6)	K2-EDTA (TRAP-6)	Li-Heparin (TRAP-6)	r-Hirudin (TRAP-6)				ACD-A (TRAP-6)	Na-Citrate (TRAP-6)	K2-EDTA (TRAP-6)	Li-Heparin (TRAP-6)	r-Hirudin (TRAP-6)
0.069034	0.04375	0.039526	0.1368	0.074611				53.776	40.8907	-38.8203	2259.99	-3.66023
0.039085	0.038081	0.064481	0.020771	0.125562				13.2218	201.139	1.41009	97.5289	2759.79
0.057165	0.029797	0.026191	0.033066	0.018295				104.716	-43.0774	39.4006	275.016	27.241
0.016575	0.114402	0.09923	0.050382	0.058598				764.297	217.033	24.1255	75.5045	338.264
0.138826	0.110405	0.053233	0.054757	0.047723				56.5867	146.656	21.8708	8.5948	361.419
0.069454	0.045408	0.049563	0.044185	0.213602				182.334	189.387	143.822	118.13	1474.66
0.023915	0.105733	0.061	0.080414	0.077509				324.53	176.342	143.44	1065.01	184.647
0.101822	0.023646	0.046779	0.100105	0.046874				135.072	293.528	-27.9357	276.149	155.136
0.032139	0.062364	0.030507	0.093057	0.124786				-7.87657	163.209	20.2192	44.5948	367.444
0.052982	0.05534	0.059481	0.024167	0.066241				-44.6109	267.673	-1.84797	256.209	199.526
0.043754	0.055494	0.065284	0.045449	0.074878				206.84	72.7654	14.663	4.89014	1178.13
0.042402	0.030049	0.054866	0.050677	0.035601				-6.59679	326.61	48.5756	158.645	148.77
0.029653	0.023859	0.027611	0.021443	0.02487				163.779	173.521	-16.2206	79.9268	807.567
0.040834	0.06497	0.02872	0.057277	0.051019				286.983	105.237	5.88707	143.736	83.0216
0.083981	0.038035	0.051357	0.087812	0.074626				1812.11	99.2961	62.2997	39.105	27.7014
0.049756	0.059392	0.049515	0.038182	0.203084				30.6805	55.7892	12.8873	386.736	241.25
0.112701	0.038321	0.118559	0.040442	0.053152				43.4585	88.1214	74.0465	233.758	186.266
0.057226	0.119319	0.042169	0.097188	0.138975				82.8077	115.975	-24.2778	33.345	186.266
0.070831	0.079533	0.050237	0.054849	0.078881				57.5153	523.998	31.4328	150.962	369.971
0.128388	0.019176	0.038136	0.0217	0.035197				89.7863	47.3086	-17.6322	203.079	868.274
0.035928	0.047685	0.107228	0.064594	0.092159				23.175	120.115	22.7979	32.6694	344.061
0.084774	0.0234	0.044662	0.039474	0.0675				383.173	42.7995	20.5987	268.026	19.3229
0.060622	0.036354	0.053423	0.077952	0.030565				65.4235	141.484	-12.0643	90.5855	526.413
0.026386	0.083578	0.030814	0.025841	0.069199				638.354	100.159	109.681	113.291	88.9408
0.044931	0.02911	0.088831	0.0464	0.026094				43.543	289.557	52.4165	-19.3009	-41.3834
0.055616	0.045556	0.026684	0.129652	0.079253				41.4558	141.256	60.0596	169.572	301.992
0.032216	0.09869	0.045803	0.078397	0.085485				27.4743	159.057	45.6301	561.648	3153.94
0.122605	0.032113	0.118771	0.128253	0.049662				151.954	268.034	-18.7959	350.637	462.092
0.039737	0.075922	0.027492	0.031301	0.066099				-15.2337	352.513	-15.9793	401.248	88.4267
0.075896	0.064721	0.037288	0.048476	0.094521				167.942	216.289	41.1474	207.024	82.891
0.067936	0.038313	0.025013	0.043815	0.132182				96.8036	212.423	-0.737259	186.36	102.138
0.031027	0.046297	0.023151	0.063434	0.028155				175.872	178.129	-28.4834	32.8074	213.376
0.021318	0.079215	0.039323	0.079452	0.064161				85.7943	164.558	72.8205	27.4862	2251.11
0.031266	0.061464	0.046461	0.028229	0.070348				58.576	48.9002	47.1712	92.1308	2535.12
0.060901	0.048284	0.038308	0.039245	0.078463				175.424	174.714	83.7199	2005.24	212.586
0.041462	0.023815	0.074242	0.051426	0.060136				244.933	118.407	16.838	261.284	51.2246
0.038868	0.025007	0.0477	0.10471	0.063901				1482.83	152.471	0.201927	87.3916	204.335
0.032667	0.03996	0.045275	0.045015	0.059278				88.6458	190.17	31.0004	127.269	72.8063
0.05189	0.025011	0.0458	0.06616	0.020324				113.584	455.37	14.6788	-2.10188	20.0008
0.04641	0.049719	0.051973	0.021404	0.092541				128.178	240.187	-5.74508	268.461	124.317
0.090059	0.016072	0.02794	0.038413	0.112686				137.077	135.307	-14.866	139.823	800.393
0.052991	0.033305	0.034429	0.070857	0.059812				75.2713	73.4602	121.013	144.083	139.995
0.031683	0.034266	0.025901	0.034909	0.094737				141.268	172.282	14.8376	57.6643	262.012
0.035357	0.037162	0.042409	0.033511	0.05919				74.6981	38.3016	5.93054	38.98	1562.53
0.045191	0.057497	0.049876	0.021719	0.067286				10.3576	7.10222	55.1356	417.805	586.675
0.022261	0.039366	0.016762	0.045545	0.029597				889.7	-7.68137	70.4934	71.2572	112.452
0.03982	0.027738	0.028997	0.029933	0.076775				22.0812	595.698	236.947	22.9484	5152.98
0.02923	0.041141	0.045314	0.046136	0.036775				119.678	160.275	13.8483	219.688	1826.56
0.025811	0.062181	0.021755	0.044708	0.08966				202.926	113.849	-27.4213	362.606	392.459
0.036993	0.036882	0.044859	0.041367	0.042809				131.626	223.124	26.7896	46.9785	278.621
0.032255	0.071795	0.039115	0.052214	0.189673				-2.66618	51.5651	38.8758	134.468	202.952
0.056701	0.034435	0.033989	0.024029	0.02871				103.07	310.271	12.718	95.2284	16.1791
0.097331	0.043422	0.052907	0.044837	0.072043				444.361	156.566	34.4323	371.919	340.905
0.02872	0.019444	0.048061	0.046824	0.057938				91.3883	123.365	59.2729	219.873	149.957
0.05853	0.049406	0.024222	0.054584	0.026692				284.116	-34.6291	-1.38646	35.5576	130.437
0.019984	0.07441	0.043274	0.054097	0.046415				189.296	119.84	-7.2063	249.901	-11.7389
0.046044	0.058747	0.028374	0.0952	0.027904				39.397	303.96	-10.6546	2549.9	301.17
0.036191	0.047207	0.047597	0.083462	0.096465				46.5967	513.409	-20.1995	23.5709	520.906
0.135452	0.038731	0.017952	0.034265	0.156696				156.927	332.873	99.1756	129.253	1869.71
0.048002	0.035403	0.023932	0.044939	0.045551				216.111	48.7523	-21.8078	219.984	16.9167
0.028527	0.144864	0.036755	0.051559	0.049071				75.3962	245.942	78.3474	-0.177811	225.524
0.040966	0.053898	0.084316	0.044762	0.037574				51.7626	168.205	77.6815	87.8183	271.157
0.038342	0.039043	0.042292	0.095523	0.066407				207.23	63.2237	46.5117	108.529	503.312
0.061562	0.04287	0.044042	0.041056	0.040376				153.612	1019.94	-12.5648	232.632	382.527
0.127092	0.028451	0.022	0.073152	0.03818				91.2811	333.933	51.446	45.8421	16.018
0.037831	0.095033	0.056205	0.067495	0.03169				217.688	363.995	30.1585	294.218	292.214
0.035679	0.083085	0.049627	0.034713	0.051959				1007.17	363.995	461.866	17.3582	1585.16
0.081837	0.037997	0.213328	0.022673	0.021888				12.0345	295.907	53.9607	77.3828	816.727
0.023248	0.041287	0.033159	0.017907	0.093093				115.595	111.744	93.7141	33.3617	-18.7975
0.037384	0.044449	0.067855	0.075687	0.067033				-2.55292	67.8421	51.6891	929.354	419.784
0.033711	0.02618	0.030654	0.062961	0.033336				66.4746	199.974	-9.12084	10.4231	232.143
0.02665	0.061592	0.032478	0.018616	0.060557				88.1948	2135.5	27.0263	172.022	57.5955
0.122063	0.047159	0.04148	0.069808	0.037488				279.218	243.187	42.3497	450.396	70.0205
0.033305	0.041159	0.097509	0.191485	0.022411				110.144	22.4007	-4.56641	36.9949	167.241
0.036118	0.024137	0.041597	0.03506	0.05074				99.2906	100.369	-0.366722	204.185	601.968
0.038873	0.048227	0.062837	0.04532	0.062725				-40.6049	74.3835	36.4703	48.316	110.037
0.048198	0.03031	0.050231	0.065255	0.205328				319.776	107.619	20.6473	312.85	2093.18
0.11045	0.042667	0.023719	0.086649	0.040743				103.74	895.199	151.121	158.582	4823.43
0.055525	0.01698	0.059672	0.024891	0.052045				139.682	188.099	-10.5374	-24.562	4823.43
0.047722	0.054893	0.060524	0.033366	0.057631				21.1435	387.844	34.5122	203.603	176.926
0.051747	0.048722	0.054073	0.050669	0.063697				377.617	104.235	1.15384	148.059	595.149
0.06773	0.044078	0.047399	0.033588	0.105998				86.3223	-5.40976	34.9233	239.503	388.622
0.025612	0.071883	0.040502	0.0227	0.0574				71.1968	170.291	366.4	306.304	529.632
0.060052	0.042225	0.034256	0.027205	0.039009				707.27	104	38.2943	260.06	-7.07875
0.116924	0.041264	0.026938	0.037979	0.040497				730.334	162.403	-9.02658	237.822	237.171
0.020881	0.050933	0.063564	0.075682	0.046161				39.4683	456.058	63.5341	308.43	112.648
0.026593	0.045291	0.126113	0.029045	0.037328				50.745	213.624	8.89784	22.9921	581.145
0.04563	0.066993	0.066698	0.103323	0.057007				49.5072	55.1817	22.8236	77.7892	361.316
0.030652	0.112315	0.046443	0.046361	0.03221				1767.45	117.585	24.0566	227.626	110.54
0.041898	0.107143	0.02946	0.044678	0.042703				54.7234	45.5531	38.5192	59.5997	1653.51
0.045524	0.052821	0.037842	0.039327	0.091798				206.292	5.50235	-17.4267	28.599	2384.13
0.015663	0.041601	0.046088	0.032814	0.078556				177.066	263.194	-28.3583	284.235	3097.31
0.029927	0.132956	0.064014	0.022148	0.037131				211.557	490.272	1.73885	45.2739	74.8448
0.021378	0.017222	0.029662	0.141337	0.034731				103.304	370.899	37.0984	4764.2	447.803
0.0883	0.141431	0.056758	0.07542	0.043652				215.753	92.4794	-26.8804	91.3557	447.803
0.027189	0.029817	0.043698	0.11382	0.025342				120.908	275.565	34.0092	187.876	321.175
0.039053	0.063511	0.030947	0.059474	0.089716				-29.2687	238.881	20.3544	19.7228	2419
0.048783	0.060846	0.062939	0.036004	0.052882				-40.3322	245.941	115.081	15.605	405.234
0.056863	0.04815	0.027343	0.041514	0.086992				170.588	26.5752	115.081	516.556	571.638
0.035756	0.039134	0.076717	0.037138	0.024261				45.0914	334.824	29.9314	-19.7825	510.342
0.067131	0.083341	0.041071	0.108592	0.025499				37.1666	199.11	-10.9404	101.312	-11.769
0.020795	0.021865	0.040925	0.0429	0.052858				69.6347	92.4897	222.979	462.182	721.981
0.017379	0.025576	0.024476	0.050441	0.022082				124.669	77.6934	-10.4981	2386.43	129.351
0.027071	0.044288	0.023425	0.046042	0.018006				182.577	268.259	-16.5192	176.025	527.301
0.08999	0.041717	0.017795	0.042208	0.045448				864.597	396.545	4.67001	24.2636	677.871
0.023219	0.033882	0.03646	0.025597	0.11963				272.963	194.993	55.948	291.069	168.211
0.079341	0.057454	0.017698	0.133246	0.041639				41.0244	249.861	1.64749	43.8453	119.398
0.052108	0.04812	0.039217	0.030314	0.055055				73.2626	4.28946	67.3029	152.778	86.0828
0.066458	0.095802	0.044476	0.019854	0.043448				89.3331	232.57	11.3467	414.224	286.662
0.050296	0.108767	0.050956	0.052583	0.086962				126.492	115.947	-9.85206	52.5439	-25.7539
0.046008	0.020788	0.029644	0.027021	0.068044				19.3598	1.03166	107.272	38.9968	95.1749
0.080263	0.059055	0.027899	0.032025	0.10247				146.574	220.375	134.917	-7.57932	393.607
0.153973	0.095515	0.052343	0.026265	0.122096				235.166	147.843	-5.58297	8.80223	16.5233
0.044034	0.023198	0.072408	0.076538	0.11108				198.274	261.864	105.395	-1.28207	2959.43
0.062006	0.066179	0.039508	0.050631	0.09754				43.4939	79.7225	7.42777	-16.388	2946.65
0.038418	0.036672	0.063879	0.023958	0.022699				10.5101	270.394	-13.3609	261.449	137.853
0.02949	0.027504	0.102116	0.047745	0.036482				429.826	-11.5484	1.35727	15.4637	114.751
0.022194	0.068449	0.028413	0.068107	0.143346				-7.93542	227.353	25.3571	201.879	1673.77
0.051759	0.065037	0.027156	0.023345	0.054577				98.0754	126.165	0.560806	102.367	3280.47
0.032023	0.054166	0.035727	0.047918	0.029921				98.8484	377.537	5.90741	224.566	356.828
0.021813	0.032515	0.027135	0.036853	0.042175				52.6979	451.442	31.7533	143.979	384.179
0.02784	0.040023	0.064987	0.038549	0.044991				277.699	-10.312	33.2541	67.9053	9.51047
0.034393	0.053711	0.046312	0.030967	0.028998				151.276	1638.44	18.0446	334.118	611.734
0.024626	0.032425	0.059069	0.062491	0.049345				86.0854	74.6246	6.96932	327.58	192.144
0.06614	0.050986	0.047211	0.07316	0.061006				153.282	290.102	16.9043	251.481	116.794
0.065956	0.02338	0.045374	0.03551	0.065274				119.259	28.6532	76.478	28.6478	221.599
0.041263	0.057581	0.038182	0.032637	0.022268				133.06	1860.56	-1.91514	82.0569	109.575
0.028614	0.108455	0.068943	0.109315	0.074566				283.718	1489.59	51.8088	239.717	3420.55
0.034428	0.053314	0.05333	0.016471	0.058753				199.813	288.347	88.6616	44.104	175.249
0.059772	0.024822	0.061094	0.046408	0.038081				154.914	129.074	19.0089	-11.8706	200.45
0.028123	0.028971	0.061252	0.028743	0.038438				65.6309	13.4311	26.3364	-8.56085	311.444
0.042369	0.045365	0.027971	0.032743	0.028529				9.952	347.771	107.409	155.936	225.345
0.094626	0.035063	0.022133	0.025734	0.053227				277.13	111.174	-16.0462	445.937	72.5221
0.024525	0.029001	0.035708	0.039361	0.119307				42.2841	189.061	3.91878	135.338	1762.98
0.067108	0.025868	0.018268	0.024089	0.041063				22.1422	90.0643	30.276	146.312	910.5
0.032708	0.041708	0.045034	0.024779	0.138458				9.11699	-11.1598	79.4254	15.6662	646.482
0.033465	0.026754	0.069591	0.044343	0.038681				-15.6147	55.615	-33.2278	12.6677	120.753
0.028482	0.028925	0.026326	0.017649	0.021642				23.3499	1085.91	29.1969	19.0445	495.195
0.026843	0.034461	0.041131	0.045402	0.02858				106.126	69.5345	-8.23606	365.111	7.81326
0.032893	0.070239	0.033324	0.070515	0.037892				114.506	93.1483	82.4291	32.65	277.965
0.042591	0.03529	0.052506	0.02707	0.069671				74.2581	140.3	128.318	180.046	197.309
0.027355	0.021553	0.029472	0.044104	0.047888				106.102	300.733	-19.5884	328.778	675.763
0.017487	0.029072	0.026605	0.044335	0.021352				35.6968	5.30867	-15.2542	85.3544	353.162
0.032031	0.055228	0.048527	0.034451	0.083651				197.069	100.263	-39.764	530.04	45.2474
0.042735	0.067665	0.041942	0.031668	0.020032				79.9416	79.031	61.8727	541.691	279.323
0.018058	0.034441	0.039756	0.092135	0.120254				234.177	181.536	28.5962	148.017	195.619
0.032158	0.070523	0.057648	0.096351	0.17554				-16.1631	250.025	28.5962	155.929	1867.4
0.067341	0.025663	0.038841	0.080797	0.018345				85.459	335.27	45.5443	17.9202	352.747
0.055991	0.080342	0.029878	0.048172	0.082606				219.381	422.02	87.8851	204.945	716.554
0.026312	0.044815	0.04868	0.066594	0.047753				7.28119	53.4355	10.9113	16.2748	163.634
0.043555	0.049668	0.020371	0.061741	0.112752				75.784	48.572	20.0418	39.4948	-7.82385
0.030262	0.051264	0.052591	0.029152	0.065339				-22.5414	64.2828	121.504	-0.780426	349.255
0.028868	0.130266	0.03738	0.042164	0.109543				117.952	131.067	41.5004	75.4351	1094.38
0.043919	0.04028	0.028688	0.063952	0.093443				479.878	201.215	126.044	440.723	952.401
0.070256	0.046229	0.055596	0.084813	0.089796				22.3751	123.438	9.18729	128.283	561.076
0.048794	0.039702	0.041271	0.037739	0.041824				-19.9262	94.9093	44.1182	232.774	217.064
0.06086	0.072098	0.044164	0.042045	0.036007				34.3227	98.338	-47.5275	335.407	153.135
0.035131	0.040458	0.026498	0.043226	0.038906				124.429	0.00534058	59.6537	83.7389	183.303
0.025448	0.049906	0.067896	0.031499	0.020229				-56.6691	21.7638	132.588	76.6925	465.028
0.032426	0.049945	0.0625	0.035234	0.140817				3.38567	96.8427	113.545	263.778	736.042
0.030991	0.06063	0.061618	0.045516	0.029831				140.553	203.152	96.2946	165.012	-23.8997
0.032224	0.03315	0.026462	0.026186	0.091276				56.6011	52.1724	-3.47539	121.164	96.9369
0.063016	0.028622	0.030787	0.03751	0.023531				244.952	458.107	185.742	655.316	82.3023
0.034246	0.037888	0.051561	0.039716	0.12545				73.9358	202.258	3.4358	194.719	46.8728
0.06515	0.034918	0.016184	0.080943	0.070351				514.301	287.784	245.526	44.2696	298.788
0.029887	0.044398	0.079616	0.061025	0.096183				163.631	-1.87369	28.5067	43.9576	418.015
0.131218	0.071289	0.031316	0.060637	0.036914				167.037	31.1337	293.03	218.854	1972.55
0.105249	0.069743	0.053472	0.131946	0.074408				234.461	381.253	-10.0299	22.9324	32.5826
0.129188	0.02799	0.031184	0.038323	0.042781				113.188	17.2942	251.261	320.986	2607.6
0.057198	0.090233	0.034876	0.023526	0.022265				233.753	564.715	12.4047	801.827	1351.03
0.072115	0.036779	0.064017	0.035851	0.076498				68.1201	282.372	23.9665	48.1228	91.6149
0.037933	0.060044	0.044902	0.019879	0.046049				207.032	213.197	-47.2599	36.2707	146.761
0.072027	0.060866	0.044945	0.025105	0.05423				132.618	79.1377	39.1631	26.9461	338.146
0.043856	0.093917	0.03622	0.051833	0.027874				160.869	280.305	13.1681	365.934	746.672
0.036797	0.032348	0.053529	0.075807	0.088735				160.869	112.31	64.4772	30.6123	335.717
0.05569	0.046318	0.060125	0.048698	0.12692				369.086	421.966	34.8171	117.278	26.6539
0.105591	0.047245	0.057258	0.130813	0.073317				95.7298	246.966	34.2757	107.46	270.979
0.069085	0.032193	0.028823	0.035018	0.067737				106.919	172.711	-12.0506	139.332	1893.86
0.061285	0.028798	0.03011	0.065532	0.025281				244.102	200.613	2.31659	77.8872	208.391
0.036635	0.044939	0.041395	0.186526	0.084417				21.3431	162.776	51.5854	28.517	35.7653
0.117988	0.120063	0.036081	0.031448	0.068735				244.584	266.284	6.31212	163.246	764.223
0.040268	0.053636	0.025378	0.016858	0.114333				67.791	853.581	11.383	9.49513	4622.37
0.045682	0.036142	0.039492	0.033668	0.082904				288.963	89.452	4.79535	91.4288	542.858
0.074855	0.042018	0.02892	0.056186	0.025725				474.978	26.8765	27.5692	3511.15	50.4934
0.024752	0.049024	0.050442	0.088157	0.044428				513.462	-8.90701	16.6784	-5.28648	125.955
0.043303	0.056775	0.123565	0.066121	0.038964				-0.529564	26.5231	105.163	1205.07	106.265
0.047795	0.02702	0.021194	0.047999	0.027102				-3.91487	159.515	17.1532	81.1412	305.688
0.098997	0.031304	0.049529	0.157853	0.04115				104.618	97.9161	6.19707	1719.75	2820.19
0.089763	0.035437	0.037118	0.08986	0.100295				195.458	-29.0418	22.0267	3602.15	33.7821
0.038542	0.023552	0.027964	0.054562	0.0564				19.5545	392.43	32.5949	75.0927	1992.54
0.084871	0.018972	0.079948	0.08159	0.073671				175.446	499.503	17.2426	281.464	116.242
0.040369	0.024725	0.036936	0.03032	0.035948				82.0261	80.989	40.643	269.397	566.819
0.045352	0.058639	0.02297	0.068216	0.048196				84.9829	67.9456	13.955	48.2088	121.476
0.03822	0.03009	0.026456	0.049959	0.108324				15.4515	53.1875	-8.03381	35.9757	1368.4
0.022492	0.038572	0.063567	0.033662	0.025966				74.3606	28.3418	-20.3742	453.626	993.1
0.043517	0.019991	0.075379	0.105038	0.07672				27.6174	-4.90025	21.8148	121.923	-2.98305
0.030124	0.084474	0.037981	0.026209	0.055166				-2.65615	350.244	70.7849	159.957	1568.53
0.030903	0.067753	0.038814	0.100924	0.04685				64.4041	15.9117	12.145	192.247	1235.64
0.14253	0.071826	0.025566	0.046673	0.020476				192.183	-23.592	325.086	163.785	339.154
0.043969	0.034024	0.061862	0.060503	0.052979				1096.12	90.7395	24.262	404.671	51.7379
0.037549	0.062143	0.03028	0.065977	0.09776				82.903	32.0785	-1.71249	59.7406	627.806
0.092523	0.03942	0.03347	0.031244	0.035834				25.8394	281.043	82.4426	372.886	769.561
0.066541	0.112403	0.046703	0.039464	0.034339				147.158	144.939	-5.50909	674.37	471.516
0.080902	0.037894	0.048728	0.12845	0.032236				92.7965	757.52	0.974442	89.4448	2991.35
0.020731	0.05351	0.029408	0.042745	0.172053				28.9415	153.214	83.6904	351.335	973.71
0.042463	0.058455	0.046281	0.024466	0.054983				90.6377	1268.67	29.4081	81.1833	114.047
0.029661	0.056313	0.039911	0.043688	0.092751				93.6539	183.266	9.96268	205.998	2149.12
0.036589	0.045853	0.064532	0.053736	0.038315				68.9123	77.6319	148.785	297.913	411.858
0.032334	0.052702	0.048196	0.024751	0.0343				53.868	232.877	16.3673	-19.6107	49.5051
0.066862	0.042993	0.032615	0.032795	0.041909				176.998	106.881	86.5878	454.876	358.39
0.035751	0.040099	0.043067	0.034647	0.058315				1216.96	151.993	36.4724	97.5967	144.812
0.043849	0.048611	0.03776	0.054544	0.041969				124.696	2825.87	56.6183	13.4828	163.502
0.02129	0.046327	0.022728	0.02988	0.044768				156.135	84.7321	-14.0754	277.415	51.5567
0.042839	0.042615	0.043466	0.062986	0.036276				573.024	109.922	22.8559	1938.99	324.675
0.015727	0.043571	0.032557	0.039565	0.037693				-9.38805	252.229	4.27057	428.934	871.468
0.064108	0.031118	0.030378	0.050352	0.02625				134.862	434.263	11.7262	83.7851	1361.88
0.046163	0.034629	0.026464	0.08218	0.072814				31.6954	29.4491	81.5972	912.429	233.183
0.046968	0.054532	0.023654	0.022341	0.095564				46.7077	155.422	7.34682	153.124	112.061
0.035707	0.030032	0.023229	0.038512	0.106271				176.714	39.4675	15.0045	107.652	351.061
0.038766	0.023964	0.039717	0.047638	0.020912				32.6866	-26.4339	-6.12392	295.824	984.483
0.049925	0.059182	0.018012	0.040116	0.050403				1731.71	96.5753	-65.3058	82.6403	187.961
0.046763	0.043587	0.033703	0.029199	0.055796				1277.5	214.363	-16.5274	640.363	840.969
0.02378	0.023853	0.065029	0.041641	0.072386				473.023	1.68681	51.6246	97.1192	3093.57
0.025676	0.051527	0.053765	0.020094	0.078078				306.917	2790.41	20.3606	95.8022	1414.1
0.101954	0.025787	0.029455	0.072973	0.024769				151.823	116.532	-67.5398	0.23996	19.9763
0.058591	0.049704	0.023607	0.046887	0.111553				-1.24198	263.002	105.341	156.656	4498.38
0.084363	0.037644	0.048777	0.026016	0.031331				223.614	75.7802	86.1411	102.764	235.967
0.046869	0.024672	0.037842	0.077867	0.042908				67.7613	108.994	80.4068	5.20757	106.31
0.061666	0.048892	0.026368	0.073096	0.021534				60.9528	563.139	355.332	109.321	262.624
0.021484	0.025252	0.063812	0.027193	0.056619				96.8362	563.139	3.33145	20.1517	1119.41
0.044126	0.052962	0.08054	0.075334	0.059488				290.025	319.906	26.2005	5486.7	1892.24
0.026534	0.033504	0.029379	0.035618	0.045468				75.1817	166.062	-10.2765	131.397	447.526
0.031578	0.042398	0.036624	0.088718	0.031135				84.9783	350.458	-3.37775	3296.04	75.4914
0.048059	0.232554	0.050673	0.034518	0.031069				890.677	1764.76	33.2634	450.017	237.326
0.014464	0.053931	0.049695	0.036693	0.030517				43.205	52.196	131.029	226.183	187.592
0.084098	0.089064	0.018965	0.02782	0.157655				267.38	257.132	32.5419	235.459	2321.54
0.034789	0.03008	0.043187	0.036865	0.133609				103.879	853.356	35.9074	2550.12	55.2679
0.022139	0.028687	0.04618	0.052337	0.023825				116.526	398.709	107.404	4988.45	484.093
0.096328	0.028728	0.046472	0.027822	0.046602				133.066	-7.33434	-28.8034	180.372	138.063
0.11307	0.06192	0.06515	0.096856	0.080016				297.129	99.0256	17.4764	2865.6	949.464
0.0323	0.042128	0.043136	0.026842	0.124664				55.9095	148.168	45.5906	39.7691	115.441
0.062965	0.110235	0.033277	0.063155	0.057901				75.8115	263.9	-13.5427	12.2119	54.8299
0.032179	0.037694	0.036585	0.030698	0.089783				127.85	232.112	198.038	315.682	246.986
0.050356	0.026018	0.031711	0.03862	0.027323				651.169	185.309	206.375	23.8444	14.4917
0.042284	0.054269	0.036323	0.024846	0.045094				86.9091	299.373	-4.36791	245.421	138.988
0.042898	0.109906	0.020242	0.052658	0.025628				-21.5906	186.643	79.4234	17.4467	266.148
0.045361	0.032481	0.046261	0.028599	0.038384				271.322	181.532	50.218	120.673	554.156
0.031358	0.072086	0.046249	0.075276	0.05015				97.0213	129.274	17.7271	65.3549	179.728
0.075109	0.037811	0.046418	0.040347	0.053611				254.795	57.5492	205.713	42.7101	287.586
0.100891	0.081299	0.024041	0.083541	0.033684				21.5987	329.553	37.7658	271.958	235.609
0.025349	0.067851	0.030531	0.064415	0.053502				8.2048	31.6555	23.6893	46.9165	394.286
0.104771	0.08712	0.042695	0.053141	0.078054				353.795	210.975	-12.2554	84.0836	288
0.028808	0.091244	0.034932	0.056967	0.069612				158.182	559.719	1.80811	23.7688	28.9687
0.122588	0.041096	0.040835	0.020936	0.029579				112.269	193.074	21.8097	66.3055	1651.67
0.021218	0.101175	0.037396	0.0274	0.019362				8.17702	228.323	85.1186	158.596	1617.26
0.025804	0.023742	0.032633	0.0449	0.046773				122.458	108.298	59.7439	68.5248	2286.1
0.129431	0.048598	0.042508	0.037756	0.028398				170.392	210.591	54.4018	645.003	51.8023
0.140783	0.032381	0.037554	0.013533	0.047895				93.4911	167.627	31.2621	27.7903	2623.4
0.029931	0.029505	0.024265	0.042612	0.05557				172.66	60.0345	142.528	11.171	2670.57
0.114223	0.038045	0.029499	0.086266	0.130507				105.519	30.7609	-5.73761	918.4	2953.05
0.039749	0.029704	0.028278	0.045649	0.071898				147.957	46.7488	-10.7598	169.27	1445.67
0.041031	0.041259	0.016387	0.031235	0.042437				61.5371	222.772	10.1946	146.119	250.071
0.039444	0.039329	0.035909	0.03629	0.030612				8.23972	128.799	14.5709	45.949	201.752
0.035029	0.028871	0.047868	0.124106	0.066777				727.655	206.337	2.51371	1028.64	14.7102
0.097277	0.063035	0.070084	0.07951	0.053864				139.223	379.299	56.1906	193.533	2727.16
0.040413	0.050905	0.027354	0.031835	0.065532				97.608	46.851	17.3138	87.0357	79.6627
0.028939	0.04877	0.040204	0.066584	0.038987				167.253	301.43	-29.0561	76.7083	249.228
0.053992	0.025579	0.030627	0.033872	0.048332				35.354	41.0134	20.5906	97.0674	272.589
0.045698	0.040919	0.039418	0.053545	0.036804				67.0064	291.584	-11.6196	26.534	264.338
0.021161	0.055877	0.131034	0.033462	0.039707				129.817	32.0688	-0.645973	5.54395	478.714
0.023616	0.02894	0.02525	0.048209	0.058316				68.0306	213.069	8.80603	153.986	1493.14
0.065214	0.118106	0.038073	0.043776	0.070305				222.795	206.649	11.1854	367.803	950.115
0.135194	0.124442	0.041723	0.030903	0.082518				64.8529	321.676	58.2082	75.6411	90.2441
0.037295	0.038905	0.078853	0.038114	0.032948				4.72985	49.6563	-2.05743	16.3728	352.713
0.0244	0.044402	0.038124	0.036622	0.031565				16.4827	259.318	67.751	551.877	676.288
0.032949	0.041455	0.057848	0.052828	0.063364				75.4754	211.653	-2.83595	69.6769	72.6972
0.024098	0.042063	0.076073	0.024737	0.03401				135.931	184.178	-14.3994	170.909	208.449
0.053827	0.054353	0.048901	0.074366	0.023436				15.1916	106.161	-9.38223	487.831	253.277
0.03279	0.054873	0.033914	0.029089	0.062641				329.251	232.983	91.7103	316.841	579.605
0.04483	0.033946	0.064926	0.077346	0.026938				2038.73	95.9333	-25.2185	96.6304	579.605
0.049795	0.039544	0.029667	0.069382	0.040035				0.0752563	362.109	-7.96056	96.6304	432.472
0.096827	0.093286	0.063534	0.057904	0.054288				76.5039	86.5399	-40.3791	203.389	105.135
0.06342	0.031917	0.036903	0.038211	0.259731				847.253	385.308	10.7611	81.0871	168.135
0.024997	0.022609	0.03736	0.0397	0.020917				12.0264	1515.7	11.2398	273.799	396.705
0.056609	0.075867	0.051603	0.027154	0.043309				380.195	18.4008	54.9218	48.8588	166.754
0.020054	0.038158	0.036627	0.041511	0.045016				40.7282	106.995	-46.0754	90.7276	424
0.033565	0.070535	0.056964	0.039037	0.084795				622.995	46.8786	31.5545	950.001	302.973
0.07851	0.037026	0.068969	0.088888	0.053239				481.282	206.469	27.6185	55.1305	245.865
0.025714	0.03898	0.039902	0.020664	0.026504				12.4595	301.1	20.7827	51.3384	2525.27
0.065956	0.044257	0.04398	0.026281	0.027567				0.371758	68.2848	35.9688	72.1545	324.184
0.033654	0.060707	0.032766	0.050667	0.048217				131.375	174.731	-13.9535	362.034	5147.07
0.070788	0.037062	0.047504	0.033036	0.053069				158.081	717.855	3.98415	188.35	220.663
0.048414	0.061266	0.059073	0.039037	0.058138				87.0795	209.366	3.96526	12.2428	-27.3659
0.045852	0.060482	0.0451	0.059574	0.02918				1110.23	103.209	89.3615	12.2428	252.055
0.051348	0.084408	0.03828	0.017786	0.038423				147.007	138.855	15.6326	90.4172	329.956
0.077092	0.060473	0.030966	0.035108	0.066712				201.409	109.134	38.6813	45.583	34.8115
0.055865	0.03551	0.055921	0.061855	0.041922				966.147	262.725	46.0698	157.359	314.197
0.034187	0.03515	0.055565	0.041356	0.094253				193.221	160.301	5.22468	23.2652	240.266
0.047031	0.125696	0.033167	0.047949	0.018655				113.509	64.7514	21.6346	4.32389	271.679
0.192778	0.050709	0.057838	0.042886	0.038459				23.6535	43.9762	457.094	89.6696	569.003
0.029832	0.030254	0.048465	0.030218	0.041167				81.8886	6.69582	61.2257	683.333	1694.68
0.018074	0.147872	0.029734	0.035033	0.062698				458.502	32.1763	-22.3476	127.252	-4.19524
0.095357	0.077334	0.024821	0.057957	0.037361				1354.09	-27.0159	10.1248	71.7411	1070.16
0.030916	0.034609	0.05866	0.048749	0.021589				1130.34	42.6023	107.702	133.863	12.1994
0.034614	0.082322	0.036534	0.056458	0.026008				42.9782	2.21831	46.9991	11.4674	1050.03
0.043899	0.088923	0.045275	0.032944	0.017034				89.3053	208.138	15.935	-22.2218	136.099
0.050083	0.025594	0.037721	0.025515	0.050159				144.408	128.423	87.0331	113.631	372.404
0.061673	0.06171	0.03679	0.063807	0.035847				48.7599	104.046	-20.9743	37.3577	159.269
0.143871	0.04016	0.075405	0.086599	0.025437				175.59	434.027	14.8121	93.9601	788.513
0.08943	0.054766	0.03835	0.052082	0.035225				175.59	5.09053	31.8119	107.463	108.752
0.042658	0.142868	0.030364	0.039462	0.04549				76.8397	54.6739	-35.8271	2475.31	163.147
0.090783	0.053086	0.064978	0.050051	0.102053				63.8285	114.469	-18.6654	40.2853	47.5955
0.043242	0.028816	0.053424	0.028598	0.032927				272.657	289.407	7.67578	60.6183	3560.31
0.028025	0.033402	0.066513	0.026331	0.077209				86.009	61.8985	95.8536	36.5522	2607.81
0.041866	0.029041	0.044431	0.055285	0.016235				55.2729	153.1	-20.9911	121.756	29.7886
0.070154	0.042204	0.062537	0.087769	0.101172				143.934	216.256	-3.65471	17.8243	2247.14
0.046507	0.026556	0.059801	0.07504	0.072321				76.5349	759.735	12.171	17.6062	296.178
0.044874	0.047661	0.056633	0.061928	0.039646				54.5815	157.857	51.3185	107.3	2724.33
0.044218	0.020957	0.046951	0.037743	0.077739				52.9417	194.78	59.3246	215.717	971.667
0.119656	0.085233	0.199685	0.068464	0.129441				863.32	304.105	33.175	101.055	1336.58
0.053336	0.048439	0.069401	0.023478	0.04434				79.5623	305.914	131.146	60.0898	319.384
0.069613	0.022526	0.050918	0.030585	0.051314				16.6791	176.236	116.223	99.4802	439.51
0.071738	0.043209	0.032969	0.058133	0.021807				17.5434	116.693	2.587	25.3139	825.367
0.090326	0.086785	0.053094	0.029883	0.066247				3245.81	206.96	22.6186	38.428	3278.98
0.041621	0.055559	0.018124	0.066113	0.068734				2611.11	-10.1339	-6.09925	259.254	3642.72
0.051276	0.022253	0.050585	0.016932	0.03711				224.273	126.785	1.36629	800.094	371.256
0.051774	0.032186	0.034624	0.028933	0.040007				1359.68	310.115	17.2674	96.7704	405.509
0.031876	0.037371	0.037628	0.025533	0.045194				62.1808	284.347	54.8353	32.8409	459.055
0.025103	0.043148	0.04576	0.037252	0.133772				51.6818	100.271	25.2873	40.1819	60.6403
0.028793	0.036534	0.040434	0.029228	0.022564				57.1806	162.733	38.3078	2295.73	75.5265
0.062995	0.036527	0.025899	0.023409	0.025285				902.501	393.499	193.875	-9.24893	31.4039
0.038164	0.029773	0.039455	0.054521	0.028294				997.551	469.772	18.6068	68.3725	3680.67
0.069447	0.025135	0.051574	0.05788	0.161146				214.102	-2.76402	-22.6596	4144.29	46.1889
0.080518	0.059691	0.050771	0.060261	0.063593				80.1691	499.355	68.3892	118.113	624.405
0.043504	0.048535	0.051759	0.051786	0.082448				400.701	117.98	13.6023	111.701	104.795
0.077389	0.071862	0.033736	0.036974	0.0337				308.661	117.98	-27.3992	31.0967	512.813
0.055115	0.034183	0.070665	0.031773	0.103588				80.8677	160.766	38.009	214.935	2949.61
0.051889	0.033273	0.059406	0.039273	0.059901				274.061	596.877	19.0818	23.9736	22.4765
0.054441	0.023147	0.042875	0.037159	0.047474				377.357	616.562	-21.7966	71.7365	8.80368
0.049226	0.071431	0.043658	0.051628	0.023432				473.358	157.279	10.9736	272.027	210.181
0.103874	0.037592	0.028178	0.082151	0.040077				-8.67496	167.332	60.3541	75.9145	83.2345
0.060263	0.053045	0.087151	0.102139	0.034545				203.369	67.6291	7.81176	85.3739	107.707
0.02272	0.035011	0.036239	0.023555	0.062245				-3.6382	59.9582	-2.55338	134.606	0.840082
0.036042	0.067176	0.070997	0.033938	0.036646				93.1736	304.454	-13.116	267.024	477.26
0.072982	0.021891	0.05205	0.068902	0.031954				32.7143	49.2075	58.047	77.0994	423.9
0.042444	0.035526	0.046484	0.042807	0.031241				42.0767	174.272	-40.9507	42.9535	240.043
0.051277	0.029867	0.042474	0.031071	0.034412				23.96	144.026	135.876	57.3333	2669.99
0.08832	0.02843	0.046195	0.03639	0.069914				121.489	1.50037	101.918	162.259	158.327
0.042667	0.05905	0.025114	0.028548	0.067159				-0.573807	94.0591	-5.86788	20.2125	1545.44
0.112262	0.047558	0.057926	0.026522	0.06325				1.13525	235.476	7.62294	52.1409	2426.34
0.03181	0.034043	0.037266	0.029487	0.032118				1701.33	90.3445	20.4887	267.867	380.254
0.057881	0.032588	0.023437	0.031248	0.09251				157.907	683.915	15.4887	412.742	127.536
0.02318	0.060199	0.058511	0.061468	0.050869				113.261	231.616	8.04045	48.3069	230.079
0.119294	0.032081	0.042411	0.029785	0.024425				25.146	60.5389	19.2665	76.4979	1056.34
0.03495	0.074632	0.051101	0.025281	0.033378				6.12688	154.77	18.7874	74.2329	154.226
0.016858	0.056955	0.079424	0.023458	0.087737				119.501	86.1775	24.5487	208.457	1206.37
0.05263	0.086298	0.024128	0.060195	0.041189				333.181	426.528	-54.5464	1388.2	571.408
0.038568	0.033078	0.030338	0.024426	0.026892				3.63474	239.508	-8.4847	50.6758	48.74
0.042566	0.026038	0.047732	0.017165	0.023012				73.9931	169.808	18.6887	206.029	60.2772
0.039301	0.033729	0.040622	0.028535	0.038571				101.318	257.101	49.861	184.166	57.57
0.026999	0.02486	0.099051	0.026932	0.02663				853.078	484.951	39.1734	6.53404	916.479
0.029048	0.037282	0.037312	0.0208	0.078694				142.828	2.57968	107.701	315.921	864.396
0.077372	0.0212	0.019421	0.032222	0.039244				163.065	104.38	19.3533	121.132	37.1026
0.048292	0.022053	0.039066	0.034632	0.022354				238.076	94.9346	19.5544	344.221	233.313
0.083563	0.022122	0.030848	0.058131	0.023205				323.31	81.0264	-3.27482	29.0238	131.668
0.073995	0.046102	0.042994	0.023491	0.032562				356.96	235.503	-6.66223	2438.91	24.2178
0.023451	0.057787	0.054825	0.062859	0.054838				122.812	76.3652	41.8776	333.599	60.9649
0.09223	0.021094	0.033061	0.030156	0.034911				189.924	120.084	1.0691	333.599	2837.66
0.029817	0.018791	0.024697	0.027391	0.030808				56.1095	-11.3303	33.6091	37.0857	569.85
0.029453	0.034457	0.034105	0.046271	0.078372				388.367	404.901	11.9886	207.419	54.8623
0.038217	0.052073	0.038431	0.0506	0.057333				30.5579	118.853	8.10413	279.272	-13.3884
0.019953	0.022946	0.056755	0.051757	0.048351				115.923	830.856	24.5043	87.2452	666.703
0.026221	0.037318	0.044633	0.04107	0.06347				48.3321	183.785	18.4678	84.3461	96.059
0.08274	0.03056	0.026537	0.038566	0.019932				280.212	363.281	10.4231	751.32	112.799
0.093975	0.043299	0.023744	0.021716	0.050134				196.76	165.82	-34.5426	573.844	169.638
0.026462	0.045979	0.045162	0.025846	0.044863				563.989	99.2192	-6.36382	167.476	161.1
0.083934	0.087518	0.038836	0.020753	0.097847				1295.51	13.6656	73.5447	30.3037	294.608
0.039548	0.041102	0.063191	0.053715	0.079466				362.927	3.52044	-12.2046	384.935	56.7443
0.038375	0.036538	0.048076	0.037719	0.149362				80.2988	155.373	65.0005	19.2699	897.153
0.029358	0.07906	0.024724	0.090733	0.034998				156.453	297.497	-14.7536	41.2303	34.1405
0.035088	0.055027	0.057372	0.076024	0.073128				-8.44144	100.056	35.724	305.514	87.7899
0.015852	0.066194	0.041795	0.033172	0.11682				147.559	252.587	9.24998	2377.58	3027.51
0.030252	0.081738	0.093391	0.043475	0.065332				203.565	137.714	18.0145	1992.53	21.0904
0.054263	0.120269	0.036896	0.034891	0.063087				158.46	1982.83	132.632	268.797	185.297
0.083553	0.035626	0.066862	0.098976	0.03629				16.8216	115.331	32.6563	8.19171	1104.45
0.054346	0.029575	0.041607	0.033737	0.054793				30.3753	84.7288	69.9162	68.8072	829.013
0.026798	0.024077	0.030454	0.034424	0.054329				552.806	144.432	8.25623	111.123	1441
0.188466	0.026182	0.041505	0.086262	0.083177				39.1604	3.24092	80.2177	33.5108	2547.26
0.023256	0.042461	0.050168	0.039132	0.04803				293.406	383.309	20.5614	194.947	91.2386
0.020351	0.030354	0.036909	0.028268	0.022468				-28.8792	66.9543	-18.8982	71.7378	250.527
0.022039	0.027658	0.045649	0.055852	0.053513				100.827	299.971	20.333	35.6542	-7.91807
0.107306	0.033477	0.044647	0.126298	0.064223				213.539	261.504	25.3262	41.6122	-18.8326
0.115959	0.038593	0.045609	0.050288	0.045574				173.694	129.893	77.435	218.676	55.5959
0.025114	0.042783	0.057349	0.049843	0.044346				22.6046	92.1898	-13.921	106.682	197.992
0.038927	0.038929	0.028666	0.030393	0.061647				-5.25494	357.659	-4.18801	13.3813	106.952
0.075876	0.097507	0.055873	0.026461	0.076743				184.866	-17.0799	0.390594	499.392	543.129
0.057185	0.027617	0.022173	0.069298	0.051012				6.74464	371.141	21.2625	429.198	3075.88
0.126146	0.065717	0.063088	0.02843	0.051126				140.243	32.1703	31.5689	579.585	228.457
0.031866	0.033286	0.017275	0.045603	0.096057				50.9488	135.767	24.4516	51.727	77.3551
0.035959	0.052933	0.076991	0.018958	0.057009				56.0097	535.98	118.33	19.221	152.593
0.027449	0.034949	0.0253	0.070128	0.069767				71.6973	517.864	30.1073	194.117	3804.04
0.05289	0.050966	0.040043	0.026055	0.180179				166.863	12.2399	26.5952	133.435	-7.30923
0.051593	0.043857	0.029642	0.060938	0.074644				198.067	62.3498	39.2047	41.8745	262.36
0.078324	0.074716	0.043031	0.031175	0.038092				89.4552	250.975	46.4366	37.9436	82.2744
0.029273	0.052399	0.035072	0.044154	0.066232				2366.61	169.822	51.4986	267.448	602.814
0.026106	0.022094	0.047325	0.06102	0.181331				279.372	372.97	39.9138	383.413	78.547
0.026885	0.02747	0.034433	0.041837	0.152596				8.2368	35.4652	39.9138	777.099	2211.02
0.02747	0.022767	0.016471	0.061186	0.026119				96.7907	-20.834	132.897	192.89	378.369
0.064077	0.061798	0.034806	0.081001	0.061042				21.5733	110.832	-26.4953	49.4501	109.555
0.03504	0.078748	0.032199	0.028108	0.144482				158.372	436.284	25.7059	46.2769	13.3764
0.128707	0.040076	0.027057	0.047965	0.029783				106.792	1877.83	-15.4871	255.609	1803.43
0.03166	0.038755	0.047872	0.0499	0.023883				76.3064	54.6777	-5.43581	95.7459	140.27
0.020569	0.036106	0.022583	0.070718	0.040401				11.9281	319.855	69.953	331.885	174.13
0.036324	0.046042	0.065312	0.062692	0.044948				78.8842	201.268	51.6775	162.999	47.2773
0.026887	0.02101	0.045001	0.031798	0.052442				893.539	132.446	46.2701	2601.37	402.351
0.03601	0.038997	0.042818	0.076122	0.039941				93.9349	98.8232	101.891	-8.70554	39.8194
0.071549	0.036073	0.047517	0.098444	0.024635				77.6558	105.864	-30.9307	52.5304	139.309
0.08236	0.047513	0.076695	0.028227	0.033445				298.25	70.0099	-20.9836	36.522	319.053
0.046991	0.031249	0.023148	0.041326	0.014598				71.8747	314.755	9.49721	94.918	168.007
0.031827	0.0436	0.03566	0.031444	0.071948				133.731	483.838	14.5516	112.954	322.54
0.065713	0.032059	0.022392	0.055081	0.02227				59.9756	93.5836	-7.74195	23.0507	240.163
0.028588	0.098667	0.055307	0.040575	0.078785				105.82	-41.5928	27.9722	1450.57	70.5811
0.053188	0.032597	0.036045	0.099892	0.045076				114.722	162.81	33.8287	188.833	131.139
0.030313	0.05022	0.022927	0.013829	0.029502				214.341	145.384	32.2788	26.1384	44.7434
0.025705	0.039242	0.019716	0.033909	0.018001				60.3236	93.2799	46.9694	125.702	402.437
0.031274	0.041822	0.031664	0.020074	0.113459				109.001	232.941	19.1483	113.037	86.1568
0.047537	0.036198	0.052147	0.035608	0.043952				18.3802	156.217	51.3303	118.682	414.054
0.145591	0.045419	0.019169	0.034674	0.047742				209.322	107.976	19.8421	136.7	380.951
0.030482	0.030369	0.026301	0.057435	0.048035				64.6297	122.995	-9.74815	24.0645	140.65
0.022758	0.061126	0.047285	0.04324	0.023747				168.297	384.081	-16.9305	305.685	14.9393
0.053487	0.030879	0.027068	0.047255	0.021403				167.275	-14.7792	35.1424	411.858	1764.06
0.032406	0.033496	0.051514	0.060081	0.037347				163.103	38.9289	-7.84576	421.131	2889.05
0.039854	0.040736	0.029431	0.0256	0.026636				125.514	95.5292	-41.9167	31.2792	35.911
0.039301	0.038174	0.02485	0.029688	0.130937				40.4931	28.7257	63.6312	336.386	9.53421
0.033738	0.040491	0.023599	0.029232	0.04432				279.413	65.1935	-29.1834	60.8558	270.879
0.032374	0.047502	0.023011	0.049449	0.10364				132.975	106.642	3.95968	8.16351	1655.57
0.022465	0.036465	0.039057	0.044009	0.028289				212.078	97.0241	-15.2964	38.1948	273.266
0.026803	0.069013	0.056032	0.069345	0.020781				178.836	34.0973	212.525	104.909	11.6947
0.041066	0.040337	0.015868	0.038489	0.052917				141.961	318.08	67.5372	84.3127	28.9723
0.043533	0.040804	0.043754	0.027991	0.048139				94.4397	595.42	40.0923	269.075	1167.42
0.030904	0.043215	0.153172	0.043265	0.194462				43.3135	53.3227	5.02685	84.8228	3409.24
0.037703	0.060541	0.058312	0.090164	0.056059				70.2113	11.2436	28.8868	167.523	183.154
0.038026	0.083812	0.05488	0.053418	0.102749				221.594	277.891	-5.84435	53.5195	887.644
0.110527	0.024777	0.020778	0.072476	0.064119				256.749	418.591	-0.0886993	56.1926	52.9417
0.031264	0.075211	0.021659	0.055683	0.067973				77.1071	175.83	-36.4718	307.03	2327.85
0.043877	0.043589	0.048707	0.02413	0.040673				44.4726	72.9974	14.2083	48.3881	47.0712
0.04049	0.123187	0.014739	0.042275	0.052922				120.923	22.9833	95.745	130.896	414.439
0.031303	0.036034	0.016768	0.030856	0.05107				56.1153	172.071	-13.7825	37.9898	33.563
0.09619	0.081278	0.01249	0.033203	0.05343				11.3462	431.994	9.68764	224.683	43.6999
0.034046	0.016814	0.052393	0.025022	0.073818				51.9265	207.559	12.8196	29.0791	10.3627
0.018105	0.033772	0.059903	0.026745	0.062618				148.3	57.5002	23.1547	364.46	16.6541
0.064105	0.048551	0.042709	0.048469	0.020755				22.0317	24.6347	68.8803	522.172	296.065
0.071457	0.035506	0.028188	0.071767	0.073428				32.2108	396.085	-11.539	108.868	1594.76
0.034991	0.055708	0.022668	0.030995	0.027253				76.1622	52.9048	17.2257	149.986	24.6076
0.024832	0.020945	0.104909	0.052574	0.050168				157.158	402.908	-0.164917	134.892	113.138
0.093977	0.046602	0.114953	0.064245	0.038619				317.722	80.5609	59.7558	251.713	321.824
0.019809	0.062763	0.028767	0.060335	0.064164				230.453	110.412	115.123	110.917	264.708
0.023135	0.022417	0.033705	0.032313	0.057444				46.3568	96.8607	15.1388	23.9375	2404.1
0.029572	0.033642	0.041208	0.052463	0.041029				157.215	77.9318	65.3591	390.5	2344.95
0.034978	0.023614	0.027225	0.029155	0.057032				89.0462	606.181	185.972	140.603	127.157
0.042466	0.030337	0.03269	0.048264	0.036124				121.285	277.83	-26.7866	31.0078	328.563
0.03347	0.043422	0.034944	0.020231	0.091289				187.897	306.966	103.577	901.702	-12.5096
0.069275	0.0493	0.027813	0.082968	0.04936				617.162	89.9932	20.7917	61.3938	102.928
0.03339	0.070618	0.073759	0.082581	0.026381				674.203	145.921	39.2943	92.6516	119.119
0.074432	0.028988	0.059879	0.024167	0.037304				12.3166	261.082	94.1708	40.2389	162.355
0.080164	0.04685	0.02191	0.070153	0.038377				29.2444	206.963	55.9873	347.85	267.953
0.139537	0.066005	0.029541	0.040975	0.040149				204.812	81.8069	56.1101	85.9351	62.9513
0.084815	0.064696	0.051055	0.034837	0.036205				311.985	56.9104	124.212	67.7672	84.8803
0.019772	0.035018	0.052476	0.056267	0.041558				-3.07605	117.528	168.31	147.795	278.295
0.031746	0.046528	0.037497	0.022941	0.061438				40.1117	516.974	-6.27837	51.5011	58.7717
0.032864	0.053701	0.127679	0.03511	0.034663				932.952	338.954	275.807	173.898	203.42
0.026423	0.068995	0.053255	0.035585	0.030709				37.1664	332.033	-2.80176	350.581	194.435
0.130971	0.052393	0.033985	0.115338	0.021012				13.621	208.144	16.2077	29.0605	53.9253
0.037363	0.022487	0.033476	0.048248	0.066313				159.746	71.3198	23.6874	186.481	169.877
0.039189	0.074161	0.048665	0.030403	0.019995				86.659	15.2224	133.912	45.7715	218.099
0.082056	0.034584	0.028619	0.024272	0.056999				7.11036	536.975	-16.0863	131.038	1844.05
0.036872	0.026087	0.035007	0.060523	0.190344				25.4527	150.685	23.119	23.7795	28.7257
0.024659	0.036953	0.032038	0.025689	0.051544				65.7912	59.7138	-4.917	67.9837	19.0332
0.055371	0.030043	0.030798	0.035122	0.034057				-1.43976	83.6001	-5.22023	36.8447	79.022
0.036494	0.072999	0.055704	0.039	0.045828				88.4615	314.936	-34.0136	225.269	144.083
0.041491	0.024017	0.06898	0.073026	0.032829				295.263	290.483	-5.27687	1762.6	152.654
0.018156	0.047792	0.017645	0.037221	0.022182				180.575	309.617	112.625	1762.6	33.6377
0.047718	0.04364	0.033515	0.043239	0.022792				59.6129	62.5155	8.35402	352.319	21.7044
0.044647	0.040955	0.035606	0.02608	0.024372				1208.16	264.192	-1.5739	335.663	15.0584
0.033747	0.044022	0.041391	0.036054	0.059495				73.438	83.6715	50.9774	33.4417	211.857
0.030179	0.023052	0.028624	0.035195	0.029358				104.715	113.463	-72.9021	366.836	117.721
0.038178	0.017136	0.063554	0.044298	0.119536				1043.04	128.399	9.51234	37.3896	43.351
0.020921	0.059051	0.056803	0.038336	0.056288				130.631	1572.48	3.18624	-23.2418	44.4102
0.042775	0.03108	0.046994	0.062958	0.033965				30.8799	136.513	0.691032	136.386	203.558
0.12829	0.031255	0.0368	0.036873	0.068063				79.1667	114.319	-10.5977	64.6884	10.2004
0.039859	0.063895	0.108674	0.090232	0.053907				143.109	17.7023	131.29	947.318	927.674
0.024075	0.03741	0.062364	0.023062	0.035568				29.0558	156.588	36.5425	1943.94	94.1725
0.022595	0.042036	0.038053	0.023255	0.036207				112.164	20.1696	-3.68057	118.874	33.7413
0.079606	0.079974	0.055479	0.031513	0.036038				31.2558	130.118	5.86831	149.693	145.619
0.119683	0.059155	0.030601	0.039731	0.028672				241.438	148.217	-0.596012	88.0416	230.168
0.039108	0.061025	0.034641	0.024735	0.028931				199.611	-6.62564	100.108	29.9225	684.235
0.039306	0.031373	0.052778	0.022623	0.033562				32.7836	107.353	129.75	68.7191	18.5647
0.030692	0.037115	0.025768	0.050046	0.034882				177.019	129.902	26.0681	105.655	368.233
0.045183	0.069619	0.068722	0.025401	0.023586				71.7581	59.2019	120.484	64.5691	230.679
0.047858	0.019206	0.036195	0.040706	0.043239				297.506	610.636	9.62194	340.793	52.3059
0.060801	0.041585	0.051012	0.038512	0.073879				791.374	439.692	64.1476	340.793	1014.5
0.082158	0.05244	0.03715	0.088746	0.125208				1762.34	300.079	20.0647	32.7505	1401.08
0.065465	0.035018	0.033545	0.042054	0.115769				1762.34	53.1684	39.305	43.7144	17.718
0.024007	0.057245	0.034368	0.026025	0.059106				-26.9213	549.612	-28.2763	386.319	3080.24
0.045869	0.074302	0.061946	0.054035	0.028874				-4.35902	146.924	22.4224	176.538	-4.49144
0.02965	0.021745	0.024744	0.036612	0.037415				167.413	373.247	29.0483	63.3674	26.4429
0.029958	0.029425	0.050913	0.028645	0.054496				110.964	244.533	1.56294	309.302	21.0678
0.038898	0.092987	0.011651	0.04676	0.130677				213.13	30.2068	118.843	350.319	332.614
0.09872	0.028926	0.030646	0.056599	0.067773				24.9777	331.424	122.888	242.048	31.585
0.018449	0.026795	0.020212	0.028925	0.071669				64.2448	168.475	5.35904	73.6336	2.38216
0.050916	0.017273	0.026223	0.055483	0.041615				121.673	370.991	-8.52641	42.9711	753.416
0.065184	0.032034	0.060366	0.05384	0.077949				85.8161	161.683	25.5906	437.488	128.358
0.07887	0.045818	0.069531	0.048625	0.035011				490.938	63.3249	70.7471	45.0115	254.42
0.049453	0.027321	0.068046	0.052343	0.019491				1065.31	12.3249	44.5783	130.41	365.943
0.033817	0.118368	0.032191	0.044936	0.104269				177.91	320.56	5.4437	140.63	112.725
0.072979	0.025796	0.069221	0.046531	0.049052				642.466	80.3213	-3.95983	162.629	13.6113
0.117788	0.090898	0.028118	0.030162	0.043448				176.938	396.102	2.84455	47.1612	648.351
0.028027	0.041856	0.041492	0.019253	0.032738				33.8428	262.089	20.6814	60.8502	138.556
0.043203	0.025008	0.024548	0.071697	0.045547				64.0765	161.979	71.0311	84.056	25.271
0.043394	0.050977	0.018365	0.077016	0.023031				1347.66	116.455	43.0953	34.9637	174.166
0.049134	0.052744	0.026909	0.056525	0.037038				34.1498	234.583	83.5577	0.364662	777.639
0.044524	0.063075	0.021005	0.041672	0.051486				25.1274	70.543	77.2896	293.147	223.807
0.05468	0.069162	0.059501	0.032906	0.038174				122.321	147.546	21.2505	187.392	557.367
0.047274	0.103484	0.044775	0.025157	0.087658				184.784	27.9617	29.064	252.582	150.635
0.034354	0.018474	0.037477	0.061318	0.049113				165.26	251.915	106.905	340.629	451.747
0.05221	0.048642	0.038344	0.090449	0.050501				35.4655	301.607	48.082	2092.75	3518.4
0.077541	0.062829	0.032388	0.057366	0.042821				204.084	31.2487	109.466	101.624	35.3148
0.044249	0.039155	0.063819	0.032996	0.130547				204.084	204.782	104.623	255.843	113.594
0.041992	0.014275	0.028587	0.030985	0.089768				299.728	-44.4438	13.7853	205.223	3741.69
0.048433	0.067208	0.031665	0.032807	0.033387				234.945	149.923	-5.76463	319.305	519.111
0.021737	0.03861	0.07125	0.026644	0.050013				267.496	232.882	50.3986	176.877	184.976
0.033843	0.081648	0.028234	0.051375	0.034334				712.828	108.204	52.7297	53.8827	3650.98
0.039184	0.08014	0.042251	0.025557	0.071014				103.872	165.595	54.0586	410.947	10.5405
0.025506	0.033299	0.025586	0.038929	0.050729				254.254	211.227	118.303	114.627	156.952
0.039368	0.104315	0.028005	0.024381	0.058548				207.712	85.6264	14.879	223.496	697.637
0.050092	0.054477	0.034874	0.032825	0.29401				131.308	346.559	-24.8627	29.7508	6.10396
0.05175	0.082353	0.048658	0.020271	0.052859				87.9792	364.12	22.6458	28.1861	171.463
0.02863	0.024223	0.037719	0.058839	0.056002				38.5388	39.3218	12.8612	30.3334	157.113
0.025489	0.037485	0.034132	0.032876	0.09011				64.2073	309.19	99.0661	121.893	118.69
0.037416	0.030502	0.034979	0.050452	0.071369				117.057	53.3171	90.6236	151.385	38.6527
0.049075	0.038038	0.029363	0.06975	0.071069				152.248	111.972	34.8912	646.691	291.964
0.019547	0.068263	0.073326	0.032242	0.089147				-28.5853	200.65	8.95144	102.018	4570.59
0.017898	0.029223	0.056384	0.04729	0.017375				276.756	34.3802	40.4597	119.748	281.726
0.038492	0.029905	0.031077	0.061012	0.112068				-32.6637	78.3065	-14.8254	66.3344	62.2605
0.030852	0.027902	0.077893	0.023449	0.07986				640.047	205.639	32.756	66.2187	72.365
0.060208	0.031017	0.034294	0.081963	0.023103				176.881	66.9588	-14.3767	331.223	41.2574
0.038319	0.056762	0.037963	0.024024	0.022493				249.977	39.116	4.10691	51.9047	7.68291
0.043079	0.096703	0.028064	0.035055	0.039578				94.3899	24.9162	-5.68933	72.8904	572.109
0.063695	0.052766	0.049785	0.072762	0.02598				12.0718	282.569	26.825	48.3257	30.8419
0.031325	0.091306	0.038989	0.028366	0.106199				113.302	20.9536	212.07	380.651	139.953
0.022083	0.033186	0.053886	0.03089	0.115662				51.839	49.8177	22.0256	134.054	53.2773
0.030602	0.028098	0.046746	0.042063	0.020932				145.052	-23.3395	191.493	39.7568	123.413
0.036559	0.070214	0.038956	0.03263	0.088266				291.734	32.9775	-2.1406	44.6518	22.7133
0.03354	0.024142	0.041635	0.021713	0.02378				119.094	248.58	12.0273	413.202	413.365
0.021043	0.115093	0.028999	0.019846	0.04699				2780.17	337.338	113.663	60.6826	19.0979
0.066981	0.039067	0.054386	0.076184	0.048225				32.1718	337.338	17.3185	51.3477	55.9547
0.05175	0.019857	0.061553	0.095199	0.080486				147.324	51.9732	44.7758	196.766	4237.52
0.042875	0.048546	0.042659	0.026971	0.020899				80.1736	719.019	145.971	83.9292	50.0739
0.031508	0.027902	0.033639	0.017554	0.039835				1237.1	440.871	5.17244	54.5037	42.8012
0.031708	0.023258	0.021667	0.044561	0.043367				253.972	201.907	-40.8179	2456.74	45.8327
0.032858	0.052482	0.034597	0.204147	0.025179				2160.64	114.036	190.76	9.35517	2113.2
0.053337	0.033633	0.047014	0.044542	0.018916				-0.494583	57.2646	7.48099	236.96	92.3486
0.027974	0.02843	0.026983	0.045053	0.044463				80.4118	176.846	2.07483	320.447	30.4531
0.077314	0.0242	0.039447	0.0445	0.03888				180.827	10.4789	101.623	33.0735	247.931
0.036333	0.069817	0.049423	0.056839	0.109566				41.9106	100.436	4.20267	21.596	649.154
0.033729	0.029207	0.060553	0.088865	0.073428				253.107	143.144	153.056	187.522	113.981
0.022484	0.028776	0.020533	0.040559	0.095411				-20.6241	88.9426	-8.56474	113.236	349.492
0.035688	0.038821	0.019614	0.035345	0.025273				111.702	9.70478	211.201	58.8957	225.544
0.013506	0.051954	0.041954	0.034838	0.102387				-26.743	18.0109	-13.2688	32.1834	772.313
0.024504	0.030124	0.033023	0.033995	0.056304				169.536	201.851	8.28196	121.521	14.1494
0.039214	0.081968	0.035098	0.034819	0.051165				97.5683	22.9523	35.9385	47.4258	48.7138
0.034847	0.05823	0.049617	0.062413	0.036952				112.335	357.087	-17.6435	190.74	74.3374
0.099488	0.036331	0.048499	0.084267	0.025052				41.187	109.623	-12.7997	89.1811	84.7027
0.045889	0.020005	0.03114	0.027239	0.126713				50.4604	505.631	-4.87952	268.913	4484.1
0.054268	0.077429	0.028179	0.042939	0.045061				353.55	361.711	-4.87952	316.544	340.66
0.060453	0.069958	0.054013	0.066427	0.036203				50.1264	2324.06	-43.333	287.512	188.76
0.066715	0.045981	0.057911	0.038688	0.03856				124.586	107.656	33.0901	101.187	701.69
0.058516	0.017814	0.062635	0.023979	0.029523				226.749	965.138	6.00611	623.387	14.3065
0.026797	0.047856	0.039135	0.08771	0.036864				32.9104	76.2633	31.4597	49.6071	84.0037
0.106162	0.026249	0.045627	0.030044	0.040868				155.37	199.07	-12.8106	152.93	314.221
0.050277	0.035538	0.04868	0.038858	0.079358				30.9697	496.512	-1.08356	321.905	2690.02
0.053136	0.024941	0.015079	0.061681	0.01504				377.081	10.7585	53.7429	323.738	46.7391
0.010461	0.024585	0.086715	0.064792	0.049145				74.489	311.921	0.149563	169.578	56.9812
0.026587	0.083542	0.03132	0.068569	0.029414				103.722	67.079	20.6286	131.415	684.661
0.088299	0.043205	0.021779	0.065623	0.076686				239.843	64.4966	23.1627	579.434	66.0886
0.033065	0.031719	0.02246	0.022995	0.054895				142.465	459.822	30.6775	130.736	69.4547
0.059558	0.097976	0.042459	0.037331	0.039037				245.047	436.431	-4.36188	28.4172	244.602
0.033697	0.041176	0.121397	0.037392	0.109448				25.4211	-16.6828	26.4317	368.197	6.68019
0.040924	0.022889	0.028242	0.066442	0.030744				330.118	50.3698	0.56382	65.0899	-17.2234
0.029716	0.028335	0.02608	0.034347	0.030955				73.3169	27.2661	-16.4249	35.3912	17.3188
0.057011	0.051454	0.037763	0.033728	0.035514				207.674	73.91	14.9193	-11.5393	24.5833
0.02111	0.054223	0.025693	0.07244	0.047895				63.3937	237.049	-37.9228	207.272	950.922
0.044307	0.060949	0.025184	0.024127	0.057241				147.23	39.5701	122.08	104.282	16.2564
0.02797	0.041534	0.028853	0.055666	0.076299				141.636	439.469	18.8108	88.3337	1269.08
0.018166	0.019164	0.062945	0.031679	0.043328				75.5917	284.746	46.4123	34.5701	242.711
0.058259	0.034632	0.034245	0.02736	0.041775				74.8584	70.4191	231.759	36.0605	51.3686
0.030682	0.068728	0.037409	0.054987	0.052517				60.5292	118.276	46.3843	101.803	170.475
0.046854	0.051073	0.045823	0.04252	0.041306				133.193	41.8295	78.9443	31.2434	162.089
0.020018	0.022853	0.094552	0.034365	0.044955				68.9395	312.377	21.8283	36.5205	38.7509
0.051815	0.049607	0.034067	0.023111	0.098301				1983.62	188.782	-5.33601	64.7121	3.22703
0.085728	0.033472	0.033112	0.037562	0.128951				125.042	190.05	5.56923	578.379	1871.95
0.039994	0.061068	0.030516	0.027895	0.025875				324.908	269.376	-6.59706	858.483	373.426
0.031191	0.065906	0.031525	0.176883	0.028841				106.885	72.7635	-4.4629	18.2495	26.9566
0.027435	0.063955	0.025457	0.045052	0.024446				406.969	36.5139	7.23291	57.423	22.8262
0.032045	0.02975	0.159193	0.047945	0.044479				176.761	141.368	63.3993	24.5034	159.861
0.129991	0.035001	0.041504	0.024759	0.031721				33.6996	231.833	-8.65565	-55.9424	424.18
0.035657	0.067049	0.023673	0.031893	0.034117				177.946	51.6293	1.48656	-55.9424	52.8637
0.057335	0.038541	0.0476	0.043055	0.08356				48.8884	91.9828	62.2372	222.985	124.059
0.045734	0.091146	0.027681	0.045913	0.059243				53.0217	255.696	9.15038	781.753	1.06709
0.021872	0.044018	0.090256	0.062897	0.050587				53.0217	127.145	144.038	41.7312	42.3196
0.035114	0.02648	0.032112	0.037589	0.103866				41.3715	109.651	36.9902	48.7165	17.3094
0.062491	0.050276	0.061674	0.118701	0.158833				18.0647	56.6638	82.1394	24.9558	3305.69
0.063611	0.049638	0.042766	0.034669	0.129489				49.1637	251.609	43.5832	383.619	45.79
0.02321	0.048507	0.037406	0.02331	0.077218				142.825	78.4895	69.3396	3473.49	855.249
0.073026	0.05747	0.055565	0.038003	0.068023				2625.61	113.458	28.5044	22.5998	427.088
0.075694	0.037642	0.03617	0.043041	0.045261				73.8809	46.3367	140.185	255.695	1029.76
0.035597	0.051652	0.029448	0.046492	0.031048				90.1328	10.4156	21.2067	30.4593	1014.35
0.030996	0.033419	0.026094	0.040968	0.021931				174.071	410.434	-13.7432	27.2053	246.896
0.046968	0.161579	0.028876	0.052722	0.098582				61.5649	113.972	17.0234	319.693	2862.87
0.094413	0.021262	0.029775	0.036832	0.067893				409.447	504.742	9.50513	17.611	54.3142
0.09381	0.094015	0.02657	0.043946	0.026206				137.314	52.1976	-1.03722	79.7074	32.3434
0.097771	0.030262	0.052618	0.053987	0.02954				51.3488	185.578	52.1114	176.637	598.509
0.044608	0.022758	0.016285	0.061686	0.039944				59.5634	354.483	206.762	146.32	566.117
0.027062	0.024013	0.021806	0.036033	0.039735				30.9383	250.303	-18.1576	46.855	844.115
0.073408	0.040718	0.044037	0.044518	0.150438				457.275	132.738	-1.49931	60.1962	846.653
0.067199	0.020194	0.064368	0.053719	0.073244				32.8026	602.454	43.0955	34.157	20.3221
0.01787	0.037344	0.024395	0.067065	0.023521				192.163	-13.1614	32.5623	34.4173	35.1109
0.099977	0.057986	0.03983	0.046032	0.080313				151.364	173.026	-4.7061	148.809	3054.93
0.023197	0.064744	0.035766	0.04941	0.032424				85.7101	174.655	24.6599	78.1689	210.719
0.031699	0.047081	0.035917	0.033674	0.03482				101.128	227.721	12.7204	2280.2	2358.34
0.020835	0.046141	0.037926	0.059789	0.040959				105.2	62.952	54.215	1761.33	62.615
0.015281	0.027149	0.034609	0.025206	0.03284				173.111	151.506	-19.4534	449.292	361.039
0.031308	0.02075	0.071054	0.052357	0.025134				78.71	83.1836	35.6061	376.048	87.6548
0.038629	0.037265	0.062418	0.066358	0.015626				967.441	289.391	-40.4446	252.032	38.121
0.04577	0.105644	0.016871	0.035223	0.049382				255.415	148.133	-40.4446	85.8942	444.023
0.051127	0.038212	0.028151	0.046237	0.029315				248.56	227.957	-13.3558	30.9837	357.284
0.022749	0.032278	0.013363	0.062315	0.042459				173.166	905.077	15.7474	924.017	126.417
0.079233	0.021616	0.038293	0.067704	0.07616				439.255	253.552	-9.98289	113.094	38.3068
0.027224	0.051709	0.033016	0.030543	0.026516				141.65	-1.71088	18.7968	162.078	362.837
0.067869	0.035777	0.051681	0.063733	0.040465				114.303	218.839	183.736	1049.36	213.098
0.038929	0.047629	0.030695	0.020179	0.027467				1637.4	72.4815	3.74336	51.914	242.308
0.068802	0.038255	0.029196	0.055664	0.030563				102.359	102.696	40.0642	83.003	366.505
0.037596	0.026778	0.055074	0.044436	0.035781				109.787	43.5016	53.0997	99.6599	49.0997
0.026635	0.022546	0.03758	0.077081	0.036351				63.79	116.132	-11.9124	44.3744	95.7056
0.044363	0.052702	0.06161	0.037159	0.078268				337.617	214.047	75.7985	39.3892	26.2839
0.020943	0.015378	0.046396	0.024398	0.013148				509.944	339.575	-12.5095	788.339	470.1
0.050148	0.034836	0.033512	0.030822	0.040716				133.247	76.8679	9.82259	336.555	3410.66
0.032411	0.038445	0.030724	0.080031	0.10956				82.1047	61.1966	-3.94286	44.7762	175.467
0.04326	0.033447	0.033506	0.024729	0.055861				50.1716	54.6195	45.0797	115.146	481.5
0.074023	0.055685	0.056151	0.098289	0.07027				53.9188	228.198	120.014	27.0014	8.23944
0.019348	0.055917	0.036748	0.066671	0.028245				95.6422	19.7916	-21.2247	95.5589	598.046
0.061499	0.023535	0.021786	0.074075	0.040026				255.917	203.751	-3.27562	22.1642	218.291
0.043294	0.058039	0.035319	0.033479	0.038861				318.063	500.105	22.8835	37.0978	350.485
0.042241	0.116211	0.052273	0.091695	0.080382				14.456	17.2695	54.1845	52.9117	38.4112
0.031528	0.038804	0.032108	0.036689	0.039443				254.579	84.2568	-10.2769	61.7784	2694.21
0.154209	0.030938	0.0368	0.024231	0.032246				235.776	178.899	18.9281	274.865	125.337
0.032056	0.081295	0.049891	0.024384	0.024219				312.425	28.5267	14.8546	971.58	250.412
0.032605	0.028645	0.053743	0.019884	0.026774				205.289	294.18	-3.61247	53.5461	2895.83
0.033744	0.043327	0.018587	0.042101	0.110023				136.531	48.6919	16.1981	186.712	3694.11
0.068486	0.025585	0.035435	0.032167	0.021239				222.501	108.332	155.471	35.9522	31.102
0.049399	0.025637	0.016931	0.032336	0.032044				86.2879	190.368	-63.0316	36.5194	21.5677
0.056298	0.065714	0.056117	0.05405	0.069269				117.903	67.6936	3.13094	103.26	85.178
0.04565	0.033043	0.120227	0.03486	0.041363				156.246	302.203	75.4146	67.1136	758.296
0.063661	0.033027	0.028332	0.030116	0.039289				19.3901	198.66	-16.2013	465.995	29.3985
0.10405	0.032844	0.047585	0.061024	0.036765				-26.7511	19.1094	34.3823	26.6547	449.453
0.024662	0.025525	0.02811	0.062266	0.039547				117.791	214.291	-11.8062	7.65491	36.9552
0.126218	0.052711	0.073974	0.034707	0.086187				1457.94	146.041	48.7677	145.643	191.176
0.058895	0.049254	0.076243	0.024482	0.027258				1935.14	123.894	16.6707	218.109	15.6029
0.045704	0.044113	0.032975	0.026058	0.022922				151.38	112.733	13.0014	8.4841	283.136
0.021324	0.052125	0.042509	0.033227	0.042313				25.4517	1404.93	30.8294	227.287	-3.54916
0.032311	0.089125	0.032809	0.05368	0.016023				248.222	39.134	96.3252	541.727	272.446
0.024844	0.027795	0.013456	0.055448	0.040858				198.159	78.9324	42.2952	177.861	178.19
0.04104	0.061657	0.053783	0.052159	0.025275				77.066	84.6525	3.79866	96.5326	839.311
0.040562	0.0332	0.043237	0.042465	0.05952				7.3322	-23.282	2.8543	50.9637	93.049
0.050536	0.054189	0.016883	0.054439	0.040843				878.97	24.7991	54.9741	114.792	70.1179
0.038014	0.036521	0.035408	0.020298	0.031905				373.471	521.677	3.85948	152.345	289.179
0.048269	0.033852	0.035894	0.024973	0.207642				88.5644	68.399	105.539	62.8622	74.5269
0.124143	0.055109	0.039547	0.034385	0.039757				42.3003	238.024	71.9794	394.796	312.38
0.053874	0.047245	0.038513	0.049152	0.144382				32.2236	203.165	92.7668	89.0331	313.941
0.031267	0.02663	0.029443	0.077601	0.035857				286.276	-34.0049	115.043	148.981	32.1189
0.032568	0.039461	0.047735	0.038599	0.044586				291.64	33.0488	69.3264	95.5337	54.4786
0.042225	0.054743	0.055154	0.048918	0.07876				177.834	242.463	35.6557	21.7179	129.72
0.085716	0.078325	0.037408	0.054768	0.032374				46.513	26.6724	43.7039	33.6718	64.3785
0.056024	0.04498	0.056048	0.059058	0.047532				132.489	-4.99245	52.2067	69.9896	561.48
0.076737	0.04865	0.026859	0.022364	0.080532				8.09744	292.18	40.9072	-32.3195	98.6916
0.017471	0.115776	0.023542	0.043389	0.12864				89.7297	44.4605	-22.685	23.1451	1971.63
0.034768	0.022725	0.020995	0.068359	0.043416				27.2709	1421.39	23.7886	9.54294	25.7862
0.025356	0.015806	0.018825	0.037301	0.047756				164.912	20.5012	59.361	179.034	38.07
0.047874	0.041715	0.040174	0.042063	0.042767				51.5179	-33.6393	100.889	46.7311	59.4537
0.031195	0.021638	0.03717	0.123345	0.055079				98.821	194.62	80.045	22.1955	36.7227
0.025247	0.052463	0.04031	0.019689	0.044593				35.9078	13.5058	15.5704	403.084	251.309
0.051697	0.040941	0.028163	0.047955	0.036759				213.871	111.562	41.5499	88.4627	155.385
0.015495	0.023529	0.0195	0.032911	0.051051				23.3834	40.4799	44.2212	75.8212	420.597
0.070737	0.04301	0.05832	0.045134	0.019742				173.236	56.9401	41.2207	165.011	69.4378
0.024519	0.069703	0.057793	0.043348	0.04077				96.6727	441.179	9.15442	302.577	69.1548
0.040972	0.024214	0.036436	0.080268	0.070256				35.6951	37.0199	-33.8424	200.363	1260.01
0.021959	0.060395	0.041946	0.035591	0.040993				81.9603	-11.2286	56.7802	48.4156	177.942
0.042336	0.050187	0.035836	0.026876	0.037779				2475.06	130.533	-20.4562	41.8933	122.464
0.015901	0.047961	0.029096	0.0281	0.029762				100.097	94.8539	15.0972	240.606	3289.42
0.041491	0.039124	0.039246	0.048699	0.019622				33.9055	402.794	5.40654	-8.34247	676.34
0.031153	0.02389	0.018901	0.032718	0.021096				253.012	-45.2	0.556267	46.9227	380.931
0.064021	0.017537	0.035953	0.035005	0.054618				287.01	634.93	67.0926	307.011	558.03
0.033792	0.039812	0.023054	0.042937	0.098235				135.277	373.98	-25.4148	47.2723	2223.84
0.079397	0.036825	0.024734	0.111517	0.046913				167.732	188.321	35.8836	24.3029	29.984
0.040129	0.056809	0.023564	0.110508	0.054153				67.0731	12.9943	35.8836	43.7295	89.8753
0.058898	0.03808	0.041493	0.034471	0.075804				585.489	84.8329	-12.1941	39.061	139.701
0.01974	0.085887	0.027122	0.053854	0.062011				2163.26	215.032	112.082	55.6739	177.801
0.029425	0.050141	0.024113	0.051768	0.080533				134.218	224.015	81.9561	39.2938	336.87
0.08728	0.052587	0.02938	0.023336	0.025296				348.631	400.484	26.6967	71.1981	497.819
0.026833	0.036245	0.037128	0.044867	0.050823				9.54865	270.266	316.391	436.587	2938.01
0.024271	0.078878	0.031403	0.042851	0.053355				56.8988	1665.25	48.7035	101.049	681.963
0.036928	0.04032	0.0372	0.014964	0.106875				64.6627	93.0226	-39.589	51.8153	9.00543
0.115955	0.021527	0.095679	0.056662	0.122385				232.479	160.069	-20.7744	566.157	-2.56116
0.047228	0.022981	0.02459	0.04665	0.030047				20.9044	147.192	21.674	205.024	107.002
0.069723	0.033531	0.024547	0.027771	0.020129				31.8251	35.7836	13.338	46.5204	2143.96
0.048138	0.049007	0.021005	0.044684	0.037456				0.0439453	717.727	33.661	57.8627	285.205
0.025376	0.052901	0.046648	0.023885	0.035181				154.633	145.632	-2.22579	306.019	26.7998
0.019671	0.021357	0.023183	0.103127	0.036155				736.267	464.627	-16.1917	234.771	78.9726
0.019513	0.062953	0.038776	0.021636	0.07322				95.0319	164.808	47.7725	182.08	25.7295
0.02181	0.043235	0.036854	0.040919	0.072442				43.7225	13.0741	49.0718	17.7573	226.671
0.017362	0.021043	0.061074	0.04003	0.046651				122.193	308.784	11.527	6.14029	198.894
0.028575	0.03656	0.022727	0.036653	0.083345				66.5131	81.0095	-6.86396	203.145	1418.44
0.031187	0.039984	0.027029	0.026225	0.022256				207.786	95.4891	-12.1156	135.112	34.1467
0.034308	0.037385	0.084414	0.028604	0.038687				51.8387	260.807	133.224	364.692	39.5377
0.066783	0.029326	0.055182	0.064277	0.070301				112.165	177.64	22.4951	449.088	17.2658
0.017873	0.074139	0.058947	0.023887	0.058025				1328.29	191.468	86.044	61.9923	20.7267
0.044438	0.030637	0.025377	0.072891	0.029034				10.4438	43.9528	60.8303	38.6504	254.814
0.026341	0.075243	0.018528	0.018577	0.022712				323.569	648.56	9.87899	1916.24	102.242
0.019013	0.070523	0.032811	0.064692	0.032579				-26.8887	309.979	54.9624	-11.4661	-38.5646
0.033779	0.022075	0.047679	0.039522	0.067537				86.1939	273.17	26.5796	93.0569	59.6964
0.046501	0.04805	0.026661	0.030737	0.040961				288.387	244.076	38.1914	465.695	379.532
0.07655	0.076175	0.042683	0.041753	0.099301				168.238	66.0045	47.2101	198.877	725.435
0.056179	0.038761	0.022121	0.025904	0.047114				122.699	67.6945	88.5606	32.7648	441.469
0.023775	0.043045	0.028511	0.024854	0.026158				96.022	224.135	53.3962	245.157	521.231
0.018979	0.036726	0.12823	0.020355	0.041888				106.951	431.691	29.3607	67.6824	163.084
0.038646	0.040417	0.031716	0.033709	0.03428				81.3038	42.3635	9.74624	19.9139	226.515
0.047753	0.026321	0.048587	0.053534	0.068865				919.308	2336.97	21.7629	67.225	178.44
0.047769	0.022192	0.04727	0.073383	0.068298				59.8007	33.8028	51.0661	42.4006	22.7651
0.041	0.118272	0.022026	0.041706	0.06596				102.012	311.42	42.6694	413.033	17.2332
0.056636	0.023768	0.035904	0.027586	0.024362				29.4921	56.8079	27.086	452.954	68.535
0.030268	0.019925	0.039116	0.020175	0.029803				667.943	181.637	150.279	28.3439	428.183
0.019579	0.029515	0.035622	0.032234	0.017662				16.5477	120.886	20.4633	6.52425	37.6467
0.056123	0.043937	0.022364	0.038965	0.133115				214.884	212.483	66.1336	46.9755	5960.49
0.031643	0.06522	0.028083	0.095352	0.040994				405.762	183.38	22.4232	603.345	19.8267
0.029624	0.065642	0.053978	0.047043	0.037084				97.7357	184.189	37.8883	124.899	286.874
0.028847	0.049502	0.08019	0.031125	0.16013				412.812	189.086	70.8144	242.853	887.238
0.043729	0.040077	0.059467	0.03801	0.03722				121.264	100.097	18.1957	108.884	3566.28
0.076097	0.042836	0.060915	0.030125	0.017686				132.157	85.9558	4.72303	388.906	3802.98
0.02737	0.034741	0.031537	0.036817	0.065082				30.5213	316.449	-7.84734	108.776	219.085
0.066802	0.088042	0.027356	0.069335	0.081904				2508.48	25.1862	9.95097	38.8885	565.556
0.044375	0.037057	0.035478	0.035092	0.065977				307.509	189.707	55.4025	352.176	568.709
0.064779	0.064143	0.029883	0.092634	0.050118				82.9568	291.559	213.243	136.475	541.943
0.108058	0.019992	0.089551	0.069011	0.064936				93.6137	90.3389	46.6068	42.7992	22.1958
0.031617	0.030141	0.018358	0.025493	0.058395				26.0273	121.611	46.6068	305.156	196.754
0.081104	0.045807	0.049344	0.084488	0.018343				271.884	142.519	-9.99701	46.8425	321.075
0.073612	0.025996	0.026603	0.042876	0.048755				75.9175	119.493	-4.33432	25.5477	506.384
0.125791	0.045737	0.035566	0.03398	0.064997				1277.64	71.3735	53.3785	120.478	3129.35
0.042437	0.042767	0.029115	0.044409	0.039001				-27.2923	208.614	-10.4909	97.5287	28.5592
0.046231	0.022357	0.035478	0.019348	0.030021				2406.88	207.044	142.623	19.1157	164.016
0.040757	0.056631	0.041855	0.044419	0.03722				26.8693	58.8999	41.8556	494.929	217.632
0.099941	0.036287	0.027905	0.090708	0.033104				36.3887	106.641	180.922	197.69	87.2287
0.070077	0.032382	0.050978	0.057089	0.107236				202.7	426.11	-12.7092	793.481	2687.22
0.059272	0.041404	0.020181	0.038585	0.020552				83.2215	1953.79	27.627	181.912	209.357
0.026445	0.025497	0.030235	0.025208	0.055499				60.4442	201.078	45.6186	399.398	183.134
0.021894	0.050299	0.035881	0.019328	0.029667				30.5173	339.312	29.7522	333.372	94.2079
0.027531	0.046457	0.038327	0.072158	0.035011				44.0482	106.278	77.7132	63.7139	123.259
0.026018	0.038908	0.032114	0.115651	0.032329				31.9195	144.768	166.456	20.1669	524.402
0.033913	0.053682	0.056075	0.063133	0.014188				21.1341	524.237	60.8534	21.2327	575.65
0.042603	0.044311	0.031137	0.053137	0.042315				154.286	286.391	47.707	80.0863	526.102
0.062502	0.022232	0.039137	0.035687	0.050742				206.251	172.344	30.7887	431.493	36.9996
0.021434	0.042685	0.056887	0.030078	0.100144				78.1681	70.197	141.285	800.141	48.6401
0.032048	0.082384	0.017077	0.056641	0.02432				103.097	515.566	14.2034	165.657	28.0489
0.074335	0.021721	0.020974	0.039637	0.089351				1891.16	190.888	26.6199	695.814	108.399
0.109942	0.035537	0.054787	0.041123	0.018374				64.9025	76.3031	14.4324	62.4843	77.52
0.130638	0.027029	0.039368	0.046483	0.033872				83.2778	1049.14	18.2293	207.108	1639.45
0.027476	0.032062	0.036057	0.050193	0.025095				88.0667	146.713	4.07909	227.386	254.592
0.03114	0.046524	0.072436	0.0386	0.095657				6.40119	116.496	23.6092	463.27	2722.33
0.056512	0.072057	0.034011	0.031962	0.035449				1497.58	435.5	33.7718	581.244	635.574
0.073005	0.114347	0.024246	0.040372	0.116345				186.266	54.7533	25.6324	449.924	80.5492
0.052755	0.031183	0.045528	0.021081	0.041554				262.629	516.819	25.1624	101.105	533.724
0.030072	0.04187	0.03403	0.088373	0.053783				259.555	16.9584	21.8257	21.1898	533.724
0.022167	0.032863	0.026684	0.052347	0.068023				1234.77	115.839	26.4168	170.766	20.7748
0.02617	0.036977	0.027169	0.039742	0.037193				388.62	407.233	33.6733	257.211	179.254
0.03494	0.048305	0.026461	0.034447	0.027354				113.925	218.404	8.42919	557.716	41.4118
0.039523	0.08228	0.022588	0.052803	0.033811				26.8109	154.636	134.421	273.826	295.559
0.029914	0.016266	0.03123	0.036869	0.047825				144.247	99.225	3.71367	58.4814	283.873
0.020653	0.085987	0.080365	0.04693	0.040791				17.6385	133.692	42.119	559.602	322.042
0.065068	0.039971	0.053453	0.065365	0.039406				293.316	232.419	91.782	18.1805	307.085
0.026768	0.033327	0.085207	0.056458	0.033635				48.5117	702.844	2.03146	621.819	54.6226
0.047289	0.035153	0.068458	0.186786	0.1077				75.4622	197.103	24.3873	13.6376	23.2116
0.060055	0.027267	0.036152	0.028872	0.023041				87.5626	273.121	-4.50955	82.9613	382.163
0.041948	0.12543	0.020436	0.045651	0.026854				1971.29	239.469	40.2809	173.719	14.9971
0.05234	0.062724	0.027636	0.026267	0.096589				540.396	2117.07	10.1948	188.678	408.163
0.065496	0.035588	0.033486	0.037443	0.037708				627.39	31.7148	209.529	139.644	196.564
0.061236	0.036883	0.055798	0.049161	0.054534				21.1058	173.69	-3.54362	10.3465	36.1516
0.076479	0.044383	0.026407	0.032699	0.021021				241.8	57.9972	78.8049	82.5997	131.924
0.077771	0.030744	0.014673	0.022774	0.06373				292.579	381.25	399.014	-83.8098	366.772
0.105057	0.040675	0.151642	0.058657	0.023253				31.4483	30.8004	48.0541	53.2805	152.471
0.02664	0.042401	0.072968	0.068585	0.104392				38.1498	39.3564	66.608	46.4645	-1.31696
0.025076	0.038906	0.0385	0.045354	0.081764				-2.02657	56.489	143.37	77.2192	102.385
0.046203	0.061841	0.019025	0.026205	0.018527				84.4371	212.103	20.0949	204.778	243.278
0.024179	0.023172	0.028581	0.039158	0.046039				56.1365	208.576	3.34094	180.714	0.884308
0.052502	0.114462	0.051259	0.023172	0.026669				100.214	24.9825	310.73	43.1353	199.667
0.035148	0.038213	0.022626	0.040184	0.038857				1506.25	29.9661	18.5367	175.045	17.3092
0.016398	0.033011	0.027825	0.05377	0.039611				21.2571	29.1023	22.3961	383.367	473.472
0.024082	0.045122	0.075789	0.024647	0.037614				292.615	128.253	34.0677	195.843	65.1019
0.019919	0.030175	0.022027	0.049163	0.021453				32.593	282.18	30.1321	184.197	192.347
0.03329	0.030999	0.026069	0.02127	0.027045				131.237	165.851	31.121	176.117	43.7406
0.026715	0.050653	0.036074	0.064196	0.037394				37.2463	35.3458	63.6268	134.623	61.1991
0.088242	0.069634	0.065633	0.01923	0.062922				92.3868	76.5275	4.5057	345.781	76.9508
0.074438	0.040063	0.077362	0.060514	0.138114				395.398	61.1134	-16.3098	516.198	1297.78
0.021032	0.095837	0.023483	0.020795	0.059125				34.9434	209.292	20.0898	334.337	116.991
0.042188	0.074376	0.021743	0.033079	0.072888				137.032	40.452	98.7924	15.383	42.8152
0.034455	0.025122	0.024501	0.028615	0.098241				54.2397	58.1429	140.524	93.9997	3568.44
0.046418	0.037009	0.036163	0.029176	0.039186				158.98	42.4238	25.8028	74.9528	621.336
0.041069	0.017608	0.054551	0.086731	0.03524				216.357	62.5234	-4.61059	134.892	712.356
0.105391	0.038007	0.040567	0.052032	0.096247				30.1471	152.241	-19.6696	149.059	321.784
0.045112	0.040018	0.020895	0.024357	0.037111				10.7657	113.281	10.4198	537.573	967.29
0.03472	0.051082	0.030589	0.048242	0.040274				21.2573	50.2824	60.7137	224.402	32.1608
0.034418	0.030596	0.041265	0.029326	0.035992				135.261	56.3138	128.993	806.88	117.833
0.043966	0.033811	0.05269	0.04594	0.036208				143.25	552.802	69.4891	28.9739	106.432
0.094904	0.032147	0.044998	0.024006	0.026786				1906.57	98.2547	49.5059	47.3633	2548.89
0.072277	0.022556	0.025109	0.100284	0.059593				940.252	206.724	-9.65206	4124.05	29.0741
0.044428	0.069281	0.076636	0.040615	0.042032				153.542	52.4	-18.1626	38.7079	91.6595
0.031843	0.052339	0.038684	0.027377	0.043796				562.287	142.949	-10.7771	35.8896	233.99
0.031697	0.029053	0.033142	0.037273	0.073616				45.5405	100.752	28.0745	429.867	106.045
0.025843	0.057113	0.040113	0.046462	0.022472				1156.54	40.526	87.1428	269.256	56.8438
0.026026	0.038302	0.060054	0.047893	0.053863				191.118	319.56	4.069	35.7356	2332.47
0.04716	0.028744	0.029294	0.082744	0.030206				64.7171	265.812	15.7669	81.4531	186.208
0.014389	0.031518	0.025222	0.021308	0.038819				70.8155	118.414	16.4302	81.6532	173.013
0.024049	0.02148	0.026668	0.075396	0.05217				105.705	169.534	-41.1038	332.476	26.5261
0.042687	0.026279	0.014983	0.034433	0.065787				1747.64	38.8726	16.451	77.3652	212.853
0.041998	0.030546	0.035902	0.057974	0.019095				35.7733	102.373	37.675	76.6508	166.891
0.030965	0.024559	0.039206	0.017749	0.073261				216.937	214.963	9.0235	73.5638	3963.85
0.033112	0.040913	0.023723	0.045215	0.062774				87.1329	244.962	43.6007	26.5761	95.4643
0.039747	0.051669	0.031656	0.039307	0.040127				32.345	12.1911	-14.938	230.865	149.628
0.025226	0.030808	0.073174	0.044597	0.07979				1138.44	28.0447	56.2961	817	2388.04
0.032291	0.034311	0.015858	0.091006	0.027785				106.212	271.802	29.4073	350.361	115.194
0.041156	0.01533	0.046934	0.047903	0.047976				-0.399223	151.57	16.6576	71.2307	71.7906
0.053992	0.050374	0.054995	0.094566	0.05368				244.338	33.6313	35.2238	62.8908	83.8416
0.068498	0.063491	0.033138	0.043924	0.016631				123.647	122.151	66.1073	8.80285	877.832
0.033066	0.088365	0.048442	0.037056	0.046556				1817.29	532.789	56.2735	44.3857	66.8055
0.041644	0.02765	0.028039	0.042689	0.064459				121.394	410.023	-9.30804	569.021	2614.29
0.015034	0.074493	0.015484	0.034947	0.028783				72.7545	32.058	270.388	784.664	1001.33
0.02217	0.042017	0.035615	0.029585	0.048334				36.9822	350.954	154.635	479.643	14.8108
0.141551	0.053897	0.032739	0.030171	0.037052				20.4197	168.739	-18.6088	138.597	2114.16
0.026181	0.064681	0.030375	0.047126	0.046696				26.2276	162.59	-22.6434	781.301	20.8756
0.037359	0.134297	0.037358	0.093656	0.023466				44.6493	475.738	9.38787	136.082	60.3129
0.029625	0.049276	0.033159	0.027093	0.049578				99.8475	117.298	7.91018	148.295	272.572
0.051899	0.040875	0.026798	0.051443	0.056373				234.456	20.229	4.71101	216.689	673.191
0.034782	0.065653	0.033993	0.033641	0.031316				27.2375	252.819	17.8408	188.591	146.951
0.025976	0.033061	0.041375	0.028776	0.02358				113.545	197.95	19.5824	32.6391	181.955
0.02077	0.081007	0.047178	0.112884	0.029408				268.308	172.33	26.8716	310.618	29.6814
0.136995	0.034644	0.017801	0.018251	0.082417				37.1048	92.6327	20.9404	233.615	199.684
0.050762	0.021667	0.051029	0.124386	0.036333				590.61	-3.81167	9.85188	35.2903	549.945
0.054835	0.031165	0.029073	0.11664	0.046484				590.61	266.277	9.85188	123.382	22.111
0.0384	0.059595	0.039837	0.033102	0.085991				17.8388	683.268	180.436	36.7826	654.64
0.054321	0.048798	0.054757	0.052331	0.034709				177.197	202.384	-33.4958	337.464	238.285
0.09688	0.063368	0.06322	0.039757	0.04959				810.119	263.971	34.2138	112.778	99.6266
0.034316	0.080913	0.07182	0.029854	0.07027				242.358	1150.32	113.76	304.428	238.513
0.032529	0.045595	0.037102	0.043024	0.030325				66.2007	162.35	-4.68615	289.666	191.499
0.029606	0.054729	0.027764	0.02427	0.066247				338.161	92.0031	5.64127	80.7387	1444.23
0.043072	0.045273	0.059684	0.03083	0.024694				136.55	219.11	94.136	68.4174	15.4438
0.049061	0.029927	0.022001	0.021442	0.079646				994.752	98.1955	59.0621	551.749	555.015
0.044224	0.027914	0.041221	0.033575	0.108583				40.4625	94.2647	-25.2333	65.4913	4447
0.050987	0.034719	0.119023	0.024569	0.064512				153.768	12.9915	-26.9128	-12.7997	4447
0.029456	0.059674	0.051316	0.120554	0.019392				740.043	312.722	72.3365	4173.77	117.474
0.039517	0.036749	0.020749	0.028115	0.035698				66.1447	79.279	-32.6044	12.0892	755.368
0.036009	0.043403	0.032773	0.051291	0.037072				139.096	128.08	110.587	317.246	271.495
0.072059	0.045897	0.054943	0.052903	0.037578				78.3043	460.131	1.97202	41.6457	171.995
0.035799	0.040822	0.023118	0.02693	0.090618				315.952	150.768	16.7371	810.985	1266.35
0.028897	0.02948	0.049162	0.128478	0.099764				109.993	397.265	81.8015	6321.42	499.653
0.057211	0.042414	0.037945	0.027995	0.045756				13.3955	17.5941	174.778	106.081	223.93
0.01808	0.048188	0.052644	0.044387	0.029767				199.112	149.397	-41.6781	79.1833	207.827
0.089235	0.032196	0.064037	0.046162	0.034957				85.4165	54.4751	71.7592	446.357	497.93
0.068305	0.019529	0.030096	0.024923	0.089558				8.08765	22.1846	18.3497	30.1684	1753.22
0.019838	0.035408	0.049545	0.04269	0.089351				160.554	111.941	-16.8818	407.231	123.671
0.032047	0.032124	0.0379	0.040242	0.105377				119.306	-15.5065	118.961	71.6989	53.2517
0.052209	0.052651	0.037234	0.021403	0.031983				153.525	284.322	1.82409	130.383	186.777
0.045462	0.053161	0.02471	0.049243	0.027991				165.869	359.8	-16.3662	85.0044	903.725
0.031352	0.036917	0.036014	0.019919	0.064621				17.8057	121.821	73.3555	354.046	19.9846
0.029654	0.029897	0.035914	0.0256	0.054014				245.377	275.919	225.381	43.2416	443.824
0.093112	0.025257	0.103021	0.05035	0.031654				89.2472	68.2285	43.9504	58.1771	118.158
0.033782	0.032143	0.062981	0.029541	0.051821				-9.24384	244.003	221.954	108.406	672.842
0.037617	0.045169	0.020228	0.024141	0.031763				201.519	-50.3835	14.4501	103.869	216.655
0.034114	0.039862	0.033605	0.026399	0.051079				46.2993	159.154	113.575	196.389	128.915
0.020088	0.066023	0.01974	0.02762	0.078709				71.0063	50.9015	47.4707	88.0559	415.207
0.058211	0.048293	0.103685	0.052352	0.021818				32.8935	138.652	-1.02547	520.71	269.642
0.027446	0.082226	0.019028	0.025575	0.025703				37.6879	559.236	61.8952	196.645	103.67
0.035923	0.02553	0.050817	0.033234	0.027191				73.1877	74.01	39.9332	174.305	167.448
0.073345	0.039365	0.019172	0.03816	0.044917				26.2895	244.068	65.084	55.7608	118.21
0.046371	0.099496	0.015132	0.037841	0.068334				329.273	135.343	34.5574	52.071	77.9259
0.107388	0.043616	0.039402	0.039387	0.080219				425.48	356.218	167.403	67.1558	1071
0.043325	0.02975	0.046227	0.02028	0.021016				152.72	75.2193	7.36248	371.965	6.51638
0.019687	0.030681	0.031363	0.039161	0.068702				65.6561	17.5537	17.5148	327.558	1592.64
0.031105	0.034722	0.049704	0.047496	0.039343				169.904	130.316	129.552	25.0434	96.7891
0.034315	0.057222	0.035078	0.029799	0.054197				42.8214	187.073	1.75977	699.394	3025.69
0.037783	0.058107	0.034473	0.035849	0.02265				27.9849	19.0534	-12.1935	938.897	89.2518
0.043072	0.038939	0.055609	0.0364	0.081714				-8.00815	297.606	29.5382	441.741	10.797
0.056029	0.046443	0.071989	0.032952	0.060286				162.147	-2.97664	77.0419	374.352	1493.16
0.044534	0.057309	0.027286	0.052785	0.037337				144.698	229.819	77.0419	-12.4025	366.629
0.078657	0.022966	0.032751	0.036096	0.030621				509.932	61.9464	69.9366	36.4352	176.732
0.066561	0.034018	0.034011	0.045806	0.042063				43.9979	26.5839	-15.7889	505.392	906.966
0.035482	0.031402	0.030987	0.028716	0.035884				50.7954	68.6076	-15.9563	211.339	596.204
0.022537	0.072051	0.021404	0.030187	0.076434				67.4491	36.1289	13.5571	326.496	45.67
0.087357	0.04642	0.028324	0.023471	0.052663				217.967	396.64	199.425	88.9602	339.711
0.032097	0.022604	0.066533	0.039611	0.026597				112.134	378.732	199.425	107.201	138.868
0.039113	0.041751	0.014513	0.06882	0.033688				28.9031	820.13	11.4996	249.526	30.7379
0.032496	0.031969	0.036003	0.027569	0.035158				48.6304	57.8619	-15.3205	343.82	211.352
0.097537	0.043604	0.068159	0.143261	0.05399				35.5431	150.162	111.461	104.986	29.4143
0.026991	0.050171	0.057553	0.028459	0.066392				105.427	190.593	35.3144	127.246	480.671
0.219166	0.01833	0.030354	0.030732	0.052516				21.7353	717.971	44.7083	1188.6	2270.21
0.033931	0.017716	0.033323	0.045863	0.063052				61.8723	221.69	14.4185	74.0765	488.014
0.050495	0.039515	0.025596	0.024437	0.061599				442.991	429.292	-9.5817	239.775	491.472
0.037193	0.021817	0.02704	0.061116	0.02558				672.597	110.797	-14.3756	792.06	91.1599
0.077628	0.087153	0.026965	0.058524	0.038524				222.112	191.182	13.7254	698.24	38.3848
0.049892	0.035265	0.062803	0.025602	0.019324				134.069	47.9205	6.24177	145.659	632.014
0.034756	0.023963	0.026464	0.048749	0.114573				32.4654	52.5587	17.5805	7829.21	18.1065
0.047154	0.068427	0.035041	0.027678	0.043512				10.2282	188.724	8.84793	52.5037	359.282
0.076939	0.079056	0.016272	0.032787	0.051209				249.599	67.6981	-24.6109	9.16812	96.2781
0.054931	0.019379	0.064049	0.056311	0.050221				32.2643	35.5232	15.7173	23.4449	215.628
0.054527	0.039859	0.134875	0.033916	0.036533				158.239	99.5202	11.6805	57.3122	120.195
0.057332	0.028295	0.047327	0.158325	0.030162				310.511	67.8008	115.74	78.6961	396.943
0.056578	0.042513	0.030636	0.039524	0.034609				72.5968	28.0526	115.74	198.394	226.205
0.042906	0.042949	0.030346	0.027427	0.052136				186.427	70.8447	-17.6444	1928.08	153.434
0.037421	0.050784	0.039413	0.111921	0.071514				149.804	238.375	40.4284	24.5975	54.0588
0.021673	0.026657	0.034118	0.067671	0.028122				125.924	146.802	96.3783	38.5142	424.652
0.074555	0.087016	0.040918	0.040908	0.103105				35.9434	30.4266	57.8288	148.75	1981.27
0.028576	0.021499	0.071967	0.031337	0.036341				21.5677	65.5713	13.1971	33.9314	474.429
0.077755	0.058634	0.023219	0.031056	0.026271				858.402	40.1369	-20.5599	29.2104	30.1111
0.019348	0.079356	0.015107	0.041578	0.028063				201.615	108.577	15.0068	154.653	123.742
0.057695	0.048826	0.038071	0.04815	0.048872				65.0492	41.9779	-29.9417	205.58	146.059
0.051179	0.025416	0.036634	0.023429	0.077619				258.316	175.259	-0.82024	36.6773	412.924
0.031724	0.037494	0.020054	0.077642	0.050448				184.282	25.4218	-9.66812	18.7426	412.924
0.048672	0.064026	0.046567	0.059071	0.022517				198.219	1.53067	195.778	21.368	333.514
0.040403	0.026448	0.038006	0.093411	0.061623				950.213	325.491	62.4747	926.954	1486.54
0.029311	0.02293	0.038803	0.029236	0.051808				43.8468	392.932	10.6027	100.746	31.3313
0.026777	0.019365	0.031201	0.023227	0.142148				47.687	153.672	-1.10623	826.404	660.082
0.014348	0.024699	0.029552	0.05571	0.037664				41.5728	111.15	-1.76	272	34.8911
0.031794	0.08579	0.03791	0.044473	0.092398				204.247	172.603	52.6475	57.5281	232.624
0.043422	0.1392	0.02907	0.060379	0.069611				286.199	88.5888	76.4674	50.1625	622.704
0.034371	0.037561	0.033399	0.031536	0.090632				46.7602	52.3339	-5.32138	505.591	29.3062
0.135985	0.027103	0.06541	0.06347	0.029634				38.4914	34.4737	154.254	23.0591	430.086
0.021382	0.057662	0.022944	0.034696	0.054381				51.8581	240.031	-4.76744	174.586	27.46
0.02217	0.05447	0.05807	0.027859	0.02934				43.3878	228.866	-13.9327	37.4307	2781.95
0.112972	0.05835	0.022032	0.056785	0.079998				115.227	219.072	14.9211	105.554	277.343
0.100151	0.019421	0.140257	0.133515	0.05308				369.514	-3.50116	111.703	99.1236	44.1609
0.043491	0.022732	0.087682	0.087901	0.040149				46.3868	147.492	133.816	82.739	43.0254
0.106682	0.037232	0.052255	0.054128	0.041417				85.3118	217.549	7.79039	279.162	62.1898
0.031146	0.038193	0.036704	0.097546	0.048749				241.147	90.5158	211.852	74.5053	1547.71
0.020898	0.028903	0.095766	0.027242	0.035713				-11.5743	144.919	52.8766	83.9746	397.111
0.039776	0.044414	0.035927	0.057395	0.045542				56.1922	167.047	25.6703	92.4256	27.0521
0.042521	0.022869	0.044868	0.026845	0.115884				76.1325	21.8551	-4.26215	473.71	3005.28
0.029836	0.121749	0.080611	0.050177	0.172886				251.168	227.873	4.47185	208.267	3005.28
0.046324	0.026248	0.023723	0.045096	0.062053				1744.45	450.97	5.61566	223.611	67.5664
0.030275	0.079184	0.017416	0.030029	0.057478				84.6608	171.157	107.769	223.955	50.1264
0.101495	0.050613	0.065642	0.057024	0.020547				20.1127	13.6729	27.5403	14.2075	37.199
0.044739	0.028274	0.02866	0.082648	0.070887				47.473	406.151	163.506	5771.33	140.114
0.020551	0.085176	0.077402	0.059037	0.127669				57.3062	391.362	66.8842	134.161	1650.96
0.03299	0.016735	0.024702	0.056454	0.034347				204.279	454.884	20.5814	0.214294	226.55
0.032669	0.038045	0.016045	0.045922	0.060816				54.2249	48.3358	-8.85758	183.149	371.979
0.022986	0.06802	0.037736	0.032288	0.046131				125.535	74.4146	32.1038	41.3381	85.3593
0.070715	0.043335	0.044702	0.032253	0.040221				116.964	160.446	95.4408	177.543	58.6517
0.02971	0.033175	0.04629	0.030911	0.044645				44.2832	-28.205	49.0578	473.03	282.596
0.022752	0.017519	0.047694	0.03217	0.114009				237.398	62.7269	6.23663	330.279	179.688
0.022022	0.03395	0.068645	0.02686	0.076737				168.521	81.06	-3.59611	91.091	327.994
0.141972	0.039759	0.030709	0.012667	0.066153				22.6912	61.5164	142.025	357.372	76.1161
0.034138	0.021905	0.027058	0.045861	0.046541				32.1847	35.8647	0.977562	74.1093	184.305
0.029204	0.048329	0.027791	0.108199	0.076464				319.816	24.6461	17.311	266.121	46.5937
0.046589	0.041613	0.036618	0.033727	0.034143				281.62	191.149	2.45218	330.045	1900.69
0.055779	0.047376	0.040475	0.060849	0.043383				758.183	240.613	182.059	48.0373	66.433
0.04572	0.030074	0.034319	0.044747	0.019689				37.6049	1093.1	-3.49546	72.1103	329.85
0.039554	0.033184	0.047947	0.031733	0.02762				299.387	177.524	13.2892	103.311	45.3869
0.023129	0.083858	0.039884	0.111045	0.046886				43.5092	667.871	-7.625	5117.4	328.289
0.064119	0.035278	0.030064	0.050571	0.065245				62.5767	344.285	18.5879	55.7066	1426.87
0.082299	0.058899	0.051139	0.035118	0.024391				214.929	80.1062	47.0292	282.771	42.4233
0.035425	0.039276	0.087307	0.021375	0.025676				307.572	207.598	44.7101	110.073	61.9104
0.068914	0.039325	0.023242	0.025582	0.058421				37.8723	71.793	3.65963	71.896	244.614
0.032674	0.037157	0.041778	0.034314	0.021226				316.526	20.2859	3.56632	373.577	95.8094
0.0622	0.06111	0.016837	0.061798	0.022993				199.03	190.158	76.1671	215.732	847.9
0.053907	0.085529	0.024755	0.042203	0.032913				1023.73	618.721	183.19	20.2044	207.108
0.101056	0.044267	0.091344	0.051953	0.023039				34.3969	161.445	175.7	27.6614	404.535
0.026059	0.091396	0.074811	0.070307	0.031456				37.9732	582.658	6.47696	94.3257	156.208
0.040034	0.058967	0.066803	0.046735	0.045231				310.922	43.4103	14.1021	230.588	657.467
0.016768	0.022902	0.030908	0.046042	0.05047				41.0653	481.753	143.889	236.9	46.2344
0.037663	0.048054	0.030882	0.048756	0.071635				25.0635	91.0509	143.889	107.823	35.6733
0.059112	0.042611	0.075759	0.026056	0.059625				172.965	89.0402	9.45601	390.339	56.39
0.013143	0.042558	0.049281	0.119607	0.035936				341.937	122.091	47.499	81.8559	42.8176
0.031516	0.07345	0.044052	0.025399	0.060841				42.643	336.151	15.9931	142.596	31.3615
0.024253	0.036251	0.042822	0.024804	0.027988				68.2294	113.206	11.5346	26.0412	353.409
0.021852	0.051787	0.044709	0.054463	0.031846				45.8195	157.216	178.673	177.7	63.8083
0.020885	0.058992	0.017703	0.029693	0.032322				29.2414	50.3758	-8.47338	370.205	287.502
0.041962	0.04724	0.031146	0.031427	0.084757				50.8721	400.598	37.7268	3169.41	591.755
0.052271	0.043342	0.034524	0.096238	0.051438				254.512	50.7187	11.6487	36.5951	112.569
0.052071	0.061635	0.033416	0.030516	0.046446				60.0678	322.811	56.2308	526.881	112.172
0.09546	0.026032	0.054977	0.018074	0.035033				114.335	254.325	98.4434	156.027	23.6144
0.055161	0.02043	0.025106	0.028638	0.040849				18.579	-30.2094	77.654	231.909	22.3794
0.052822	0.045157	0.0255	0.013953	0.095196				35.5728	8.3537	87.0975	44.9866	329.512
0.056151	0.034145	0.029248	0.047298	0.027088				208.092	142.265	72.3599	680.752	414.152
0.111733	0.043132	0.056178	0.055168	0.05248				52.859	47.9348	-7.29883	282.885	303.818
0.032992	0.01971	0.030676	0.046424	0.012228				-14.5299	52.135	7.52309	149.425	48.3995
0.026255	0.034204	0.027818	0.017405	0.026715				398.265	102.583	54.6196	419.892	47.8122
0.105656	0.079508	0.023122	0.02426	0.036569				159.756	210.788	13.2737	90.94	208.149
0.092221	0.219893	0.030171	0.050013	0.027645				59.9925	45.1915	-4.10925	248.407	27.5815
0.045568	0.013615	0.036178	0.054762	0.035194				130.401	44.7772	62.4433	378.889	129.716
0.030364	0.028375	0.036333	0.05832	0.059504				165.091	357.675	15.4071	26.7164	257.898
0.03413	0.06529	0.046391	0.052433	0.067585				82.9987	194.986	38.9935	22.0758	2324.45
0.023783	0.04454	0.027674	0.02719	0.046867				1062.86	250.575	12.2498	50.0826	49.383
0.042562	0.019153	0.04108	0.0751	0.028156				53.9171	-18.5993	-42.5306	32.8321	50.9153
0.017281	0.05126	0.027637	0.029619	0.057778				86.2101	38.9253	17.2586	86.8809	252.376
0.03797	0.036685	0.058941	0.050702	0.066692				203.135	572.726	35.6598	51.2837	209.909
0.072189	0.041339	0.041281	0.070408	0.021072				1499.65	1144.56	-4.3403	68.8392	517.31
0.037622	0.053535	0.023991	0.068099	0.049048				51.0955	26.3243	-35.1381	245.034	212.095
0.052488	0.072396	0.02193	0.065292	0.052707				147.361	159.914	-29.7963	33.8862	261.494
0.047352	0.03195	0.024757	0.059783	0.061558				70.2619	132.959	84.7703	170.117	31.261
0.015774	0.052882	0.036997	0.02773	0.057399				123.227	25.5536	25.706	384.231	604.015
0.02382	0.071489	0.046677	0.045604	0.064597				13.3048	209.676	-8.02256	79.0792	491.319
0.05659	0.070301	0.037495	0.018576	0.016301				26.065	128.678	57.2279	330.545	15.5274
0.027166	0.020889	0.024656	0.035399	0.03758				100.702	339.914	78.792	267.467	96.8882
0.020651	0.045742	0.045128	0.035521	0.033315				196.919	73.2827	31.3007	182.083	588.899
0.039202	0.064639	0.035079	0.033955	0.042402				601.24	139.265	4.6717	101.735	125.3
0.020748	0.021119	0.034134	0.044693	0.027485				65.6987	218.744	56.4037	56.6295	189.729
0.048155	0.029481	0.027288	0.075885	0.086129				131.697	51.4529	11.5108	15.2505	48.3651
0.054555	0.072626	0.02049	0.033877	0.036232				527.598	182.965	-2.0547	119.789	64.5494
0.027917	0.028754	0.034016	0.065433	0.057135				100.247	24.4752	34.567	410.128	367.697
0.037512	0.023091	0.026358	0.035552	0.066654				48.687	139.952	146.869	207.121	5146.82
0.017246	0.040911	0.036997	0.032698	0.046387				20.6776	189.721	23.061	77.0725	582.011
0.045949	0.075179	0.029749	0.030386	0.043258				377.506	200.717	47.8997	555.461	138.78
0.093124	0.039555	0.13381	0.074548	0.047805				286.136	141.317	31.3134	52.4272	43.4894
0.023588	0.046834	0.047457	0.048198	0.02325				45.8318	144.3	26.9111	28.4999	268.914
0.11569	0.056646	0.027758	0.042131	0.031984				258.621	61.4796	-49.6037	68.3298	38.9
0.024471	0.034194	0.038764	0.030152	0.10058				124.822	44.3053	-12.6511	674.852	70.395
0.054152	0.030351	0.016344	0.027602	0.057902				68.1163	63.0171	36.1726	58.7394	239.687
0.028225	0.059738	0.053886	0.047591	0.021878				113.651	450.707	58.1158	338.806	288.094
0.017662	0.035211	0.033762	0.039292	0.013985				1453.04	12.3007	-1.14677	340.272	624.91
0.02409	0.104547	0.033547	0.016181	0.024585				42.9521	136.541	356.067	244.134	92.9799
0.046019	0.053756	0.038818	0.02873	0.059545				73.3392	191.941	18.3616	363.555	248.143
0.027733	0.03269	0.053647	0.047895	0.042556				67.2959	59.6552	-8.11644	306.383	168.887
0.048524	0.085799	0.055534	0.039052	0.087562				232.851	-7.86287	-8.96758	118.276	465.515
0.054427	0.037034	0.034124	0.028473	0.03707				59.9197	40.2724	29.1141	597.597	294.08
0.062304	0.031111	0.041913	0.028063	0.034854				33.6149	208.276	5.59276	597.597	278.405
0.022734	0.050028	0.029701	0.03668	0.044084				119.354	84.8636	14.7946	5.45793	232.459
0.050504	0.046107	0.045405	0.022699	0.032132				99.4314	81.3622	74.2773	468.662	379.576
0.055193	0.026189	0.028584	0.069609	0.034056				18.2372	140.679	244.259	50.2373	268.525
0.051595	0.068813	0.05397	0.038964	0.026187				218.834	322.111	16.4551	663.536	454.851
0.026223	0.030008	0.039995	0.026618	0.257743				51.0635	113.629	-15.4909	300.078	517.296
0.03238	0.031635	0.034526	0.053847	0.091907				1260.59	497.943	38.2095	1497.33	104.649
0.045412	0.036868	0.02389	0.060192	0.059259				61.173	120.622	-18.8943	113.144	462.845
0.045758	0.031885	0.039593	0.029956	0.035508				211.031	595.102	13.7277	254.778	129.581
0.017642	0.037454	0.038142	0.050193	0.031962				24.1807	131.613	8.87549	21.2838	27.1349
0.032828	0.070085	0.029814	0.027588	0.086262				130.889	337.63	50.2865	53.0316	300.257
0.043698	0.015311	0.031311	0.071771	0.022346				49.1245	269.423	63.5932	29.6351	225.399
0.055098	0.016666	0.036877	0.029649	0.038381				53.1551	56.5073	14.3524	520.599	505.813
0.044048	0.025922	0.032698	0.057858	0.065954				92.7867	29.8579	3.66468	421.846	458.661
0.024734	0.019312	0.045284	0.050964	0.079424				104.688	946.883	1.54899	11.9819	49.6672
0.061062	0.052184	0.027276	0.108122	0.075851				296.665	268.822	52.0253	31.7023	508.908
0.01445	0.05527	0.016503	0.06347	0.06228				39.1291	50.782	176.818	33.3978	-13.9716
0.037741	0.05517	0.040589	0.136741	0.027446				62.5505	86.0069	-12.3586	26.3027	47.8857
0.077286	0.045411	0.02506	0.048984	0.030916				117.286	12.2762	27.1376	356.182	17.4925
0.023907	0.028505	0.04331	0.039537	0.053745				139.107	19.1607	78.1464	1015.45	291.098
0.081519	0.023294	0.042111	0.049146	0.074394				44.2332	698.717	96.4369	32.3672	2429.34
0.020945	0.065741	0.035408	0.064575	0.038164				236.423	698.717	3.74837	561.08	102.341
0.014419	0.028569	0.033756	0.058101	0.024714				42.9646	84.5253	18.2103	36.9405	248.729
0.020787	0.038557	0.019573	0.038077	0.026418				23.1182	61.5534	29.6324	27.5531	88.5371
0.118813	0.048424	0.05112	0.072511	0.099119				68.688	35.3319	1.84909	259.367	127.672
0.048472	0.063685	0.045192	0.026618	0.026784				935.014	78.6653	70.9001	273.935	415.064
0.03971	0.038959	0.036213	0.037318	0.040025				53.6741	12.058	24.5311	484.977	184.004
0.026562	0.052178	0.026649	0.032639	0.030468				41.0984	486.774	46.0511	52.3554	507.75
0.077454	0.026703	0.042333	0.03885	0.043619				38.002	95.9967	23.7425	43.6694	364.396
0.082265	0.070179	0.030101	0.029343	0.035363				209.915	2.00986	14.9046	34.8122	272.009
0.043288	0.039293	0.052821	0.022174	0.018561				278.065	277.272	24.722	296.133	388.401
0.025108	0.03366	0.053672	0.021477	0.035289				31.9041	195.022	4.14036	23.9279	419.935
0.04497	0.059553	0.04259	0.035682	0.025047				263.39	381.449	42.1813	336.259	581.816
0.040371	0.033636	0.031635	0.035963	0.07354				180.006	200.176	31.7472	58.0227	-5.58131
0.038783	0.061326	0.055226	0.029705	0.038934				104.261	247.26	193.719	386.238	113.698
0.132511	0.060269	0.021218	0.021316	0.018166				67.4102	335.342	-44.5548	290.729	21.4807
0.024074	0.083924	0.031296	0.034714	0.036579				68.0909	426.763	7.01239	162.539	31.5801
0.10586	0.063798	0.033452	0.057814	0.094582				68.487	-37.5994	32.0412	203.41	1892.78
0.049723	0.046956	0.026008	0.025417	0.017358				77.6504	47.3749	10.2226	21.7014	461.714
0.031082	0.045611	0.029515	0.028399	0.033285				77.2367	253.517	135.141	11.8213	234.904
0.050111	0.036309	0.047468	0.067792	0.055917				258.18	473.06	17.5907	141.777	19.5041
0.030029	0.021209	0.065468	0.036754	0.060803				180.112	57.8295	14.1292	23.3735	98.9243
0.087511	0.059138	0.034026	0.084662	0.05361				214.984	33.5011	-2.34558	47.8557	37.6411
0.020868	0.022131	0.047703	0.077437	0.037505				10.27	510.42	17.4724	58.3773	88.1751
0.069116	0.027993	0.034079	0.116462	0.041185				50.5985	510.42	187.645	20.8656	35.0893
0.030312	0.06728	0.144021	0.049348	0.06691				65.9802	70.4861	212.486	187.492	166.148
0.055573	0.033991	0.027808	0.0568	0.021151				972.684	162.169	30.8622	250.846	310.039
0.072431	0.048806	0.028497	0.042236	0.017449				153.084	9.67599	0.634949	210.089	294.38
0.015768	0.021984	0.078298	0.022581	0.031547				95.3912	107.669	18.1042	288.18	639.533
0.024353	0.065264	0.039579	0.033866	0.033886				60.7628	59.1395	45.1668	85.4938	192.555
0.063244	0.046585	0.128655	0.039752	0.033149				15.3346	161.332	21.7724	102.698	111.335
0.030536	0.044344	0.078714	0.024754	0.050848				42.3829	204.565	149.934	130.881	7.029
0.041484	0.058705	0.028285	0.038336	0.022301				370.504	155.374	15.2137	4248.44	82.2994
0.076378	0.031772	0.030565	0.046508	0.035287				1385.03	79.2046	77.6608	427.747	187.034
0.087322	0.018273	0.044775	0.096407	0.024344				457.554	21.145	40.8477	76.942	317.609
0.053646	0.027034	0.029187	0.026618	0.03476				76.982	123.885	148.243	387.414	182.744
0.035784	0.033329	0.151517	0.080797	0.043493				84.7449	843.543	65.2328	12.9958	2683.65
0.04541	0.028874	0.022656	0.046524	0.035483				40.8778	885.49	57.647	388.6	441.584
0.043216	0.060324	0.031071	0.036167	0.222886				67.2167	328.113	26.9859	30.5813	78.1712
0.061298	0.033542	0.02854	0.021762	0.029396				2209.3	266.222	-16.3306	1035.4	97.6911
0.063326	0.035896	0.046082	0.038192	0.045485				56.5331	99.3117	31.1672	99.6711	63.4851
0.046972	0.044655	0.026843	0.061483	0.063761				51.7579	44.7591	18.3865	287.375	160.469
0.054737	0.126795	0.021593	0.047945	0.029707				107.227	1501.98	-1.42524	125.239	277.815
0.035863	0.038159	0.038634	0.046226	0.119825				32.7484	162.829	3.76689	128.423	60.7628
0.034486	0.033973	0.033578	0.033212	0.02357				310.447	1.42619	55.4561	227.433	25.3429
0.035504	0.041492	0.035102	0.028545	0.031115				123.428	25.9467	-8.16348	109.28	520.124
0.017465	0.106224	0.029151	0.021649	0.060179				62.3448	10.939	-8.13892	75.6604	66.6124
0.065252	0.036064	0.036071	0.041422	0.04549				124.493	35.1294	79.3814	150.328	359.198
0.045308	0.035573	0.026108	0.015355	0.027663				272.083	82.4786	-44.9954	812.721	53.7341
0.041437	0.058802	0.025652	0.052362	0.045123				38.1618	46.1401	-34.4567	271.735	310.884
0.043912	0.049811	0.028548	0.034976	0.061193				144.908	594.738	-24.7864	158.937	50.0978
0.040088	0.103466	0.037313	0.052826	0.037906				157.623	32.3437	133.428	198.275	68.304
0.036615	0.077598	0.02283	0.115123	0.031994				38.9415	148.806	10.6879	17.8656	534.068
0.028143	0.027837	0.063651	0.048796	0.037758				54.8848	233.97	39.4529	25.1958	579.802
0.031774	0.020424	0.061178	0.029803	0.043608				-2.16164	34.785	100.184	294.464	108.855
0.019611	0.047996	0.015238	0.033724	0.032524				70.5416	43.1637	-25.0509	362.269	48.5883
0.0535	0.05033	0.016328	0.069856	0.059773				35.5867	23.978	-14.5306	12.5074	59.2218
0.02439	0.018019	0.035405	0.048581	0.060034				42.008	96.9798	-17.4482	41.0396	31.5822
0.028594	0.022389	0.035835	0.030349	0.066278				22.1566	822.034	28.6033	350.53	233.63
0.02772	0.039837	0.022197	0.035071	0.037105				124.532	137.693	6.82164	508.736	294.387
0.053012	0.055167	0.054212	0.053212	0.032524				41.608	41.1524	192.665	136.562	2541.65
0.017379	0.036826	0.028641	0.031179	0.04481				49.9727	27.7857	-54.6112	134.93	2838.27
0.012531	0.027428	0.016703	0.022869	0.049713				153.802	35.8861	17.477	71.3082	90.0166
0.048521	0.078827	0.031021	0.087522	0.059102				51.5074	176.11	-23.3865	98.5371	499.107
0.024037	0.032207	0.026202	0.084533	0.047158				117.485	115.685	-12.3179	186.896	124.269
0.036973	0.038283	0.06594	0.072577	0.023855				138.416	55.3046	-7.55606	103.318	246.396
0.049083	0.036722	0.037135	0.03096	0.041147				38.1169	59.0297	35.2208	422.249	97.137
0.029929	0.047575	0.021615	0.034068	0.050119				86.2628	652.971	16.7282	458.544	184.46
0.038016	0.11255	0.028591	0.037916	0.059348				259.461	942.042	109.272	34.8979	7.8855
0.098136	0.039564	0.023562	0.04135	0.021005				47.0498	88.5911	-13.8696	34.8926	289.215
0.042645	0.047736	0.024368	0.025142	0.019219				35.9396	317.952	16.9562	58.9992	37.7944
0.041871	0.034656	0.029096	0.049381	0.069783				80.1757	64.2912	23.2589	412.606	410.447
0.04144	0.049175	0.18269	0.049236	0.033789				75.3358	69.5336	406.652	273.588	496.912
0.10259	0.028962	0.033262	0.048947	0.050587				338.137	263.18	15.634	220.036	390.026
0.024456	0.040992	0.082023	0.041718	0.047987				50.0073	55.6352	79.7157	223.191	221.145
0.057055	0.051227	0.035802	0.033071	0.025042				2898.99	121.204	127.583	42.5207	549.279
0.050961	0.033341	0.031034	0.02488	0.171399				71.9256	48.7562	9.85917	550.288	1088.53
0.045547	0.01716	0.044104	0.085221	0.031521				175.981	34.6853	1.15865	26.9277	329.635
0.032732	0.027521	0.013254	0.050706	0.112487				49.3618	162.295	-29.7742	683.225	1027.8
0.038698	0.120646	0.066959	0.032447	0.082763				16.1184	32.7429	21.2701	353.606	137.289
0.060401	0.061178	0.024905	0.069723	0.040911				62.2202	194.175	93.5767	212.59	2186.93
0.03551	0.035889	0.12018	0.056173	0.017528				68.5467	155.126	54.3232	92.5702	80.8187
0.025599	0.053679	0.016417	0.073395	0.049536				307.434	147.639	24.1702	2254.96	66.0812
0.144715	0.045941	0.06195	0.098656	0.040066				152.865	43.6963	-31.9411	10.6749	1283.69
0.112387	0.037366	0.028127	0.081807	0.042322				30.9247	596.302	5.54468	73.4502	276.673
0.044394	0.048434	0.014387	0.034114	0.07265				190.433	206.58	81.306	73.7899	212.891
0.053929	0.061984	0.034702	0.09244	0.039177				11.3957	548.233	7.17703	37.2687	10.1209
0.0872	0.036732	0.039975	0.02131	0.027611				2861.49	27.7822	13.3339	275.557	53.9889
0.081131	0.026313	0.03855	0.054416	0.154198				262.186	51.9713	-9.41225	236.981	774.862
0.017879	0.020589	0.01898	0.040064	0.0425				29.8818	769.337	64.9766	32.5159	298.729
0.025968	0.045698	0.030069	0.045695	0.050745				116.779	514.225	33.8929	481.087	84.5316
0.059741	0.047487	0.032694	0.024829	0.022896				161.401	113.432	13.7328	14.6042	151.307
0.066726	0.03127	0.019947	0.065192	0.041506				76.2941	294.382	52.892	23.2582	767.11
0.108963	0.024799	0.017097	0.039189	0.036709				46.5736	58.2728	43.331	43.2117	697.685
0.049691	0.029477	0.034794	0.016891	0.024227				49.1202	94.2296	78.8325	507.941	964.697
0.035907	0.031173	0.028823	0.054555	0.020283				146.528	39.6383	26.6115	356.56	29.3337
0.044429	0.036184	0.055729	0.020505	0.108382				13.3373	229.907	52.7539	128.335	35.0845
0.051305	0.032686	0.03158	0.034349	0.050777				38.9039	209.782	-20.4433	98.5111	423.19
0.072543	0.031615	0.026809	0.035869	0.074115				28.9086	40.0248	47.0402	573.835	701.137
0.127817	0.046527	0.020621	0.047804	0.034305				17.6347	198.304	-35.284	59.1457	673.44
0.017607	0.028421	0.036485	0.022233	0.045697				134.861	25.784	15.7483	74.3382	39.2872
0.025988	0.034329	0.086852	0.032247	0.026951				36.0826	333.152	23.4259	69.1966	7.25935
0.024501	0.04643	0.025755	0.032946	0.093949				125.34	4.74486	-19.1669	26.1563	3711.04
0.03337	0.045632	0.049061	0.060654	0.024144				125.34	142.297	111.981	176.272	561.855
0.042911	0.034443	0.032703	0.0282	0.05312				45.1408	217.578	2.117	753.239	122.276
0.022003	0.039343	0.031814	0.023377	0.029667				104.863	193.9	-8.02158	45.017	235.151
0.037064	0.030253	0.036459	0.031218	0.053538				29.7163	234.759	14.9702	99.1681	241.745
0.15962	0.025008	0.062037	0.036926	0.047895				68.5951	351.402	111.149	35.3019	657.331
0.048489	0.036677	0.037941	0.044732	0.020772				85.7175	14.6629	117.002	150.726	57.6227
0.126534	0.049294	0.038319	0.026073	0.038847				220.462	477.757	-14.45	289.592	13.8947
0.024697	0.037102	0.02696	0.10906	0.03165				106.665	128.051	-36.3563	31.1294	56.0336
0.045419	0.02636	0.040307	0.028371	0.044864				13.3282	195.555	66.8127	140.405	166.983
0.022709	0.043875	0.060338	0.074332	0.081019				28.5966	34.0738	27.6931	144.255	252.991
0.060026	0.040488	0.016317	0.021047	0.028068				337.492	138.018	25.1295	16.5152	-8.68431
0.02813	0.034978	0.081369	0.025361	0.057214				27.9992	364.119	143.119	352.957	50.8813
0.04291	0.024292	0.023671	0.024344	0.023006				35.0378	51.2889	125.72	235.992	321.103
0.058802	0.032286	0.027312	0.042659	0.036464				290.695	70.1928	35.2059	239.14	657.06
0.096882	0.063327	0.024387	0.027902	0.093704				78.7921	239.293	14.1659	26.7597	84.2794
0.096073	0.03956	0.060685	0.085699	0.039136				26.1425	51.5115	-0.218639	1885.11	40.1584
0.073583	0.063156	0.046636	0.065855	0.049996				2247.83	373.906	82.1815	141.55	62.0516
0.087606	0.053373	0.024188	0.043747	0.124196				181.319	112.402	80.934	348.774	804.661
0.047432	0.057831	0.03795	0.025639	0.024346				146.548	34.334	-5.96111	50.562	485.592
0.067371	0.040123	0.025438	0.022869	0.024553				44.9545	93.8734	69.7488	178.296	55.1552
0.033746	0.028628	0.020638	0.022427	0.049605				89.2855	95.5452	6.55935	123.613	127.165
0.041103	0.064866	0.021308	0.027863	0.026254				71.9189	53.529	100.149	34.5631	153.982
0.040764	0.026971	0.041635	0.029436	0.049522				1544.75	23.3112	84.1451	29.6815	503.163
0.072427	0.042149	0.035681	0.026646	0.027572				3553.43	40.192	317.722	220.368	533.174
0.077016	0.021533	0.036508	0.039136	0.054352				3627.92	101.625	47.1758	143.931	152.885
0.063596	0.04405	0.026599	0.079032	0.021847				2037.66	224.116	13.0916	12.1123	260.743
0.03013	0.027242	0.013748	0.042063	0.023391				53.1468	309.486	-18.9431	65.2055	141.016
0.038889	0.025132	0.030979	0.037207	0.104513				220.373	37.1589	51.3183	96.8538	273.081
0.01865	0.080464	0.034455	0.01923	0.048896				27.5086	-2.22673	37.4105	122.769	42.9118
0.038841	0.07537	0.066067	0.044625	0.034177				27.1094	282.115	90.9517	339.101	609.123
0.047209	0.046423	0.023314	0.028872	0.05506				4.53935	31.6408	33.0795	58.0923	1424.69
0.026973	0.043429	0.063659	0.020243	0.049798				32.4437	4.54614	89.67	558.995	69.3117
0.023023	0.025336	0.016132	0.027693	0.042065				81.8623	321.494	32.6872	133.652	651.707
0.033129	0.022489	0.027122	0.038165	0.099796				36.116	24.5262	5.33228	22.3638	63.051
0.084329	0.023675	0.039869	0.078915	0.068111				2095.62	47.5559	43.9344	57.0801	264.923
0.032513	0.026353	0.039873	0.042105	0.062585				562.891	208.279	-18.7811	881.849	469.962
0.029851	0.030319	0.034318	0.021912	0.040551				36.8286	103.8	96.2435	158.362	164.815
0.056491	0.057221	0.044829	0.039289	0.05272				82.3807	41.4013	10.7296	76.2339	236.617
0.124103	0.024608	0.03149	0.029391	0.088293				-7.46848	96.9748	11.7044	35.7131	92.1775
0.043353	0.025413	0.025786	0.025647	0.114684				234.24	339.31	3.01614	23.9069	3044.39
0.02301	0.024075	0.039467	0.034452	0.034946				30.2096	389.759	199.758	439.935	13.1117
0.040306	0.036336	0.017039	0.030432	0.046803				71.0897	111.581	74.1487	256.452	401.403
0.025742	0.02284	0.041235	0.028898	0.022177				207.706	141.411	84.0306	237.352	266.834
0.026985	0.06817	0.039144	0.033832	0.038234				48.8278	204.246	37.8298	364.746	471.048
0.020747	0.031111	0.038585	0.02633	0.036162				71.3585	260.543	11.8768	295.985	356.002
0.051174	0.030641	0.059716	0.073583	0.077565				54.7457	510.893	-18.502	26.9861	87.1117
0.032288	0.029743	0.043866	0.055169	0.03539				54.523	58.4896	-6.39734	122.861	219.03
0.030782	0.023873	0.0371	0.013385	0.028779				207.048	33.2605	49.2144	302.319	303.661
0.029172	0.086179	0.021416	0.083911	0.031402				325.663	200.248	49.2144	241.948	157.904
0.027433	0.049442	0.056099	0.021678	0.044434				44.3733	156.122	69.3906	36.6298	514.551
0.015397	0.075842	0.032998	0.090528	0.038336				70.6011	555.122	-30.8732	24.4688	15.9099
0.058238	0.02867	0.023085	0.040628	0.04437				1568.93	815.641	-3.42776	14.1285	208.098
0.040436	0.030732	0.039737	0.056281	0.0374				72.0761	256.234	-12.1698	608.324	55.3576
0.048284	0.043862	0.035805	0.044745	0.07043				161.645	279.602	-12.1935	258.998	227.132
0.041715	0.034129	0.064598	0.021963	0.045429				44.5786	425.013	33.4004	2753.43	179.729
0.053982	0.03176	0.03134	0.035588	0.036235				407.995	25.2735	8.46712	-8.00568	294.332
0.115624	0.018038	0.054309	0.036939	0.049664				126.986	49.3147	19.8903	-9.36361	381.205
0.041883	0.049524	0.032707	0.034098	0.065371				114.738	246.159	-25.9113	78.1985	111.341
0.016465	0.033813	0.027976	0.035973	0.048977				1477.14	95.1746	10.1769	412.85	140.259
0.029297	0.042045	0.023424	0.151512	0.062877				224.055	169.086	45.3262	32.5277	232.188
0.073656	0.024754	0.033541	0.055586	0.044868				57.4052	386.529	-5.41534	257.424	447.446
0.092268	0.029553	0.031986	0.046898	0.024767				321.615	235.967	-32.1489	181.247	3.86371
0.043502	0.031692	0.034224	0.04034	0.049371				101.201	45.4725	75.6802	298.696	320.133
0.032219	0.026717	0.032752	0.059779	0.04409				65.4159	562.166	231.52	243.718	133.285
0.017691	0.081507	0.037775	0.082882	0.020369				754.203	670.538	53.3395	121.442	274.419
0.071496	0.051513	0.072472	0.063886	0.118414				48.3584	60.4754	102.293	552.774	214.762
0.056291	0.031396	0.046544	0.02958	0.037922				457.652	167.568	-38.5022	20.9127	544.541
0.027414	0.040984	0.054364	0.096644	0.064071				17.1331	83.2503	6.3578	48.4042	416.453
0.02881	0.046766	0.028666	0.056706	0.048792				68.3037	513.192	165.825	30.7391	87.0625
0.035152	0.022578	0.031081	0.037614	0.030481				320.91	263.525	10.7067	881.748	265.529
0.037061	0.031799	0.031766	0.037568	0.029331				121.69	-26.4008	-5.38785	236.025	-0.606136
0.033365	0.022337	0.031128	0.087754	0.055504				29.3965	233.666	-19.5937	55.9202	113.3
0.037336	0.04629	0.045549	0.028995	0.119141				96.6466	71.2428	66.8738	140.59	64.4918
0.026035	0.068294	0.033061	0.08372	0.042979				456.426	106.933	176.599	198.546	383.189
0.025991	0.043188	0.058252	0.026716	0.047346				711.483	65.6705	8.17458	36.6734	88.6377
0.052536	0.036267	0.024343	0.026307	0.062964				68.7388	160.059	-4.2151	31.8694	13.9569
0.049513	0.021916	0.028995	0.040523	0.039524				72.2085	204.863	48.9747	87.3752	220.777
0.083242	0.053621	0.037302	0.034017	0.035251				162.853	689.462	2.82005	61.4234	455.906
0.051595	0.043709	0.022355	0.098354	0.057988				464.305	296.8	88.3862	53.3873	83.6863
0.053456	0.020472	0.08798	0.023852	0.032428				6.54815	399.495	-15.0929	159.963	168.479
0.064606	0.01708	0.03428	0.025839	0.050923				317.005	1343.04	58.0995	403.999	102.739
0.038895	0.03379	0.061697	0.072723	0.058931				106.002	211.353	-11.0736	2316.26	463.696
0.048577	0.043602	0.033837	0.073346	0.056069				82.5311	68.294	-5.06819	51.8251	162.659
0.082404	0.028818	0.034605	0.048217	0.037374				504.644	56.9224	-32.1318	4895.07	22.7168
0.024718	0.045073	0.049235	0.028706	0.064699				85.4835	125.999	78.304	121.151	157.215
0.028347	0.043538	0.02518	0.044516	0.025833				52.0371	199.959	39.1998	211.349	423.948
0.091723	0.016513	0.059791	0.026778	0.016734				56.1397	126.466	-36.0387	23.9032	784.607
0.066959	0.035471	0.029113	0.071063	0.043068				205.87	351.293	-2.18638	176.999	138.105
0.025318	0.055549	0.031561	0.051129	0.031331				226.838	162.839	-14.1172	148.143	234.815
0.056527	0.078223	0.031099	0.032936	0.03081				71.4414	250.326	59.1094	161.278	112.265
0.03112	0.031616	0.042479	0.040216	0.030599				249.384	229.214	128.727	155.838	95.2009
0.04239	0.035115	0.030349	0.062932	0.031065				116.062	288.113	-7.52389	55.2471	646.277
0.03004	0.060809	0.035076	0.053913	0.037359				115.225	124.432	77.5575	481.222	108.301
0.212627	0.041583	0.019665	0.011119	0.011508				142.472	562.254	45.5557	481.222	479.403
0.028865	0.030032	0.063683	0.033737	0.052347				707.667	416.441	4.45742	214.376	191.37
0.095233	0.066999	0.044363	0.078044	0.022843				32.9556	72.0372	-17.7267	23.6886	287.088
0.037638	0.024532	0.029114	0.058612	0.05556				213.831	50.292	2.79667	232.928	728.738
0.054964	0.041154	0.02701	0.028624	0.031445				143.612	1188.26	1.55264	280.493	48.6179
0.049374	0.07427	0.056311	0.171353	0.051612				32.0397	113.664	-24.6556	1654.53	169.503
0.017562	0.048747	0.049138	0.06478					130.535	85.3459	51.7758	1654.53
0.120653	0.031965	0.050361	0.051898					2801.08	100.261	40.0052	351.967
0.036847	0.022369	0.021754	0.037172					1243.51	65.198	4.6637	439.166
0.034909	0.034647	0.032214	0.024346					296.273	-1.33584	5.39321	693.115
0.080715	0.045999	0.026655	0.163575					166.055	26.7316	-0.0685043	33.5325
0.034986	0.029941	0.026508	0.045138					133.098	22.2737	30.1557	561.789
0.027555	0.051908	0.02426	0.12155					68.7872	28.3934	30.5733	71.1648
0.03125	0.041191	0.030468	0.051151					47.5909	59.0499	41.456	365.975
0.039628	0.040297	0.048189	0.039805					40.6568	17.4912	48.7251	349.683
0.095675	0.051837	0.046167	0.077857					2455.15	202.315	117.711	190.317
0.044782	0.03743	0.050344	0.030915					129.361	167.502	32.656	133.098
0.053801	0.04524	0.02876	0.054136					81.3413	124.935	11.0394	225.483
0.03585	0.044717	0.019059	0.017879					242.182	189.61	31.8693	30.864
0.068196	0.027719	0.017452	0.020935					61.9286	162.898	7.08212	76.605
0.077223	0.060576	0.052044	0.048139					289.111	-23.7171	-19.3253	36.2282
0.078199	0.058479	0.026273	0.028702					516.764	106.013	7.83073	253.768
0.028579	0.030875	0.032073	0.043745					129.482	257.941	293.454	428.252
0.025716	0.061451	0.018883	0.03775					50.9849	52.6745	22.2193	118.58
0.067116	0.036	0.047326	0.064294					121.711	232.161	81.1867	280.459
0.033931	0.031498	0.026771	0.059862					60.1313	406.896	-14.2693	206.926
0.065417	0.032755	0.029059	0.040262					33.5727	406.896	2.46791	592.044
0.047775	0.042899	0.024583	0.040537					40.9334	166.69	-10.3434	53.7555
0.058714	0.150933	0.050636	0.035275					41.5172	69.5982	41.5325	52.0571
0.031632	0.044334	0.025883	0.065095					250.253	18.086	26.6586	237.258
0.093973	0.029788	0.167851	0.022679					749.248	306.385	55.9929	233.226
0.031706	0.03526	0.021861	0.075718					1647.87	144.708	48.4859	14.5309
0.027317	0.103393	0.049771	0.03341					92.2867	30.8255	9.42711	191.25
0.023136	0.0573	0.033173	0.038106					1131.57	2.03316	33.4165	12.0066
0.017834	0.039362	0.034512	0.044541					49.0543	42.4551	81.5176	391.085
0.031366	0.027996	0.034114	0.063571					38.3068	37.3961	23.2712	21.2823
0.088859	0.067422	0.094023	0.03608					64.526	68.5838	-24.9805	188.996
0.046792	0.019539	0.018809	0.035413					47.3277	372.68	-5.10153	23.0794
0.045473	0.049349	0.045174	0.046022					40.6537	323.085	-2.50301	306.23
0.035582	0.044252	0.035746	0.035874					95.6025	52.7106	24.2543	255.751
0.061097	0.023596	0.016623	0.047595					388.12	53.3078	140.245	340.595
0.020826	0.05902	0.064338	0.096576					27.0888	228.5	18.4898	24.8549
0.036361	0.046077	0.075977	0.045719					1588.22	332.431	22.004	104.727
0.056832	0.05829	0.019436	0.063048					22.5267	282.077	-32.0945	685.389
0.05977	0.039758	0.05725	0.048454					179.344	196.705	39.1606	412.908
0.016886	0.02467	0.024467	0.025757					47.4387	45.0829	120.879	28.607
0.133102	0.03854	0.03691	0.028569					275.975	111.098	63.503	90.1234
0.054984	0.054287	0.023849	0.043415					1006.38	75.5331	-34.7365	84.6765
0.072794	0.035007	0.021375	0.121886					139.647	111.392	-9.51653	2524.68
0.015747	0.099449	0.035379	0.087131					144.971	34.8499	67.346	25.0324
0.08951	0.025605	0.014099	0.045485					144.971	140.284	1.7647	17.2234
0.01966	0.039654	0.021471	0.067445					75.9543	489.35	49.0414	17.3283
0.123714	0.029489	0.033109	0.047895					173.011	136.279	9.25772	28.0312
0.139224	0.040762	0.02073	0.052185					239.781	234.675	118.71	2298.42
0.082559	0.040206	0.037765	0.041948					71.4852	216.338	109.251	567.056
0.071647	0.021438	0.01841	0.025758					498.368	11.7364	2.21444	567.056
0.0234	0.034065	0.043567	0.10023					131.674	141.514	101.972	19.3555
0.159801	0.025085	0.020584	0.078615					2982.4	110.287	36.9305	-96.6359
0.058386	0.046852	0.012404	0.039614					237.059	31.7509	165.545	415.193
0.088374	0.057763	0.029338	0.091387					50.2984	85.4913	77.795	29.7133
0.041738	0.045196	0.032477	0.114847					83.0627	57.2661	-13.2322	29.7133
0.133452	0.040228	0.021645	0.05052					75.8177	-6.26044	3.44237	80.1579
0.080045	0.033294	0.018111	0.02309					-22.3453	164.385	-15.865	175.381
0.05454	0.02141	0.052103	0.036533					111.009	56.3425	148.315	17.7253
0.062875	0.024682	0.045241	0.028129					57.0513	337.602	125.077	50.9939
0.068912	0.031541	0.045962	0.038361					119.703	305.072	125.938	58.4737
0.061313	0.113551	0.043225	0.061024					141.906	67.025	38.4541	1363.6
0.03492	0.211146	0.023157	0.123951					81.5946	26.3867	28.29	21.1413
0.027728	0.026464	0.046731	0.073538					304.645	436.281	-9.87122	68.4807
0.035428	0.046121	0.018177	0.023465					47.4283	1067.28	99.7131	420.579
0.047288	0.057671	0.022713	0.034695					51.668	172.056	36.5831	133.997
0.041413	0.023151	0.070304	0.034278					41.3832	105.153	106.504	262
0.023315	0.066076	0.027074	0.076332					115.715	281.33	-30.0809	183.571
0.021208	0.03548	0.035862	0.026551					161.695	222.909	8.33739	31.9686
0.0276	0.056859	0.045468	0.032104					94.9544	364.909	-0.64753	21.2757
0.032857	0.039564	0.051461	0.052316					299.559	32.8189	33.4873	3880.56
0.016279	0.047082	0.060985	0.039071					52.0466	68.9169	-24.9792	168.139
0.026258	0.060583	0.041272	0.032222					19.0691	1295.83	94.453	190.843
0.025417	0.05103	0.014065	0.09288					36.6374	68.4287	-25.0107	82.8313
0.033023	0.060865	0.020521	0.023144					40.8461	147.433	24.329	250.2
0.026272	0.02469	0.036128	0.035563					100.218	26.3037	51.8244	177.944
0.026718	0.028504	0.015882	0.032346					109.009	77.9269	-10.7357	64.8234
0.027502	0.030032	0.021353	0.037492					53.0917	364.882	36.001	141.956
0.045666	0.027028	0.014061	0.060654					19.6352	551.023	-37.1379	281.075
0.04791	0.033738	0.020522	0.027745					147.481	321.039	-19.0803	145.607
0.022539	0.035393	0.029021	0.052045					52.4616	232.043	83.7921	103.5
0.034588	0.04543	0.021593	0.058674					110.612	134.341	-23.1407	698.603
0.05577	0.041464	0.026289	0.050775					116.389	314.753	-16.6388	385.204
0.048701	0.01374	0.058163	0.024079					133.639	163.078	12.2493	223.167
0.040213	0.042773	0.032282	0.037214					270.794	250.403	40.2126	949.845
0.055263	0.040973	0.057331	0.035301					95.3012	128.5	47.1237	177.375
0.041067	0.073526	0.017519	0.042212					187.908	47.8489	48.4565	91.6057
0.083921	0.036993	0.028175	0.028227					295.861	-14.8997	8.98496	313.773
0.037381	0.036805	0.021035	0.047406					54.8078	214.098	-2.56467	11.8996
0.044662	0.020986	0.042394	0.032605					93.0879	39.0306	30.5998	167.688
0.066402	0.032121	0.026046	0.095515					35.8283	-19.2107	24.67	43.8153
0.036188	0.084366	0.029925	0.075973					45.2313	126.503	64.2084	191.021
0.04677	0.043941	0.060597	0.020105					181.088	167.141	46.9834	418.526
0.022093	0.032927	0.031231	0.058985					122.722	52.1724	76.0132	327.576
0.040281	0.058015	0.032281	0.033116					35.9833	79.8613	79.3325	956.691
0.05822	0.037389	0.012505	0.083114					-1.66734	208.396	59.0661	433.696
0.030398	0.072445	0.042758	0.087957					34.9996	207.111	10.271	29.0181
0.046491	0.035008	0.031169	0.087795					75.5812	84.4821	79.6716	985.872
0.034963	0.031212	0.033452	0.068959					92.8627	35.7968	-19.5565	17.1396
0.021321	0.032052	0.043557	0.14242					67.016	330.756	104.182	69.0679
0.08139	0.050353	0.035786	0.063378					85.8516	102.258	2.34335	26.7059
0.090637	0.03162	0.027059	0.078654					45.4303	301.641	9.21145	118.105
0.050325	0.050728	0.108724	0.036164					1113.1	226.216	62.9813	76.0286
0.029986	0.04402	0.037965	0.035962					39.0984	136.505	137.285	109.897
0.064061	0.052649	0.034961	0.053552					172.899	101.278	36.6907	297.779
0.048013	0.050896	0.0425	0.051959					235.369	21.9596	82.7323	70.7924
0.115615	0.047671	0.018891	0.045211					212.494	154.415	4.01054	27.3271
0.026935	0.061748	0.023357	0.019543					36.7288	1454.44	54.6298	401.109
0.014555	0.069076	0.039489	0.052132					35.2091	70.7793	6.94529	15.5184
0.05101	0.024632	0.057616	0.039122					47.3186	536.142	14.785	37.9608
0.152754	0.047479	0.034788	0.031373					102.175	126.048	1.35453	121.979
0.028216	0.024784	0.018609	0.043433					381.503	69.7164	140.549	3493.86
0.064521	0.028235	0.047483	0.037506					27.9693	63.8691	5.97194	245.817
0.029576	0.016436	0.019877	0.051968					124.922	82.4432	16.5542	139.71
0.074725	0.033228	0.023868	0.068158					1398.34	247.172	4.76182	742.269
0.028	0.03667	0.019311	0.120126					124.02	220.525	26.5153	40.5452
0.032688	0.037176	0.058279	0.041371					62.3048	153.117	37.5677	358.859
0.044824	0.059058	0.067013	0.03795					52.4894	42.674	-17.0564	326.11
0.032501	0.046081	0.02599	0.061633					167.18	85.6687	-34.6273	255.251
0.086466	0.047258	0.041748	0.079943					164.191	61.6615	37.4895	188.809
0.088576	0.04171	0.037107						132.381	131.176	-8.96732
0.079957	0.041395	0.031935						34.7009	46.231	61.228
0.012344	0.026832	0.038676						158.698	139.861	33.378
0.019706	0.078455	0.025946						78.8263	230.657	33.378
0.053318	0.155684	0.037487						54.8251	50.0512	-10.5016
0.05112	0.053174	0.067157						44.7316	175.918	96.2033
0.037139	0.039028	0.035535						318.882	316.407	15.9591
0.030091	0.027535	0.063789						82.847	21.7928	109.258
0.058285	0.030634	0.030715						149.775	653.381	19.7106
0.066727	0.02785	0.086559						38.4522	49.8612	213.898
0.045137	0.027135	0.024091						140.93	98.1678	-47.4939
0.02963	0.025878	0.041967						42.4702	45.8486	7.16867
0.05209	0.022793	0.044805						44.6688	71.6138	181.151
0.029928	0.042429	0.054361						36.4513	80.4058	-15.6684
0.076192	0.06381	0.037947						336.024	62.1292	-9.31966
0.075516	0.049197	0.024879						36.2282	25.0558	64.6727
0.046542	0.047221	0.027118						29.7245	176.578	-24.1645
0.025219	0.06938	0.013328						16.805	193.623	10.7814
0.040514	0.020376	0.038694						-11.3938	128.146	29.287
0.020938	0.040032	0.086703						34.9972	45.4622	18.1016
0.048773	0.042415	0.025321						37.0695	165.262	17.0617
0.023314	0.023096	0.057522						32.2311	109.39	11.191
0.08207	0.02721	0.034026						723.597	25.7736	23.8659
0.050513	0.042263	0.036897						50.5472	201.576	20.0403
0.052597	0.05397	0.023451						473.389	50.9104	159.784
0.03764	0.036182	0.039228						130.239	246.434	-9.44832
0.053911	0.039027	0.123336						131.055	30.3167	108.446
0.040102	0.027555	0.035848						34.405	20.4548	28.3853
0.058577	0.049279	0.034111						162.769	238.493	29.1796
0.021905	0.022846	0.03944						163.694	67.4914	159.885
0.046269	0.056735	0.042911						1021.38	29.0032	-35.9265
0.033997	0.102656	0.041277						58.356	85.984	75.7626
0.110194	0.026532	0.034326						739.754	344.095	-22.6312
0.018626	0.031116	0.027874						74.0672	41.343	6.22696
0.060111	0.06526	0.034141						68.5348	-24.6897	100.394
0.188658	0.056275	0.03408						828.625	-47.3279	3.96361
0.061151	0.080302	0.03259						41.6073	263.413	140.289
0.058409	0.057278	0.04379						69.7725	141.622	59.1021
0.056396	0.034244	0.030289						47.1914	26.9012	59.1021
0.043206	0.024177	0.05388						23.5741	33.0774	7.66856
0.116483	0.047083	0.074137						21.0128	30.4523	9.23901
0.020444	0.087957	0.030136						-15.0407	35.1713	11.5616
0.08501	0.071887	0.031775						120.565	106.274	29.0436
0.032521	0.055439	0.014981						91.2459	209.117	-5.00705
0.054052	0.036916	0.032385						181.164	530.834	52.3872
0.026221	0.034614	0.033072						46.9241	213.87	83.605
0.04051	0.023804	0.03336						193.043	76.6092	21.2594
0.025668	0.025084	0.018429						163.928	83.0323	-45.4792
0.026864	0.034933	0.020534						50.0454	64.2308	-4.99302
0.026099	0.061837	0.021452						51.1364	219.147	20.4671
0.036092	0.046989	0.009794						27.4614	79.5407	14.3775
0.041751	0.026197	0.031018						111.127	181.693	62.6524
0.042951	0.041851	0.018357						83.4147	227.532	-18.1056
0.053913	0.024372	0.045309						38.028	146.745	135.884
0.034098	0.04312	0.03205						57.4454	279.594	13.7902
0.038035	0.041338	0.055871						48.5085	48.6707	-20.0029
0.040086	0.056484	0.023613						50.412	178.322	27.4003
0.092361	0.041043	0.049448						34.2416	173.28	37.906
0.037601	0.040207	0.058181						195.415	59.172	15.4855
0.04138	0.038444	0.093146						233.457	78.1174	27.5591
0.048729	0.048666	0.02816						40.6401	39.1147	-26.6168
0.051397	0.035762	0.022683						230.202	53.3212	-14.6518
0.083616	0.034636	0.025152						37.8364	139.677	101.701
0.043743	0.047569	0.034193						521.76	88.8647	-5.31676
0.036485	0.041157	0.024325						2809.13	121.457	3.73292
0.032396	0.028377	0.06015						112.754	50.2839	69.7157
0.031342	0.030141	0.047668						86.3061	216.1	-26.387
0.056388	0.041721	0.047343						59.2299	35.4017	36.0034
0.040218	0.034846	0.07275						631.4	47.6093	49.8757
0.068501	0.068556	0.080827						163.182	55.9122	16.9282
0.023396	0.045527	0.015695						25.5138	436.141	-36.379
0.054569	0.053856	0.033459						97.7768	42.4587	-11.7626
0.059595	0.037065	0.041112						35.2872	43.3581	16.6054
0.084328	0.034978	0.017913						36.2107	169.949	36.9667
0.039989	0.061595	0.028895						31.7066	173.059	6.02741
0.030888	0.075912	0.033378						72.2599	177.805	6.50172
0.040886	0.042665	0.011216						1309.37	-15.3057	226.307
0.046353	0.053506	0.01655						3.91314	3.27754	52.5903
0.025582	0.081448	0.017243						68.8726	119.629	4.82333
0.040797	0.036722	0.055348						91.7607	363.8	-53.8343
0.052777	0.039056	0.031484						1503.66	97.8334	57.1096
0.019054	0.028564	0.014641						42.8365	633.419	-33.1873
0.046351	0.021347	0.021041						24.1987	8.71213	76.1304
0.034339	0.041299	0.016121						134.511	350.361	43.7475
0.095757	0.024145	0.024428						686.347	154.175	386.993
0.01917	0.042259	0.021286						242.908	121.001	3.69899
0.027616	0.027829	0.021101						37.7682	147.401	16.2571
0.061876	0.031633	0.045596						35.5065	405.236	16.3389
0.074721	0.020536	0.019716						193.886	61.878	-24.2199
0.070835	0.035631	0.040232						263.142	34.489	10.5638
0.068428	0.055601	0.044696						34.5183	141.09	31.0846
0.016792	0.042407	0.020393						19.1418	79.5754	6.47587
0.053493	0.050995	0.023771						206.981	29.377	210.332
0.081286	0.029843	0.037578						55.3796	291.859	-13.453
0.042347	0.058683	0.095628						655.354	18.1816	54.6826
0.029641	0.037543	0.047047						315.479	29.0363	2.29339
0.068613	0.060593	0.038017						124.089	183.567	63.3004
0.05536	0.052365	0.062444						16.9959	268.433	20.2049
0.062269	0.047066	0.035932						38.2167	77.9036	-18.4309
0.046437	0.086419	0.033471						845.054	878.168	30.7244
0.065596	0.065501	0.068202						824.881	184.276	296.275
0.047619	0.034122	0.047316						33.0102	69.6579	23.4092
0.090083	0.038496	0.048678						19.089	34.1168	11.8133
0.039033	0.035162	0.025291						70.7837	758.043	39.5962
0.036521	0.038234	0.024578						36.2308	251.677	136.111
0.055237	0.046471	0.029425						342.793	210.498	101.956
0.031277	0.035485	0.055488						398.528	160.785	13.1793
0.024479	0.030233	0.1274						100.602	134.504	59.2001
0.029158	0.038415	0.020114						16.5392	67.9978	131.436
0.037477	0.022057	0.01758						39.1313	5.56026	63.4042
0.023838	0.018541	0.037778						47.4144	202.278	-16.7126
0.0278	0.027099	0.033053						353.733	38.1016	28.6854
0.028987	0.039506	0.037519						41.4336	-21.2721	105.899
0.049908	0.020677	0.019967						123.62	33.0688	276.157
0.031254	0.08717	0.026567						279.808	166.601	95.4558
0.042976	0.045579	0.011957						71.6239	72.743	-6.43617
0.034215	0.042584	0.037923						228.432	28.2269	120.162
0.034426	0.036369	0.030915						427.952	28.6563	1.92266
0.045358	0.020206	0.035488						31.7595	100.622	-5.67314
0.061916	0.03288	0.028542						48.8489	-18.676	-28.1071
0.031719	0.032797	0.047131						141.601	40.1769	3.72239
0.055728	0.024805	0.033813						261.09	26.541	1.08574
0.045896	0.018824	0.031107						13.4557	37.568	48.9391
0.065447	0.051097	0.044888						96.1893	303.938	66.9139
0.041202	0.037557	0.018682						42.1669	29.9332	10.2072
0.026447	0.040052	0.167541						28.2154	377.364	-38.0019
0.032221	0.03411	0.113712						37.0143	404.015	152.793
0.068484	0.053459	0.045645						259.535	21.4825	158.691
0.029217	0.027553	0.03958						272.6	251.379	86.9876
0.041948	0.077851	0.032301						272.6	121.012	284.266
0.028229	0.040711	0.019911						455.311	125.738	32.1148
0.091305	0.033788	0.059242						2355.29	31.8365	284.266
0.041226	0.03587	0.052777						88.9966	345.562	214.758
0.038341	0.031281	0.024259						66.3883	695.56	214.758
0.052543	0.041131	0.027935						142.913	240.916	180.915
0.101799	0.023869	0.018903						134.76	246.697	28.5666
0.04867	0.029064	0.016977						38.3889	38.0392	4.69189
0.026631	0.029085	0.018822						42.5346	193.19	13.3734
0.03773	0.036076	0.042482						36.4182	1894.48	34.591
0.026182	0.042517	0.020568						46.6492	17.2575	-24.0236
0.031506	0.048849	0.044783						219.698	29.8967	31.7012
0.044439	0.051473	0.039361						111.598	443.763	13.2931
0.029251	0.027564	0.012619						3251.48	233.905	120.607
0.031652	0.04371	0.021058						2540.75	91.7481	41.7757
0.047895	0.042467	0.152007						3251.48	38.9533	41.3734
0.03893	0.039862	0.148797						219.546	44.0404	21.6013
0.074883	0.096808	0.027818						177.404	185.205	41.0254
0.025115	0.038127	0.051717						337.367	26.8708	22.5667
0.046097	0.033089	0.080509						37.7867	531.759	-3.37052
0.015593	0.039686	0.026162						779.929	28.7419	25.4426
0.029083	0.037976	0.019205						40.7053	209.021	11.8372
0.055746	0.024705	0.035559						22.9453	508.342	59.6405
0.052179	0.0274	0.040404						276.993	450.221	27.3672
0.068938	0.032655	0.052398						67.6574	150.747	37.0043
0.03041	0.042558	0.075346						436.736	204.061	24.5307
0.064815	0.030319	0.018657						76.4659	36.9874	27.5514
0.138551	0.026404	0.026941						1465.83	41.5751	25.3949
0.028825	0.045154	0.018627						68.4742	156.494	20.3549
0.048799	0.027506	0.026865						45.9015	773.412	8.10218
0.075587	0.028535	0.027996						99.2125	8.19882	143.148
0.056773	0.041701	0.025511						71.0113	68.8465	27.7694
0.084796	0.01901	0.047668						19.4501	98.7828	57.6935
0.036561	0.047763	0.017813						26.6677	217.325	29.757
0.014405	0.01617	0.020857						76.7543	241.742	69.3205
0.035678	0.081074	0.021822						75.4326	192.305	156.891
0.064108	0.034607	0.024469						1338.49	169.583	132.209
0.05142	0.037915	0.021064						110.136	58.2745	-17.4275
0.05981	0.072502	0.034863						351.974	83.3821	-24.4115
0.055126	0.038638	0.015596						158.517	276.149	-11.4171
0.081127	0.040735	0.03448						335.933	32.9776	286.582
0.016547	0.039767	0.074354						159.906	34.1435	86.9081
0.027029	0.033428	0.018064						358.078	330.089	-13.0042
0.09564	0.079518	0.061162						1329.96	2695.27	50.3252
0.026579	0.098043	0.023895						75.9389	76.7043	-20.4559
0.031548	0.028501	0.03346						42.5052	55.3673	169.697
0.019108	0.062789	0.02288						76.9343	273.429	126.849
0.026097	0.032614	0.01637						121.302	143.71	-11.7368
0.040817	0.042068	0.052668						368.11	51.8253	14.0645
0.025514	0.041584	0.01951						403.72	80.1026	10.8804
0.032097	0.099893	0.04609						99.2952	88.3681	29.044
0.03854	0.025422	0.025671						38.471	353.664	27.7165
0.116284	0.052836	0.031678						1768.84	23.7208	4.98402
0.072449	0.080099	0.035173						32.8927	53.3876	131.304
0.026582	0.035198	0.038036						36.8171	404.772	-26.2661
0.058092	0.026603	0.03562						550.326	45.2911	15.6515
0.03335	0.040244	0.036877						163.418	219.562	66.9396
0.055853	0.046287	0.016175						1714.8	123.885	-14.7063
0.016318	0.020627	0.023135						94.627	-0.936668	-34.8155
0.024455	0.023381	0.02779						37.9277	207.191	44.9527
0.075271	0.025586	0.022623						94.7282	-41.5581	64.3891
0.048453	0.044041	0.033805						335.464	367.755	68.2367
0.032048	0.033011	0.02955						26.8841	44.5178	100.939
0.031297	0.02041	0.033206						200.536	142.113	39.5512
0.02899	0.030713	0.031331						67.8045	217.324	30.5567
0.030288	0.025762	0.045659						171.244	282.245	-14.1901
0.034841	0.096607	0.040436						244.076	326.296	38.9126
0.024008	0.02867	0.030882						107.626	132.367	-4.47428
0.024975	0.031253	0.053988						133.03	34.6247	41.8858
0.043434	0.03907	0.042011						404.26	19.191	29.3412
0.0466	0.076901	0.035079						140.818	285.225	0.704151
0.044209	0.061719	0.068393						35.7751	189.617	79.3019
0.093804	0.022531	0.03794						107.829	-15.7335	-1.4066
0.130675	0.055852	0.022325						405.418	419.526	18.8105
0.07162	0.037055	0.030528						157.637	49.1591	-6.91172
0.079131	0.029989	0.034598						157.637	42.0024	83.7386
0.016171	0.030911	0.04043						26.2446	51.1855	17.6816
0.031862	0.037881	0.044191						53.6176	66.656	27.1862
0.017456	0.038736	0.099867						44.4324	16.0275	84.3918
0.028322	0.027961	0.01518						34.1459	31.3019	3.55599
0.016337	0.055608	0.030134						70.7853	19.189	49.4438
0.04314	0.033155	0.015626						93.8265	120.338	-20.2196
0.102826	0.056762	0.020981						153.192	360.505	53.3384
0.04464	0.031824	0.040506						82.3373	63.4961	17.9816
0.055586	0.057946	0.040527						109.26	27.2186	138.896
0.022638	0.06368	0.038902						40.0716	17.4933	101.076
0.021844	0.037161	0.024172						192.971	88.7219	-5.99769
0.016062	0.04257	0.033898						327.266	80.6443	224.258
0.040278	0.032251	0.022129						112.373	126.173	38.5159
0.186293	0.03088	0.028797						30.3335	151.967	-73.7343
0.025956	0.059391	0.029406						34.5629	49.8607	169.749
0.044632	0.036267	0.032711						74.5684	236.588	-46.8661
0.030547	0.023227	0.035793						267.383	165.981	113.969
0.036434	0.02883	0.030236						60.5197	21.6555	37.1164
0.035831	0.071019	0.04818						257.906	13.5251	91.2641
0.01667	0.070305	0.026149						91.0013	128.634	37.4107
0.032692	0.095745	0.021948						43.1218	1539.44	-12.2358
0.018917	0.049987	0.025074						1870.99	86.7239	-1.48633
0.073537	0.038948	0.028064						408.952	316.28	9.73669
0.03592	0.047122	0.031057						73.3123	237.976	356.85
0.02627	0.074268	0.024546						86.3755	125.952	18.1538
0.072766	0.06889	0.040198						1851.08	279.553	0.87075
0.039571	0.092904	0.033713						317.994	122.659	23.2056
0.076294	0.069681	0.032564						1436.26	402.14	30.4531
0.066149	0.024637	0.079772						2203.82	28.2709	101.863
0.039546	0.03349	0.020656						92.6924	189.926	215.34
0.03943	0.036333	0.018661						274.286	40.4005	22.7021
0.018747	0.053528	0.044447						74.1179	38.4366	50.338
0.020834	0.069819	0.042774						497.115	8.21391	123.347
0.040286	0.034485	0.075804						320.562	49.2077	135.351
0.02015	0.048933	0.019277						115.903	610.913	14.7398
0.043826	0.018699	0.037132						32.1288	15.3984	32.113
0.023237	0.039436	0.019625						157.769	121.026	43.4503
0.064997	0.023718	0.037888						343.01	177.645	-24.682
0.020968	0.0298	0.019279						335.808	56.6954	19.7153
0.086206	0.022282	0.027207						194.832	28.1337	15.8436
0.06467	0.046473	0.012939						55.5279	92.5031	-38.7057
0.038478	0.026197	0.026766						74.8748	124.168	110.002
0.03916	0.064761	0.020021						51.9657	506.401	-32.1878
0.048226	0.023762	0.046518						371.867	331.951	-10.1448
0.047843	0.045612	0.021608						99.744	65.473	-10.4167
0.068963	0.044585	0.04451						14.4477	529.071	33.2506
0.099368	0.090805	0.031997						7.75828	99.1478	12.4653
0.03531	0.022496	0.0344						419.106	22.2371	-14.366
0.038374	0.027891	0.036274						113.546	690.473	120.883
0.02007	0.05845	0.038299						905.954	55.4948	26.1929
0.037512	0.028417	0.017079						120.983	59.4214	26.7434
0.06638	0.024374	0.026694						35.9922	41.6274	47.3936
0.034215	0.024856	0.036275						49.8176	47.1864	129.034
0.049809	0.050794	0.04461						327.534	116.565	167.457
0.04043	0.06354	0.022126						209.663	171.964	13.8042
0.035686	0.037308	0.043905						122.992	56.2381	159.626
0.045361	0.091027	0.020116						291.268	289.857	8.36377
0.028289	0.032107	0.055415						189.947	94.1916	28.5183
0.040924	0.061037	0.063724						117.489	80.696	55.9837
0.041228	0.044436	0.024753						2873.32	726.572	45.2156
0.031273	0.049625	0.032594						-7.97272	50.862	7.06639
0.036181	0.036964	0.022419						830.44	27.8766	5.4678
0.054665	0.043372	0.014543						10.5002	232.072	-26.9099
0.061386	0.03466	0.023239						41.7909	299.344	0.416214
0.129394	0.050311	0.017481						60.5229	19.7111	-13.0496
0.064441	0.041179	0.031518						173.463	364.609	42.8831
0.051461	0.026388	0.030084						240.491	73.817	48.9944
0.046394	0.042788	0.049106						51.2635	14.4066	62.7483
0.095329	0.03707	0.026533						30.4469	330.21	95.9945
0.033674	0.054721	0.02531						360.196	182.938	49.2442
0.026748	0.064285	0.016947						125.73	158.982	15.57
0.033497	0.023582	0.053516						100.983	28.3342	5.7765
0.047957	0.031105	0.031718						432.221	18.9403	65.2545
0.065278	0.027173	0.060101						130.733	345.687	3.16389
0.032767	0.025699	0.033495						33.8564	266.357	106.709
0.050952	0.029039	0.02926						116.305	53.0919	98.1354
0.039779	0.049328	0.055792						42.3964	88.7451	-39.8463
0.046821	0.060387	0.053415						198.663	1887.86	-10.6956
0.019006	0.02927	0.082803						59.871	78.6401	51.1272
0.033894	0.053322	0.04609						167.519	26.1728	55.1591
0.068315	0.029173	0.023266						70.7248	87.2287	-19.0848
0.038752	0.035281	0.016955						37.5832	208.455	90.9673
0.026257	0.023253	0.018804						228.433	765.415	-24.708
0.088074	0.037476	0.046804						77.2845	587.431	38.8576
0.045593	0.122421	0.060078						270.361	110.055	20.8259
0.114847	0.031623	0.028082						485.341	59.2709	4.74681
0.020505	0.045578	0.019915						-27.7692	171.789	106.285
0.062865	0.024649	0.017274						604.08	46.0201	52.5166
0.049448	0.023643	0.028499						48.8714	249.118	6.80545
0.048354	0.032394	0.044692						252.438	51.6929	155.23
0.035656	0.029115	0.026731						28.9498	43.8697	7.21642
0.02787	0.023126	0.030409						33.2117	40.2726	53.1206
0.037088	0.034203	0.037859						292.64	262.272	1.80863
0.035818	0.030353	0.010979						188.676	202.122	32.9381
0.020295	0.022228	0.032326						380.241	349.759	4.63695
0.04553	0.033152	0.029623						592.525	895.067	-8.5459
0.073409	0.052151	0.044807						45.6508	503.075	12.4293
0.023033	0.031235	0.023372						20.2531	1.36732	-23.2522
0.050249	0.03878	0.017463						58.7585	61.4792	14.6537
0.021226	0.039689	0.056331						72.6008	150.299	70.5694
0.043009	0.024293	0.048883						11.7306	172.467	11.8751
0.044099	0.045275	0.021088						68.4945	109.768	23.0587
0.030363	0.057949	0.050747						35.6366	61.1447	82.5272
0.021741	0.016432	0.030672						39.1247	175.216	0.805252
0.07922	0.042513	0.113791						53.8345	39.3024	23.1683
0.055104	0.04052	0.023693						73.2513	586.708	4.64339
0.041346	0.017934	0.018038						56.3615	77.6319	79.9748
0.072997	0.059356	0.026028						38.8399	57.2022	67.0542
0.036644	0.071552	0.027896						308.035	107.861	13.7868
0.059959	0.039373	0.018819						48.5944	135.388	-41.73
0.018163	0.060332	0.025022						25.5944	190.598	52.8253
0.025838	0.027561	0.015451						70.6428	44.9812	-18.1981
0.021773	0.020862	0.022716						82.1351	175.233	-11.9679
0.071374	0.037018	0.073289						147.284	205.371	32.492
0.093934	0.030432	0.031985						25.0721	149.062	-42.8928
0.093117	0.030449	0.033468						309.492	156.582	138.649
0.02653	0.042418	0.016447						70.4897	2110.64	584.98
0.029519	0.029057	0.054991						116.425	137.573	33.7744
0.141366	0.04505	0.048883						-27.217	145.324	4.35439
0.04235	0.032635	0.034491						109.581	2443.87	153.683
0.033953	0.031307	0.030386						27.1444	26.238	64.3296
0.037053	0.032459	0.02611						82.2901	271.877	45.2898
0.055541	0.061042	0.021079						47.8574	44.6786	9.23444
0.02558	0.028012	0.021839						132.685	-50.8887	-17.7139
0.022983	0.02586	0.077762						41.8059	143.306	38.4331
0.098062	0.019798	0.01565						2951.78	97.8	-4.20776
0.024973	0.016408	0.049874						164.171	206.679	1.50242
0.094706	0.036396	0.040284						27.18	449.268	2.41917
0.023786	0.025165	0.048948						0.618134	213.85	-6.97709
0.027555	0.066609	0.069623						127.538	187.227	11.1021
0.023367	0.104743	0.020174						413.541	157.241	19.6761
0.037054	0.023146	0.024519						178.185	242.326	-56.3496
0.033421	0.030268	0.035676						277.351	-17.0992	6.86128
0.083543	0.026235	0.024884						36.6153	217.726	25.567
0.106113	0.044919	0.043224						32.5493	192.201	29.0965
0.012705	0.03504	0.013176						24.3238	36.9067	-16.8598
0.060576	0.055436	0.040856						33.6795	29.2837	87.3572
0.06762	0.109135	0.021548						31.3568	219.954	29.3724
0.047299	0.047359	0.035742						29.7545	322.583	37.4918
0.017567	0.031121	0.025198						109.336	355.922	6.1805
0.062132	0.028802	0.040701						60.163	135.55	-39.0412
0.031289	0.023139	0.027845						158.464	35.5206	28.5938
0.055015	0.051303	0.02213						430.487	44.0665	-13.8543
0.074135	0.022605	0.021417						117.858	568.094	-26.0612
0.023012	0.029355	0.023173						13.0717	25.5589	130.989
0.047789	0.029427	0.022647						34.9663	174.11	-5.86209
0.073349	0.036906	0.039218						312.061	377.413	15.1156
0.02941	0.039891	0.047818						55.9897	231.908	10.6087
0.02254	0.031075	0.022743						121.652	207.139	-25.1439
0.03617	0.044245	0.025356						78.769	995.698	-5.19009
0.075614	0.078106	0.088116						76.1707	280.106	-23.7539
0.05153	0.023553	0.022492						82.1541	149.21	259.847
0.046863	0.043269	0.030585						153.178	455.58	101.472
0.030125	0.035377	0.024421						174.935	44.0219	-15.4283
0.052937	0.034067	0.029379						348.453	22.9086	58.0509
0.047956	0.02357	0.025093						53.0023	47.7806	-29.0914
0.024762	0.039951	0.037201						23.1996	56.0892	47.8718
0.031269	0.028418	0.04656						225.43	157.239	32.3165
0.04559	0.034763	0.043316						3396.19	187.576	31.1859
0.039933	0.041381	0.01695						91.0974	35.0198	-7.8195
0.034624	0.033283	0.035248						168.461	153.378	180.808
0.043749	0.033674	0.032177						10.5842	37.5008	4.49122
0.046334	0.035477	0.055373						109.774	334.801	59.981
0.046704	0.075092	0.027931						17.065	63.4365	39.3919
0.044945	0.032708	0.028102						211.808	87.1066	-4.07321
0.026826	0.029667	0.031863						144.961	36.2284	27.3913
0.025394	0.030281	0.034497						168.726	81.0218	11.3133
0.024505	0.027542	0.030282						122.164	33.409	-0.14119
0.049706	0.029277	0.052132						70.0636	315.87	12.283
0.053487	0.023243	0.019769						377.636	240.907	58.7875
0.03926	0.103195	0.09885						79.5818	104.74	165.727
0.063067	0.017294	0.078287						212.776	179.537	7.10557
0.083752	0.033358	0.040474						56.6295	100.044	21.9611
0.031638	0.020578	0.03375						36.4866	43.6388	0.915703
0.054997	0.031382	0.027347						51.1095	37.9479	172.149
0.015967	0.059489	0.049729						62.6383	393.968	78.8462
0.031673	0.020201	0.031113						538.144	11.7059	135.314
0.057289	0.041498	0.018739						93.3449	27.7086	-29.7391
0.021213	0.057484	0.031886						42.4541	66.6673	4.94381
0.023729	0.05453	0.046672						202.541	267.725	36.556
0.041008	0.03869	0.031606						40.1083	259.319	158.455
0.026517	0.03746	0.034853						111.782	174.989	21.4829
0.03961	0.022295	0.029203						29.8975	250.757	62.8687
0.046184	0.050414	0.020031						104.04	194.117	-6.34489
0.049804	0.024448	0.047025						32.7933	123.033	34.7269
0.085386	0.051687	0.064342						36.5266	61.3575	18.4918
0.02601	0.032811	0.036639						67.4646	156.165	2.81057
0.037841	0.029686	0.025408						288.391	333.541	85.1602
0.048808	0.097934	0.031525						96.5845	13.5157	0.1465
0.027039	0.096521	0.021274						210.389	-24.1555	66.0435
0.036118	0.101947	0.026345						36.1253	225.117	23.8071
0.068133	0.047808	0.021235						170.146	382.159	70.6909
0.023179	0.064676	0.015581						227.716	156.539	24.1033
0.038821	0.029173	0.019309						133.82	200.097	33.604
0.050432	0.042975	0.039226						26.7994	25.9728	11.954
0.02832	0.074567	0.04327						305.71	289.665	2.08853
0.065686	0.04733	0.057311						105.025	101.533	25.9248
0.079003	0.073654	0.055897						263.855	60.7101	72.4939
0.027907	0.058304	0.063251						78.8269	41.7744	29.0186
0.01886	0.021367	0.017229						104.803	100.041	-3.82826
0.023852	0.050371	0.07997						47.9297	79.0935	74.2334
0.021297	0.038857	0.023558						57.3178	51.303	-9.04718
0.041275	0.043433	0.021936						72.7895	187.071	104.513
0.145409	0.03325	0.039399						102.847	186.495	17.5496
0.059686	0.065193	0.04043						63.286	68.1799	43.5918
0.054354	0.028508	0.029503						57.4094	38.408	-35.4876
0.029352	0.078026	0.02065						48.4255	340.205	13.0843
0.043912	0.048041	0.019361						24.2351	90.6489	30.427
0.049614	0.063991	0.015535						2430.96	426.797	55.6516
0.043374	0.042825	0.044582						145.396	252.93	73.784
0.075787	0.034399	0.029563						73.0213	178.357	13.0132
0.018792	0.031627	0.020565						5.07512	97.2225	44.9031
0.039852	0.066448	0.103364						231.142	188.667	70.8002
0.025635	0.031915	0.038282						375.544	337.574	90.532
0.070658	0.047221	0.032802						33.5535	330.989	13.3545
0.050086	0.040791	0.036556						40.6956	1562.04	-30.6434
0.081772	0.028191	0.027445						56.6239	406.602	26.8504
0.113397	0.055082	0.026155						273.056	98.6264	37.0938
0.120796	0.03657	0.070976						94.016	40.6036	-21.576
0.029316	0.053032	0.020744						184.893	121.059	45.2261
0.053257	0.037014	0.032226						24.035	493.982	144.996
0.047434	0.027306	0.015656						54.4909	82.0984	19.8907
0.032439	0.061455	0.020374						33.2399	77.1232	45.472
0.06645	0.039388	0.023904						125.208	110.266	19.7034
0.031576	0.068914	0.027259						365.571	242.757	149.868
0.048217	0.05617	0.057631						1218.14	270.528	5.45267
0.118511	0.035014	0.046606						41.6843	246.838	-24.6213
0.0396	0.042657	0.024142						135.875	54.1401	-19.8416
0.032332	0.039922	0.039045						300.325	499.281	-2.0957
0.030804	0.04944	0.037362						165.402	135.618	121.339
0.027632	0.058687	0.019282						116.332	65.5207	20.0632
0.048091	0.029086	0.019681						119.482	184.771	29.5594
0.052569	0.060997	0.018393						1.4473	2422.19	-27.9422
0.04869	0.036876	0.109332						29.484	1076.63	42.5161
0.074167	0.087713	0.016792						32.3124	129.647	-22.9452
0.09088	0.020571	0.028727						398.428	30.6045	83.2232
0.034371	0.081655	0.077862						148.205	133.66	42.1365
0.028799	0.026334	0.092978						128.31	90.4201	25.2702
0.021257	0.032197	0.025686						47.821	21.4525	-30.525
0.059261	0.022279	0.067568						182.11	459.493	7.0256
0.09744	0.028805	0.031633						9.90457	129.9	93.9718
0.050477	0.032929	0.027959						89.1901	78.5787	112.5
0.03812	0.021751	0.029833						88.5497	35.8941	48.9792
0.023125	0.046845	0.039434						61.3393	135.898	139.288
0.023614	0.062176	0.034947						234.947	21.8535	-0.485497
0.029672	0.027578	0.038411						332.737	79.8615	2.55307
0.025279	0.072095	0.025697						247.704	171.16	58.9176
0.034823	0.05142	0.020453						783.65	171.16	58.9316
0.022203	0.037585	0.050491						144.527	100.018	13.9228
0.033224	0.035092	0.027056						78.3559	120.939	11.7171
0.036282	0.101996	0.017963						281.202	75.5789	-41.7341
0.034157	0.040289	0.042723						36.6257	447.343	18.1958
0.040672	0.029818	0.027573						1086.71	575.724	24.4308
0.138645	0.042892	0.029681						1607.5	252.454	30.0319
0.023605	0.037955	0.042259						496.846	72.8219	33.6401
0.031575	0.031788	0.024221						0.207657	73.9581	-12.2139
0.029872	0.069739	0.033801						57.1429	35.5244	44.9997
0.068994	0.059615	0.033875						18.674	23.8699	180.396
0.015288	0.029634	0.041826						60.8812	207.771	145.653
0.025123	0.029689	0.043078						42.772	75.4541	91.0943
0.051855	0.017869	0.022071						45.2802	209.398	-29.8801
0.02539	0.077549	0.027963						55.9116	28.2771	21.8425
0.056731	0.029613	0.043016						-6.86507	294.045	10.6426
0.054897	0.029847	0.023411						597.788	32.2446	9.38033
0.027274	0.09318	0.024599						109.693	60.9306	14.0282
0.053289	0.04155	0.035927						144.96	67.3724	9.11633
0.050806	0.03916	0.036995						111.83	151.878	8.38787
0.039971	0.023038	0.023438						53.6254	675.005	4.37874
0.026915	0.036624	0.040357						46.6041	37.4261	-11.2915
0.086484	0.027392	0.028185						235.043	537.74	19.6082
0.040613	0.043538	0.029287						34.3111	167.867	-6.11463
0.041935	0.049969	0.055073						114.599	548.259	23.5467
0.041984	0.038052	0.024146						93.3105	490.008	49.8187
0.064563	0.026469	0.028145						134.289	228.938	15.5196
0.018316	0.031366	0.019998						89.8111	23.2378	-33.2282
0.025834	0.028632	0.02542						60.9499	48.3364	-50.5447
0.069459	0.066144	0.093214						381.827	372.972	28.7172
0.04012	0.039337	0.026824						222.4	353.802	12.1303
0.036585	0.071667	0.029078						62.9952	740.032	17.5267
0.053814	0.026228	0.096498						94.1516	171.89	-7.63493
0.050807	0.051167	0.026479						68.4888	43.9692	26.2209
0.036957	0.025165	0.022631						1.56621	60.1058	22.8915
0.07343	0.09252	0.023222						1235.24	92.224	41.3382
0.115565	0.043462	0.073039						87.651	1615.67	32.9569
0.033209	0.023154	0.047153						94.9514	58.7348	8.23486
0.067127	0.044148	0.03887						101.351	26.4704	-1.21467
0.054507	0.029671	0.025986						34.5931	34.7291	45.0056
0.042777	0.027398	0.015912						347.47	180.478	134
0.018525	0.026299	0.024262						171.212	20.7642	29.9883
0.023076	0.037222	0.038673						403.265	144.693	9.71981
0.099141	0.054083	0.119091						50.8232	366.134	27.5208
0.046185	0.030597	0.031101						32.8206	150.082	173.102
0.052267	0.018673	0.028058						32.3504	17.3721	-35.0473
0.031141	0.044966	0.043382						77.6241	35.2435	5.25983
0.028353	0.0885	0.088144						34.7588	287.005	17.9245
0.031924	0.037104	0.04146						38.9847	63.388	111.677
0.036453	0.030049	0.043174						57.9879	40.3646	39.1281
0.075551	0.028558	0.029431						91.6897	68.1777	141.569
0.025002	0.057341	0.031792						52.258	281.475	-28.9866
0.042052	0.082443	0.061768						174.464	348.323	0.657242
0.068345	0.031	0.036851						36.3657	158.856	348.808
0.02256	0.015339	0.035868						58.8766	17.2286	64.7568
0.040948	0.028394	0.036555						22.9634	445.157	14.03
0.027248	0.037451	0.088635						115.261	155.964	24.2459
0.023726	0.025519	0.014795						57.187	634.384	2.31126
0.02514	0.019753	0.057252						546.974	631.304	204.405
0.03696	0.037283	0.038923						324.164	172.194	100.939
0.054668	0.026896	0.029373						284.027	228.382	28.2297
0.163316	0.037076	0.018788						30.1093	25.4629	-1.05504
0.042947	0.032877	0.017883						43.0777	-0.185547	3.08885
0.051429	0.024291	0.035895						83.0144	47.9897	31.2281
0.027084	0.04163	0.03956						74.6895	168.502	20.59
0.067237	0.017755	0.038331						85.4464	292.524	67.7179
0.083483	0.03417	0.022924						105.746	189.548	29.6849
0.053217	0.051659	0.031852						154.505	35.7469	19.3123
0.038569	0.038826	0.068461						277.47	164.71	67.9223
0.034416	0.037894	0.026876						34.1424	349.387	237.075
0.044964	0.030954	0.01961						236.73	107.841	229.986
0.041356	0.03188	0.046712						81.3248	377.361	40.3912
0.023861	0.016744	0.062189						174.377	92.4182	80.8062
0.024426	0.04079	0.019249						330.05	44.9458	61.5759
0.033723	0.02017	0.017397						238.073	514.539	166.392
0.064594	0.035714	0.027196						97.0946	137.388	21.301
0.086414	0.039519	0.032287						50.9726	59.7958	-14.2639
0.037688	0.037749	0.055887						140.122	51.8528	-8.28277
0.106183	0.043024	0.026409						212.412	542.566	56.3191
0.026765	0.051679	0.02647						158.856	50.896	-4.40691
0.064742	0.105018	0.02947						-5.48044	255.227	26.6733
0.099774	0.055648	0.031669						43.8316	26.0904	-31.5089
0.045923	0.032489	0.039007						175.755	115.734	-5.25733
0.032751	0.036359	0.038032						106.731	229.775	-6.82706
0.01995	0.039297	0.019561						62.923	264.497	124.622
0.030954	0.045358	0.033627						47.4784	22.0476	5.34982
0.043445	0.045618	0.047942						59.0406	555.686	65.8602
0.134546	0.03637	0.027589						86.77	302.543	250.511
0.025153	0.058284	0.015601						68.2692	87.1948	28.8005
0.053965	0.031776	0.023719						910.66	24.9425	41.7319
0.06654	0.045554	0.033967						87.6027	627.855	-10.8774
0.02838	0.0475	0.044436						31.523	40.5967	60.1244
0.028366	0.025975	0.015461						92.9678	38.1577	-14.283
0.023868	0.040074	0.130157						104.51	39.7074	9.47441
0.024678	0.034524	0.021671						64.3682	43.2872	112.463
0.054862	0.063751	0.025935						62.1649	183.167	85.8052
0.04775	0.06419	0.024841						141.814	235.694	163.426
0.042931	0.020847	0.021492						182.651	20.8889	-1.50653
0.032489	0.028135	0.019367						739.562	49.7956	-30.0283
0.047479	0.025538	0.00962						49.161	224.666	57.8196
0.029556	0.021682	0.020052						2.75453	339.771	85.1908
0.037153	0.030501	0.026481						62.0281	8.6783	-25.4621
0.028739	0.014079	0.075159						338.057	314.999	-6.21639
0.063794	0.033517	0.021558						468.857	54.8192	2.41391
0.018917	0.039465	0.034637						148.934	232.897	-27.3377
0.034847	0.042588	0.037026						27.7547	114.757	100.08
0.056172	0.025195	0.022586						114.531	325.973	-1.40888
0.12433	0.021995	0.07571						3051.17	37.0694	89.2995
0.032423	0.034132	0.025843						57.355	-11.3223	177.309
0.08649	0.052098	0.039243						29.0397	149.242	177.309
0.021375	0.030612	0.038453						37.5273	58.5209	-33.942
0.042564	0.034527	0.036262						102.418	284.664	31.8741
0.020634	0.065285	0.033391						136.204	179.123	37.3912
0.040446	0.029742	0.035845						264.031	20.7557	-37.485
0.032937	0.033013	0.028483						296.221	313.148	-37.485
0.026858	0.061253	0.021399						58.1352	61.251	16.8101
0.067116	0.049872	0.023666						39.8827	253.668	13.6235
0.050993	0.018405	0.054705						18.8916	79.484	31.7553
0.068191	0.052861	0.030317						47.5203	168.758	-5.3865
0.07593	0.024666	0.047107						309.785	198.326	119.092
0.030941	0.026451	0.032019						52.3978	95.2913	51.633
0.051164	0.039845	0.038948						83.1335	569.013	145.052
0.06988	0.036898	0.042427						195.784	178.994	-21.5408
0.043542	0.031692	0.035728						95.1811	110.574	40.234
0.030143	0.051549	0.036796						134.519	95.3508	55.8592
0.020062	0.028606	0.028252						64.1721	19.9886	43.5827
0.019195	0.027298	0.012634						36.8402	39.3786	37.811
0.123318	0.044126	0.066502						1623.28	24.9512	-15.0728
0.037476	0.019661	0.024064						57.0745	32.5896	-44.5812
0.02138	0.025628	0.023343						41.4939	36.1984	-21.584
	0.064695	0.021431							78.2372	149.589
	0.030471	0.025602							194.05	149.589
	0.076435	0.025997							59.7897	173.217
	0.055549	0.019202							-16.2653	173.217
	0.042828	0.042301							607.9	13.441
	0.030694	0.032924							431.338	-15.7692
	0.044813	0.03873							31.4	91.2565
	0.031875	0.034137							467.935	41.8493
	0.033343	0.040626							112.032	9.36173
	0.098085	0.03271							55.0001	67.3823
	0.041345	0.026259							78.4161	74.885
	0.053239	0.041495							249.015	18.3543
	0.040953	0.033834							243.766	365.741
	0.059187	0.02844							662.781	-9.82568
	0.038004	0.015053							189.057	-18.3599
	0.023314	0.028659							385.284	238.364
	0.040261	0.042726							56.8127	64.817
	0.018882	0.027004							156.934	7.30738
	0.03252	0.037019							41.9936	79.8296
	0.052021	0.010616							30.7407	40.3313
	0.070157	0.043706							229.799	19.4127
	0.06458	0.02748							289.041	-15.4048
	0.048607	0.043387							611.256	324.278
	0.015493	0.043228							223.872	107.424
	0.024607	0.032634							67.5874	6.8638
	0.01946	0.018502							61.5064	-11.5669
	0.043221	0.059437							37.8355	56.7442
	0.024099	0.050646							237.66	3.09443
	0.032187	0.016505							41.1271	78.6411
	0.058884	0.030925							503.532	150.552
	0.025571	0.06221							180.177	86.2939
	0.044156	0.015663							234.003	254.545
	0.06196	0.056637							148.986	26.146
[truncated: 1,692 more rows]

## Sheet: Figure 2e, 2f & 2g
Figure 2e. gMean of CD62P expression on single platelets (anti-CD62P-AF647 maximum intensity, crosstalk-corrected, A.U.) (TRAP-6 stimulated) from six donors								Figure 2f. Figure 2c. CD62P percent postive single platelets (anti-CD62P-AF647 maximum intensity, crosstalk-corrected, A.U.) (TRAP-6 stimulated) from six donors
Donor 1								Donor 1
ACD-A (TRAP-6)	Na-Citrate (TRAP-6)	K2-EDTA (TRAP-6)	Li-Heparin (TRAP-6)	r-Hirudin (TRAP-6)				ACD-A (TRAP-6)	Na-Citrate (TRAP-6)	K2-EDTA (TRAP-6)	Li-Heparin (TRAP-6)	r-Hirudin (TRAP-6)
186	167	13.8	124	75.6				75.5	68.6	11.4	60.8	47.7
Donor 2								Donor 2
ACD-A (TRAP-6)	Na-Citrate (TRAP-6)	K2-EDTA (TRAP-6)	Li-Heparin (TRAP-6)	r-Hirudin (TRAP-6)				ACD-A (TRAP-6)	Na-Citrate (TRAP-6)	K2-EDTA (TRAP-6)	Li-Heparin (TRAP-6)	r-Hirudin (TRAP-6)
75.5	130	30.8	60.9	150				42	63.1	29.3	41	64.2
Donor 3								Donor 3
ACD-A (TRAP-6)	Na-Citrate (TRAP-6)	K2-EDTA (TRAP-6)	Li-Heparin (TRAP-6)	r-Hirudin (TRAP-6)				ACD-A (TRAP-6)	Na-Citrate (TRAP-6)	K2-EDTA (TRAP-6)	Li-Heparin (TRAP-6)	r-Hirudin (TRAP-6)
96.9	111	16	114	187				50.6	59.9	15.5	55.3	68.1
Donor 4								Donor 4
ACD-A (TRAP-6)	Na-Citrate (TRAP-6)	K2-EDTA (TRAP-6)	Li-Heparin (TRAP-6)	r-Hirudin (TRAP-6)				ACD-A (TRAP-6)	Na-Citrate (TRAP-6)	K2-EDTA (TRAP-6)	Li-Heparin (TRAP-6)	r-Hirudin (TRAP-6)
72.4	90	12.4	24.4	49.7				47.1	49.7	11.7	20.2	37.6
Donor 5								Donor 5
ACD-A (TRAP-6)	Na-Citrate (TRAP-6)	K2-EDTA (TRAP-6)	Li-Heparin (TRAP-6)	r-Hirudin (TRAP-6)				ACD-A (TRAP-6)	Na-Citrate (TRAP-6)	K2-EDTA (TRAP-6)	Li-Heparin (TRAP-6)	r-Hirudin (TRAP-6)
135	124	32.7	71.3	201				65.5	63	29.5	48.9	73.8
Donor 6								Donor 6
ACD-A (TRAP-6)	Na-Citrate (TRAP-6)	K2-EDTA (TRAP-6)	Li-Heparin (TRAP-6)	r-Hirudin (TRAP-6)				ACD-A (TRAP-6)	Na-Citrate (TRAP-6)	K2-EDTA (TRAP-6)	Li-Heparin (TRAP-6)	r-Hirudin (TRAP-6)
108	75.8	7.99	94.4	127				59.4	51.1	4.07	55.3	58.8
		Figure 2g. Fold change in CD62P surface expression (gMean of anti-CD62P-AF647 maximum intensity, crosstalk-corrected, A.U.) after TRAP-6 stimulation of platelets in different ex vivo anticoagulants
		Donor 1
		ACD-A (TRAP-6)	Na-Citrate (TRAP-6)	K2-EDTA (TRAP-6)	Li-Heparin (TRAP-6)	r-Hirudin (TRAP-6)
		8.6915	25.6923	0.8518	5.7142	11.5596
		Donor 2
		ACD-A (TRAP-6)	Na-Citrate (TRAP-6)	K2-EDTA (TRAP-6)	Li-Heparin (TRAP-6)	r-Hirudin (TRAP-6)
		15.9619	31.8627	3.8839	3.9038	23.1124
		Donor 3
		ACD-A (TRAP-6)	Na-Citrate (TRAP-6)	K2-EDTA (TRAP-6)	Li-Heparin (TRAP-6)	r-Hirudin (TRAP-6)
		15.629	17.9321	1.7563	8.7692	23.7611
		Donor 4
		ACD-A (TRAP-6)	Na-Citrate (TRAP-6)	K2-EDTA (TRAP-6)	Li-Heparin (TRAP-6)	r-Hirudin (TRAP-6)
		16.0888	8.4112	1.06896	2.8571	8.0161
		Donor 5
		ACD-A (TRAP-6)	Na-Citrate (TRAP-6)	K2-EDTA (TRAP-6)	Li-Heparin (TRAP-6)	r-Hirudin (TRAP-6)
		35.1562	27.6785	2.9459	14.4331	10.3076
		Donor 6
		ACD-A (TRAP-6)	Na-Citrate (TRAP-6)	K2-EDTA (TRAP-6)	Li-Heparin (TRAP-6)	r-Hirudin (TRAP-6)
		17.6182	17.3059	1.7219	23.2512	17.59

## Sheet: Figure 2h & 2i
	Figure 2h. Non-stimulated					Figure 2i. TRAP-6 stimulated
	Platelet Deformation	Platelet Size (µm²)	CD62P (gMean)			Platelet Deformation	Platelet Size (µm²)	CD62P (gMean)
ACD-A	0.1225	5.02	0.815		ACD-A	0.0415	3.915	55
Na-Citrate	0.1057	4.345	0.45		Na-Citrate	0.04315	3.875	61.45
K2EDTA	0.03375	4.14	7.625		K2EDTA	0.03135	4.235	13.6
Li-Heparin	0.0694	4.425	4.455		Li-Heparin	0.0408	4.12	52.1
r-Hirudin	0.0986	4.465	2.595		r-Hirudin	0.04465	3.795	61.5
