# Supplementary material for: Ex vivo anticoagulants affect human blood platelet biomechanics with implications for high-throughput functional mechanophenotyping
Source: Commun Biol. 2022 Jan 21;5:86. doi: 10.1038/s42003-021-02982-6 (PMC8782918; doi:10.1038/s42003-021-02982-6)
Supplement: Supplementary file 4 — Supplementary Data 1 [file 42003_2021_2982_MOESM4_ESM.zip › Source Data for Figures 1 through 7/Figure 3-Source Data Platelet deformation and PAC-1 binding.xlsx]

## Sheet: Figure 3a
Source data from RT-FDC for Donor 3 used as representative data set in Figure 3a Non-stimuated (resting platelets) in different ex vivo anti-coagulants
Donor 3								Donor 3
Single Platelet Deformation (non-stimuated/resting platelets)								PAC-1 binding on single platelets (PAC-1-FITC maximum intensity, crosstalk-corrected, A.U.) (non-stimuated/resting platelets)
ACD-A (Control)	Na-Citrate (Control)	K2-EDTA (Control)	Li-Heparin (Control)	r-Hirudin (Control)				ACD-A (Control)	Na-Citrate (Control)	K2-EDTA (Control)	Li-Heparin (Control)	r-Hirudin (Control)
0.158382	0.064433	0.034059	0.150364	0.054734				78.7811	62.5339	35.5568	209.039	180.249
0.211764	0.207282	0.021389	0.12477	0.024345				22.6663	77.6902	42.1494	40.7817	51.4178
0.207108	0.090101	0.034747	0.167012	0.236676				45.2261	46.1027	37.1349	47.8953	36.997
0.202845	0.230953	0.05485	0.105168	0.155827				59.2082	64.8373	52.9012	85.7571	48.0504
0.161529	0.133392	0.06022	0.031503	0.046557				39.5094	39.4639	24.3042	119.909	30.2313
0.193325	0.150677	0.059696	0.212473	0.157042				33.8039	94.0088	69.3062	137.981	414.326
0.189541	0.027856	0.068512	0.156659	0.072368				53.3241	23.2755	68.9349	75.5548	103.652
0.219928	0.077884	0.028526	0.082813	0.059279				60.1576	26.2298	40.285	39.5215	112.097
0.224312	0.091364	0.043784	0.081504	0.077056				71.5107	49.8799	36.9483	31.6652	57.7371
0.03805	0.159225	0.037449	0.102629	0.042813				57.2656	52.0751	14.5333	175.413	93.0201
0.075805	0.043499	0.026066	0.147647	0.070249				26.6645	83.314	44.5104	116.992	79.6488
0.226897	0.130673	0.04555	0.035894	0.035198				21.4081	28.6969	-0.143449	111.393	77.2048
0.06923	0.081503	0.0307	0.044664	0.013317				130.533	35.2526	17.432	77.6563	58.9671
0.176997	0.174959	0.077627	0.031498	0.027758				113.221	40.5051	14.6123	277.774	84.2359
0.169498	0.032285	0.086832	0.052641	0.094575				59.2907	136.406	17.6995	177.838	65.4612
0.161894	0.130255	0.030225	0.032059	0.038836				20.3101	69.0084	42.9267	352.539	374.416
0.130844	0.094212	0.032602	0.019271	0.062653				34.1497	66.2559	63.0961	115.437	101.5
0.050989	0.164375	0.025925	0.052394	0.07904				71.653	86.4622	15.8133	20.5568	122.989
0.228463	0.04666	0.02791	0.030528	0.078028				70.6271	53.1882	27.9769	66.2219	62.0637
0.243665	0.158393	0.034381	0.031545	0.120834				57.2831	84.3937	43.5366	68.8576	62.0637
0.23787	0.046631	0.064759	0.064142	0.025749				20.4689	47.5788	49.8922	121.256	46.6288
0.286273	0.069843	0.088339	0.02442	0.163938				27.0945	81.9949	38.0171	51.4525	105.247
0.298437	0.160646	0.032846	0.123187	0.025212				35.0084	161.959	13.3786	46.2898	36.7712
0.128083	0.102896	0.066175	0.202079	0.105816				75.9112	37.1043	14.5083	37.9856	171.571
0.053368	0.086254	0.029075	0.039989	0.166979				55.0073	82.1003	103.224	221.42	68.8149
0.133623	0.111376	0.030676	0.095916	0.232313				59.9769	36.9811	33.5628	100.139	33.0573
0.16731	0.119765	0.035326	0.164729	0.037751				75.8674	22.9555	-8.63886	209.046	98.6627
0.235985	0.03835	0.034827	0.223703	0.02129				22.2256	54.2111	48.26	74.0338	38.987
0.160406	0.049877	0.066872	0.051155	0.06763				70.6925	54.8533	60.3923	134.038	90.9843
0.236126	0.032367	0.063132	0.14836	0.178238				58.3823	31.5191	29.6625	62.136	31.9514
0.208616	0.064566	0.10819	0.038379	0.154858				46.1306	65.0219	17.527	45.3867	57.2454
0.25591	0.041911	0.045749	0.14756	0.079103				25.7567	72.824	65.3543	109.924	144.349
0.243184	0.076753	0.044999	0.086848	0.138553				41.6033	56.5569	14.7787	127.499	55.1476
0.204658	0.030107	0.105528	0.190892	0.06801				29.7862	28.4282	75.0145	53.2667	47.027
0.190836	0.116192	0.016934	0.060778	0.106791				57.6811	34.7522	31.6187	68.4025	53.9069
0.090113	0.141968	0.047201	0.200018	0.185427				35.7644	37.8234	19.3112	76.8221	87.2588
0.077127	0.112631	0.086436	0.08034	0.053919				51.1558	40.662	23.2303	60.4845	34.558
0.222923	0.040505	0.047673	0.076809	0.047452				41.6604	75.4864	13.8616	51.4217	168.029
0.146162	0.257521	0.024972	0.190877	0.039502				84.3902	87.0891	27.5705	74.2307	49.8259
0.176629	0.115344	0.032732	0.061569	0.258337				91.3726	22.0698	34.0103	147.924	32.6871
0.149043	0.140923	0.023735	0.017912	0.064296				43.1813	116.97	17.6404	95.2375	118.028
0.042004	0.130523	0.040588	0.120165	0.026244				67.8597	92.8748	17.0866	95.2853	166.041
0.089578	0.153883	0.073625	0.021839	0.209914				58.9387	55.7907	68.7259	114.973	130.468
0.180639	0.066736	0.021122	0.023199	0.118209				98.1015	64.4923	54.469	45.4034	44.4892
0.158351	0.046067	0.034113	0.026572	0.170322				30.9283	53.1827	44.4349	276.089	22.9401
0.247995	0.171923	0.026429	0.108795	0.127457				57.4218	34.8983	17.9375	241.673	43.4516
0.11762	0.116935	0.047514	0.159461	0.040796				29.6121	63.5529	69.8419	225.275	211.715
0.131628	0.114728	0.026295	0.144401	0.23685				62.888	48.4406	20.2017	87.8128	86.9134
0.185902	0.057192	0.075972	0.078048	0.128109				29.2828	80.9626	51.0111	143.289	129.72
0.133326	0.2003	0.024045	0.11278	0.144191				28.2137	51.4408	31.5392	204.466	95.2729
0.188737	0.141997	0.024974	0.112836	0.10736				63.4154	23.5303	38.3779	109.434	87.0817
0.144127	0.120629	0.023145	0.127801	0.189937				30.1152	33.0123	33.8813	34.0459	109.284
0.062503	0.162497	0.059882	0.023139	0.224596				58.2516	57.9583	18.8203	94.0545	47.0392
0.183989	0.062059	0.068205	0.113618	0.143693				80.7378	64.7318	69.7619	96.2146	52.6073
0.176852	0.279232	0.057208	0.188022	0.068057				34.6006	23.3288	25.8001	80.5423	61.2184
0.20306	0.04031	0.057759	0.149072	0.041912				91.0482	60.3678	44.9531	168.607	47.4886
0.219387	0.107756	0.057698	0.027044	0.188242				34.719	60.3678	13.9409	275.559	98.783
0.320833	0.049597	0.042167	0.01936	0.253437				66.0704	64.1171	16.4738	141.573	25.5365
0.08403	0.046022	0.036611	0.115729	0.03623				51.5627	74.9945	24.6362	49.8962	95.9427
0.195034	0.103585	0.114515	0.110169	0.131743				63.3052	41.6479	20.6527	64.3759	59.557
0.173127	0.048671	0.049499	0.050057	0.16097				63.8085	32.6527	40.1465	276.523	119.256
0.21706	0.041928	0.024685	0.041941	0.182193				85.8129	67.06	75.9674	365.715	32.9002
0.126969	0.022606	0.051792	0.049277	0.065447				34.4069	35.2159	36.9207	21.8924	88.6813
0.178381	0.146355	0.018058	0.073981	0.101606				36.8905	82.6045	53.8591	105.297	71.8105
0.261992	0.036675	0.063009	0.024693	0.156138				25.5791	29.9832	38.1206	104.937	46.832
0.205392	0.028436	0.039562	0.036597	0.096391				26.6986	74.7629	6.88506	93.7752	60.5232
0.132402	0.145513	0.054842	0.049705	0.157122				73.3736	56.5548	38.3559	47.0955	168.661
0.314262	0.222828	0.046882	0.073333	0.084998				57.4898	69.6743	17.4871	124.067	110.339
0.194643	0.171234	0.072672	0.036426	0.03121				13.6921	81.3734	31.9947	113.583	47.3907
0.159541	0.159129	0.114858	0.029394	0.07497				40.0865	81.4987	55.5633	84.9178	46.8526
0.04434	0.064713	0.144115	0.125174	0.055295				74.1483	66.5992	36.5432	60.8956	32.9092
0.208238	0.162745	0.032194	0.118785	0.105509				20.5212	81.4918	6.81124	99.1507	54.8535
0.045732	0.141044	0.041707	0.068154	0.080785				59.0479	31.2549	47.874	225.029	97.7273
0.275072	0.160885	0.067993	0.085439	0.088822				22.9382	26.7304	33.031	68.1851	22.9224
0.1186	0.025036	0.034569	0.033449	0.111028				33.4354	99.6864	22.364	158.458	41.1785
0.218476	0.063824	0.099301	0.035344	0.162996				61.5469	70.6337	21.8448	238.732	101.897
0.052856	0.184605	0.15564	0.022744	0.173055				108.289	76.378	43.8891	288.21	21.6975
0.299367	0.138672	0.037112	0.045556	0.222768				44.2806	70.6879	29.6093	95.4988	30.7704
0.215189	0.202027	0.050768	0.051413	0.056992				108.19	24.2445	37.5875	105.891	231.718
0.109728	0.12501	0.037551	0.113737	0.040401				41.2312	75.733	15.8763	101.851	99.916
0.142514	0.171356	0.03205	0.150275	0.121733				41.9178	65.6457	15.1825	87.3402	68.5917
0.140625	0.298686	0.062473	0.031648	0.050675				29.4258	45.9389	43.9883	59.309	80.9695
0.082518	0.283597	0.031829	0.110336	0.084195				52.4636	51.1365	38.1971	45.552	77.2891
0.138662	0.18785	0.017081	0.025648	0.045465				47.3541	53.571	92.9239	185.585	21.1593
0.219139	0.217598	0.051509	0.124736	0.149397				45.4529	84.9007	69.6233	47.1097	9.8393
0.086518	0.143393	0.062356	0.069938	0.092408				88.1202	29.0362	72.5435	161.497	33.7771
0.10085	0.140765	0.027246	0.038521	0.092256				23.6281	26.7631	48.5252	130.907	-6.41964
0.244754	0.055373	0.037372	0.119602	0.155906				70.7959	22.5544	28.8121	41.8153	98.1336
0.280365	0.102868	0.021578	0.033161	0.140431				57.1425	55.5739	61.3808	409.745	71.5247
0.151341	0.077446	0.039356	0.093093	0.022905				62.1705	94.2515	13.5766	63.1667	89.873
0.097112	0.232934	0.05825	0.016466	0.204592				38.6405	112.294	16.1503	89.7278	28.6726
0.227174	0.119451	0.022044	0.245644	0.147107				-8.52572	71.5281	5.30486	59.4681	73.4286
0.065649	0.10044	0.039516	0.034485	0.204917				14.5544	54.7334	31.9158	71.1999	53.195
0.099742	0.051334	0.043641	0.211643	0.087982				65.6094	70.0708	17.9561	77.2558	83.2746
0.285473	0.075399	0.034498	0.043263	0.032308				105.365	43.9642	8.16672	269.342	72.8937
0.169761	0.201888	0.023327	0.119279	0.028919				10.2783	85.418	34.1148	129.309	82.9162
0.185343	0.133686	0.034057	0.032437	0.195266				44.4523	85.2733	33.1126	22.2397	53.8653
0.168392	0.108271	0.053603	0.075697	0.12605				40.232	109.515	26.0619	50.7221	65.9235
0.175626	0.24789	0.03119	0.113935	0.035023				85.7221	73.3925	28.2824	161.145	108.956
0.260455	0.095183	0.050207	0.031246	0.148067				10.4418	81.6462	57.854	38.265	58.5145
0.160374	0.136565	0.049019	0.015293	0.080225				26.8377	34.9864	13.9238	92.2986	245.29
0.183535	0.195052	0.035024	0.035716	0.143813				61.2946	27.2389	10.8013	500.729	38.8311
0.300844	0.230304	0.036171	0.080692	0.046684				60.2065	79.702	33.9002	107.929	131.865
0.078699	0.134863	0.050995	0.121973	0.082793				54.0543	71.1148	42.2403	59.1724	327.97
0.138992	0.064055	0.035924	0.184973	0.276221				55.4638	56.232	21.0383	45.4667	75.3417
0.102983	0.089031	0.016128	0.125197	0.127341				49.5008	31.9011	51.2699	33.2994	74.8621
0.134023	0.109574	0.062463	0.064366	0.084046				49.6935	28.6068	86.8071	122.402	73.1383
0.219059	0.036471	0.070352	0.04301	0.203804				38.2962	129.467	24.6901	128.482	76.7239
0.199744	0.079072	0.049132	0.101536	0.160977				30.1062	51.4809	-6.43718	166.594	122.975
0.245537	0.131631	0.071686	0.069493	0.180087				26.2154	42.5806	37.8345	108.182	56.6231
0.113423	0.049216	0.095407	0.039793	0.026123				64.9826	40.4271	3.92805	91.6831	56.324
0.043845	0.098143	0.028601	0.055897	0.12596				38.9774	24.3808	56.1106	159.774	78.3048
0.095815	0.038441	0.099964	0.136318	0.03967				43.284	48.655	48.3972	371.127	86.6571
0.202472	0.014774	0.028818	0.041231	0.197396				62.2227	123.711	31.4247	25.595	82.007
0.151988	0.036908	0.034628	0.100649	0.206893				54.8673	59.9179	19.2679	112.733	48.8723
0.158367	0.146177	0.027419	0.117911	0.098265				105.243	36.0408	73.23	63.2775	353.15
0.116876	0.158841	0.059274	0.108255	0.141062				53.7989	49.9305	57.9423	152.688	47.4741
0.261926	0.044952	0.032193	0.044057	0.171011				31.0351	49.0597	8.41341	245.946	139.183
0.199744	0.110706	0.029013	0.033286	0.070102				26.1428	70.7001	47.3862	302.088	85.9012
0.263346	0.166367	0.040686	0.21052	0.029868				20.6006	50.8444	28.2323	95.5634	86.9836
0.026287	0.062684	0.031626	0.064932	0.051912				34.8753	30.3738	12.3573	227.888	65.9311
0.106857	0.205717	0.023759	0.028093	0.170552				142.582	25.5575	48.9599	160.404	83.899
0.189944	0.070728	0.096329	0.053854	0.018101				63.1027	33.0626	20.8461	99.6598	400.58
0.13165	0.041045	0.100091	0.079187	0.104768				55.7853	18.9869	57.6468	103.985	102.717
0.162826	0.088031	0.049742	0.031721	0.174478				44.5754	69.1619	-10.6324	191.863	22.1131
0.251153	0.035196	0.026701	0.157443	0.047031				5.46482	40.5934	18.5676	60.0251	35.6091
0.09655	0.165034	0.044455	0.032539	0.101862				58.8343	83.2957	2.27883	112.398	136.292
0.22617	0.100914	0.049268	0.107716	0.088978				33.8995	88.1872	13.8172	97.5082	81.1883
0.124063	0.075388	0.021356	0.072574	0.113347				62.8674	53.4432	23.4313	98.8905	138.706
0.273368	0.058293	0.067323	0.097431	0.229352				39.5788	59.2023	55.5121	84.8446	40.671
0.26611	0.242456	0.023183	0.104346	0.104431				54.2552	93.0718	88.0942	56.2841	131.43
0.090209	0.136254	0.029274	0.045527	0.059798				5.51817	76.1997	26.2904	291.654	80.177
0.117462	0.161031	0.041602	0.019434	0.057314				42.196	120.772	55.329	136.593	110.198
0.359698	0.113232	0.065043	0.119985	0.104469				32.6401	40.1071	32.2798	77.1003	46.4461
0.117711	0.162736	0.042754	0.122949	0.084803				29.0466	24.5572	31.2645	59.6706	59.6863
0.215614	0.098663	0.038227	0.027461	0.044439				18.5924	81.853	25.2216	50.665	246.314
0.065502	0.075036	0.010616	0.022905	0.041305				27.5974	67.1204	24.1989	198.448	91.8526
0.117359	0.173597	0.060978	0.025083	0.023275				53.5974	34.8147	14.9967	61.7526	15.7778
0.14576	0.128336	0.028154	0.057917	0.195542				136.24	44.6178	33.1069	260.869	32.595
0.13994	0.157844	0.022259	0.015511	0.073091				32.6324	73.9989	88.297	111.737	64.0808
0.056507	0.115714	0.03843	0.124134	0.095218				44.6872	147.601	58.8414	87.3176	34.1711
0.170171	0.046192	0.030617	0.088066	0.050795				14.2852	50.6302	32.6248	61.1651	128.078
0.08941	0.066412	0.01916	0.166783	0.158325				37.8674	41.8847	24.3974	95.7795	73.2983
0.112294	0.050968	0.034424	0.05712	0.155988				47.0818	63.2418	36.4737	85.0969	166.007
0.121179	0.111945	0.058227	0.128241	0.177711				30.0152	41.7527	27.0881	97.1593	38.9953
0.241719	0.139807	0.034258	0.144413	0.039989				29.2118	141.846	27.4851	66.1676	44.8728
0.077009	0.095593	0.033951	0.059716	0.026683				92.4269	47.7499	9.91036	96.5228	42.566
0.182798	0.080116	0.053202	0.04107	0.068547				38.1542	51.9829	44.4882	55.2747	167.939
0.157087	0.214519	0.035142	0.13628	0.19416				123.961	84.0749	20.2288	97.4211	102.321
0.065238	0.22984	0.049247	0.156646	0.095616				30.4049	21.7034	18.3977	75.2132	88.7571
0.148076	0.201025	0.091348	0.03666	0.131324				60.013	56.2733	39.8286	136.475	260.838
0.159188	0.067447	0.034541	0.033719	0.179274				73.6115	58.2075	44.0654	136.475	57.9785
0.103849	0.207224	0.040678	0.20009	0.030158				79.0956	20.7131	19.4771	80.7844	33.9906
0.22065	0.133448	0.039458	0.035007	0.128413				24.5974	38.6608	19.0276	42.7991	60.5564
0.109217	0.046604	0.032564	0.096785	0.129095				48.7699	45.3087	63.0576	208.858	79.603
0.044163	0.082231	0.023946	0.021813	0.153879				45.7844	61.9145	53.2473	284.5	86.1692
0.236933	0.118547	0.035068	0.043513	0.063041				30.8041	44.4919	35.6748	87.9619	68.1623
0.074171	0.022058	0.034135	0.134714	0.128425				49.5343	67.1109	72.7131	179.727	27.7065
0.235932	0.156134	0.03444	0.08393	0.193338				16.8247	100.644	38.9167	163.149	54.8608
0.111616	0.106395	0.054217	0.0938	0.105602				-5.34921	59.2453	20.7052	79.7127	129.651
0.182356	0.0604	0.039851	0.057023	0.113907				28.9941	83.5305	88.0444	103.396	26.3409
0.041988	0.060074	0.025392	0.022595	0.196021				188.898	70.6153	54.8482	79.8426	83.7767
0.168923	0.064527	0.056361	0.041371	0.043648				1.80637	46.6808	22.9662	187.732	44.5631
0.227934	0.051299	0.041229	0.032381	0.13533				88.7138	56.0734	53.9208	337.22	54.2262
0.119949	0.249905	0.023784	0.104454	0.08249				75.0542	46.0364	38.9694	194.736	112.658
0.148174	0.052577	0.152985	0.053802	0.066483				62.4001	62.4361	51.7606	56.3268	100.565
0.176695	0.10983	0.065014	0.04039	0.056964				12.1992	59.6068	-3.47997	50.1824	99.2723
0.127679	0.163852	0.036677	0.079617	0.076777				-14.6249	80.2968	5.11449	98.7394	30.8998
0.292694	0.079107	0.061568	0.053814	0.13864				62.638	62.083	33.0367	130.683	42.3572
0.188844	0.04039	0.069584	0.020396	0.080783				37.8206	46.366	15.2927	176.516	55.5041
0.172677	0.038764	0.039153	0.209654	0.14254				64.4747	170.758	25.0045	29.1932	28.0508
0.214771	0.13513	0.057283	0.021416	0.016003				56.8149	63.3087	85.8573	89.3725	112.196
0.148475	0.120738	0.040525	0.099577	0.094422				48.9614	77.1306	23.2589	43.1324	218.773
0.064652	0.039423	0.058457	0.203449	0.050358				14.7946	82.7819	77.47	65.1895	68.3966
0.300287	0.111199	0.08453	0.081126	0.117799				49.7298	107.75	57.6255	162.699	96.6449
0.151157	0.038432	0.037412	0.032457	0.049768				22.9635	60.8893	14.8342	113.543	151.59
0.228109	0.074405	0.031866	0.026253	0.043185				15.8019	48.1993	26.0184	62.5085	171.539
0.166527	0.050956	0.033054	0.023901	0.052409				25.9662	33.556	86.869	182.731	99.4885
0.205763	0.093313	0.048885	0.044073	0.082493				50.6228	60.5368	28.7486	20.6022	61.0392
0.043429	0.142792	0.036351	0.038691	0.173687				15.2838	35.085	5.74818	181.255	48.4088
0.136719	0.065401	0.033123	0.084674	0.037096				59.1899	90.1885	-2.69524	48.3893	202.845
0.315241	0.114246	0.02067	0.044511	0.070897				46.253	67.8475	55.0085	75.225	72.4974
0.231936	0.032978	0.067871	0.023003	0.164753				45.2978	55.4707	79.1999	79.2911	70.5833
0.039868	0.091291	0.047451	0.117219	0.021677				66.4609	50.3644	26.7568	179.413	104.376
0.028309	0.0441	0.021195	0.026473	0.089761				71.4774	62.1793	24.0987	179.413	89.7634
0.177729	0.249003	0.063592	0.136719	0.043165				78.5702	107.23	71.1549	123.332	187.195
0.065218	0.185389	0.053826	0.153377	0.048504				13.6467	51.911	33.5355	129.34	58.8983
0.152565	0.035273	0.02779	0.092039	0.128549				40.9667	49.2416	43.0284	115.374	37.9287
0.202313	0.052983	0.032635	0.147151	0.036667				46.839	39.3601	49.2537	89.496	56.8572
0.142806	0.161209	0.158713	0.070754	0.113697				58.1501	46.5498	47.8993	70.5742	108.703
0.194152	0.090189	0.047558	0.161216	0.09687				14.9992	79.7133	23.707	88.3256	75.7546
0.183793	0.04618	0.018522	0.184016	0.082212				49.4743	56.3889	36.2686	140.643	72.0446
0.123538	0.050294	0.044328	0.048989	0.118268				56.5639	91.2972	13.5406	79.5011	57.9767
0.188543	0.146459	0.043559	0.077746	0.106183				35.1248	44.6303	51.2811	203.39	28.6197
0.25883	0.068803	0.029037	0.031105	0.056357				62.3873	93.4031	35.525	98.0375	70.2392
0.266962	0.067998	0.084735	0.13494	0.221862				37.6411	35.5334	15.0459	104.299	16.4829
0.097404	0.046939	0.059492	0.192418	0.080496				51.6649	17.9494	59.1968	42.0751	33.5561
0.033388	0.038167	0.027956	0.051175	0.131283				46.6485	78.5214	41.1901	116.294	35.481
0.234555	0.037719	0.037643	0.131564	0.04053				90.4805	52.1176	41.4218	68.331	50.0469
0.36875	0.210858	0.067267	0.030648	0.180913				45.1494	64.7475	2.01	74.5273	106.195
0.249969	0.168684	0.062352	0.077671	0.079163				65.5729	82.9279	86.2425	90.1215	90.8526
0.041599	0.22377	0.020665	0.19598	0.063597				1.20447	67.8308	41.1528	196.136	96.4693
0.183263	0.09423	0.028199	0.027853	0.041412				65.9665	67.6039	58.5989	153.955	53.9243
0.110643	0.065519	0.037906	0.172458	0.063836				79.0496	65.372	31.653	48.8152	69.6095
0.206584	0.118231	0.032888	0.120458	0.057368				71.7888	65.639	58.8243	81.6936	307.908
0.226575	0.028869	0.054098	0.0231	0.194785				13.6415	33.7801	55.782	99.6574	65.0022
0.268081	0.032391	0.064466	0.163539	0.051357				85.9694	80.4444	55.4412	336.092	191.358
0.295771	0.042137	0.038914	0.062159	0.062968				92.6267	17.9329	29.2986	415.179	102.976
0.042228	0.090875	0.024893	0.058893	0.035545				32.9436	87.62	46.4058	42.6226	310.332
0.316773	0.033172	0.115263	0.211558	0.106464				93.5879	9.19074	19.6409	90.3364	49.54
0.234753	0.043179	0.043529	0.230776	0.159381				27.646	34.4307	15.3797	40.0981	95.2138
0.214859	0.049428	0.042667	0.085318	0.116264				25.8495	60.734	85.3739	94.2812	30.1824
0.092876	0.043155	0.055435	0.019287	0.08057				55.8533	94.0462	59.9804	73.5047	152.609
0.044419	0.141546	0.057388	0.071933	0.106243				47.5047	52.449	22.8607	148.219	55.6025
0.092544	0.052871	0.087769	0.022431	0.070551				135.451	100.2	75.8953	157.287	40.3094
0.089532	0.133737	0.03493	0.039612	0.051635				21.4242	62.3818	7.1643	229.142	111.268
0.243546	0.093138	0.052596	0.037061	0.111263				42.8467	60.54	14.9558	175.984	213.485
0.197434	0.034778	0.042013	0.024112	0.149329				115.279	40.519	63.0539	203.029	30.3265
0.078186	0.1228	0.043115	0.089735	0.095167				105.632	61.5582	53.7384	95.5407	85.148
0.253719	0.116744	0.023286	0.093978	0.076736				51.1273	92.2875	-6.191	100.012	121.789
0.076706	0.14217	0.024362	0.035732	0.022394				16.4527	30.7865	70.635	205.369	70.7478
0.101387	0.257102	0.061693	0.136237	0.029856				7.1173	43.4815	46.5608	93.6489	102.611
0.094257	0.102427	0.033983	0.073305	0.01761				16.6044	105.943	56.4647	90.6872	33.4143
0.143859	0.268002	0.032243	0.025504	0.071959				22.7212	25.6048	27.4037	52.5538	43.2504
0.036924	0.175082	0.044982	0.094449	0.199835				71.7852	127.69	97.3992	54.4355	54.7429
0.112598	0.192953	0.046109	0.138738	0.043697				61.5645	74.3316	-2.3183	70.7955	135.535
0.251149	0.09678	0.145526	0.18676	0.017886				41.9845	78.2956	67.2011	143.383	25.5045
0.148159	0.165845	0.027904	0.157769	0.02151				47.1311	43.7882	-0.901072	109.42	113.02
0.221191	0.165477	0.078691	0.09708	0.126406				66.8782	45.537	27.6925	85.8583	88.0186
0.119186	0.170649	0.038606	0.105106	0.197841				52.1612	67.9889	21.0758	55.7678	87.4893
0.243811	0.080217	0.036148	0.123197	0.072156				75.8425	64.9015	17.4937	73.0888	87.5244
0.084794	0.139905	0.035965	0.128441	0.156231				97.6885	82.3417	26.8158	181.819	59.2412
0.084368	0.121496	0.054161	0.06231	0.015453				134.188	75.1524	4.39162	87.6407	34.5534
0.243205	0.173882	0.018301	0.12141	0.041765				18.2183	38.287	2.96403	61.5653	54.7021
0.256696	0.287372	0.021241	0.164366	0.094595				53.91	85.7426	13.7852	46.3628	338.461
0.125104	0.086803	0.055053	0.055024	0.139062				15.8798	78.7268	17.9903	115.837	84.2642
0.249823	0.129128	0.045265	0.04205	0.024325				118.545	38.2452	77.3728	101.625	29.4712
0.281916	0.069831	0.018384	0.058328	0.105065				21.8772	86.4099	92.1102	184.199	55.6094
0.321322	0.134987	0.038792	0.063693	0.093819				100.206	30.0948	76.2244	53.6277	212.874
0.208534	0.052718	0.038232	0.122125	0.058366				65.1044	56.3472	32.5677	103.394	40.6277
0.263448	0.188166	0.034542	0.090108	0.078468				40.0938	13.1395	86.3259	68.2279	36.4549
0.2337	0.165399	0.040705	0.021355	0.069168				25.1527	60.2254	65.1629	161.778	72.8999
0.189167	0.146635	0.02228	0.031621	0.160889				77.7815	51.5243	23.5266	225.861	97.3647
0.19487	0.112686	0.0423	0.031332	0.136253				33.1102	33.3883	-0.118321	409.083	97.3647
0.154587	0.182595	0.07262	0.111857	0.166372				106.348	41.1674	41.5732	90.9991	145.441
0.218911	0.101298	0.018961	0.050684	0.053022				22.5344	55.904	105.429	99.9709	165.63
0.217263	0.062485	0.02633	0.028784	0.032147				70.4026	43.1486	45.6939	111.485	86.1472
0.218344	0.076222	0.018947	0.185664	0.168064				12.8793	108.899	64.2784	137.914	42.1468
0.241378	0.17043	0.02262	0.077368	0.14618				105.403	98.0324	76.6838	87.3674	73.9722
0.248605	0.200645	0.06369	0.053785	0.167893				63.9348	69.7829	20.0712	62.483	143.653
0.085942	0.150238	0.023324	0.037286	0.143784				20.0662	53.5019	49.6297	100.286	99.4423
0.175668	0.150203	0.03204	0.088523	0.177577				78.6109	38.6639	28.2638	324.23	252.345
0.024933	0.039308	0.053915	0.050106	0.220882				96.7491	60.8386	55.3512	111.227	113.209
0.061907	0.081331	0.085263	0.17049	0.084449				33.0319	23.1456	45.2969	170.916	93.1349
0.239121	0.021899	0.026174	0.031007	0.089398				50.7901	61.8815	66.53	57.8115	95.9507
0.182982	0.066371	0.113046	0.229938	0.036443				32.0815	86.2037	68.0458	90.5397	128.635
0.189293	0.22839	0.023035	0.037241	0.083645				20.8805	50.6933	61.5057	81.148	59.1188
0.173663	0.232485	0.022202	0.189038	0.143784				45.265	43.8516	27.445	59.1986	296.809
0.160614	0.085751	0.023957	0.041562	0.024624				39.814	83.9841	66.9174	40.9151	137.327
0.071945	0.129419	0.036258	0.04089	0.133515				11.0326	63.953	18.877	71.3067	52.9197
0.188305	0.21741	0.022375	0.107659	0.02703				69.6241	58.3869	52.4596	44.1528	64.2248
0.132722	0.043468	0.024188	0.132614	0.033172				50.0226	74.7238	86.2209	123.436	59.3342
0.204067	0.228044	0.023112	0.24987	0.156631				29.8198	30.3641	60.9732	51.2438	234.95
0.171813	0.043616	0.055755	0.070535	0.136625				43.49	42.8866	46.2996	97.043	83.6139
0.061215	0.101904	0.025081	0.158734	0.172062				44.4178	43.9004	34.38	130.646	100.15
0.167878	0.078977	0.038757	0.018957	0.132199				61.6577	38.5013	52.5894	262.075	62.8733
0.159031	0.041999	0.019166	0.168341	0.048593				50.5195	19.7453	85.6885	78.1457	100.022
0.139462	0.061608	0.131882	0.031218	0.094601				78.8613	84.3434	18.0789	594.57	86.4601
0.047864	0.039784	0.030091	0.098196	0.023608				78.899	63.8269	26.5241	30.8035	86.3707
0.211273	0.15094	0.034907	0.028821	0.025543				19.2243	111.904	64.077	127.158	86.3707
0.134567	0.215626	0.016342	0.033255	0.145165				19.6961	85.7245	59.7082	95.2953	85.6188
0.201242	0.111953	0.035656	0.103386	0.036517				60.9147	26.921	20.6785	117.709	61.0148
0.212867	0.274102	0.028006	0.025075	0.081711				47.6521	54.5917	30.7241	98.1724	49.4723
0.033106	0.183881	0.035596	0.127671	0.15937				73.314	19.5439	46.0821	65.5293	95.865
0.118762	0.087271	0.081654	0.070147	0.135666				22.4472	112.857	56.5655	48.0192	27.4952
0.187346	0.050561	0.024333	0.106216	0.128412				48.3308	48.1062	20.597	32.4298	58.9759
0.131446	0.048203	0.035413	0.044804	0.200783				58.8192	49.1003	6.56914	62.2456	93.0408
0.312617	0.122062	0.020965	0.144866	0.058218				34.5051	38.6267	51.6327	45.4289	78.2243
0.126185	0.06425	0.05443	0.10102	0.048546				61.4211	43.19	16.1231	37.1449	73.8712
0.26866	0.02632	0.024046	0.017827	0.169078				53.868	69.7218	36.2846	116.126	53.9337
0.071156	0.110156	0.074028	0.029825	0.160756				52.7205	90.5928	8.82292	168.839	44.0931
0.158074	0.07854	0.022552	0.02645	0.04163				44.3708	68.5349	27.5351	75.4741	96.1022
0.019663	0.147207	0.04419	0.106266	0.23403				44.3708	58.7392	18.2121	77.1023	82.1707
0.206902	0.080412	0.039911	0.05364	0.202801				10.5318	71.7128	31.4668	28.5748	54.9934
0.083699	0.072838	0.010154	0.058301	0.219298				7.52504	39.299	72.0879	143.329	60.8706
0.139751	0.103546	0.016719	0.049914	0.106182				98.8703	54.739	79.8828	107.168	51.7764
0.161855	0.061307	0.034053	0.173735	0.119373				46.5214	75.3121	32.5851	58.424	57.8083
0.091097	0.224927	0.020243	0.094279	0.162542				77.3643	110.88	17.6209	79.0822	96.1429
0.200058	0.113484	0.062017	0.096957	0.244018				31.7405	61.0825	55.27	147.265	57.0918
0.120683	0.145299	0.071292	0.040655	0.194486				21.5329	67.2369	77.3722	209.649	90.0551
0.314248	0.175635	0.020038	0.125359	0.16317				26.4338	38.0242	44.7728	98.112	79.9076
0.175187	0.05994	0.027286	0.101393	0.109693				6.83622	23.883	17.6966	54.1363	26.7558
0.205336	0.104881	0.055417	0.10283	0.114351				67.9023	43.7019	27.5955	116.64	52.1745
0.17282	0.036259	0.059285	0.053162	0.107674				66.6729	61.4317	55.2473	80.5841	40.2569
0.256774	0.246412	0.026139	0.074603	0.070307				29.7617	6.74251	84.2195	355.605	387.686
0.087998	0.096439	0.034764	0.093921	0.131641				45.989	72.6016	34.8282	120.938	59.6641
0.135984	0.042653	0.020921	0.052104	0.099229				59.0259	48.9431	11.279	167.417	120.391
0.291816	0.10714	0.021844	0.105272	0.100608				73.756	60.1797	12.7237	149.394	69.3916
0.074705	0.092257	0.032694	0.113674	0.078021				56.5712	69.2501	27.1937	66.3716	48.9903
0.217211	0.137872	0.033933	0.029434	0.034133				68.6538	26.0912	22.5523	99.0887	85.6547
0.237153	0.137552	0.044391	0.037975	0.137545				22.6244	46.2151	54.7515	227.334	24.5136
0.103151	0.031266	0.029853	0.051039	0.102348				32.9397	51.8757	56.4671	109.866	247.845
0.205952	0.15938	0.072746	0.101659	0.02269				82.3694	52.1012	64.0265	248.779	144.599
0.225063	0.15429	0.071568	0.056929	0.01581				82.3694	28.8221	-1.01425	142.068	329.563
0.262724	0.039173	0.125077	0.040401	0.151718				98.4135	64.4383	32.6729	136.304	34.746
0.174704	0.108654	0.024538	0.121354	0.191381				27.5387	64.4863	59.0132	119.314	51.1762
0.257453	0.136485	0.058981	0.122796	0.147433				28.8788	43.7108	27.0831	55.6274	57.588
0.269898	0.214354	0.027507	0.182039	0.094021				37.6514	89.2743	47.3153	258.188	59.3237
0.075299	0.03688	0.030932	0.061256	0.102734				57.5811	71.4425	32.7194	185.265	53.1353
0.237749	0.098127	0.030964	0.041175	0.233203				12.8562	124.674	26.3055	138.079	98.3851
0.145544	0.092911	0.044288	0.157705	0.015301				109.32	28.1964	19.5264	99.8969	136.935
0.2344	0.084317	0.030753	0.085897	0.035684				49.6302	167.856	32.2068	90.7915	98.3631
0.151629	0.081429	0.034341	0.033481	0.141749				46.5562	70.4101	9.60846	53.6326	46.0982
0.03129	0.023411	0.030025	0.059214	0.120527				58.6064	79.4566	47.4801	74.6456	77.0217
0.116076	0.120573	0.031512	0.126217	0.157023				72.971	37.0292	10.193	35.4257	26.9851
0.166376	0.092482	0.166372	0.180315	0.167771				66.079	77.7309	26.1532	79.6095	33.3994
0.173684	0.205335	0.049017	0.030762	0.065874				38.8991	59.1184	94.608	145.979	78.6245
0.172739	0.040865	0.017558	0.101889	0.071443				63.1724	38.4487	48.5476	81.9874	56.4268
0.219516	0.146302	0.066004	0.035196	0.137736				55.424	41.1436	48.7171	62.2548	46.6537
0.151586	0.212422	0.041914	0.032851	0.022918				62.9168	87.1459	50.1821	209.813	120.521
0.285049	0.095	0.019792	0.058162	0.111635				55.4921	54.7431	47.4684	68.0796	73.9154
0.218818	0.02848	0.026665	0.064061	0.045955				81.7762	120.087	15.8861	35.692	31.9281
0.066135	0.185598	0.024726	0.094425	0.129955				105.919	63.5202	26.6327	134.29	34.2488
0.223217	0.042198	0.023851	0.036376	0.095871				37.4123	77.7301	23.1653	278.001	84.4299
0.215098	0.114271	0.024328	0.022712	0.154313				6.17802	192.231	36.1628	161.348	63.9862
0.109535	0.074611	0.04262	0.113206	0.107384				77.7979	83.5873	51.744	89.2829	118.2
0.06129	0.148069	0.035131	0.03589	0.068671				36.4149	119.515	4.64646	206.048	34.6527
0.130623	0.040234	0.059396	0.032944	0.104575				31.422	34.8973	27.2987	112.927	32.3362
0.210374	0.259891	0.046096	0.025267	0.044885				43.5487	40.9176	67.4502	112.927	135.261
0.244316	0.023415	0.022606	0.113649	0.091301				31.2301	64.8753	23.3596	69.8355	110.84
0.046588	0.096111	0.024939	0.091302	0.062909				39.0834	66.0805	48.2912	49.685	91.8608
0.114009	0.093842	0.041003	0.065173	0.140954				65.2002	20.4805	7.07658	173.712	34.3997
0.148272	0.049554	0.027381	0.149713	0.039331				57.9101	44.2344	50.027	70.7107	34.7939
0.203666	0.048646	0.034125	0.080194	0.02887				31.5537	70.8894	25.5098	70.7107	87.8275
0.310916	0.014395	0.026954	0.250987	0.034492				32.8689	59.1006	37.82	296.135	109.452
0.1011	0.032097	0.081465	0.058557	0.183787				230.723	84.3138	42.7345	398.477	90.6076
0.149198	0.125901	0.052771	0.138938	0.029175				24.0989	59.3299	77.0447	104.406	44.0563
0.031313	0.099274	0.023803	0.11374	0.023546				59.7661	35.1832	53.6942	85.8844	141.278
0.251262	0.064265	0.054887	0.142724	0.026732				28.7937	42.4575	60.882	86.0837	38.4261
0.099298	0.034444	0.117837	0.044688	0.198873				47.6388	52.8037	46.1204	43.3323	48.246
0.186121	0.042672	0.044839	0.030872	0.237044				36.4145	130.771	47.473	66.4827	44.7376
0.123895	0.248819	0.029125	0.062852	0.053812				53.1395	84.3168	21.6163	59.5756	79.5215
0.038952	0.198156	0.057332	0.044403	0.068329				36.3471	20.8735	-5.35618	79.4347	28.3084
0.106421	0.168324	0.032461	0.027456	0.191282				69.4236	83.2787	65.6388	64.9615	42.1639
0.062999	0.099917	0.051575	0.095276	0.036053				49.4065	38.2147	43.271	50.0674	433.524
0.259403	0.036259	0.030204	0.031178	0.043815				32.4202	58.8416	15.0591	180.471	68.9132
0.253719	0.036542	0.109887	0.107432	0.120471				36.6592	179.909	31.4043	104.194	28.4568
0.199845	0.039886	0.021266	0.048071	0.172422				60.4475	101.034	29.5039	131.939	69.7678
0.038058	0.176892	0.024856	0.036841	0.227607				77.3716	90.2218	39.6833	93.503	56.121
0.166066	0.087116	0.069656	0.049028	0.133093				59.0699	109.774	30.8384	26.716	62.6394
0.215155	0.040014	0.062308	0.099577	0.051901				36.0916	41.3824	60.8032	79.9567	146.637
0.047814	0.033707	0.059249	0.034554	0.096301				75.0754	124.109	41.2381	253.05	82.1794
0.249308	0.183484	0.038282	0.160373	0.038956				50.8445	121.979	46.5752	212.686	38.0036
0.172785	0.062197	0.049587	0.047378	0.113728				57.5193	52.0606	55.319	94.899	75.5337
0.185725	0.019258	0.108599	0.020464	0.042695				34.9255	78.6858	33.0903	134.887	154.536
0.252919	0.132991	0.027203	0.028323	0.049128				39.285	47.0108	89.7879	96.7155	50.9187
0.180472	0.027917	0.04859	0.015215	0.03075				85.3591	49.1264	58.7182	121.886	33.9607
0.167628	0.024155	0.139428	0.064706	0.053408				20.314	63.2717	-12.6275	79.5479	238.341
0.141273	0.116864	0.030328	0.154469	0.067265				30.6796	96.4654	12.8825	93.3369	93.1337
0.134752	0.217299	0.029391	0.12615	0.047203				24.0534	28.74	35.7701	152.179	99.8805
0.043602	0.036001	0.017845	0.117777	0.050964				42.0799	58.3099	111.47	3.40686	80.3485
0.218458	0.245898	0.172561	0.180047	0.070299				44.1975	112.519	26.8385	56.4242	38.0681
0.065774	0.056003	0.044185	0.054773	0.10778				36.0847	44.4246	38.6298	71.6164	116.336
0.043557	0.039349	0.028318	0.045901	0.155574				56.7381	48.1863	-12.7393	76.5355	54.9574
0.129642	0.116645	0.029472	0.063596	0.146637				54.7943	109.267	26.6169	51.4184	68.5171
0.196373	0.09406	0.134254	0.090389	0.075215				41.1673	33.3632	-6.07035	112.624	100.272
0.168539	0.066408	0.035456	0.052162	0.07738				52.2539	75.8287	36.8214	115.636	175.544
0.16355	0.086575	0.050027	0.118607	0.127406				28.9178	33.4453	28.5098	73.5538	2.23596
0.252278	0.097294	0.015504	0.06911	0.039494				32.4387	58.9868	16.1151	129.95	162.383
0.12489	0.129165	0.130658	0.052883	0.027741				57.0359	40.1704	33.1598	127.591	32.5128
0.088396	0.083986	0.019701	0.128847	0.128863				19.6067	48.5473	91.6255	77.3767	63.5373
0.173146	0.071806	0.029908	0.030232	0.096039				43.6315	86.101	39.2502	366.894	21.8355
0.137291	0.0374	0.129597	0.152883	0.023075				64.147	24.5877	4.90968	103.756	65.1588
0.234093	0.101578	0.079421	0.064803	0.024909				14.1414	38.4291	17.775	42.5882	35.3429
0.226979	0.103121	0.050455	0.088402	0.032244				18.8262	90.3591	52.541	226.935	188.218
0.284773	0.021486	0.033543	0.02559	0.047195				44.6019	122.944	46.634	30.3942	139.5
0.24351	0.101962	0.066577	0.031907	0.1445				21.0228	35.2769	33.7929	138.772	40.7137
0.189678	0.192894	0.028439	0.099112	0.030365				36.1295	72.6205	9.2818	137.995	76.6841
0.178859	0.067159	0.05905	0.033316	0.089833				43.914	37.6397	36.623	321.704	93.5193
0.274819	0.14427	0.036951	0.046833	0.029003				58.6587	56.6262	55.4524	57.1343	29.7987
0.186683	0.091429	0.0347	0.146477	0.163639				30.9856	80.0579	24.2258	130.601	49.5256
0.057647	0.169741	0.026722	0.034113	0.065533				55.3066	31.1025	25.1764	73.9974	30.2789
0.190523	0.072555	0.0597	0.030499	0.032669				82.8729	40.5438	146.381	104.366	226.212
0.055408	0.029245	0.049622	0.068989	0.14928				34.8726	14.0449	2.43766	81.0916	53.9322
0.164976	0.167197	0.065466	0.066983	0.126109				48.3886	58.0849	22.2261	102.047	65.4881
0.28069	0.220597	0.033863	0.08942	0.063922				46.3982	141.011	31.6935	77.7731	109.448
0.265545	0.13966	0.112776	0.154284	0.027189				85.4283	73.1337	27.9957	137.39	27.1894
0.167286	0.058026	0.026044	0.027719	0.134192				95.7776	30.3736	53.9955	113.951	49.1791
0.199384	0.031257	0.016917	0.174229	0.021002				45.3584	67.9336	15.0658	85.0811	47.3631
0.172947	0.065713	0.036682	0.105425	0.13589				47.3465	54.5195	27.9454	94.6676	154.354
0.208997	0.166501	0.067477	0.048984	0.092031				34.1996	59.7178	23.6895	46.9409	52.3074
0.169381	0.076257	0.026487	0.035683	0.216834				23.2152	34.8252	63.2171	129.179	46.3256
0.116368	0.084087	0.081627	0.07408	0.110715				84.6839	31.0063	35.3905	92.6288	385.849
0.167703	0.066695	0.022856	0.142399	0.063802				81.1724	42.9899	115.829	70.2358	29.0375
0.065684	0.220664	0.036486	0.079839	0.118505				20.6619	104.635	25.1311	82.8066	42.6573
0.216085	0.029452	0.027536	0.044994	0.038896				46.6496	56.2033	21.3803	117.891	93.492
0.154162	0.033819	0.0305	0.03377	0.033554				23.8898	40.925	49.904	83.6071	29.2907
0.191906	0.016441	0.032125	0.118233	0.066083				22.958	46.2501	72.634	75.0113	147.244
0.228712	0.076673	0.031245	0.083103	0.087739				70.2018	103.264	18.1247	75.0113	47.3293
0.123244	0.100737	0.086075	0.117591	0.090912				39.9036	67.0856	22.491	36.384	232.587
0.124521	0.182418	0.028908	0.025629	0.137228				45.4558	43.7764	105.581	148.33	232.587
0.177892	0.036046	0.056592	0.020136	0.12423				46.217	76.7609	43.6358	176.403	69.1937
0.151609	0.030798	0.054329	0.089335	0.094973				94.5854	21.4343	10.2803	153.641	66.8036
0.255152	0.046318	0.028101	0.056375	0.029962				34.3778	41.2365	2.08638	144.351	101.597
0.202839	0.044045	0.026514	0.023745	0.179507				22.5155	54.4118	23.1617	102.404	21.8296
0.094279	0.114929	0.055687	0.038788	0.098005				60.2479	88.8783	32.6362	127.84	24.952
0.232676	0.265426	0.022854	0.035863	0.136258				58.9722	57.7937	10.0234	76.1729	116.027
0.216894	0.060382	0.139839	0.159329	0.029223				35.0047	77.092	14.8038	63.9847	42.6115
0.085091	0.082618	0.104154	0.031757	0.061096				48.5591	46.5863	60.6039	42.6139	71.9231
0.287929	0.170155	0.072781	0.192713	0.141759				33.0345	58.4636	7.5652	115.154	54.7862
0.250567	0.052322	0.051813	0.117031	0.123074				28.7314	116.821	28.1967	83.1482	140.306
0.145471	0.023515	0.058908	0.068377	0.062462				26.4736	54.3169	45.4684	80.8767	30.4283
0.147638	0.059759	0.03076	0.150551	0.052216				53.0861	37.4054	36.8228	100.127	50.7441
0.243762	0.166571	0.024835	0.060307	0.109946				10.5129	35.1957	24.5797	168.328	47.0262
0.253125	0.180359	0.047185	0.052887	0.036603				35.1404	65.5481	42.7452	119.505	52.7193
0.288601	0.073041	0.033624	0.062162	0.149053				26.4227	43.0493	82.1477	54.1675	18.7114
0.025599	0.025621	0.034384	0.040651	0.079648				85.6002	66.225	82.5332	52.9894	66.1513
0.199499	0.267161	0.133387	0.060464	0.045225				51.2827	65.2098	48.534	66.7837	86.6465
0.130865	0.243866	0.179494	0.032553	0.171348				25.1537	47.2002	49.1613	184.989	28.4781
0.246759	0.156628	0.034071	0.05063	0.072619				49.1399	83.342	60.7793	187.105	87.4042
0.298757	0.054309	0.022861	0.123707	0.100811				72.813	37.6415	0.482906	157.904	25.7886
0.216593	0.163823	0.029418	0.18015	0.045986				3.65935	36.5253	91.7839	89.6243	92.6816
0.154371	0.065243	0.021138	0.07641	0.232164				59.1867	74.3058	15.0659	167.454	57.1209
0.221837	0.034648	0.075031	0.071569	0.11009				43.6359	18.9775	68.0473	77.4951	22.1955
0.246546	0.133151	0.035061	0.061843	0.028271				74.6816	24.3307	24.4691	110.097	91.8189
0.129807	0.052139	0.016134	0.017861	0.099728				22.3439	64.3527	17.3389	232.304	73.5874
0.10511	0.116984	0.022299	0.126386	0.061062				29.6392	64.3527	54.631	149.398	73.5874
0.217231	0.145233	0.028916	0.030932	0.020274				55.4388	49.7154	42.9925	81.2427	161.321
0.1446	0.077779	0.027936	0.130944	0.097697				35.2015	77.3533	19.854	84.8292	52.2724
0.128226	0.117507	0.035235	0.062923	0.046636				47.8325	83.4427	-14.5575	899.525	121.01
0.167851	0.024522	0.056958	0.034216	0.050593				63.1435	46.3088	54.4192	206.618	124.513
0.169967	0.217589	0.039071	0.062413	0.019401				43.2229	37.2987	54.4192	257.948	146.457
0.176921	0.08872	0.040028	0.114309	0.185056				43.8469	26.3398	24.4264	66.1132	103.771
0.150839	0.126683	0.046222	0.101798	0.047842				116.377	73.6588	27.206	101.233	50.9531
0.123104	0.099535	0.089526	0.141142	0.037182				6.21831	68.636	31.0836	16.9579	49.1878
0.210558	0.033054	0.067215	0.032266	0.164584				53.3083	134.369	52.7466	45.4288	89.5813
0.125443	0.126287	0.022126	0.061297	0.098269				70.3771	99.4145	46.2201	45.5408	98.5811
0.189632	0.016836	0.062182	0.119468	0.028027				111.98	141.209	67.1419	56.4467	106.946
0.157019	0.024086	0.041531	0.024717	0.016309				92.853	44.0864	48.9411	217.675	188.113
0.103093	0.191679	0.043095	0.037879	0.184272				30.5755	37.2518	2.54495	56.5548	67.3603
0.055495	0.162552	0.062549	0.073844	0.143793				65.6163	85.4027	65.8069	69.1513	71.7403
0.26852	0.145209	0.056288	0.090174	0.056455				65.9926	53.5793	43.9845	103.452	31.899
0.186183	0.113668	0.023574	0.029704	0.122528				77.0122	75.2584	20.5218	293.133	47.024
0.082432	0.068086	0.031783	0.175325	0.041945				47.7	8.0553	49.0196	293.133	51.1269
0.23451	0.196282	0.026757	0.027774	0.179591				60.247	54.2713	45.0511	98.2348	71.4029
0.09376	0.089342	0.025496	0.045498	0.209303				59.0486	90.4877	33.61	27.339	83.0186
0.139625	0.068047	0.043979	0.029684	0.126636				22.4823	71.2365	42.347	189.199	106.672
0.126593	0.120592	0.044039	0.126313	0.124687				119.929	26.3045	92.8722	41.9822	68.1581
0.115328	0.050478	0.029677	0.040975	0.148712				53.5052	28.0341	72.6954	108.492	65.5552
0.094559	0.091285	0.025456	0.129978	0.022385				73.3319	76.7882	9.79077	57.8671	191.006
0.269291	0.186772	0.017511	0.128633	0.140116				23.4465	59.9918	53.3021	159.965	69.9246
0.21259	0.048528	0.027293	0.076856	0.038386				93.1429	78.607	32.6533	112.629	67.4026
0.172612	0.107915	0.09645	0.043912	0.170304				22.0439	26.1323	66.455	53.8211	56.0888
0.145302	0.080982	0.015947	0.123054	0.133962				62.2634	139.115	76.7704	79.7507	49.0589
0.035552	0.042177	0.024117	0.028796	0.172051				37.4959	60.5987	11.7457	68.8438	50.5158
0.14367	0.074524	0.038055	0.155405	0.058225				67.9116	54.764	8.9921	55.648	61.4683
0.188107	0.02399	0.033617	0.044078	0.113295				78.408	46.7499	9.82156	130.886	98.8798
0.198592	0.02177	0.059498	0.049183	0.087416				66.2979	54.3579	24.6293	99.8094	98.8798
0.150308	0.041071	0.034275	0.066856	0.162833				32.5397	64.156	24.094	87.3377	43.5944
0.179169	0.116507	0.083914	0.130188	0.162496				67.6279	57.3779	30.7624	196.832	102.579
0.031308	0.105193	0.05707	0.123733	0.065915				33.6514	48.0261	40.8982	87.6344	181.046
0.221889	0.077286	0.040349	0.102109	0.092206				41.6608	59.3548	16.0877	40.0128	93.3798
0.079192	0.021143	0.040073	0.034217	0.107607				36.6925	39.7171	40.7324	183.804	86.7444
0.236355	0.055396	0.038667	0.124815	0.119831				68.4354	83.9287	40.3343	110.112	156.97
0.253563	0.055986	0.043133	0.126956	0.095392				45.3621	34.0119	8.51313	54.6509	48.7132
0.198357	0.18883	0.049749	0.103981	0.072478				62.6999	49.0027	22.7398	158.456	133.704
0.080338	0.079678	0.023681	0.093435	0.111344				62.9101	41.3061	26.9097	115.289	65.3366
0.147531	0.089078	0.033153	0.037026	0.138914				87.8522	61.9198	95.3592	147.326	88.8747
0.115133	0.074562	0.023683	0.116746	0.121676				15.2797	21.2179	45.8532	106.259	115.226
0.200872	0.041105	0.036758	0.018195	0.184829				74.5882	65.3661	42.9039	153.896	104.836
0.086524	0.079057	0.045509	0.03743	0.295229				112.398	36.9584	49.2727	231.596	30.9073
0.238139	0.201732	0.061119	0.102604	0.168116				97.8047	74.3877	20.4875	126.364	37.8326
0.182333	0.120619	0.021422	0.110785	0.03164				20.2646	88.7585	54.3451	69.3426	28.9355
0.13585	0.040357	0.024123	0.078407	0.048382				54.4644	71.3968	75.3079	79.1379	31.7044
0.130116	0.080695	0.029924	0.039685	0.076107				99.5778	97.1301	24.5597	71.936	78.167
0.219008	0.198056	0.039416	0.015263	0.169661				23.3809	47.4883	66.0026	173.512	46.2249
0.225006	0.081132	0.022095	0.031513	0.056616				16.8703	27.5599	33.7242	136.549	63.3586
0.168849	0.054471	0.046642	0.025851	0.233556				63.2282	59.5595	76.9452	49.9571	42.7222
0.263381	0.037549	0.048163	0.02299	0.049589				44.512	30.5776	35.5113	85.4998	77.3365
0.246401	0.172519	0.037026	0.050635	0.235571				37.2086	41.9669	29.8361	143.325	41.968
0.207567	0.199307	0.05381	0.030049	0.044556				28.8279	101.532	21.8043	166.545	193.588
0.13685	0.027549	0.033722	0.022634	0.188025				34.868	75.8603	54.0194	133.196	58.754
0.22211	0.044125	0.087248	0.019835	0.129208				51.8583	9.17892	11.5593	143.252	60.9817
0.260491	0.17859	0.054617	0.029164	0.057546				87.4767	89.1213	76.062	306.583	72.8833
0.212546	0.173248	0.035777	0.029313	0.106146				83.917	136.388	19.9874	170.572	28.6688
0.165858	0.088033	0.020633	0.143618	0.118796				62.8229	22.6715	26.2484	42.8181	91.0711
0.132928	0.184444	0.031145	0.055403	0.09427				62.8229	73.5616	4.89011	41.3603	27.3781
0.160692	0.199186	0.048472	0.143618	0.073879				81.4965	70.5476	27.0706	61.3102	38.9386
0.210996	0.08984	0.046863	0.03102	0.151692				44.0315	85.909	40.6237	94.7363	36.8783
0.140073	0.124352	0.019804	0.060107	0.150177				20.6118	100.248	64.171	71.2218	89.3173
0.220351	0.138449	0.033004	0.030791	0.0594				32.5777	105.944	34.5868	106.619	23.132
0.165619	0.249029	0.0224	0.051362	0.058004				36.6357	69.8154	55.2187	160.508	102.919
0.159441	0.021833	0.021744	0.040944	0.118795				48.8091	117.67	28.9315	51.6592	50.568
0.21714	0.08071	0.025665	0.024124	0.257133				89.3692	95.7188	70.4023	102.623	36.026
0.169312	0.133044	0.026128	0.115969	0.117226				140.454	44.9442	18.306	49.4146	184.649
0.106658	0.041211	0.071435	0.260724	0.183642				53.2245	75.7413	19.8928	67.3227	75.862
0.211382	0.33978	0.026419	0.170712	0.025663				86.2902	41.7015	23.4896	40.6751	136.827
0.134496	0.036514	0.021811	0.046904	0.066366				68.0045	88.0365	-1.92313	75.4485	107.793
0.117059	0.038813	0.060668	0.081741	0.116322				71.0508	116.09	100.197	33.3872	34.1928
0.122219	0.127061	0.061219	0.057286	0.020333				68.8041	41.6695	22.7254	78.5563	53.6127
0.098786	0.055772	0.053898	0.083873	0.03549				48.8965	79.24	98.6811	155.911	71.7841
0.060309	0.152676	0.051194	0.018583	0.026789				83.0045	86.2859	16.7544	174.398	52.1792
0.054512	0.164863	0.098674	0.027247	0.057323				34.3092	39.8692	35.9195	42.2588	48.5789
0.159469	0.053787	0.026692	0.025762	0.06798				55.7165	48.1922	4.69958	160.287	307.004
0.201216	0.113455	0.025469	0.034013	0.17279				78.7827	37.024	16.5259	50.8831	42.1363
0.182824	0.081896	0.094451	0.036662	0.060232				37.9409	74.3295	49.2282	125.667	342.35
0.058533	0.076723	0.037655	0.027617	0.061557				82.7576	77.1049	29.7157	33.0584	44.677
0.156855	0.143577	0.203108	0.084964	0.114484				109.407	72.0355	8.30291	179.433	82.6569
0.196699	0.119988	0.017978	0.08567	0.224202				46.5945	69.4656	82.4866	59.4986	18.4649
0.133865	0.203224	0.02948	0.13245	0.219411				48.5868	54.9016	29.9302	57.7848	20.4244
0.194912	0.053423	0.054301	0.161738	0.021222				51.3257	76.865	49.7984	40.4749	87.8641
0.153161	0.074435	0.044802	0.031295	0.120851				82.4024	59.6935	8.75728	277.204	49.0247
0.201412	0.198937	0.102555	0.084306	0.117574				49.8268	15.7051	0.0735867	277.204	73.4534
0.175174	0.051755	0.028647	0.075998	0.058194				47.9241	97.9003	56.5187	94.0996	81.2733
0.218314	0.141839	0.021911	0.178202	0.064835				15.8939	19.998	53.2708	66.4838	179.094
0.228336	0.058171	0.014313	0.115669	0.040468				39.204	138.397	41.465	43.0981	103.024
0.198846	0.098499	0.038772	0.050009	0.083524				59.2186	95.7556	77.2889	24.7487	53.9253
0.056103	0.292561	0.045051	0.063199	0.169931				76.975	76.6774	31.5839	233.343	70.3502
0.178563	0.182134	0.056436	0.02331	0.096447				78.6138	72.0815	34.3044	49.7511	92.7026
0.098522	0.112254	0.030747	0.047792	0.091657				50.3831	72.8308	67.9362	88.3618	30.1137
0.139252	0.146072	0.086662	0.088498	0.026049				33.3626	73.9866	31.7875	133.802	65.9619
0.180311	0.181773	0.028777	0.065794	0.035372				45.5272	29.2301	83.778	120.529	85.5117
0.173643	0.086714	0.040666	0.082101	0.063689				33.7405	73.6476	90.7537	169.704	340.799
0.214296	0.162451	0.033967	0.03656	0.113035				73.355	103.097	37.8169	171.606	68.0098
0.145502	0.038148	0.068635	0.025236	0.02939				57.6453	49.9579	71.0283	73.2174	123.34
0.265409	0.272516	0.032972	0.087853	0.149094				40.5989	56.2819	72.4122	105.12	74.1446
0.070971	0.189788	0.057192	0.032608	0.08171				2.19379	94.481	32.5784	58.5913	63.7499
0.207606	0.02288	0.050703	0.107481	0.250158				33.3626	49.7839	86.7464	40.4114	392.436
0.21131	0.114723	0.023827	0.056825	0.044525				45.239	15.9539	80.162	340.145	62.4049
0.15185	0.12911	0.034809	0.154004	0.041481				68.1258	117.672	145.848	95.6629	50.6086
0.189295	0.155827	0.069358	0.038505	0.087293				59.3276	123.612	33.6625	110.369	79.0449
0.159342	0.05335	0.045126	0.163471	0.092698				142.127	29.4521	41.962	166.979	99.8833
0.272198	0.053514	0.091821	0.147216	0.109944				63.8701	38.9635	57.0654	83.3903	83.6729
0.072131	0.053289	0.030558	0.035594	0.079751				29.385	106.376	77.6716	116.864	321.192
0.04427	0.116084	0.046927	0.09445	0.0232				40.3688	38.3604	36.057	125.731	321.192
0.068715	0.282541	0.045056	0.050122	0.091235				30.1575	38.3556	52.6265	137.413	111.694
0.073185	0.077259	0.05233	0.14876	0.097696				61.973	141.856	21.6536	55.6666	157.229
0.293975	0.101131	0.044174	0.22035	0.171727				96.7806	64.1856	36.3963	288.306	49.5937
0.179541	0.180598	0.027642	0.04628	0.161244				67.3999	64.1856	32.0026	175.613	98.846
0.089269	0.101889	0.041554	0.060322	0.029319				30.7403	45.1151	51.7746	127.069	31.0924
0.119971	0.164674	0.030169	0.063086	0.114972				68.1678	43.4419	103.014	169.194	42.2854
0.209642	0.036933	0.038149	0.031962	0.107593				64.1613	54.1158	31.0612	169.194	30.5996
0.243278	0.091951	0.053441	0.07118	0.115507				23.6767	72.3614	22.9621	155.673	46.8129
0.262761	0.117667	0.046985	0.043866	0.106349				28.3547	68.8409	19.9031	189.378	84.971
0.069232	0.197555	0.044413	0.030224	0.061148				76.9357	63.4897	31.4768	51.4794	85.4531
0.177752	0.186252	0.021575	0.122612	0.101693				58.8919	41.026	42.874	103.814	35.2445
0.156625	0.099622	0.031267	0.028938	0.02938				6.86062	18.3869	22.9233	180.008	132.964
0.219558	0.237813	0.051452	0.030842	0.063457				26.6172	76.2193	39.7404	78.3008	36.6967
0.205152	0.234117	0.01841	0.182777	0.226728				21.222	46.2747	136.491	25.6025	30.8013
0.027576	0.041181	0.02176	0.059996	0.121315				60.7391	35.4347	-2.11196	43.9115	185.249
0.064883	0.244088	0.034752	0.108888	0.147846				35.4732	67.6181	25.6744	208.145	28.5895
0.106745	0.03417	0.021653	0.040951	0.027757				40.8964	36.2101	43.6187	181.797	262.26
0.210504	0.06819	0.023948	0.122155	0.154411				43.0212	36.2202	40.7106	37.5429	69.7735
0.142283	0.225773	0.01871	0.065451	0.065109				44.2402	51.9339	52.9978	61.8393	49.867
0.272546	0.031651	0.045011	0.188041	0.236793				81.7148	8.11751	43.5455	72.3933	80.6776
0.121938	0.098023	0.142094	0.107667	0.052617				79.3422	45.305	79.3561	83.1057	34.1208
0.228444	0.290397	0.020248	0.057123	0.052482				87.4517	39.8822	39.9136	59.3899	51.1638
0.143969	0.131171	0.05325	0.039727	0.051214				115.155	33.281	61.3699	41.9844	40.6952
0.138836	0.173051	0.036603	0.102123	0.105805				24.387	40.23	166.113	77.1767	90.3359
0.174708	0.089459	0.027568	0.102497	0.19247				58.0561	100.617	25.6435	38.2433	29.6881
0.209623	0.041535	0.026116	0.105056	0.106153				31.2688	43.0034	42.0457	301.906	152.545
0.080024	0.083135	0.062193	0.152743	0.203116				-1.99523	85.7788	14.8942	62.3436	22.8485
0.22644	0.062022	0.029799	0.046534	0.168529				34.2026	74.0451	45.062	62.9393	114.232
0.174425	0.075844	0.031647	0.172712	0.046992				53.2816	30.0173	46.1649	91.0668	46.4007
0.199093	0.075587	0.049981	0.038639	0.042892				90.2675	69.0977	12.0985	51.3442	353.918
0.196166	0.188743	0.029443	0.185796	0.021047				47.4317	46.7977	23.0961	56.4781	26.3905
0.112455	0.054977	0.032182	0.08123	0.096572				74.3742	113.855	23.4221	124.712	26.0271
0.216674	0.104533	0.035685	0.057503	0.180476				54.6665	43.1364	41.9539	124.712	55.6296
0.144638	0.161652	0.016793	0.044923	0.044801				42.9196	68.2989	50.4428	325.547	94.5212
0.131357	0.169559	0.05283	0.034204	0.052658				33.3849	93.545	32.76	238.291	76.5989
0.149605	0.059543	0.025019	0.01906	0.082926				97.2662	15.8453	32.76	111.101	109.801
0.160098	0.054339	0.056794	0.028171	0.11296				91.8827	317.17	36.517	62.622	114.731
0.028836	0.094598	0.032399	0.081124	0.108816				31.9491	63.3704	26.9424	208.773	102.705
0.188646	0.145418	0.052269	0.020331	0.144014				31.6169	46.9786	39.9286	108.103	101.588
0.070974	0.053212	0.02372	0.037774	0.112062				45.5323	55.8667	55.033	52.6651	57.111
0.162799	0.178328	0.052186	0.026067	0.079053				31.5428	79.9676	41.9748	64.2689	58.1049
0.041658	0.069178	0.02565	0.129284	0.087966				24.721	92.9393	21.8555	53.9582	29.4475
0.211104	0.241616	0.016001	0.024068	0.124859				38.7032	39.2146	23.5299	199.207	53.3304
0.197108	0.058505	0.025746	0.102624	0.034153				42.7697	38.1097	46.2208	163.154	149.69
0.124988	0.212258	0.069489	0.123236	0.147605				38.5552	29.9717	18.2772	63.1375	72.4874
0.068677	0.10543	0.03301	0.108085	0.126372				74.2183	47.8547	14.9217	154.535	72.4874
0.209205	0.074854	0.04691	0.041375	0.085875				30.2697	91.1926	52.4097	151.425	54.749
0.220448	0.115813	0.020288	0.073904	0.076321				70.3293	138.335	98.7841	75.9292	147.9
0.228986	0.076433	0.02311	0.16338	0.144709				29.6887	54.5063	44.025	92.1219	51.4015
0.150657	0.030643	0.033642	0.028271	0.112669				64.6365	41.513	18.9662	95.0369	69.1866
0.250994	0.070832	0.045264	0.087752	0.078072				119.107	87.7019	50.4372	135.531	111.057
0.139877	0.094344	0.078815	0.10509	0.248794				56.3146	59.3759	22.1925	123.762	91.6583
0.035967	0.088354	0.043672	0.112267	0.038456				-0.789823	29.5977	15.8176	86.8756	91.7993
0.223954	0.224807	0.018243	0.13598	0.162384				56.0521	32.3118	57.179	114.218	65.9719
0.191993	0.121782	0.01581	0.081212	0.018566				59.1773	27.2998	64.9701	70.4444	124.633
0.259654	0.081033	0.153841	0.177532	0.147912				31.6818	55.1946	23.3554	42.291	92.6377
0.078938	0.225508	0.058158	0.066684	0.038987				48.8028	35.2464	16.3948	127.822	498.333
0.253457	0.242389	0.031067	0.04052	0.132309				63.9955	82.0131	29.7983	158.241	116.897
0.268577	0.115156	0.050392	0.071267	0.103707				38.3958	108.232	16.907	181.091	118.523
0.131758	0.205978	0.038634	0.024476	0.142731				42.067	68.231	19.3122	156.7	177.096
0.186778	0.220289	0.052804	0.020702	0.182099				42.2118	66.6381	16.5482	142.617	47.9383
0.401001	0.060974	0.026147	0.037444	0.12613				66.5254	42.2928	50.5976	99.9532	51.5417
0.139422	0.111727	0.045187	0.091339	0.055022				45.8822	126.559	71.2441	118.009	127.777
0.180547	0.089086	0.01968	0.134029	0.147763				12.8486	75.4189	8.89754	46.1252	119.885
0.029162	0.14697	0.020865	0.160537	0.155907				48.6533	83.8353	32.1619	165.932	22.2545
0.076028	0.114886	0.103029	0.026573	0.040044				42.9885	83.4643	50.503	127.705	101.299
0.089291	0.050297	0.023496	0.057374	0.037865				39.6669	79.2737	13.8913	288.674	148.441
0.178558	0.280084	0.035897	0.110628	0.227874				66.568	41.2642	20.6921	133.972	62.7522
0.296578	0.065501	0.041189	0.054718	0.023745				25.5697	121.884	67.2337	251.978	32.7514
0.144966	0.155205	0.077383	0.095077	0.208515				35.2295	68.0199	67.2337	251.978	76.5467
0.185971	0.045357	0.042722	0.154045	0.047977				94.9912	33.5549	11.4274	170.681	81.2703
0.115531	0.138174	0.067895	0.054925	0.167156				71.0183	89.4127	58.0871	168.373	119.724
0.121779	0.025746	0.035945	0.054835	0.061833				16.7955	88.1989	90.7943	95.4229	102.921
0.122755	0.061441	0.048097	0.070892	0.055589				18.7135	44.364	45.8401	73.7796	139.894
0.064174	0.245733	0.020861	0.185003	0.133449				36.3728	42.3425	56.5588	42.0245	33.0921
0.196375	0.063426	0.03178	0.056277	0.140883				19.4382	74.6648	66.459	108.732	112.09
0.080256	0.175919	0.015115	0.04965	0.063369				33.3407	123.54	79.4771	112.296	74.8733
0.378599	0.041475	0.032126	0.115279	0.118661				21.6461	32.1024	36.6527	94.2235	114.435
0.140212	0.190432	0.07593	0.103932	0.02315				64.4849	97.5476	23.7623	94.2119	193.184
0.142874	0.100257	0.02814	0.124022	0.148859				77.7709	37.0129	16.1141	30.6284	44.7001
0.279256	0.218054	0.024332	0.042562	0.100433				52.9618	49.6895	18.629	56.8173	35.4561
0.240761	0.038881	0.027709	0.04242	0.126853				36.3092	49.6895	28.0278	539.119	55.7465
0.174519	0.194736	0.043412	0.161292	0.111967				58.8898	19.1884	19.4594	42.3722	86.3414
0.178206	0.222849	0.040999	0.119988	0.048217				55.6474	88.4506	18.2552	198.979	55.4809
0.163922	0.043582	0.020265	0.060381	0.081748				112.17	54.2414	119.785	478.261	59.8443
0.088606	0.039445	0.067478	0.122658	0.04331				23.8888	210.945	66.6191	68.8414	48.8919
0.189925	0.155472	0.037057	0.083274	0.132391				85.3247	44.8749	21.5637	95.4533	67.5951
0.251467	0.161445	0.227925	0.202835	0.073517				14.1283	82.186	69.6991	79.9095	299.267
0.111258	0.165642	0.030545	0.026995	0.080319				14.1283	45.8413	35.7474	90.4856	60.8855
0.060566	0.088967	0.040003	0.039035	0.162355				45.9167	50.7127	119.635	219.77	39.1153
0.147061	0.051496	0.034851	0.033536	0.094208				56.437	91.2391	130.66	350.959	64.7886
0.211784	0.027183	0.018473	0.058113	0.037611				34.664	40.8867	50.4401	134.328	20.4935
0.227981	0.116292	0.037323	0.020773	0.075972				3.60686	103.235	97.7682	160.254	65.4608
0.141241	0.217994	0.034611	0.091437	0.159944				44.4527	67.2078	11.0573	40.8232	50.8862
0.158795	0.079206	0.028053	0.065267	0.150204				25.7962	31.1086	70.3116	226.033	76.3306
0.202605	0.076908	0.028055	0.101955	0.12229				15.5662	37.7898	33.9284	40.1358	50.7294
0.222051	0.163964	0.041553	0.030805	0.063824				55.4383	60.6261	87.0223	222.289	51.8749
0.031127	0.096671	0.041318	0.066882	0.127745				40.2539	76.5373	27.927	35.3965	49.4521
0.220289	0.085329	0.153711	0.044606	0.179644				30.3164	20.0344	14.7975	198.798	35.13
0.131766	0.137614	0.040611	0.040493	0.097104				111.399	47.4831	-0.356073	143.659	79.7326
0.054177	0.127854	0.041326	0.061373	0.140593				33.3915	114.376	29.8726	74.7178	86.174
0.028862	0.078926	0.016776	0.061517	0.193877				29.4766	42.123	37.0133	249.257	132.133
0.139867	0.13769	0.048538	0.031122	0.089678				82.4834	39.9472	40.1385	243.992	73.4053
0.069799	0.112701	0.014347	0.06188	0.042445				81.9675	120.424	125.851	157.882	82.1257
0.123537	0.040559	0.028625	0.026097	0.027491				61.1189	86.5659	38.6003	96.2032	95.7331
0.187249	0.162024	0.026729	0.116192	0.029595				76.2566	58.0103	36.4647	133.735	94.6739
0.206088	0.048071	0.057207	0.175791	0.135464				20.6162	32.3725	29.9149	123.104	37.8175
0.25235	0.01628	0.044523	0.036635	0.102739				55.4569	93.231	29.9149	312.634	59.4957
0.130689	0.039443	0.038196	0.12078	0.036613				37.3458	65.8546	63.538	60.5427	31.1126
0.144652	0.032142	0.066314	0.114256	0.05231				62.8886	57.6963	62.7566	87.4975	106.444
0.233651	0.067034	0.027836	0.07748	0.12848				61.6884	63.7696	70.338	516.573	30.3362
0.382919	0.099647	0.026998	0.240912	0.021994				29.1832	116.682	14.9597	188.012	33.8224
0.1853	0.063358	0.03543	0.032959	0.244217				54.3548	69.4825	79.5651	289.959	58.4555
0.257579	0.156442	0.02626	0.037535	0.091421				68.12	119.833	68.4873	41.3675	78.1747
0.215203	0.160599	0.103625	0.028836	0.050931				42.6175	46.1974	48.2282	112.214	86.2561
0.039447	0.084312	0.032248	0.033559	0.161168				41.4617	41.2505	44.0573	265.644	26.5079
0.030887	0.038737	0.024638	0.047035	0.017835				34.1592	50.9322	17.7157	154.983	16.7793
0.098995	0.185148	0.041919	0.068905	0.036204				54.1845	92.0322	14.5254	72.2222	67.5903
0.14361	0.113328	0.030281	0.09183	0.055304				29.7649	45.6014	23.602	153.506	76.5668
0.268935	0.045392	0.03244	0.093361	0.09842				56.8524	59.3654	20.1931	129.041	37.9355
0.03209	0.06402	0.087778	0.244063	0.050278				0.0509877	72.1118	12.2906	35.0539	181.879
0.213526	0.188526	0.036406	0.087036	0.047162				47.606	93.1854	7.56355	130.805	142.928
0.212679	0.052709	0.128551	0.106248	0.11596				5.64836	68.4637	99.9909	49.2862	62.4496
0.025923	0.122485	0.020382	0.112816	0.146762				14.0486	110.384	36.0872	114.009	33.9139
0.321193	0.123715	0.019478	0.025547	0.079876				72.061	61.618	17.6202	108.826	55.1588
0.11933	0.087841	0.028353	0.066738	0.168626				30.2201	80.5924	51.5097	38.4551	31.716
0.057353	0.048942	0.030486	0.160939	0.153435				30.4087	90.1479	50.067	75.2831	91.3448
0.271095	0.136131	0.024837	0.028407	0.056104				51.0897	23.4182	23.9787	414.433	30.4199
0.222062	0.052918	0.022531	0.137948	0.085106				64.8064	49.0561	42.0539	100.382	97.0446
0.188887	0.074649	0.024178	0.046969	0.067567				44.4681	100.583	123.4	61.8783	45.4978
0.164901	0.141083	0.057372	0.048002	0.108947				42.6981	53.8551	123.4	101.59	118.042
0.118512	0.228555	0.034269	0.044668	0.028184				52.3962	116.214	24.9776	93.4898	259.929
0.070035	0.036185	0.016472	0.064789	0.074845				56.8576	82.4024	19.0795	207.768	89.0614
0.168084	0.151032	0.036914	0.045055	0.063439				65.1673	55.507	33.5836	144.031	26.3808
0.202863	0.07648	0.080775	0.024991	0.217389				88.4584	35.858	61.8306	89.1728	39.5334
0.18928	0.200035	0.021046	0.021878	0.08806				90.0965	85.5359	68.2533	103.409	75.2489
0.203532	0.175528	0.022693	0.049288	0.112534				89.2048	22.2447	75.1145	96.6112	24.8817
0.269337	0.229416	0.068027	0.035981	0.17475				78.2195	111.401	32.8422	336.729	77.1014
0.200494	0.054041	0.041787	0.122759	0.213224				43.8463	50.3219	22.8909	97.1478	122.74
0.171328	0.19291	0.077164	0.031009	0.120295				47.6169	28.3018	74.765	85.8709	38.1177
0.203675	0.139075	0.031155	0.063937	0.2264				48.8434	64.0765	8.66289	108.955	24.2602
0.12915	0.245155	0.027531	0.165985	0.081763				81.0363	101.39	48.787	62.4837	16.5394
0.028045	0.035519	0.049323	0.078166	0.016631				55.1766	46.4711	60.0154	136.072	97.2463
0.292434	0.178873	0.045413	0.030437	0.132819				52.3009	46.6042	38.5207	91.921	15.6987
0.16187	0.132478	0.029751	0.145588	0.18374				35.8992	55.4725	47.8565	88.0417	33.5175
0.134366	0.039057	0.024064	0.081164	0.09714				35.7216	41.978	79.7978	23.5651	95.641
0.045771	0.183681	0.019546	0.207302	0.239053				19.264	78.7835	50.8065	199.642	65.3558
0.226801	0.16804	0.035437	0.029967	0.158045				20.6821	44.4058	95.4085	543.784	48.1232
0.216339	0.040081	0.034842	0.103161	0.061451				59.3244	65.6664	13.8041	227.326	78.6734
0.262919	0.161575	0.029554	0.022813	0.030929				53.5092	58.3008	34.0935	178.529	245.662
0.125792	0.047668	0.089878	0.040187	0.050238				38.8176	23.0878	40.6953	311.119	39.4804
0.205912	0.142386	0.065424	0.035044	0.119167				91.6068	51.0151	32.6816	132.478	33.8142
0.194147	0.162797	0.038586	0.034158	0.221275				37.3412	131.21	108.934	226.185	89.012
0.179243	0.140169	0.025729	0.102539	0.030686				93.7121	56.8292	-1.62261	81.6009	151.756
0.169959	0.141612	0.024979	0.08059	0.04866				56.655	71.5992	57.1928	59.146	47.0353
0.225404	0.124124	0.031485	0.040442	0.190271				73.9331	23.2512	17.9074	166.824	70.3554
0.194101	0.177452	0.017825	0.041204	0.128385				40.4178	20.3381	76.6469	95.0756	53.4388
0.16468	0.197991	0.029778	0.085176	0.089701				45.3923	87.5987	53.3002	49.0659	47.6135
0.246203	0.113978	0.042235	0.036797	0.10259				18.6718	87.5987	75.8986	119.409	113.064
0.223504	0.166114	0.025156	0.01742	0.145558				26.1404	94.83	46.0369	369.782	11.6971
0.223704	0.077079	0.034497	0.056132	0.047157				29.336	62.655	27.7673	58.0066	34.8389
0.217522	0.088908	0.042868	0.033021	0.042867				73.739	53.2012	26.2374	37.2617	178.733
0.257079	0.116928	0.022956	0.043663	0.045899				56.8142	39.8192	26.5682	331.197	38.3452
0.130451	0.122476	0.106836	0.03558	0.028226				22.8494	26.9616	76.2555	246.365	129.136
0.181075	0.264969	0.031382	0.06987	0.147178				82.9873	52.6775	46.3023	139.336	112.971
0.139298	0.112866	0.027955	0.155052	0.105512				29.2308	82.0234	37.5526	87.4926	45.4308
0.263766	0.064008	0.044768	0.049927	0.051663				71.7145	65.6437	46.7729	156.727	58.4113
0.224866	0.113135	0.021227	0.0668	0.068277				58.8752	101.573	61.3464	261.325	85.6526
0.181987	0.237882	0.048661	0.022834	0.071111				41.4667	55.6868	12.0741	128.929	173.938
0.043564	0.05591	0.103919	0.030013	0.037796				35.2838	85.4825	19.3319	56.1277	47.7257
0.273675	0.03555	0.042372	0.02184	0.067546				23.0427	54.3459	38.6923	54.6164	82.0823
0.202063	0.02532	0.03368	0.023199	0.125783				34.1239	63.9828	75.9065	103.493	139.532
0.124885	0.101603	0.025922	0.121825	0.019985				65.2467	107.999	17.434	89.27	139.532
0.131531	0.085633	0.028219	0.166506	0.161341				39.5262	112.426	36.7419	58.9203	63.5364
0.080755	0.164243	0.025724	0.080255	0.034274				36.8931	78.5704	24.5684	138.357	96.0728
0.170536	0.04694	0.061824	0.03674	0.013396				96.5575	85.6578	24.3352	133.643	72.5269
0.132249	0.044705	0.093109	0.11369	0.051779				72.7377	53.6888	16.5528	232.977	66.9827
0.268926	0.034717	0.021942	0.07472	0.176321				65.2039	67.3316	66.2808	58.9769	24.913
0.293892	0.047174	0.02808	0.019141	0.030025				46.611	46.6283	8.83111	106.093	183.335
0.214823	0.120224	0.068415	0.146243	0.038927				118.702	86.2524	33.461	94.8611	38.4459
0.203051	0.060878	0.050854	0.017126	0.139976				44.227	68.6872	68.8929	105.723	283.169
0.241145	0.08631	0.033621	0.012485	0.019231				31.2559	42.6202	27.933	220.856	119.445
0.19443	0.171165	0.058676	0.090007	0.049753				42.742	43.8579	11.8294	146.885	339.085
0.260303	0.181942	0.020937	0.031805	0.09262				83.7462	72.6776	94.2797	162.707	162.989
0.156567	0.041948	0.021599	0.026361	0.117239				74.8089	47.6433	73.5991	378.834	81.8718
0.263254	0.026842	0.032206	0.03787	0.026477				40.0358	15.0562	10.8462	19.8615	31.3594
0.207813	0.044231	0.02338	0.032256	0.18391				41.0263	65.6171	32.1116	81.3702	15.9692
0.176643	0.11434	0.018378	0.016636	0.172412				155.39	41.7104	62.0682	267.325	35.2591
0.151205	0.067425	0.029307	0.185218	0.098315				39.6799	28.7762	24.3924	43.5697	43.1214
0.146556	0.228212	0.036412	0.060091	0.199473				41.9941	65.0366	58.0287	85.4637	29.443
0.098456	0.032518	0.037286	0.097822	0.029439				34.4311	65.0366	46.5596	57.2142	63.2556
0.070253	0.026152	0.05429	0.140668	0.029371				42.7636	130.525	7.9863	73.029	91.3903
0.05758	0.096394	0.069216	0.147204	0.020664				110.636	33.2264	54.9889	79.4957	156.295
0.222935	0.251127	0.023234	0.045988	0.166625				37.7061	24.7854	-13.1421	180.911	52.0214
0.162851	0.324572	0.02839	0.025472	0.207559				131.645	77.4513	52.2052	214.033	82.1328
0.303704	0.081517	0.026826	0.066904	0.124184				131.645	110.561	37.7488	153.333	119.441
0.179429	0.034878	0.027187	0.035211	0.123915				65.6933	57.5307	117.957	79.6189	68.3786
0.291032	0.116072	0.037638	0.169323	0.047418				34.6285	84.1247	28.6409	69.7546	66.4289
0.330957	0.200362	0.029113	0.075509	0.088554				54.7394	30.3934	3.94361	29.1272	45.5101
0.090532	0.094262	0.024774	0.064953	0.149359				43.3188	70.2388	53.07	134.696	38
0.098773	0.135943	0.022347	0.049364	0.129836				30.3193	36.0927	47.268	154.376	36.3526
0.223358	0.064113	0.031895	0.037123	0.132433				29.261	36.1601	44.2481	394.873	45.2827
0.229779	0.189209	0.021411	0.018136	0.147354				67.7681	79.9975	24.0698	394.873	35.6665
0.22276	0.049017	0.032107	0.088966	0.152562				60.5148	45.3455	91.2428	109.819	126.712
0.155693	0.085917	0.022607	0.059908	0.063444				17.3936	96.0181	51.2496	60.0327	427.174
0.185537	0.117763	0.031249	0.030551	0.046747				68.0933	66.5773	22.8591	132.371	459.712
0.154644	0.180781	0.049225	0.030375	0.081831				62.2024	61.2245	48.7928	139.961	40.1806
0.147185	0.142429	0.017584	0.040709	0.142556				56.4964	44.5941	42.6345	177.043	18.1427
0.232787	0.066674	0.051559	0.054111	0.091923				42.4206	37.2663	49.5251	177.043	37.1399
0.216985	0.163012	0.027005	0.215979	0.112192				48.4597	50.8542	93.1094	176.575	86.4396
0.125514	0.032383	0.125064	0.059531	0.02122				45.5402	54.8632	5.97121	88.3047	22.8433
0.173804	0.159638	0.039181	0.031886	0.072608				43.1946	81.513	2.50371	391.071	105.458
0.239706	0.159609	0.168654	0.024773	0.037551				33.7867	61.0233	29.1871	385.842	62.6528
0.059523	0.244054	0.037882	0.074503	0.048008				105.311	48.5142	52.6164	64.3732	121.244
0.189002	0.042642	0.016237	0.073791	0.08055				26.3119	85.98	30.4657	48.8044	31.364
0.180033	0.102449	0.057034	0.06251	0.032984				74.5865	57.8634	44.8709	57.4553	94.4626
0.084468	0.175177	0.026842	0.025496	0.043204				38.7529	76.5968	40.3177	181.507	47.7463
0.237613	0.128883	0.083841	0.032644	0.047466				41.3431	105.787	17.0297	149.047	28.3896
0.222575	0.189446	0.017156	0.078989	0.030603				46.5572	220.771	29.0331	114.383	30.446
0.109443	0.152243	0.018665	0.029353	0.07876				36.2624	42.9571	67.0406	90.1786	138.745
0.043372	0.067162	0.027447	0.018774	0.032752				66.6389	19.1235	18.7746	99.4793	130.133
0.136718	0.124487	0.085227	0.13074	0.109326				32.5878	56.2285	21.5889	64.8228	97.4033
0.191646	0.087291	0.025449	0.064472	0.157405				25.4928	51.0467	66.5012	87.9203	104.758
0.2122	0.070114	0.017806	0.021492	0.043689				68.7371	38.1079	24.1738	179.56	145.775
0.082705	0.096342	0.034341	0.165664	0.135488				50.0431	70.6375	29.0616	42.4929	24.8834
0.168588	0.088192	0.018192	0.225205	0.135667				71.1725	136.97	113.154	97.2838	98.7546
0.063478	0.052362	0.021963	0.030545	0.135121				33.3246	31.6144	19.1053	332.196	116.555
0.221805	0.133669	0.044165	0.070238	0.021158				49.8852	57.81	35.1612	82.775	108.46
0.144621	0.157831	0.021472	0.028021	0.067862				79.8242	44.2741	19.4371	107.389	73.8663
0.186352	0.054708	0.035713	0.040176	0.068035				-0.0248069	45.6897	72.9677	240.621	65.7602
0.216258	0.117121	0.024075	0.024195	0.091366				69.8799	106.892	57.0196	133.603	47.7589
0.041276	0.196735	0.040782	0.025685	0.07656				44.1661	227.018	36.4954	267.932	33.423
0.193156	0.024031	0.045513	0.058288	0.045451				42.541	38.4343	48.2685	80.4759	48.6286
0.166513	0.08136	0.052754	0.042037	0.100356				99.1741	74.0195	25.6445	459.331	105.94
0.267707	0.043781	0.052328	0.033802	0.057492				46.5223	73.8452	46.111	347.887	59.2799
0.283175	0.06754	0.023832	0.01686	0.031277				12.0033	51.1093	24.0445	459.316	57.4522
0.186409	0.280551	0.03076	0.169184	0.071852				42.3673	62.5158	75.6712	45.2476	44.5415
0.136223	0.047462	0.023713	0.165244	0.072233				75.9353	83.4905	63.172	87.3806	8.4098
0.049569	0.112672	0.032358	0.025928	0.147429				24.2185	89.5945	33.6539	83.5352	27.9587
0.141041	0.031294	0.029875	0.088116	0.126084				44.755	87.4644	53.3243	126.332	131.949
0.050415	0.175288	0.051735	0.111273	0.124838				50.4513	72.3089	32.8291	99.5243	120.744
0.127978	0.054804	0.047795	0.022579	0.102608				93.8299	104.303	35.5316	242.803	352.079
0.070414	0.141151	0.023512	0.10539	0.108332				121.487	93.0947	45.3595	51.9506	98.3862
0.098803	0.047101	0.031943	0.038444	0.027723				58.4807	61.4398	42.2543	63.8457	39.0662
0.142745	0.053742	0.039186	0.128827	0.179688				66.7584	48.3734	31.1383	129.159	55.316
0.165267	0.036382	0.024137	0.072882	0.095955				22.2955	39.1372	85.2012	91.2679	95.7422
0.160175	0.145943	0.022699	0.04834	0.15045				98.9558	112.546	16.0015	148.641	84.3366
0.082767	0.071166	0.024051	0.051173	0.078515				90.1287	58.5319	31.4192	99.3025	114.123
0.127164	0.076709	0.104156	0.071562	0.019181				76.4575	34.8387	31.4192	62.1452	125.496
0.082055	0.023725	0.115898	0.155931	0.151409				131.352	36.6614	51.1034	111.76	40.2599
0.153989	0.188574	0.030889	0.023335	0.099339				60.8717	40.8625	96.2024	156.356	32.1797
0.164728	0.096841	0.016695	0.021561	0.085796				51.4946	38.5785	51.24	178.346	112.549
0.163231	0.0525	0.02359	0.04235	0.104916				43.3914	176.435	57.5739	202.063	60.3292
0.072557	0.054177	0.021558	0.030032	0.051426				41.7487	32.5716	34.9433	160.229	40.6596
0.170653	0.023791	0.04428	0.081209	0.138801				96.2206	70.5237	13.5052	40.4669	109.08
0.042691	0.061698	0.01573	0.021496	0.086831				41.5935	39.3424	42.1305	40.4669	69.0818
0.170508	0.099707	0.030349	0.086622	0.098946				49.3436	69.5412	27.9503	151.053	36.4638
0.212479	0.068315	0.052651	0.092368	0.028876				46.621	71.5129	23.354	40.9361	72.5845
0.225646	0.098968	0.040961	0.062801	0.15656				10.6057	77.9149	21.2542	85.3174	72.5845
0.133062	0.075789	0.018195	0.040498	0.03586				46.5457	100.727	46.0258	106.011	83.2009
0.24073	0.035349	0.036169	0.128902	0.029146				37.9891	20.9124	106.576	58.0728	32.0159
0.040454	0.141629	0.068471	0.232982	0.10334				34.6299	37.6887	23.3304	95.118	76.3827
0.206106	0.038275	0.03153	0.029631	0.146102				79.5745	54.2122	50.4771	46.3886	42.4328
0.282129	0.067112	0.035289	0.180919	0.127128				12.0031	13.2415	69.7234	46.9325	64.6772
0.257081	0.191399	0.022731	0.081251	0.039788				77.0468	29.8265	72.9178	59.2597	197.384
0.205324	0.116368	0.016716	0.107407	0.049293				62.5437	74.4732	20.0402	102.564	36.332
0.199271	0.025225	0.04047	0.097554	0.136781				3.59794	42.9024	30.1935	80.3434	126.301
0.135764	0.121014	0.02275	0.150625	0.066232				94.5018	68.854	25.3222	111.625	55.3451
0.101076	0.1269	0.059213	0.038811	0.14501				25.6151	102.33	2.65876	81.6699	35.23
0.253456	0.102482	0.017142	0.02053	0.147797				21.9852	59.3083	4.75899	174.051	31.6346
0.146658	0.11561	0.062867	0.046024	0.076065				74.5159	109.968	12.8914	48.9022	163.464
0.021912	0.069903	0.071465	0.128787	0.123022				14.0899	58.6403	83.4643	143.207	80.4076
0.144356	0.030202	0.057153	0.107583	0.138558				48.4372	46.1605	22.1256	50.5943	83.6641
0.093799	0.13993	0.132948	0.084988	0.097921				53.019	46.5061	29.7543	201.214	64.5311
0.22292	0.041516	0.019507	0.042074	0.135107				44.8169	138.615	45.6936	129.535	52.3053
0.157082	0.063256	0.025907	0.05117	0.038366				62.8402	82.6287	71.3913	85.5753	262.135
0.044951	0.216983	0.019211	0.060526	0.030462				46.6614	75.0605	67.6432	140.172	38.449
0.141877	0.118605	0.052548	0.017489	0.164542				20.9647	54.2537	38.1644	157.528	85.1697
0.045515	0.050355	0.046056	0.066934	0.028373				40.4268	45.8684	50.1167	42.4341	25.0099
0.079699	0.024677	0.115941	0.04895	0.111964				20.4541	52.3883	38.7211	56.176	44.3378
0.182199	0.037967	0.036074	0.138149	0.10197				51.5439	136.522	31.2585	67.2334	29.6747
0.1614	0.129262	0.05802	0.018492	0.068711				49.8541	82.5253	11.4468	69.3339	59.0915
0.19743	0.068476	0.031688	0.103672	0.021839				26.7552	54.6423	42.0418	61.0031	26.2499
0.159551	0.057983	0.032953	0.029491	0.150802				27.7765	75.3856	74.1327	182.797	62.3464
0.141781	0.09972	0.031743	0.046661	0.046056				46.8178	31.2921	16.4042	122.836	93.0239
0.153323	0.091444	0.092007	0.0356	0.093057				20.6027	39.7211	49.8203	102.393	93.0168
0.165276	0.028658	0.024823	0.044593	0.038411				48.8342	22.8232	69.6751	99.0256	93.0168
0.199131	0.017275	0.026623	0.045376	0.279364				67.6551	104.931	26.4785	317.406	61.3821
0.039792	0.114399	0.036302	0.121051	0.186421				111.698	89.0663	9.11816	119.929	54.8466
0.266825	0.028726	0.063506	0.184053	0.080484				39.1851	93.3743	41.46	150.482	144.01
0.130923	0.032328	0.039668	0.02206	0.069005				102.281	85.517	24.3905	487.043	87.9955
0.188183	0.019116	0.026129	0.087138	0.017489				48.162	49.4391	33.2313	92.1324	65.7025
0.272399	0.043077	0.02591	0.075313	0.114149				59.8544	65.3766	66.0597	65.7509	77.6583
0.208572	0.043083	0.022271	0.03216	0.044852				50.9019	35.7201	59.1343	189.158	21.1758
0.181775	0.019558	0.030193	0.098974	0.036144				44.1433	44.9209	25.524	169.121	38.9824
0.272913	0.141543	0.024552	0.049866	0.039176				51.2435	41.7765	61.2184	103.144	32.2173
0.160452	0.051927	0.156129	0.033549	0.071382				31.7649	136.333	26.1861	136.731	46.6296
0.126716	0.080341	0.031359	0.047463	0.122912				40.1824	37.7751	68.8477	250.313	58.9999
0.254981	0.115704	0.037787	0.018536	0.042676				66.7499	50.3065	39.1058	197.083	39.7193
0.139643	0.179848	0.055603	0.076919	0.056313				13.0638	54.4329	29.4242	484.007	83.5761
0.202254	0.078472	0.03201	0.123208	0.062939				45.3836	54.4329	29.4593	156.011	85.3844
0.079356	0.116287	0.0304	0.19041	0.166905				15.6072	49.3641	22.6829	51.3373	37.2634
0.229513	0.154579	0.045289	0.125831	0.031251				37.4474	83.9063	58.2835	76.9007	116.249
0.22007	0.139359	0.038713	0.020422	0.241217				56.0123	46.6762	24.0746	164.018	48.1549
0.08344	0.206245	0.029849	0.04037	0.018696				54.631	85.611	60.1251	145.478	56.1947
0.040252	0.168452	0.084525	0.07896	0.144426				50.0733	55.9866	44.1991	105.979	219.616
0.158967	0.084404	0.029879	0.084037	0.182113				5.08655	68.1967	105.277	359.356	45.7452
0.059581	0.023124	0.038747	0.135796	0.173636				33.6734	106.375	23.8502	67.6568	47.9048
0.224436	0.152078	0.048989	0.019757	0.096546				45.9594	53.7211	24.5214	108.297	73.539
0.038343	0.123769	0.04213	0.047174	0.157167				28.6013	60.5508	31.562	911.447	53.6401
0.025046	0.144486	0.023158	0.046017	0.049951				53.9974	41.0327	1.50018	99.2916	130.515
0.145487	0.160922	0.032349	0.167525	0.06412				36.8125	63.7473	64.5995	68.1311	135.563
0.158704	0.032283	0.102881	0.096779	0.150422				72.1778	31.3885	53.7843	189.115	79.386
0.171206	0.045736	0.026137	0.071947	0.121557				69.6907	47.5922	70.3112	48.8763	87.8097
0.088562	0.060287	0.070713	0.032668	0.2018				32.1307	57.9696	36.739	188.819	22.9232
0.113339	0.031844	0.020495	0.047067	0.18264				30.0964	83.9242	13.8798	82.9725	4.19761
0.029474	0.255465	0.030626	0.155222	0.039934				32.1077	55.195	33.8274	35.0475	22.1223
0.081183	0.155841	0.045338	0.231472	0.023423				63.9289	73.1049	19.2681	49.2762	59.6958
0.186796	0.136042	0.067996	0.100011	0.178474				95.2878	91.9533	63.9332	86.5387	210.938
0.147385	0.096458	0.070581	0.125766	0.17108				50.7289	86.6634	48.3941	124.891	55.3832
0.227464	0.022166	0.064202	0.046099	0.160245				48.0828	84.0968	21.7908	68.9126	116.661
0.116576	0.020009	0.048942	0.037741	0.191392				44.0692	104.888	16.4982	255.873	36.2936
0.138793	0.201234	0.03202	0.028788	0.103781				83.1259	66.0446	53.789	48.8944	32.2687
0.039974	0.114779	0.048633	0.083701	0.135069				25.6216	67.8176	82.8769	127.931	57.3309
0.122229	0.207624	0.179051	0.112718	0.057731				24.9481	20.2074	76.2606	163.802	118.502
0.221761	0.055227	0.013856	0.021518	0.061831				51.3245	92.831	30.6468	136.868	50.9035
0.151039	0.07565	0.03474	0.034147	0.044966				64.5585	55.1644	16.814	195.368	124.95
0.205532	0.038393	0.026404	0.027542	0.058365				52.9007	77.5859	4.7497	79.8399	123
0.182378	0.09005	0.061366	0.033985	0.12718				26.6014	24.152	7.20618	199.222	62.3101
0.207369	0.087843	0.036197	0.029994	0.092185				33.2904	64.4066	39.3131	219.06	72.7585
0.16396	0.050139	0.038789	0.086748	0.038137				45.7339	53.5921	36.373	123.889	43.1985
0.064212	0.128949	0.024061	0.056863	0.01924				56.5223	46.6473	26.7722	57.3203	44.9314
0.105661	0.07722	0.021881	0.052306	0.026949				56.5223	73.316	32.1458	233.513	82.3326
0.186199	0.084932	0.029781	0.038869	0.173203				16.9297	45.0774	16.0287	134.48	25.3801
0.227952	0.237594	0.111936	0.07135	0.098328				76.0901	96.4407	51.3682	162.944	34.4991
0.068311	0.013387	0.033641	0.190279	0.080046				32.6765	39.5977	55.1682	72.3756	63.0305
0.086914	0.093665	0.021809	0.040788	0.041403				28.6278	59.894	159.819	160.333	94.7
0.157572	0.032217	0.027933	0.049725	0.11581				33.6164	62.6751	34.9602	121.704	111.524
0.123903	0.108041	0.037459	0.222734	0.151385				72.0112	52.3032	101.611	81.8016	34.6962
0.210755	0.043392	0.043625	0.196629	0.061346				58.2725	60.6921	48.5191	117.628	70.5229
0.18678	0.228755	0.056532	0.049745	0.079255				27.9025	45.247	48.5547	122.919	141.415
0.175291	0.129557	0.043014	0.025838	0.033362				170.58	64.9672	31.6466	352.295	55.9554
0.130982	0.170361	0.045501	0.09165	0.032696				40.6174	41.054	107.509	177.881	41.5538
0.106202	0.113546	0.15232	0.138219	0.035547				106.057	116.295	39.4312	37.3085	38.3408
0.13705	0.099927	0.074169	0.026409	0.08727				58.013	46.4903	80.9852	56.4548	92.1602
0.138512	0.1623	0.055674	0.028243	0.033571				17.0303	116.103	41.6306	198.273	45.8603
0.111081	0.035744	0.088442	0.052474	0.021111				37.2715	121.735	22.7645	283.36	131.073
0.190248	0.220897	0.021559	0.035585	0.147559				89.6763	100.83	67.1667	242.957	35.3597
0.111063	0.058822	0.017673	0.137041	0.029971				38.0164	35.9652	26.9761	71.4282	112.674
0.265449	0.048667	0.02793	0.073852	0.160738				75.369	40.1728	27.7281	45.6361	57.814
0.149614	0.278751	0.027346	0.062846	0.132303				56.0057	91.8668	47.2527	82.6423	137.302
0.304003	0.133684	0.020072	0.029358	0.105361				22.4782	39.5354	18.5363	99.6826	56.4984
0.060387	0.034375	0.039147	0.203103	0.037038				18.6766	96.9049	12.7414	33.5923	94.5315
0.200382	0.104758	0.059362	0.04773	0.035548				13.194	41.7184	10.7668	57.4017	85.7471
0.07796	0.098887	0.166351	0.079149	0.109584				105.861	8.34899	49.4975	30.6521	85.9734
0.064494	0.0611	0.034702	0.050582	0.079725				44.1446	39.6181	5.7923	72.9922	34.5662
0.155771	0.048905	0.04334	0.019539	0.064226				67.5055	37.7352	41.4655	29.772	168.384
0.038717	0.069405	0.033656	0.073394	0.132896				61.8388	45.5438	22.2984	209.244	75.2412
0.282292	0.138573	0.029816	0.025939	0.099383				62.7059	80.7739	29.8949	414.69	21.2922
0.18456	0.076003	0.026054	0.035141	0.046045				49.1839	44.3609	-3.26364	214.888	699.536
0.134896	0.101376	0.022382	0.114092	0.052665				19.3204	21.6934	41.7961	128.501	280.202
0.185072	0.128656	0.040039	0.029552	0.161813				54.9313	55.7607	57.4118	95.2802	84.9135
0.205629	0.064834	0.068181	0.022763	0.053294				28.6072	72.8923	25.3476	116.606	98.3678
0.206819	0.235502	0.029028	0.040848	0.101906				69.8445	31.959	31.3973	233.441	43.4648
0.201907	0.150233	0.017707	0.115047	0.061683				14.7742	54.6762	31.6027	90.362	65.4388
0.181482	0.040641	0.019828	0.180711	0.140623				17.7055	54.9443	7.97234	64.3942	28.7285
0.300974	0.056512	0.02012	0.054017	0.028565				47.0352	124.886	30.7389	105.875	55.8917
0.18349	0.11106	0.030482	0.110071	0.040289				11.3845	102.717	15.849	114.392	48.5611
0.181089	0.220029	0.023402	0.021439	0.205982				127.639	106.844	100.67	250.135	52.7417
0.252926	0.116205	0.059834	0.098063	0.25091				48.531	71.3487	58.2113	90.7712	47.5699
0.205312	0.033041	0.02622	0.079335	0.170367				59.0782	60.1584	61.3397	132.953	32.107
0.044823	0.113389	0.081709	0.125092	0.15388				53.4313	45.0519	24.155	49.3528	145.69
0.185941	0.081731	0.023157	0.182236	0.154209				11.5944	65.1765	43.9049	74.4902	67.8119
0.117226	0.152247	0.020091	0.05102	0.054417				45.4682	38.6318	64.3613	314.478	63.3033
0.075334	0.132184	0.066451	0.053569	0.150523				27.5241	112.866	73.7212	314.478	65.4087
0.232878	0.030001	0.02777	0.054413	0.022979				76.716	55.88	-2.90697	586.664	166.913
0.248301	0.073627	0.020977	0.062707	0.033745				35.7882	53.1747	33.3602	202.289	29.9774
0.170623	0.112624	0.070503	0.046382	0.052582				51.6408	47.533	86.7299	202.289	81.3545
0.165533	0.084313	0.066409	0.040274	0.083362				32.035	48.2981	39.6019	207.222	36.9002
0.24622	0.145833	0.030519	0.034448	0.129107				89.2615	56.9728	127.759	102.767	425.961
0.14096	0.094289	0.023598	0.194704	0.047605				14.7194	82.8778	1.30978	45.4176	265.679
0.156105	0.111808	0.055881	0.115705	0.02889				64.2831	84.6744	45.6659	133.702	133.309
0.108313	0.06356	0.09763	0.028518	0.025466				30.5319	7.14383	11.9105	139.12	149.232
0.094151	0.060707	0.079619	0.045256	0.084817				32.7116	65.2292	16.934	244.862	178.902
0.099711	0.161555	0.038019	0.050425	0.022349				95.5832	38.6651	14.5022	165.705	338.861
0.182683	0.062807	0.043725	0.115076	0.036088				95.5731	41.4285	69.507	63.6297	100.814
0.177287	0.035468	0.039559	0.048535	0.024433				44.9561	83.3909	27.2285	376.519	44.7544
0.145256	0.092661	0.112561	0.100493	0.040249				67.0579	90.0631	27.976	155.053	35.4372
0.156519	0.056672	0.122524	0.018324	0.120407				46.269	94.6623	24.7914	96.5657	66.6142
0.100575	0.199927	0.021368	0.040112	0.1348				30.0222	21.9613	13.9166	188.183	38.116
0.114221	0.070098	0.023714	0.057519	0.068719				30.0222	69.5297	23.4519	185.214	42.7121
0.159057	0.032901	0.031802	0.04195	0.040972				37.8352	56.8633	64.4493	130.981	388.561
0.211611	0.30101	0.046888	0.049429	0.03538				37.5417	44.1292	26.4919	97.0688	26.5368
0.235043	0.054717	0.025855	0.045248	0.042676				78.807	34.8412	19.0054	111.574	90.4755
0.271388	0.131103	0.035374	0.062161	0.170334				59.8631	52.5666	19.1065	105.097	125.604
0.068959	0.051423	0.018192	0.120709	0.0643				49.0931	23.1451	67.3669	136.859	95.7644
0.223845	0.143915	0.027564	0.066268	0.103306				53.9304	148.504	39.2659	166.903	59.2016
0.041251	0.056372	0.06174	0.011728	0.245182				30.85	45.5217	21.0301	84.8705	136.141
0.195717	0.087154	0.034445	0.157039	0.038625				41.1223	58.7743	38.2204	103.739	118.118
0.073014	0.11242	0.021986	0.112943	0.04783				41.2489	43.4802	4.36536	50.8829	53.4194
0.090002	0.127559	0.030564	0.017415	0.101127				72.5872	72.0363	9.50595	137.845	71.544
0.074255	0.163705	0.097897	0.05231	0.097231				20.9576	67.6134	-3.24786	132.69	166.046
0.264001	0.099471	0.028221	0.041541	0.105455				71.5688	47.2477	34.155	200.065	30.4594
0.106705	0.055144	0.020065	0.036134	0.016943				96.9476	72.0812	35.4281	388.631	31.6575
0.143865	0.250352	0.041762	0.175202	0.065855				37.9971	58.9426	63.602	99.3984	31.6575
0.159724	0.021339	0.044438	0.162407	0.094024				64.074	32.2933	51.1208	74.6902	125.767
0.216058	0.059779	0.032208	0.13433	0.04389				-3.37562	18.1052	32.2507	62.5578	109.53
0.128429	0.139594	0.036035	0.115246	0.10717				40.5946	65.7143	12.7002	65.1011	107.422
0.148343	0.056697	0.013332	0.074674	0.08736				5.84833	37.5101	113.021	559.269	74.5998
0.166055	0.022747	0.023667	0.093881	0.033867				32.2884	80.3315	58.6003	327.611	70.1109
0.190142	0.13514	0.037068	0.090185	0.162066				17.8657	54.14	31.2119	103.502	41.1064
0.140086	0.130201	0.023688	0.144154	0.025774				-2.65688	50.8666	60.9894	105.275	44.0955
0.073536	0.048015	0.068286	0.10594	0.029555				26.543	63.2686	53.804	185.258	75.2168
0.290035	0.050598	0.019215	0.046466	0.082042				72.3608	26.0798	53.804	312.308	35.3584
0.071373	0.186049	0.023373	0.125189	0.16386				97.3744	65.3733	39.4366	104.791	69.2516
0.239323	0.044652	0.051858	0.038163	0.024391				50.2366	91.8125	37.5008	139.074	87.1664
0.07911	0.135615	0.025756	0.096728	0.02369				43.6502	65.212	3.44552	135.954	41.0113
0.028634	0.254414	0.023216	0.162912	0.17736				108.296	49.7254	33.7127	139.507	91.0734
0.169215	0.03666	0.036791	0.019603	0.022659				5.77512	106.653	21.2763	147.973	46.659
0.29415	0.044661	0.034399	0.116463	0.035268				81.6759	68.02	70.5311	64.4247	124.484
0.218543	0.168632	0.054973	0.028129	0.112783				7.41757	77.2626	76.3436	484.871	146.276
0.206247	0.018422	0.035007	0.065387	0.053159				54.9222	51.4666	71.6914	164.376	118.975
0.159367	0.034372	0.019913	0.068802	0.017215				79.6847	48.8643	48.4623	221.069	49.3996
0.116499	0.14102	0.0233	0.064949	0.066091				34.2832	14.6201	53.5485	191.636	37.5754
0.179569	0.04824	0.015074	0.027932	0.120848				31.4649	58.6329	29.8839	314.86	25.4216
0.13725	0.057776	0.078753	0.040591	0.019073				33.0001	62.709	24.965	120.067	38.0341
0.115705	0.045297	0.034538	0.033116	0.083114				41.5337	49.7539	66.6815	418.03	149.853
0.21051	0.032267	0.039564	0.052895	0.033857				65.4259	45.5888	102.207	223.17	149.853
0.186203	0.025284	0.034825	0.029826	0.061207				69.8279	100.262	38.4164	191.6	37.4351
0.204052	0.033941	0.056516	0.064707	0.019032				54.6677	41.2085	74.1061	99.6277	158.935
0.028335	0.082149	0.034139	0.122801	0.138595				36.2374	119.194	38.1466	245.573	37.9701
0.078842	0.073232	0.037199	0.02579	0.051739				59.3164	110.274	-16.6123	178.679	78.0908
0.192309	0.151014	0.064321	0.032382	0.099541				68.7398	41.6745	76.446	256.901	50.9383
0.123126	0.186868	0.023833	0.090724	0.159428				68.7398	41.9554	59.8779	77.2691	35.5349
0.10049	0.077089	0.053419	0.023299	0.080802				63.9298	75.8025	18.3497	167.79	130.622
0.154467	0.058377	0.042252	0.105317	0.07186				45.3016	55.5049	13.8982	83.2312	63.6763
0.22904	0.196195	0.066742	0.049388	0.034825				29.5615	41.1973	32.2193	144.593	90.1692
0.1747	0.122827	0.039096	0.022109	0.06738				31.1401	72.8999	62.5394	103.412	73.7464
0.137225	0.113595	0.028575	0.067488	0.125088				69.1937	86.257	56.5623	110.956	120.978
0.354693	0.018083	0.051528	0.031037	0.025156				21.6295	67.1615	45.378	154.507	45.9173
0.176751	0.115481	0.160111	0.013215	0.031147				92.5576	53.9293	22.3371	57.6081	110.385
0.232828	0.093046	0.030265	0.091841	0.077706				69.4651	103.657	45.0575	86.0658	118.745
0.118876	0.046649	0.037198	0.045838	0.11959				34.6123	34.0778	44.9492	39.639	55.8512
0.132639	0.130793	0.025172	0.028813	0.117641				39.3764	46.5321	39.1427	120.335	32.8996
0.167627	0.045627	0.025012	0.119588	0.034132				61.1581	19.851	40.8816	73.0793	125.19
0.16004	0.08743	0.023172	0.05799	0.287054				45.5904	41.3557	28.3996	47.1821	22.9339
0.204747	0.028231	0.02686	0.083235	0.138651				30.5969	50.1605	40.9117	162.122	71.2914
0.151101	0.196859	0.021407	0.229248	0.121122				60.7407	57.9745	15.5411	88.8431	43.3361
0.052105	0.198663	0.03097	0.072585	0.021473				27.3516	44.6161	75.8703	263.721	65.8492
0.227534	0.113115	0.020805	0.026935	0.066886				58.816	41.1135	51.1195	348.91	50.6261
0.050187	0.178992	0.032732	0.126397	0.125703				7.37285	16.1695	21.7013	135.422	142.204
0.222216	0.050708	0.021234	0.041251	0.033468				100.984	50.4485	40.1575	91.6844	155.772
0.192024	0.155009	0.066917	0.137388	0.125541				76.0798	72.9367	80.6072	63.1333	90.1949
0.205895	0.070961	0.038348	0.036395	0.050591				113.965	54.5672	13.8624	90.5113	18.283
0.048436	0.064766	0.048378	0.039475	0.134061				19.9612	70.3644	20.5572	644.88	127.642
0.163641	0.11434	0.029046	0.117215	0.164305				57.7562	150.133	14.3186	27.2531	65.8326
0.192745	0.208185	0.065438	0.042148	0.093517				29.6978	94.4458	17.0021	346.489	40.9899
0.11101	0.168391	0.117016	0.076899	0.081818				18.0075	20.9984	59.9002	216.197	108.461
0.212116	0.050959	0.039583	0.124059	0.041762				74.6465	44.5393	57.6504	114.022	65.671
0.034192	0.024762	0.064111	0.040305	0.105279				41.0999	54.9364	-1.62144	154.363	45.8599
0.180339	0.04795	0.024692	0.061943	0.089986				35.0596	44.5593	11.0235	105.147	82.5476
0.181259	0.16132	0.020983	0.018239	0.041687				-1.58045	40.7647	30.8196	197.978	248.298
0.198402	0.183633	0.028364	0.045594	0.040597				57.0893	44.7405	36.1536	336.197	37.1891
0.173774	0.113982	0.025158	0.029654	0.05516				0.891195	47.0067	94.9738	29.2879	43.6404
0.215658	0.092302	0.019243	0.048601	0.13928				24.0622	42.367	18.8483	146.278	195.873
0.09163	0.100889	0.033718	0.063133	0.057957				58.0177	36.1813	40.6197	64.444	93.3076
0.167416	0.185964	0.023596	0.056246	0.101606				41.4859	55.3584	23.7496	153.06	36.7213
0.178164	0.037416	0.056313	0.039435	0.123415				14.1255	54.0475	21.143	272.758	93.5214
0.227689	0.02808	0.023722	0.095606	0.032257				41.5256	101.818	15.0809	216.596	61.8232
0.103114	0.061421	0.042189	0.103602	0.109197				76.4655	92.8863	51.8349	32.9032	40.7499
0.149475	0.148293	0.027782	0.184271	0.034123				18.8532	38.2781	76.9235	80.8099	23.1461
0.18565	0.12969	0.055008	0.072214	0.020016				96.5145	39.4092	61.6629	147.46	52.7667
0.13085	0.158326	0.023218	0.073587	0.091712				48.5329	45.4047	39.7128	48.3734	123.393
0.10577	0.025005	0.022248	0.0727	0.016463				101.478	55.9985	18.6191	67.2589	89.612
0.164543	0.144985	0.038979	0.106217	0.08266				46.4944	24.9594	5.18773	84.0936	49.5923
0.193391	0.036628	0.086151	0.048035	0.137218				64.1055	31.7239	42.2424	191.551	52.9888
0.133636	0.023239	0.023402	0.055207	0.0219				61.0914	64.7449	40.1841	191.973	156.863
0.194051	0.064882	0.036255	0.099029	0.075503				33.7831	97.5832	38.1439	63.5435	162.901
0.132833	0.158128	0.020214	0.060884	0.060671				93.3161	48.4608	15.9524	122.472	113.646
0.214426	0.16318	0.03167	0.10757	0.029176				36.3529	61.1337	41.7331	46.0972	41.5264
0.226536	0.049859	0.043568	0.064758	0.068688				13.1471	39.9077	68.7164	86.0073	354.849
0.083345	0.033641	0.032458	0.146402	0.054603				71.5666	108.274	25.0961	167.111	41.841
0.165395	0.123247	0.026595	0.152791	0.035419				71.5666	46.0347	126.862	90.4641	108.232
0.186325	0.04706	0.023913	0.142461	0.17303				38.2909	39.849	21.7259	74.7567	35.066
0.028566	0.08991	0.036801	0.026379	0.186801				30.8013	74.6857	82.4819	73.3289	46.8775
0.179194	0.049282	0.041283	0.124478	0.069267				38.2831	53.7295	170.015	77.8394	70.4977
0.059699	0.073312	0.026295	0.03289	0.047019				32.1464	38.9034	42.0188	259.009	61.0856
0.21406	0.021527	0.102143	0.079713	0.130193				57.2116	62.228	38.3876	128.462	32.7652
0.083231	0.055965	0.04543	0.101256	0.107517				34.3693	37.072	20.5345	141.626	37.6543
0.289935	0.033043	0.044093	0.14177	0.163716				99.1633	33.5915	87.0758	48.017	42.4905
0.115775	0.035936	0.026635	0.057835	0.063667				96.1623	31.8454	30.8222	112.19	198.441
0.201815	0.048139	0.035715	0.156988	0.020619				59.2834	119.134	35.6968	89.4367	198.441
0.07494	0.075558	0.0297	0.012305	0.143801				112.351	58.327	32.5024	88.2746	4.94578
0.189848	0.240573	0.018047	0.046309	0.139129				22.549	6.07241	38.9481	49.3476	21.9523
0.126263	0.200758	0.041675	0.063385	0.254054				42.9912	38.6763	16.2177	59.1236	89.159
0.166094	0.422584	0.03263	0.01951	0.082828				51.6868	75.7913	6.38353	84.2229	38.2726
0.141321	0.154226	0.054757	0.123958	0.211953				106.956	89.4438	54.4403	36.2615	35.6199
0.241506	0.113288	0.02422	0.183512	0.053766				52.4231	67.3125	25.7997	89.4663	51.5326
0.137867	0.207271	0.021874	0.116527	0.044229				86.1388	38.9561	25.5406	125.974	133.516
0.096932	0.0926	0.016645	0.03153	0.086865				56.2726	52.1059	33.3406	217.804	40.9353
0.216437	0.144957	0.035628	0.025127	0.06615				40.2988	71.2886	33.6177	686.074	119.23
0.158524	0.126965	0.021517	0.086368	0.224812				58.627	53.1162	34.1954	212.776	52.6147
0.084988	0.266038	0.028727	0.099323	0.025936				40.8756	54.3783	25.1859	115.666	36.1671
0.188051	0.09052	0.021869	0.074225	0.02817				118.011	22.2745	6.86248	115.686	322.734
0.109138	0.03589	0.029733	0.039931	0.175801				34.0704	70.4757	25.7779	244.086	116.042
0.143453	0.096597	0.036648	0.100614	0.136236				71.1622	74.9668	13.7324	283.835	36.216
0.112204	0.045846	0.042993	0.027689	0.136831				83.4269	78.3641	56.1663	45.4046	29.3249
0.194764	0.114127	0.030073	0.041577	0.036138				80.2742	64.8667	-4.07497	46.9047	131.956
0.163453	0.088663	0.018702	0.059062	0.150493				71.1448	86.4741	-4.07497	104.445	36.4541
0.182033	0.165835	0.104375	0.070139	0.023959				60.7466	47.5293	56.4573	110.829	286.773
0.118725	0.030528	0.030973	0.066327	0.206294				40.4426	123.282	28.2274	125.793	69.0268
0.145541	0.032491	0.033744	0.026376	0.019586				46.4577	135.204	22.1888	49.99	36.0838
0.131972	0.038345	0.037923	0.110185	0.065503				55.2359	70.2113	11.5298	47.8705	282.341
0.206495	0.144711	0.046267	0.047592	0.077532				19.6609	42.5468	32.6968	140.14	29.7604
0.181752	0.092235	0.041202	0.024086	0.097296				33.1771	38.2672	48.3442	74.241	113.807
0.180064	0.097069	0.03305	0.124559	0.241868				50.2033	87.4403	19.3143	371.079	88.7416
0.211124	0.153236	0.055486	0.053649	0.042449				50.1845	32.4174	29.8845	58.5661	43.9786
0.195205	0.129962	0.030141	0.013346	0.059679				32.7546	25.2688	48.9644	132.57	29.4835
0.064815	0.046543	0.035207	0.02698	0.095379				22.2408	105.144	55.1894	70.8821	144.264
0.245748	0.172749	0.024077	0.078079	0.040881				10.1462	98.3965	67.8762	272.336	19.645
0.186834	0.079866	0.073388	0.030001	0.090045				62.592	152.349	53.6471	99.6076	233.384
0.243128	0.019068	0.04374	0.196595	0.068283				69.4838	35.9032	26.7859	164.775	172.893
0.163765	0.043996	0.024679	0.049329	0.162595				74.9645	70.3559	44.5926	130.426	65.0429
0.208205	0.194481	0.093098	0.06263	0.053816				77.607	89.4406	40.4668	85.7758	147.749
0.168794	0.165744	0.049413	0.092796	0.167994				49.2351	50.6834	74.2624	38.2695	63.6786
0.17312	0.092602	0.044227	0.03284	0.13169				15.9833	25.4548	48.2409	44.5915	35.0499
0.233232	0.160889	0.014269	0.038691	0.070191				17.9999	52.8657	37.4854	148.36	256.062
0.177163	0.018491	0.031322	0.051423	0.080961				28.2798	73.7271	41.0469	51.8194	256.168
0.12573	0.017827	0.020767	0.041729	0.020372				73.1056	60.2944	61.14	214.292	38.4188
0.222397	0.043132	0.019864	0.052368	0.10137				34.0068	48.6739	32.7428	133.595	60.5265
0.179909	0.060436	0.035735	0.029275	0.056114				55.0322	9.14742	46.8268	98.1688	117.097
0.287828	0.111095	0.032783	0.040087	0.090842				40.4161	60.9561	40.4668	82.5037	127.45
0.1574	0.049002	0.023791	0.135435	0.044561				78.1549	103.481	63.4391	46.0551	77.1182
0.210857	0.040369	0.03486	0.024725	0.038985				29.1088	28.2701	28.7353	142.167	219.716
0.079826	0.187508	0.054814	0.134096	0.104641				34.298	55.5136	12.6394	216.141	66.7613
0.070598	0.070415	0.033921	0.100882	0.169927				28.3653	55.1985	118.002	100.721	38.1308
0.122018	0.016642	0.071987	0.028509	0.022072				55.8752	134.582	138.514	120.674	33.6445
0.035464	0.023614	0.032447	0.068624	0.029991				37.7289	79.2838	57.517	88.5961	39.5103
0.191943	0.025536	0.028674	0.030708	0.091192				44.3375	51.9247	60.2761	286.996	39.7338
0.281529	0.13097	0.139708	0.124237	0.12545				63.323	63.0056	65.026	342.807	86.2062
0.198669	0.182403	0.046134	0.166783	0.151537				35.9508	27.613	72.2584	84.5225	37.7143
0.159938	0.052329	0.044343	0.075527	0.114828				76.7531	74.7771	45.3132	95.9445	39.2633
0.135571	0.190475	0.022178	0.074625	0.047113				49.673	71.1331	41.6555	325.98	58.738
0.049134	0.03695	0.067553	0.084953	0.079867				83.0347	26.6954	5.71295	80.2356	38.6468
0.244369	0.116973	0.017419	0.023018	0.044561				7.13507	26.9515	9.07862	222.938	24.3883
0.130735	0.085064	0.04723	0.037073	0.083218				57.6152	76.8316	66.7952	174.299	39.6906
0.179561	0.030236	0.064117	0.166688	0.158939				58.4705	51.2149	2.24831	35.0944	36.4739
0.035647	0.232924	0.0442	0.096894	0.061376				89.7686	65.9683	44.0759	606.063	23.2412
0.154802	0.029378	0.031463	0.066162	0.126708				19.5321	40.9963	22.7331	30.5939	36.3977
0.194634	0.140117	0.023337	0.04365	0.08374				118.991	34.2029	11.4884	33.6797	144.143
0.200638	0.117997	0.034494	0.123784	0.055863				18.2682	103.293	7.93353	101.415	29.7478
0.054039	0.159381	0.020555	0.162384	0.095592				34.7433	85.1186	62.451	45.7312	19.8862
0.298632	0.256181	0.030932	0.24295	0.035063				53.4513	56.3784	21.3575	111.475	177.358
0.085711	0.165107	0.036271	0.017116	0.026678				88.7486	92.2429	71.6379	510.078	44.7734
0.118409	0.043309	0.026784	0.035431	0.077487				12.4183	18.4245	38.8188	67.4873	89.08
0.211479	0.095032	0.032829	0.035878	0.162346				64.9069	39.808	54.2644	42.4239	36.1355
0.238339	0.039521	0.047962	0.185678	0.136746				57.4175	65.9791	49.1513	33.0688	65.3321
0.131886	0.146065	0.039946	0.108032	0.163734				25.3507	95.3244	27.8474	62.8882	39.6326
0.212114	0.019966	0.035381	0.061871	0.163837				128.823	98.5028	22.0767	44.7422	71.8768
0.17232	0.089245	0.049589	0.025978	0.034412				14.1975	34.4548	50.973	401.969	26.4785
0.064403	0.062482	0.077432	0.084324	0.108392				43.9291	52.5748	91.9857	98.6662	22.5123
0.154522	0.065909	0.029477	0.067037	0.025242				95.5833	31.1071	43.8284	254.542	39.4665
0.141664	0.0459	0.037986	0.093233	0.051981				49.9734	101.837	25.7647	117.46	62.5105
0.117838	0.03901	0.032961	0.05262	0.01903				55.5163	47.1454	0.0376343	103.822	44.2851
0.178103	0.136484	0.065002	0.182265	0.056735				75.7548	80.3295	69.6196	75.9811	45.7744
0.236217	0.226823	0.019571	0.076365	0.140729				78.8006	93.5084	32.5197	391.038	63.4975
0.038845	0.042601	0.054431	0.046683	0.105136				38.0265	33.5386	36.1146	79.3174	26.8525
0.197015	0.029832	0.094828	0.142942	0.033995				28.8808	115.143	42.2731	37.9429	130.645
0.205965	0.078516	0.037604	0.043647	0.082917				48.1507	183.687	24.6368	140.922	28.5744
0.214878	0.061669	0.035223	0.128413	0.138472				46.354	183.687	52.5993	123.632	23.0312
0.207589	0.089245	0.017974	0.116892	0.050202				91.8753	53.2153	46.5056	219.778	36.5231
0.074302	0.096376	0.046399	0.134785	0.171084				49.7719	41.9725	40.1689	74.7497	79.6761
0.232489	0.106693	0.021525	0.025816	0.04931				148.402	29.5804	26.8984	204.534	48.9806
0.162025	0.128316	0.012322	0.099347	0.060398				25.2582	55.8119	58.8928	77.2685	168.886
0.198305	0.01808	0.097121	0.217452	0.124832				65.5351	96.5387	37.9354	26.3055	360.869
0.274928	0.039676	0.031505	0.107355	0.138773				68.9872	31.2494	53.1445	88.5946	197.104
0.192161	0.097328	0.025365	0.125146	0.15525				34.1092	72.5098	127.734	67.0305	61.4607
0.154459	0.110609	0.03481	0.054653	0.080079				7.39968	5.83064	17.8521	85.1224	38.8991
0.163022	0.093169	0.059213	0.075182	0.140888				33.3856	820.033	19.3003	85.8037	35.7769
0.124591	0.123493	0.026716	0.055625	0.100156				96.376	55.4875	36.5138	70.2275	137.135
0.135567	0.248899	0.028203	0.04157	0.082587				40.0091	37.167	39.4938	182.605	31.6798
0.167959	0.051126	0.028959	0.045546	0.194809				35.8164	29.2724	83.9706	138.354	33.9468
0.079642	0.059805	0.04844	0.027841	0.060199				64.1006	103.408	38.5599	101.132	93.9728
0.125116	0.135028	0.045016	0.113087	0.193036				85.7288	49.102	77.2576	43.6538	66.3582
0.062389	0.076955	0.032622	0.062457	0.157649				97.2265	31.897	71.5003	81.6511	64.0235
0.2529	0.092275	0.029944	0.053133	0.071494				72.8801	57.8427	71.5003	117.533	74.767
0.160112	0.203894	0.044753	0.21051	0.045707				80.7461	98.802	50.8243	34.6146	64.3912
0.044025	0.039728	0.037288	0.031332	0.235247				6.54434	25.4399	18.2643	88.5898	24.6248
0.155716	0.129775	0.053938	0.028699	0.019059				108.164	73.1868	21.5354	133.182	37.3043
0.206441	0.120225	0.023846	0.09162	0.076749				63.8703	38.3153	24.6089	24.8539	64.0187
0.170068	0.179373	0.042807	0.023068	0.188975				44.6975	69.5312	11.2741	160.123	28.6095
0.20015	0.127025	0.030925	0.107347	0.155787				87.849	73.6324	55.8664	152.274	61.5151
0.205311	0.021587	0.04881	0.149156	0.183119				69.6567	96.0112	78.8795	67.0664	98.438
0.177941	0.123512	0.025276	0.065626	0.030681				113.334	62.3156	54.6144	142.456	47.3349
0.072148	0.064397	0.022964	0.04068	0.123301				17.872	82.3969	37.5843	176.647	39.9756
0.211067	0.116315	0.021675	0.130153	0.051145				41.5653	200.034	22.3939	88.0512	36.3612
0.101712	0.18886	0.037668	0.087553	0.103619				26.0683	87.2321	54.6296	82.5284	74.6423
0.2401	0.066665	0.027585	0.068275	0.061279				6.39857	130.545	73.7859	61.6034	94.077
0.308575	0.091726	0.026687	0.113545	0.088743				76.2805	28.4513	30.5278	87.9297	18.3746
0.161489	0.161139	0.022304	0.112546	0.197828				25.706	90.7839	21.2138	92.615	43.1973
0.224244	0.254428	0.025208	0.025324	0.162566				58.257	90.7839	27.1764	44.7911	105.616
0.085695	0.154266	0.019239	0.025395	0.075269				49.3104	46.8758	13.5725	194.88	30.9763
0.128368	0.04954	0.043824	0.04956	0.108585				47.2231	36.1256	44.9258	115.084	120.259
0.250453	0.131292	0.013409	0.123741	0.103244				72.906	63.4465	49.65	128.327	41.9391
0.178788	0.184654	0.031006	0.070885	0.0539				54.5034	100.088	34.9148	57.4272	184.541
0.17404	0.064338	0.044938	0.020476	0.142323				33.6353	86.2547	54.2727	338.181	158.905
0.175039	0.044494	0.038096	0.082598	0.029173				51.7948	72.7037	37.8155	260.729	18.1294
0.210497	0.044367	0.026095	0.02234	0.046566				57.9154	79.2668	16.3558	363.385	38.4428
0.239871	0.196017	0.026006	0.046836	0.023432				43.6007	66.6265	40.965	59.7281	97.1004
0.276144	0.092398	0.072944	0.125006	0.093424				51.7948	52.9217	38.1022	177.151	46.4893
0.161363	0.072686	0.044441	0.028253	0.127994				37.5665	46.4897	25.0571	118.102	95.0429
0.220492	0.125116	0.031294	0.030017	0.014193				83.8251	46.8799	21.9778	185.171	135.439
0.253983	0.064048	0.035593	0.044373	0.135291				46.4054	32.9184	44.095	126.676	113.279
0.182583	0.130655	0.017243	0.054382	0.030412				80.7223	68.7996	61.4024	104.877	223.008
0.061209	0.087321	0.170945	0.056015	0.018708				34.7903	51.456	33.5371	153.503	67.708
0.206386	0.116831	0.032281	0.050012	0.131216				61.5815	54.2487	24.7501	153.503	41.7226
0.194784	0.054578	0.015394	0.03782	0.137065				27.4891	46.2249	35.2231	60.9574	81.7639
0.182944	0.067938	0.033428	0.033057	0.042749				27.0545	99.6627	118.604	116.479	67.6193
0.169165	0.105555	0.054154	0.066666	0.157453				9.07391	80.2025	20.3245	116.479	97.509
0.113006	0.081106	0.031743	0.16873	0.095565				70.0782	59.652	36.4897	61.1093	29.4031
0.178959	0.027841	0.029714	0.072143	0.034948				17.7891	28.1221	22.8588	97.4897	182.055
0.098424	0.058901	0.021602	0.216646	0.013256				65.2453	65.1711	23.9305	93.6259	116.478
0.072851	0.064741	0.186379	0.014942	0.063434				31.7005	55.0636	6.20114	220.979	292.561
0.298416	0.211672	0.01567	0.054262	0.150632				118.446	46.0941	37.9664	189.002	121.175
0.178315	0.048737	0.031069	0.10479	0.061169				63.5819	31.6799	49.5987	45.6778	228.389
0.091161	0.182139	0.026843	0.040365	0.04648				35.6302	45.3274	12.5655	182.657	170.833
0.157964	0.035058	0.136772	0.017858	0.075141				31.0797	46.0211	23.6087	189.354	-2.57312
0.311425	0.041646	0.044347	0.106655	0.103443				42.9336	72.9042	12.3741	41.6078	63.5656
0.133541	0.056385	0.046196	0.055745	0.055823				55.5423	37.8847	60.626	130.485	87.1328
0.16129	0.185767	0.032476	0.106137	0.026669				60.1439	63.331	41.2056	108.738	20.5105
0.249121	0.21664	0.045382	0.020945	0.043099				37.9159	79.5694	60.3479	81.6935	69.49
0.256287	0.188533	0.043531	0.05138	0.045267				191.254	49.6039	31.3859	20.5691	304.143
0.17775	0.190541	0.023568	0.097676	0.057002				19.7736	-6.53811	50.3875	83.806	22.0433
0.165991	0.194126	0.036013	0.027357	0.031427				50.0225	76.5207	84.2054	292.301	65.1393
0.250225	0.140715	0.01546	0.042081	0.026731				44.0584	75.6654	42.0241	90.1309	34.4928
0.084502	0.11498	0.043079	0.138176	0.239422				34.5718	31.5781	62.5993	68.6119	23.0444
0.173192	0.129859	0.03643	0.086371	0.196316				12.8258	103.507	11.8716	18.8062	37.487
0.157424	0.186651	0.02635	0.119149	0.022083				76.4139	47.3392	77.5075	100.251	36.3402
0.199159	0.201971	0.037133	0.121216	0.142418				58.7225	24.4344	44.2553	64.556	31.3086
0.167991	0.091605	0.021634	0.019702	0.093184				104.476	34.2398	6.96052	77.9307	74.5765
0.174996	0.048231	0.032762	0.047232	0.195811				27.0243	57.629	69.9967	114.089	78.4376
0.153792	0.121774	0.029391	0.038436	0.221714				138.832	41.6894	27.88	33.8557	41.9879
0.117837	0.039109	0.035587	0.07588	0.029519				75.9169	91.6851	58.1272	66.1869	26.4962
0.245992	0.15931	0.03921	0.017713	0.09444				45.6891	37.911	90.4096	300.471	65.95
0.206268	0.139166	0.018661	0.060938	0.102677				86.4842	74.2459	95.0307	148.967	80.7215
0.24827	0.131982	0.017018	0.08831	0.035165				77.5862	54.5801	15.0958	141.176	118.508
0.202388	0.061902	0.013986	0.040347	0.046422				50.803	58.0087	49.0505	164.481	190.605
0.110876	0.054328	0.040207	0.089239	0.055796				79.3552	26.6163	80.4703	135.615	29.6171
0.103878	0.182438	0.021209	0.06325	0.03254				50.7236	27.2758	55.0882	81.5038	47.8541
0.263629	0.223998	0.025655	0.053282	0.074832				70.59	75.3141	19.9184	358.671	48.59
0.185095	0.132941	0.027116	0.065654	0.181801				27.8778	53.999	34.9465	79.4074	30.6199
0.227611	0.107849	0.040241	0.128804	0.046772				54.4114	67.3582	1.13086	49.4281	116.264
0.133219	0.021663	0.038026	0.060054	0.039257				19.4135	33.7864	71.1141	61.7489	54.2972
0.072144	0.09113	0.015985	0.075409	0.033391				26.5779	69.0554	25.7313	468.22	206.276
0.082048	0.134162	0.031329	0.119065	0.186659				45.2792	82.3667	18.5617	187.745	24.7506
0.036063	0.082968	0.063314	0.028311	0.078817				36.0262	60.891	20.2789	114.014	30.4634
0.116233	0.201424	0.096338	0.186538	0.183747				59.896	55.537	40.8219	59.8485	35.4536
0.140401	0.138273	0.026621	0.056695	0.046751				45.811	55.537	49.1978	72.7544	88.8947
0.167547	0.090397	0.025634	0.092714	0.05708				97.0504	53.6192	52.0168	256.146	73.3127
0.175196	0.140771	0.040869	0.049035	0.03729				27.4708	99.2936	31.4094	144.281	26.5301
0.247722	0.037825	0.022492	0.105003	0.03478				62.1605	126.318	41.3016	81.6689	33.8732
0.251382	0.147717	0.055269	0.115456	0.158226				73.9215	43.2204	6.15918	46.9177	65.0155
0.14345	0.020234	0.027855	0.036199	0.074889				56.8724	103.818	60.5752	103.214	144.69
0.093829	0.093911	0.033001	0.180362	0.103151				85.4247	46.5955	21.4632	138.621	144.69
0.120247	0.138141	0.021507	0.03369	0.090385				97.1648	57.026	46.5638	52.4586	40.4536
0.160913	0.271386	0.030515	0.142441	0.073445				34.6853	101.286	67.472	101.427	136.797
0.128692	0.216517	0.073622	0.055056	0.075738				27.5272	71.2405	23.9371	39.2907	65.877
0.136109	0.030235	0.041406	0.026745	0.023221				31.0134	42.3634	25.3859	32.5139	352.345
0.186751	0.226981	0.024521	0.044566	0.018009				24.3357	58.8328	55.9684	191.317	71.8458
0.228635	0.016728	0.045791	0.106538	0.121163				75.5457	41.8184	45.504	70.1346	18.1518
0.028873	0.124282	0.011047	0.038242	0.050769				13.113	74.6358	65.0112	49.7371	138.233
0.183001	0.095966	0.022923	0.125599	0.168253				74.8917	59.8592	27.0146	75.9546	60.919
0.160998	0.02305	0.044699	0.1923	0.197701				19.9	40.1475	59.4655	79.5262	54.6745
0.05145	0.084735	0.020449	0.085668	0.158318				58.1311	34.5781	28.0855	33.3232	77.3978
0.181625	0.085289	0.033985	0.041208	0.044625				27.6734	90.3355	44.2202	134.403	52.2547
0.250411	0.030556	0.136527	0.121798	0.17437				51.7138	117.841	31.8163	100.289	65.628
0.056262	0.133212	0.024764	0.081984	0.056563				51.9425	81.3342	28.9548	50.5245	45.5192
0.210326	0.208985	0.042665	0.04059	0.119571				50.6132	56.9487	82.9285	173.98	90.6277
0.081275	0.185968	0.026861	0.07698	0.072473				13.993	90.5929	52.885	126.914	73.5093
0.054197	0.042192	0.020901	0.108866	0.205028				116.073	130.192	36.4629	40.687	31.2117
0.07199	0.071681	0.051184	0.014907	0.178017				38.2776	65.9289	94.8617	106.297	21.2735
0.159605	0.161875	0.032513	0.053294	0.116642				20.9426	62.1133	19.8068	118.509	82.7702
0.1216	0.097624	0.029691	0.083885	0.040709				25.0234	54.2308	48.1646	147.762	26.6782
0.212594	0.08849	0.027874	0.016625	0.117016				29.9129	25.4588	27.65	191.667	52.7567
0.142564	0.075885	0.014665	0.097537	0.028637				44.8798	72.1709	14.4031	96.7358	141.804
0.06759	0.157018	0.020955	0.124524	0.062013				37.6021	49.2797	34.0479	103.814	90.9037
0.169032	0.123705	0.031235	0.015243	0.203159				107.794	56.9009	37.9973	77.1856	225.943
0.184227	0.059989	0.01271	0.02747	0.098865				26.2966	71.4728	28.9843	128.252	279.303
0.027729	0.156878	0.044827	0.092786	0.127018				30.0918	71.1726	4.6545	63.396	72.4871
0.224307	0.032048	0.016736	0.036448	0.101639				40.8436	73.6203	56.2501	105.182	99.434
0.168161	0.114674	0.01968	0.077185	0.026845				57.9618	42.663	57.2186	72.4617	51.5981
0.11133	0.20359	0.025201	0.091334	0.038401				38.7033	89.7555	-7.24083	108.851	159.788
0.179675	0.044153	0.119858	0.044575	0.20319				79.148	131.386	42.719	246.053	100.87
0.208611	0.099264	0.030014	0.030004	0.037965				63.9073	118.915	65.645	456.687	97.9097
0.128958	0.179624	0.030601	0.142689	0.025901				79.0655	50.7818	67.821	32.9972	34.5484
0.07322	0.104916	0.036127	0.03024	0.032405				66.9379	19.8996	32.3579	63.8352	41.6147
0.154807	0.020298	0.027007	0.084611	0.076023				60.886	150.453	31.898	87.2915	39.7781
0.223562	0.108826	0.091628	0.031156	0.160459				68.5127	19.9789	21.0659	73.081	74.8532
0.047981	0.022084	0.021767	0.016046	0.048908				42.5197	59.3179	121.506	427.064	401.249
0.148655	0.166755	0.077834	0.096246	0.146392				34.3476	37.7694	121.506	313.12	31.3098
0.054324	0.192897	0.038964	0.03739	0.173345				117.702	53.9179	23.3617	70.4172	70.9495
0.067536	0.037864	0.034577	0.028064	0.156092				49.4342	36.4644	27.4516	102.533	43.2602
0.093938	0.185058	0.029516	0.037111	0.062327				35.783	90.8309	78.1944	123.015	121.761
0.21238	0.101496	0.024221	0.100061	0.054949				41.1671	68.4014	75.2727	209.536	136.087
0.081996	0.053399	0.034547	0.105173	0.154509				30.5957	68.4014	37.4268	173.315	75.5084
0.343354	0.112593	0.057973	0.096552	0.10193				76.3201	68.6321	47.864	97.5946	76.3852
0.209778	0.135948	0.014359	0.139556	0.135996				51.5961	186.682	36.7589	55.9179	38.8617
0.171557	0.044489	0.043148	0.024927	0.137588				44.9336	47.6378	45.9987	279.625	40.4346
0.12348	0.107205	0.03399	0.104408	0.087184				75.4604	40.3932	37.05	250.915	26.5098
0.068844	0.150076	0.019971	0.191023	0.133922				96.1128	42.6135	21.8216	30.5423	42.5716
0.258395	0.036505	0.019622	0.032797	0.040484				55.5172	40.5485	35.1018	58.033	46.269
0.211718	0.10724	0.027046	0.15271	0.18764				44.6879	54.1707	38.8291	65.1493	154.694
0.069378	0.259953	0.0286	0.052796	0.105742				69.3318	159.215	32.3813	472.851	33.6496
0.065065	0.073807	0.018273	0.04538	0.058032				83.4268	108.491	32.4313	183.945	25.3152
0.037305	0.041	0.040758	0.121228	0.072126				19.0754	35.985	23.3546	21.1712	88.6381
0.15455	0.055405	0.089176	0.025139	0.190545				41.7101	32.2743	41.9015	430.158	32.5683
0.104303	0.060927	0.031328	0.10567	0.155773				35.8534	70.1089	7.57465	46.8665	66.6911
0.208384	0.05551	0.016543	0.027628	0.022007				50.44	107.994	94.2613	245.396	20.2359
0.23009	0.031847	0.023059	0.090719	0.064128				23.0994	69.8195	2.28547	108.222	32.2731
0.162642	0.053579	0.078708	0.148915	0.019657				50.6025	39.8577	46.4925	139.228	565.239
0.228203	0.015025	0.041598	0.051329	0.030627				38.5161	52.6295	15.7968	65.8927	68.469
0.086373	0.118937	0.0361	0.021682	0.144948				81.2581	88.5318	51.8612	120.959	100.914
0.187442	0.143081	0.019588	0.172379	0.10328				47.851	52.8174	37.7546	47.8629	53.7468
0.211958	0.154091	0.013175	0.022238	0.211105				16.5451	62.365	55.4997	166.556	62.5004
0.236418	0.061211	0.022071	0.125248	0.070702				58.5495	64.2236	39.54	104.941	30.6966
0.086866	0.078818	0.023656	0.10888	0.068929				38.3921	26.0112	63.4593	45.1055	52.0948
0.051337	0.185768	0.058907	0.081789	0.145608				48.6739	104.252	67.0941	195.19	56.7266
0.100224	0.038291	0.040897	0.027336	0.205421				4.18736	40.7323	53.8462	236.381	24.7838
0.167125	0.18805	0.01749	0.235493	0.083043				48.029	533.532	38.6044	74.6349	25.8852
0.157624	0.079815	0.018968	0.123332	0.077904				84.1953	76.2651	1.32005	59.8161	44.7885
0.141601	0.06172	0.045097	0.062954	0.100201				26.3484	95.4452	32.5364	46.2332	147.724
0.045109	0.141531	0.031431	0.120198	0.138929				26.8755	95.5509	49.4781	82.6899	38.1968
0.13773	0.026484	0.010366	0.071052	0.159889				62.9161	90.941	60.0154	279.773	54.7469
0.155588	0.05137	0.015958	0.080157	0.12414				34.2174	69.1873	90.302	114.098	34.43
0.102463	0.240412	0.176823	0.03638	0.076634				37.7329	110.418	60.1177	128.371	305.296
0.237838	0.102146	0.022303	0.070556	0.170198				32.3004	62.8788	32.3806	83.2092	38.7401
0.184912	0.171939	0.028175	0.098303	0.205452				51.1628	62.6463	42.356	78.4877	267.638
0.158333	0.028286	0.032209	0.092299	0.04861				72.864	59.2497	66.2317	62.5065	136.958
0.181522	0.149453	0.020343	0.159647	0.078325				72.4316	122.556	10.1148	75.5551	148.324
0.089255	0.153087	0.041647	0.032342	0.160906				49.2582	50.684	38.7913	75.7379	35.2407
0.20934	0.136072	0.024965	0.042387	0.085016				46.4343	53.3285	37.4421	230.301	95.3973
0.112846	0.224885	0.045715	0.072385	0.210703				29.3616	48.4502	74.5634	61.5798	58.27
0.11755	0.112435	0.059914	0.039144	0.065767				106.923	59.2042	54.0308	123.734	25.4189
0.199633	0.173352	0.045297	0.041825	0.049715				77.8191	52.5803	23.5679	192.513	57.1664
0.19753	0.074004	0.03967	0.029098	0.020514				63.5664	29.1254	64.5236	118.122	76.0383
0.238762	0.059997	0.060129	0.061155	0.063373				19.5033	54.8013	87.0084	166.254	186.881
0.102659	0.110112	0.047977	0.076646	0.099851				61.7963	50.7132	56.434	123.159	72.659
0.115804	0.175966	0.03369	0.15047	0.168524				61.7963	48.9903	29.377	42.4113	60.9545
0.15083	0.064925	0.037578	0.037508	0.051268				25.0996	36.834	18.4715	243.301	86.6522
0.187007	0.061189	0.028661	0.186131	0.108591				75.9839	86.8415	59.384	85.6812	28.0143
0.334579	0.11291	0.058598	0.091048	0.235624				40.0827	91.325	114.399	192.327	99.674
0.210525	0.179274	0.020474	0.040589	0.05264				52.7313	94.0105	36.4295	130.477	128.79
0.200664	0.054284	0.085426	0.060342	0.028766				18.7764	5.38983	76.087	38.8848	30.1739
0.194864	0.086259	0.022872	0.189192	0.02945				90.1355	37.0151	63.0425	51.4607	32.7415
0.215653	0.109517	0.012389	0.177565	0.092804				62.2666	41.2406	45.8473	168.772	145.794
0.136033	0.07541	0.025101	0.025304	0.021881				19.8	113.285	41.5593	226.288	119.299
0.064643	0.040273	0.023569	0.034957	0.210313				41.347	37.0869	60.8745	62.4373	44.3607
0.150191	0.142725	0.04126	0.025937	0.131776				134.998	86.0817	99.3061	143.824	98.4745
0.108671	0.036015	0.032391	0.028317	0.032962				73.7918	62.6178	35.8227	189.554	475.509
0.028778	0.126702	0.039552	0.020308	0.053676				44.5356	79.9492	16.5958	78.2051	53.6252
0.136299	0.105696	0.038146	0.055632	0.037679				58.6237	64.3883	72.8865	471.573	49.6883
0.262395	0.092752	0.045024	0.108904	0.034453				23.0155	89.5996	52.5367	135.009	125.693
0.212675	0.091966	0.01921	0.039138	0.033266				99.2785	44.4104	108.242	38.5694	70.4111
0.218604	0.055197	0.04571	0.065364	0.069002				38.947	82.4265	22.6989	51.5488	31.2592
0.132758	0.090025	0.024557	0.077835	0.038426				42.5539	82.4265	61.3331	55.8753	24.9844
0.108449	0.034532	0.016913	0.026147	0.072189				39.1462	105.821	46.2994	84.4399	72.1585
0.201668	0.033189	0.04519	0.105935	0.016038				116.342	32.7876	15.591	84.8909	36.1126
0.193307	0.045118	0.066317	0.128993	0.031945				46.9595	34.7921	29.0549	30.1721	40.2967
0.042106	0.140721	0.040676	0.148279	0.048045				70.0337	48.8768	40.7169	49.3969	152.449
0.116538	0.195949	0.061247	0.074605	0.140166				25.476	112.502	29.6694	100.12	122.926
0.190395	0.131014	0.033392	0.073451	0.043223				63.6224	55.3983	44.1156	128.842	177.732
0.05479	0.037613	0.038408	0.146235	0.017054				56.9185	60.9772	8.45129	44.4899	177.732
0.19744	0.10464	0.026703	0.034387	0.139003				89.281	87.8346	73.186	165.191	138.101
0.22204	0.028654	0.021821	0.058277	0.161598				69.0949	107.027	48.1074	77.6505	24.0774
0.269711	0.045614	0.037409	0.030837	0.035672				33.3372	46.1489	56.6795	126.137	69.1698
0.139505	0.181371	0.091166	0.0929	0.16715				19.5712	71.6701	42.2445	209.4	24.8105
0.239299	0.038949	0.061825	0.022666	0.051156				16.9962	49.4131	34.5683	63.2591	78.2761
0.104125	0.120355	0.025777	0.078179	0.059213				74.9986	276.985	17.8195	130.001	115.364
0.145438	0.177729	0.050795	0.04867	0.078028				100.473	132.907	28.5542	187.933	70.004
0.179793	0.040599	0.09477	0.029511	0.189729				44.8383	103.043	20.4204	232.602	58.0494
0.090585	0.134829	0.055543	0.025668	0.031022				39.7558	61.0175	33.1561	285.556	30.496
0.148437	0.051851	0.064571	0.032532	0.073169				34.8281	55.6415	13.5056	52.6411	38.333
0.117476	0.205752	0.037958	0.028583	0.138573				53.1178	14.2136	58.487	162.83	28.1782
0.113829	0.067863	0.073877	0.064288	0.03405				46.3139	49.0274	27.617	62.9179	84.9498
0.210199	0.033736	0.051151	0.088402	0.158727				60.9094	49.1183	-36.1922	216.529	47.7923
0.172949	0.026945	0.022499	0.048912	0.118991				73.4806	61.0562	35.9625	67.579	46.8229
0.26483	0.162643	0.086578	0.037622	0.196142				40.3939	69.5348	45.3601	107.399	52.4378
0.117015	0.086014	0.065124	0.051288	0.02932				78.1778	78.742	11.6927	146.537	304.362
0.268573	0.037672	0.016814	0.051947	0.059308				39.1146	27.4532	89.9741	164.455	121.554
0.174814	0.210185	0.016716	0.031639	0.043367				49.4807	32.9301	15.9351	314.242	127.515
0.156107	0.116138	0.024719	0.182604	0.037164				28.4003	58.3611	18.5422	295.508	97.4502
0.244696	0.142131	0.03096	0.057794	0.153163				21.7345	51.886	34.1727	71.1013	36.2541
0.175053	0.216959	0.066482	0.017948	0.063151				51.1227	63.7326	37.4848	106.423	49.9122
0.114698	0.036227	0.040811	0.110493	0.099524				64.8955	46.8008	22.7697	148.099	26.8962
0.230214	0.195529	0.05071	0.037648	0.11964				45.5757	46.8765	46.1482	203.23	77.0783
0.134363	0.187615	0.075355	0.080501	0.087907				79.3161	46.9415	46.1482	64.0094	31.5426
0.193103	0.173471	0.047844	0.112665	0.159753				99.2198	22.987	45.7958	171.055	43.7248
0.09337	0.08322	0.048276	0.061296	0.079908				77.1437	26.4168	21.3225	100.068	54.0139
0.07427	0.208203	0.030982	0.02864	0.084329				24.8518	87.9287	51.7755	62.3831	14.5602
0.205076	0.122175	0.023153	0.030052	0.059029				45.9654	59.4872	78.5327	194.972	42.6519
0.076864	0.079001	0.15425	0.025223	0.042232				43.2352	41.9165	14.6657	73.5794	44.0861
0.209945	0.128914	0.027539	0.021453	0.031851				21.4958	33.0285	45.3061	143.713	69.7662
0.154748	0.040227	0.079526	0.034044	0.151252				38.534	47.7037	37.9714	63.9608	99.966
0.134717	0.016769	0.027394	0.062334	0.038103				56.4035	45.3285	55.6717	129.815	160.46
0.209793	0.13164	0.041357	0.01523	0.067886				94.1274	38.7218	43.6996	80.187	51.1134
0.186699	0.080073	0.013721	0.054806	0.128038				9.6275	41.5133	86.5735	98.8204	35.5469
0.193491	0.121537	0.040253	0.046619	0.063467				23.9232	54.4135	69.0338	10.064	40.1809
0.331396	0.176117	0.017676	0.039591	0.026262				102.046	65.5494	118.399	495.112	32.4741
0.167999	0.293144	0.037082	0.054052	0.048635				78.7215	40.3904	65.0499	174.152	300.192
0.138133	0.181832	0.04132	0.039684	0.068817				0.841206	32.3365	107.718	242.826	20.0841
0.204917	0.021226	0.02775	0.080679	0.058633				36.3841	38.1723	18.0661	64.3492	39.5504
0.26534	0.208565	0.025911	0.041556	0.021846				64.823	65.5993	26.8351	436.79	96.4336
0.203569	0.065441	0.023456	0.022136	0.075188				78.1613	91.5566	84.0948	274.157	44.4395
0.097909	0.142823	0.036239	0.10815	0.16776				2.89486	12.2984	10.9687	188.77	12.4491
0.169008	0.211783	0.019652	0.042426	0.062645				52.9323	48.5772	-0.629914	245.386	28.1613
0.234997	0.041528	0.023787	0.05041	0.040725				75.1175	48.0243	31.4711	68.9292	61.5439
0.134611	0.036354	0.018286	0.129229	0.15371				34.1014	57.4791	101.733	71.6072	38.858
0.197592	0.103777	0.048155	0.031692	0.075676				60.5476	77.1991	61.2479	102.503	32.469
0.103475	0.172317	0.035552	0.048499	0.146051				33.7731	16.209	55.7578	165.001	45.7923
0.174091	0.176556	0.02804	0.031774	0.068235				101.633	33.8806	8.44443	149.896	83.9972
0.05774	0.126813	0.024302	0.073666	0.069333				68.8468	91.7526	9.27644	66.8014	193.171
0.233636	0.025437	0.029167	0.050788	0.060406				91.3587	48.9228	84.504	201.144	60.358
0.26995	0.167222	0.018942	0.043007	0.030638				55.5601	31.8738	17.4321	45.5413	43.3414
0.166745	0.048489	0.046907	0.025633	0.178968				127.468	38.5224	43.6762	146.969	69.1245
0.237308	0.199926	0.026529	0.039237	0.079503				-1.41001	92.1414	53.0735	74.4177	80.752
0.163662	0.166136	0.041486	0.012499	0.093114				94.6659	30.4244	57.1213	49.0329	97.8729
0.30137	0.129625	0.048706	0.031814	0.076458				10.0948	59.5422	48.2593	121.471	122.056
0.0973	0.052546	0.029419	0.056102	0.02227				35.7421	62.7074	30.3714	312.34	27.1606
0.232865	0.083657	0.019346	0.049833	0.197526				78.7218	43.1512	29.1623	219.221	38.1447
0.13593	0.182091	0.038506	0.058476	0.055164				66.2177	48.3884	32.5285	83.0484	103.621
0.142866	0.112395	0.029704	0.098948	0.111578				60.0524	33.8598	16.6621	150.136	43.6235
0.049584	0.03325	0.022364	0.050517	0.158376				67.5165	64.4883	8.95322	195.841	51.4404
0.183007	0.223452	0.056812	0.029399	0.104076				56.2385	68.3675	27.1644	174.16	136.352
0.120109	0.076759	0.063904	0.040651	0.079902				91.472	45.5991	11.3309	95.9408	234.071
0.20047	0.02519	0.036315	0.146242	0.130701				51.0183	2.48792	86.365	69.8664	301.981
0.048077	0.02583	0.029831	0.043716	0.036168				58.2248	19.7526	58.6072	220.083	202.914
0.209484	0.06107	0.019353	0.135857	0.11641				14.1482	66.1202	65.8852	96.6522	30.7643
0.214604	0.189821	0.025987	0.157979	0.029188				33.9599	63.9282	-6.06284	664.684	142.18
0.157254	0.158422	0.03328	0.050495	0.133363				64.8923	40.3821	19.8671	40.9011	56.3842
0.104281	0.05378	0.057473	0.166364	0.040037				4.53228	53.3111	18.3115	24.5063	27.0781
0.020263	0.156292	0.031227	0.017868	0.151955				49.5599	44.1721	29.9189	202.839	36.4591
0.399443	0.171908	0.045976	0.032369	0.136199				39.2734	66.2486	27.9769	349.795	35.2967
0.185079	0.056251	0.028476	0.018395	0.145757				48.5381	50.6719	62.594	282.462	96.7768
0.060751	0.228422	0.033617	0.019729	0.016732				71.8644	62.896	49.6966	222.891	35.2044
0.160891	0.078162	0.049609	0.049991	0.106551				51.82	37.3024	62.5246	145.926	20.7431
0.111206	0.112287	0.088941	0.020855	0.033582				47.4784	59.0704	84.0797	81.6367	50.6375
0.176719	0.085965	0.024092	0.013096	0.022995				31.3327	54.3374	60.9756	104.203	327.071
0.205443	0.14123	0.031648	0.12194	0.034472				49.3277	35.6929	37.4615	59.6411	101.64
0.100004	0.091297	0.024294	0.202223	0.117653				46.6695	96.9331	55.9094	45.6651	69.79
0.237395	0.098108	0.023774	0.037739	0.216555				64.3723	48.8698	56.6823	154.78	86.222
0.138235	0.050795	0.047993	0.135269	0.08917				24.5685	63.69	59.487	54.6619	27.003
0.067261	0.201611	0.032736	0.05348	0.099469				24.5374	77.0253	37.2466	41.0604	28.6865
0.196535	0.069775	0.030688	0.022475	0.173203				44.0104	108.476	25.5786	68.1775	81.284
0.11165	0.111745	0.127634	0.140254	0.036704				93.8753	68.3052	46.1453	119.119	367.866
0.180092	0.061526	0.040038	0.05188	0.136071				12.1142	36.7878	71.6895	113.077	33.0559
0.178014	0.133879	0.077449	0.041554	0.112086				23.0815	51.8824	-2.22968	162.806	43.2283
0.147172	0.21822	0.021926	0.014279	0.102161				59.4536	78.1178	74.4915	177.431	104.707
0.08322	0.092833	0.024358	0.01895	0.05793				90.7441	57.1701	67.5967	59.5286	39.0566
0.223709	0.233867	0.048908	0.04049	0.179207				27.3172	65.2633	45.4366	69.546	75.4785
0.05802	0.056368	0.029343	0.037363	0.036664				23.2694	85.8877	-0.428437	34.102	59.4637
0.10926	0.107823	0.032728	0.038251	0.092671				28.2744	47.1375	20.1121	140.618	26.6551
0.233624	0.071676	0.043821	0.03098	0.030245				43.8787	44.6953	36.2479	127.541	202.763
0.086351	0.034158	0.037744	0.063952	0.041187				59.6349	75.1312	14.7046	46.9485	177.882
0.142725	0.1631	0.04289	0.058428	0.023716				47.4056	40.3965	55.2605	145.993	70.3731
0.2372	0.031415	0.040431	0.039407	0.066281				216.109	82.5825	14.8381	390.719	56.1821
0.224755	0.173557	0.028158	0.11268	0.071394				98.7823	66.5566	29.1217	188.175	51.2795
0.086597	0.054125	0.060742	0.127559	0.140436				31.5074	42.4242	51.662	134.628	94.4141
0.215787	0.150018	0.05671	0.031121	0.113982				9.82532	47.7289	30.3763	169.648	96.156
0.034466	0.044488	0.03486	0.034884	0.18519				102.268	42.7177	45.5883	448.771	38.628
0.155776	0.154996	0.022931	0.131948	0.041758				49.2175	30.7854	30.3068	71.4868	52.4288
0.080486	0.071006	0.026842	0.106563	0.064533				12.9381	32.9724	35.3221	38.2013	26.777
0.258458	0.1004	0.015414	0.027043	0.109549				56.2847	51.6554	28.9248	160.749	39.1162
0.212978	0.145948	0.034305	0.058371	0.030073				22.0012	21.9893	37.533	88.7978	273.705
0.176013	0.092266	0.05542	0.035558	0.167766				7.90609	40.3509	15.2832	181.805	46.9676
0.2518	0.134773	0.017608	0.036737	0.1036				51.1745	15.6155	37.0355	181.795	48.8891
0.184622	0.264707	0.050448	0.032244	0.027552				20.9773	48.5215	24.9664	73.0038	56.3566
0.143753	0.02304	0.112792	0.150239	0.094099				46.4764	55.1904	10.1379	110.379	44.2144
0.225775	0.021684	0.028694	0.03158	0.076616				30.4548	44.3187	53.4431	69.8793	25.1721
0.140702	0.082754	0.060958	0.045014	0.216307				52.1685	14.4297	47.5336	364.398	54.9117
0.112722	0.082217	0.043888	0.018901	0.161932				42.5977	52.9716	12.9513	162.035	26.2531
0.157009	0.144225	0.01918	0.09244	0.021711				64.8876	30.1681	69.2782	56.5223	63.2583
0.133688	0.215652	0.026056	0.02189	0.02709				51.5863	30.1681	33.6765	367.374	34.8048
0.108668	0.124205	0.035154	0.043323	0.075614				77.2027	43.7631	11.8224	314.746	27.3738
0.288048	0.138186	0.020926	0.116824	0.046512				25.2146	127.434	49.3531	124.191	21.8853
0.136643	0.182218	0.028347	0.022501	0.062669				73.8417	127.434	3.04465	89.0215	4.34554
0.13078	0.099946	0.031661	0.063718	0.056904				81.7149	89.2523	20.1289	89.0215	37.8799
0.268632	0.077105	0.02242	0.028224	0.157872				57.7743	107.527	66.0003	23.4941	69.4478
0.162611	0.264513	0.020425	0.250734	0.016353				33.7203	64.2953	21.5063	70.3789	133.437
0.153686	0.03922	0.049137	0.022231	0.016919				41.9353	120.095	70.7154	93.1642	33.964
0.218619	0.068722	0.020522	0.017468	0.044038				41.1314	51.491	9.77027	215.23	75.4565
0.203097	0.094424	0.017157	0.027571	0.067537				48.3176	68.7704	46.4777	129.678	54.4017
0.122587	0.074287	0.034114	0.084872	0.077556				65.2606	98.3615	62.489	120.742	164.515
0.183545	0.032703	0.080025	0.052908	0.091285				81.4496	14.1418	31.8044	33.7593	10.8657
0.089413	0.039125	0.021344	0.118783	0.102657				77.5008	15.1441	9.75503	67.518	49.1845
0.123951	0.089391	0.025699	0.067697	0.087313				77.5008	38.2907	43.246	114.342	17.3908
0.03455	0.052609	0.048041	0.071189	0.200927				-5.55167	358.134	7.53191	88.641	31.5939
0.195713	0.020468	0.133446	0.054349	0.111984				23.3988	20.9832	29.55	183.143	72.2504
0.194945	0.201658	0.055741	0.088516	0.071665				32.9809	80.3408	51.7443	126.616	59.7677
0.258305	0.138814	0.020963	0.172012	0.193005				74.0394	38.6902	21.4028	38.6934	43.5941
0.133918	0.144031	0.046842	0.04922	0.130017				53.8421	33.7713	28.479	162.726	98.3033
0.135974	0.185857	0.036588	0.134956	0.090234				25.7691	94.0252	9.70971	113.289	19.8063
0.088568	0.150086	0.022653	0.020683	0.022369				47.6185	66.0195	61.1281	107.809	118.418
0.249521	0.137676	0.02326	0.120526	0.017497				36.8433	31.1422	23.0061	106.065	339.468
0.159722	0.099308	0.031512	0.087852	0.016165				57.9628	57.0581	44.9925	61.2388	33.799
0.290608	0.085999	0.105226	0.051088	0.105517				14.5058	57.0581	53.0108	710.74	36.1309
0.109636	0.229718	0.017273	0.058674	0.074782				45.5289	46.6938	38.3474	711.944	42.0767
0.133249	0.189205	0.033181	0.016144	0.192484				40.6336	46.2222	87.5079	86.8234	45.2228
0.135498	0.133237	0.054115	0.053786	0.032285				88.5239	71.748	16.5889	185.84	27.7526
0.250584	0.072738	0.056225	0.101818	0.07302				96.4095	26.4456	43.6245	33.3624	25.071
0.169771	0.051896	0.02504	0.114823	0.118397				22.0043	41.145	20.1204	82.4697	77.2027
0.135894	0.040141	0.046064	0.114603	0.095907				81.1003	56.1029	68.4231	109.769	72.4732
0.162929	0.038994	0.020908	0.024763	0.181729				47.9866	99.3804	57.0277	128.933	22.3048
0.097934	0.038738	0.053056	0.020387	0.048127				56.56	50.993	21.238	96.0953	30.5004
0.199197	0.129623	0.02816	0.02696	0.017711				34.7717	57.7109	30.549	138.803	54.4353
0.171587	0.165177	0.077941	0.132271	0.145569				62.3363	130.12	42.6545	77.9181	104.596
0.229567	0.040187	0.05424	0.028926	0.078475				53.8012	84.4237	27.6868	49.5619	34.6764
0.121468	0.136402	0.019278	0.035914	0.074882				-1.13881	78.3955	10.9994	130.84	67.9314
0.179345	0.149733	0.047495	0.143846	0.163287				30.2291	72.2854	21.1491	85.0421	31.7098
0.110877	0.100527	0.021635	0.065525	0.111126				78.6111	67.0492	57.7806	55.3168	41.3965
0.131499	0.119649	0.028234	0.077595	0.020586				68.2376	79.1566	36.3751	183.036	69.8014
0.133088	0.106269	0.046341	0.08059	0.152186				47.0853	62.4995	48.9463	44.7852	41.6033
0.178795	0.196509	0.018013	0.059607	0.072944				67.7357	69.4729	69.3186	61.3792	83.4863
0.077997	0.21557	0.022901	0.052278	0.228881				35.6269	137.247	46.504	34.4256	58.5501
0.253367	0.046584	0.038714	0.019389	0.064127				48.2984	51.3813	28.8218	39.2018	48.9609
0.202959	0.217384	0.019643	0.050112	0.075707				67.339	61.78	47.5723	138.009	50.9733
0.044018	0.040389	0.092051	0.095453	0.074649				134.97	57.2809	33.9914	75.6183	31.8122
0.261996	0.130437	0.029587	0.033407	0.051561				40.4968	99.9	57.4712	143.234	190.58
0.174094	0.108637	0.035897	0.094814	0.080009				7.04732	105.8	24.6772	180.423	190.58
0.104398	0.072793	0.020611	0.143351	0.057353				45.5399	70.9176	455.982	92.3356	76.2197
0.039059	0.083394	0.022616	0.042211	0.045782				15.065	59.2916	61.0377	133.708	159.232
0.226815	0.136207	0.080526	0.11812	0.095699				60.6229	29.0296	24.2815	38.1438	262.136
0.061327	0.132027	0.024313	0.071157	0.065292				65.255	58.5903	45.7127	87.6743	77.1736
0.162046	0.037177	0.04049	0.045161	0.112816				91.7372	63.9735	80.0078	258.055	61.3599
0.142119	0.136062	0.026055	0.102026	0.106143				60.1171	76.8967	8.08858	84.1596	49.9386
0.209383	0.069508	0.022163	0.091896	0.148976				-0.945273	56.4753	19.5622	213.149	54.529
0.209373	0.124974	0.022587	0.021097	0.09293				37.5119	26.4513	59.6982	155.642	40.7322
0.289694	0.116191	0.034906	0.020904	0.043797				73.574	50.9523	33.103	43.8323	55.478
0.177758	0.081267	0.041989	0.084025	0.047779				52.0561	39.0186	107.161	51.3915	329.962
0.108915	0.15078	0.144021	0.021301	0.085246				77.3396	105.424	93.2189	83.9568	150.689
0.147792	0.09805	0.059738	0.117138	0.065586				76.0306	89.8885	81.6596	103.448	103.87
0.166753	0.036052	0.01932	0.038132	0.064749				60.5226	59.2051	24.5297	374.227	62.7019
0.154862	0.124345	0.026088	0.042468	0.107709				53.3347	51.1435	20.9444	100.081	86.2565
0.155373	0.123917	0.030848	0.047933	0.078449				68.0707	69.9972	78.7685	37.3468	39.4808
0.074837	0.037322	0.02025	0.172791	0.138859				73.5927	29.6435	24.1699	115.831	22.542
0.127122	0.081816	0.032242	0.047071	0.148774				38.407	57.1903	61.442	84.3261	86.7415
0.225406	0.114568	0.05622	0.031007	0.056032				15.4416	76.1776	38.0156	125.089	49.7354
0.172428	0.081279	0.029848	0.03417	0.185942				70.9766	146.906	18.531	38.1058	95.6457
0.047025	0.206596	0.028069	0.035972	0.034674				43.1239	52.2422	16.0629	431.508	44.7735
0.157093	0.211461	0.026036	0.042574	0.111568				38.8871	22.8304	23.3273	188.54	47.2685
0.236934	0.059291	0.048454	0.022529	0.044577				73.9826	21.7422	31.755	328.466	30.17
0.150396	0.099673	0.027735	0.103474	0.057768				31.2985	81.2839	52.91	86.6123	36.8937
0.042774	0.042455	0.023226	0.058839	0.029809				70.8294	101.816	20.9049	167.798	149.74
0.159975	0.02108	0.0169	0.033829	0.087241				52.8868	72.9661	45.0767	237.961	53.8277
0.041761	0.244638	0.033423	0.013886	0.081386				64.0236	66.3863	55.5167	139.108	120.654
0.252991	0.181579	0.081571	0.07006	0.051657				62.5142	93.7611	33.5972	79.3452	192.827
0.223836	0.0311	0.042335	0.025584	0.087029				62.1332	18.3503	121.343	50.2609	183.175
0.123261	0.19888	0.02661	0.098764	0.152854				87.5456	30.3737	55.1761	561.685	31.3927
0.062405	0.067443	0.02175	0.061713	0.085013				31.9953	73.9348	74.604	170.109	43.9286
0.162457	0.079356	0.023249	0.054955	0.127977				56.6402	56.0366	74.7192	60.5587	31.6358
0.169065	0.019468	0.013945	0.132693	0.110489				53.7344	51.9719	33.9657	75.1855	574.787
0.173657	0.104937	0.035741	0.079081	0.184539				59.7877	75.4734	87.5443	85.5293	160.984
0.222106	0.028252	0.03284	0.109485	0.230598				45.0101	30.0609	40.9132	118.834	19.5561
0.084436	0.037136	0.046812	0.027278	0.155496				47.899	85.8332	68.8606	157.166	48.6081
0.123878	0.060126	0.015333	0.204107	0.086583				47.2667	9.22395	50.9522	94.4638	49.8947
0.235868	0.045912	0.026858	0.028689	0.100448				70.7566	71.2908	30.3607	65.8578	50.4918
0.172023	0.069493	0.044138	0.118962	0.021354				65.017	51.0148	7.17217	86.8888	60.473
0.127427	0.075269	0.04483	0.064725	0.131261				51.05	46.8936	75.8972	85.4035	31.67
0.157187	0.10238	0.039324	0.085984	0.116088				41.6607	61.0074	21.4044	157.244	77.3483
0.176471	0.051012	0.054329	0.019171	0.056204				35.3874	45.9962	58.4259	24.6812	32.3765
0.244941	0.061462	0.075622	0.039057	0.178131				22.3997	49.9301	80.2284	197.987	25.4309
0.144451	0.158869	0.022203	0.048115	0.137901				101.349	67.6324	56.0781	228.09	38.331
0.207435	0.077942	0.010787	0.105418	0.157749				100.064	112.514	34.3637	65.0256	61.9133
0.122608	0.073629	0.023533	0.169556	0.05239				36.4726	41.4363	69.9665	131.253	260.144
0.063613	0.031603	0.037215	0.214705	0.138354				79.3784	12.2986	22.5181	89.2277	132.862
0.265792	0.051447	0.033907	0.06787	0.108467				10.3627	53.5373	32.9007	66.579	103.979
0.226277	0.09509	0.017077	0.106351	0.121243				132.48	109.578	14.8477	240.174	76.2464
0.17754	0.119546	0.018351	0.039485	0.021829				53.6486	63.0793	20.6611	50.7159	121.337
0.031613	0.065305	0.036993	0.152267	0.163023				66.1448	49.6744	59.2908	38.7015	60.6385
0.067833	0.099901	0.057242	0.126976	0.048304				46.7561	45.3689	74.4417	101.571	36.2907
0.164936	0.140451	0.023121	0.07119	0.065795				26.6596	106.159	14.1659	66.7041	61.2989
0.19508	0.09672	0.012084	0.058183	0.130436				27.3577	52.6555	87.7599	57.2823	39.5734
0.211467	0.15481	0.034175	0.035377	0.150281				58.8061	53.6421	93.0158	110.471	45.0889
0.116234	0.234427	0.034018	0.139551	0.035695				76.4297	104.077	24.5871	27.7124	53.8484
0.090944	0.16065	0.041141	0.029054	0.117682				61.7233	39.6155	32.5257	230.461	86.8501
0.12483	0.066764	0.031261	0.040347	0.117545				46.62	53.5006	47.8844	46.3492	259.474
0.158491	0.06949	0.027577	0.024825	0.190513				66.5223	43.9102	27.3523	176.776	28.8537
0.17333	0.099941	0.03732	0.025781	0.108417				24.481	143.04	21.8461	367.065	115.403
0.173823	0.058789	0.02919	0.018891	0.049524				50.5321	60.0044	9.38623	117.69	66.5368
0.166514	0.042106	0.233964	0.057905	0.240038				54.8838	33.2307	30.7779	105.187	81.8518
0.092778	0.195928	0.038058	0.074074	0.04467				75.7239	102.056	13.6191	338.273	25.2275
0.289283	0.031514	0.064661	0.032597	0.096798				36.0201	44.0354	54.3649	38.2246	31.3043
0.048887	0.03637	0.019244	0.091697	0.027666				69.2372	43.4663	42.1154	122.299	21.3584
0.191136	0.17005	0.029223	0.122154	0.025237				86.897	108.621	28.5564	78.7385	161.905
0.107224	0.024741	0.029226	0.045482	0.071436				77.9857	29.8869	62.088	237.117	52.2358
0.059035	0.148387	0.105033	0.039843	0.135789				60.14	67.172	37.4412	68.285	66.6944
0.235545	0.124837	0.08119	0.025193	0.039687				63.26	58.565	35.3203	54.8541	30.5926
0.210083	0.052614	0.026687	0.224307	0.197116				43.8925	49.2034	38.8056	94.9815	43.9341
0.162104	0.150999	0.022048	0.056659	0.120814				40.3881	39.7917	44.9115	119.635	35.5307
0.090638	0.050472	0.041591	0.054072	0.167488				27.0325	70.0289	42.1252	138.336	22.0338
0.033514	0.025737	0.022093	0.056536	0.115736				64.1169	43.7219	56.3176	114.17	58.1099
0.170158	0.106487	0.03506	0.060102	0.017641				48.731	38.4481	72.4069	129.341	51.2894
0.150179	0.121572	0.03558	0.211074	0.122104				57.8537	104.484	52.4062	87.5855	31.4156
0.159402	0.198654	0.211145	0.042861	0.043433				102.013	87.4404	23.6847	178.859	50.2448
0.249628	0.044592	0.031307	0.155713	0.040993				42.9138	51.3266	34.0168	116.702	40.969
0.225911	0.153024	0.114971	0.042903	0.043343				36.5579	60.6345	636.868	213.558	57.2007
0.144994	0.082103	0.023343	0.083253	0.123301				40.7134	52.7426	6.49668	61.1343	42.3055
0.193215	0.039677	0.029921	0.024329	0.071003				63.3053	79.1976	23.1589	247.876	66.9486
0.144976	0.183257	0.078761	0.072653	0.083971				27.9572	101.207	26.9955	59.0482	23.9838
0.219778	0.097369	0.018964	0.151504	0.243843				33.8767	76.3889	16.0898	65.1172	35.3632
0.111386	0.099395	0.01862	0.044682	0.024671				44.7752	40.4298	35.6243	203.305	47.6912
0.132304	0.063971	0.053449	0.055639	0.189808				43.0389	49.0591	37.0489	101.248	54.1861
0.06353	0.184242	0.021235	0.104272	0.218293				57.7164	73.6466	27.3841	133.169	58.8694
0.204379	0.028219	0.027173	0.058574	0.020065				71.655	35.0282	27.3326	78.4841	35.9945
0.141257	0.041707	0.020158	0.045756	0.027256				57.1421	73.1334	137.111	193.948	24.5594
0.186805	0.03605	0.015151	0.070458	0.053719				44.1768	64.5253	15.9889	203.812	49.7454
0.039187	0.061807	0.026189	0.062573	0.051735				26.0413	32.9113	69.1415	59.6366	35.7287
0.055276	0.102874	0.035051	0.023569	0.065416				43.167	37.8185	45.2829	187.465	93.4904
0.209637	0.017076	0.03086	0.024217	0.204342				38.421	66.0012	66.9792	181.828	70.1865
0.079313	0.03698	0.048511	0.056548	0.110602				41.7392	46.0767	25.5205	41.3371	63.8712
0.222721	0.109758	0.015088	0.041904	0.120039				55.146	89.8396	135.788	54.0473	108.731
0.148652	0.129236	0.022931	0.166591	0.022451				42.6444	20.3326	2.37575	58.4952	29.4178
0.280153	0.046621	0.031846	0.084792	0.038227				35.3567	57.0759	45.8478	189.067	62.6623
0.159716	0.185179	0.014729	0.044636	0.143285				39.0818	59.286	19.2494	160.054	52.9968
0.040572	0.091998	0.020489	0.045703	0.079305				48.6889	148.875	18.6579	46.4568	114.717
0.228419	0.216802	0.040867	0.026091	0.05006				52.5297	64.558	67.9721	308.349	101.296
0.125561	0.086133	0.062388	0.052543	0.148352				31.021	64.558	17.982	131.721	105.038
0.16753	0.085844	0.080998	0.100006	0.038398				13.0296	72.5631	56.4255	153.199	31.976
0.215419	0.067156	0.022466	0.048533	0.050044				21.2534	77.666	50.1771	116.011	98.8041
0.11691	0.074912	0.01934	0.026939	0.06381				73.5283	14.4705	173.296	167.395	100.634
0.207051	0.08885	0.049294	0.160486	0.146619				40.6223	60.1223	28.7288	43.2905	137.952
0.14872	0.095929	0.039836	0.030184	0.035509				10.8609	81.6601	27.3774	60.2834	26.8373
0.202059	0.043178	0.02975	0.046881	0.074358				31.8491	127.244	15.1185	158.784	43.3411
0.072336	0.022467	0.043846	0.031171	0.108453				54.0546	73.0482	20.3022	257.886	150.661
0.189889	0.097389	0.02566	0.044403	0.055313				71.2055	38.2293	70.955	145.409	94.4676
0.239528	0.181277	0.071451	0.172163	0.230966				52.3137	47.1744	50.9393	139.063	104.213
0.098452	0.220405	0.017295	0.036011	0.176967				52.3137	61.7469	93.3247	136.771	91.8392
0.150164	0.027434	0.019039	0.031823	0.026335				26.4073	40.4602	33.4684	82.6457	81.4405
0.175632	0.162006	0.023591	0.069188	0.041619				55.6796	48.005	33.1828	256.969	101.044
0.081915	0.176172	0.100985	0.217756	0.062017				61.393	76.9682	29.8443	80.531	73.2758
0.234061	0.188782	0.022087	0.03566	0.04355				52.8553	39.9385	35.3412	51.157	45.1368
0.101867	0.096381	0.035815	0.054781	0.063659				46.6259	80.979	-3.23267	54.447	51.7538
0.158239	0.099696	0.031429	0.026264	0.157898				65.8204	40.1907	42.3916	114.639	87.8365
0.090685	0.056012	0.037488	0.015619	0.135327				120.259	55.6263	30.0695	95.8194	20.6521
0.125702	0.032112	0.025315	0.020558	0.197648				38.0999	60.3862	23.753	185.712	56.4216
0.208057	0.108807	0.032864	0.102738	0.039483				120.244	90.9942	62.5366	61.0784	462.612
0.27633	0.16179	0.031967	0.078644	0.048545				44.2592	49.8619	26.8777	118.947	157.685
0.136007	0.145158	0.045048	0.033641	0.048574				39.3349	44.3567	40.0694	84.1822	35.135
0.065447	0.052677	0.04414	0.142633	0.061019				78.0526	67.9183	44.0096	73.2753	107.793
0.179026	0.213981	0.03537	0.036729	0.10113				48.7078	65.6798	12.9556	171.702	99.3429
0.120881	0.086652	0.095165	0.098521	0.037551				38.0338	68.8277	104.141	73.9976	67.0014
0.2021	0.038419	0.025573	0.152514	0.075078				37.6624	60.027	50.9242	47.1772	35.9025
0.065744	0.067686	0.052193	0.026618	0.036961				69.4911	65.737	27.2892	101.233	21.0114
0.240035	0.111392	0.039947	0.097506	0.198909				15.7166	32.2707	55.8752	67.0249	37.5027
0.240523	0.126522	0.046712	0.081458	0.102581				29.8971	56.2058	23.7767	39.9652	71.5055
0.148949	0.18153	0.019944	0.039702	0.05743				101.614	40.7523	17.0703	100.807	144.36
0.153084	0.068733	0.059841	0.017611	0.086453				70.015	47.4323	12.5154	113.105	49.4839
0.17758	0.035945	0.026004	0.057912	0.100938				130.418	43.5249	54.1761	180.841	279.457
0.084131	0.062977	0.027126	0.046099	0.05819				53.1222	56.0682	55.0135	54.6245	85.5571
0.184357	0.066607	0.032123	0.031504	0.091743				50.252	55.9004	23.7186	260.675	89.6884
0.195184	0.088214	0.02491	0.031895	0.166743				34.3873	68.4014	18.8874	73.7726	83.476
0.085352	0.162833	0.021186	0.076989	0.130407				38.0362	73.3545	18.462	38.5107	51.7319
0.132979	0.229965	0.0463	0.025837	0.146893				140.381	12.835	37.428	65.0632	34.2229
0.197993	0.134251	0.053327	0.054439	0.057838				85.2648	53.0868	20.0637	53.0612	98.703
0.1574	0.225162	0.030304	0.177795	0.126303				52.3947	131.106	14.232	101.764	55.2844
0.107883	0.051976	0.029008	0.060748	0.107964				25.3504	131.106	48.3079	279.932	47.9975
0.189621	0.095138	0.040606	0.083603	0.146496				25.3504	30.9849	35.3982	318.647	47.1369
0.062135	0.073404	0.041858	0.198472	0.054222				69.9046	37.6553	43.6047	147.461	114.963
0.105657	0.101602	0.026174	0.041662	0.171577				92.1535	49.2006	-0.505405	163.947	65.7243
0.072409	0.119365	0.037661	0.017122	0.206441				31.4562	108.569	14.3967	22.8608	69.3388
0.082604	0.153967	0.034744	0.043025	0.050068				66.3852	67.7794	66.3698	137.978	29.2959
0.094989	0.049737	0.034094	0.091509	0.113887				58.1718	121.455	37.0663	137.978	49.1351
0.121864	0.202187	0.020523	0.062551	0.05053				91.1032	104.575	26.8838	41.3784	34.1198
0.151855	0.099742	0.019702	0.150541	0.097343				66.7406	104.575	62.0692	76.7022	337.951
0.146407	0.230593	0.059123	0.040931	0.085996				31.8251	74.0247	83.5211	93.021	48.5349
0.122555	0.065771	0.029119	0.020553	0.107558				35.2242	145.87	38.532	46.8937	32.9496
0.055048	0.116737	0.041577	0.097784	0.10023				45.8035	58.7206	17.8935	28.6686	50.1404
0.122569	0.038926	0.020067	0.096519	0.237023				100.17	58.2371	44.5398	85.8302	43.2687
0.203972	0.140531	0.034036	0.031803	0.020507				47.813	35.4734	29.6649	521.17	33.5107
0.234629	0.115259	0.032246	0.03392	0.064719				56.3652	64.8994	56.4993	38.737	167.984
0.204842	0.055524	0.02321	0.047199	0.023095				39.361	48.1647	77.2394	231.14	503.47
0.286345	0.049553	0.022109	0.089989	0.107921				24.2952	59.834	27.6869	249.43	35.1384
0.207512	0.098158	0.034577	0.07417	0.12883				58.051	16.7481	15.0638	249.43	32.2179
0.132295	0.044005	0.018629	0.160421	0.139656				25.7614	39.3246	31.0684	49.9107	22.3289
0.156138	0.022109	0.015576	0.136314	0.04002				20.2663	49.8951	30.6753	84.1289	29.1474
0.05308	0.065747	0.02385	0.096293	0.161154				86.062	69.7905	26.5028	32.0872	37.4949
0.072777	0.175731	0.051572	0.038327	0.048838				54.2308	68.1331	69.1336	74.5951	90.9238
0.200404	0.081218	0.1318	0.108951	0.121561				78.4921	53.8271	45.6136	80.9446	32.8841
0.10606	0.075737	0.026597	0.01729	0.178905				36.6368	69.3805	64.6216	71.7388	99.3284
0.192112	0.080454	0.034615	0.116141	0.051378				52.4007	153.554	26.761	105.348	23.5349
0.120988	0.057798	0.097195	0.057224	0.045291				96.2449	73.418	114.643	143.565	96.6851
0.201241	0.032035	0.029637	0.053745	0.085738				51.8897	46.2691	32.6353	70.9228	27.9628
0.150008	0.028125	0.022657	0.157149	0.09211				65.3301	61.9056	25.4097	39.9197	173.332
0.212809	0.137858	0.032293	0.08185	0.1195				65.7525	17.0167	76.3979	49.3851	62.8897
0.124173	0.039369	0.023451	0.102505	0.051096				36.3633	46.8805	97.6734	112.793	96.7739
0.235162	0.04939	0.045464	0.047279	0.079083				116.771	65.7397	73.9369	34.4868	88.5908
0.213518	0.116289	0.036158	0.084666	0.050771				30.403	8.60872	55.6445	61.4335	51.8768
0.113064	0.103575	0.022359	0.050596	0.055841				102.944	38.6924	59.6445	40.4615	171.403
0.20296	0.064073	0.040111	0.033634	0.042739				14.2606	81.2456	46.2166	106.593	48.6592
0.223502	0.054301	0.048205	0.072175	0.120157				37.0016	59.1296	28.2906	40.1196	25.8055
0.034797	0.229855	0.048966	0.031668	0.102539				23.2485	68.1146	28.2276	106.283	33.2123
0.199125	0.045141	0.024081	0.131889	0.078564				39.3923	87.0132	21.21	48.8105	98.9823
0.085137	0.141923	0.023311	0.023799	0.036396				25.1791	31.282	16.8098	41.0097	91.3685
0.207901	0.044221	0.024978	0.127323	0.040901				82.657	23.125	29.3366	73.1966	62.8293
0.211637	0.064122	0.029658	0.096474	0.021039				14.9267	72.9478	13.91	68.8166	17.7811
0.157839	0.146356	0.027181	0.017641	0.047207				28.589	66.0037	14.5433	174.533	292.074
0.217305	0.053306	0.027649	0.070278	0.118199				34.6007	31.8433	57.744	55.4373	64.1585
0.068618	0.184685	0.037924	0.0202	0.198807				84.4365	52.7471	33.2239	172.736	45.0041
0.089645	0.087899	0.026765	0.084506	0.105888				56.0803	42.5819	9.4133	47.0282	92.2833
0.150402	0.132875	0.019131	0.055627	0.030794				82.6841	67.8432	21.5747	83.8739	181.089
0.205731	0.119049	0.032219	0.077323	0.016967				89.9806	87.8216	25.2864	101.507	104.729
0.140151	0.312312	0.063404	0.075252	0.068517				43.9113	41.8317	7.20592	76.5101	137.517
0.222982	0.128819	0.031339	0.0698	0.069212				74.0334	99.471	68.7849	112.271	25.0262
0.096363	0.08219	0.088176	0.183346	0.188098				94.9249	54.5681	74.6344	37.0342	54.2796
0.095363	0.086915	0.024956	0.026071	0.125271				1074.8	69.5818	9.13337	127.522	49.9013
0.067799	0.208268	0.059924	0.027111	0.0585				59.9512	66.4081	-8.92769	43.8391	160.444
0.155823	0.126236	0.028611	0.026639	0.027341				32.964	78.537	0.412374	171.742	32.4994
0.196361	0.103393	0.022063	0.152108	0.172629				73.0278	74.2157	58.1274	87.2267	32.5294
0.232155	0.140178	0.02292	0.053159	0.131597				16.5813	68.7116	7.97637	48.622	66.2423
0.149507	0.049476	0.064789	0.067531	0.087478				87.5734	23.8812	70.5778	73.1833	35.9925
0.230845	0.226186	0.023502	0.060752	0.192523				15.0014	34.3823	69.4304	117.639	71.6835
0.095647	0.035946	0.034959	0.043047	0.040252				11.894	59.2116	50.885	146.324	83.3997
0.12715	0.031572	0.029302	0.191845	0.106704				58.5401	295.324	57.3577	61.1025	83.3997
0.239903	0.057709	0.018027	0.124216	0.058181				50.2572	88.4852	94.9366	253	60.6429
0.099869	0.184118	0.0358	0.219754	0.046023				113.253	57.9088	-2.42506	63.6105	7.49953
0.095678	0.037428	0.063072	0.022265	0.044713				65.1203	45.6069	69.4297	103.983	33.9532
0.128736	0.058833	0.038269	0.121193	0.217022				83.6994	75.8478	55.1841	77.2512	20.4191
0.064582	0.221916	0.026972	0.087362	0.065004				50.6922	61.5096	64.5056	83.9302	48.0199
0.188208	0.039017	0.123972	0.026392	0.031716				76.9256	57.9348	66.0738	70.8486	87.4447
0.0692	0.03651	0.050627	0.024821	0.057393				46.3536	91.8816	14.32	29.7231	15.291
0.079956	0.064286	0.015434	0.016205	0.015969				26.7789	61.9863	52.9034	98.2668	33.1712
0.187991	0.033361	0.034618	0.074639	0.109425				13.888	38.3972	68.9747	114.717	31.423
0.185344	0.037073	0.020235	0.058128	0.04792				51.9908	41.5028	37.2835	54.5468	30.845
0.189775	0.090872	0.023158	0.031188	0.09756				52.5833	33.9444	101.754	51.3391	20.0687
0.238002	0.129233	0.020576	0.041061	0.024494				42.3803	72.147	80.9974	118.249	34.6139
0.163656	0.039761	0.046354	0.046698	0.111782				38.1685	91.6545	7.75343	29.3872	43.9648
0.140174	0.149233	0.022283	0.15497	0.099659				84.6461	57.7765	63.868	47.7716	42.1008
0.18288	0.119587	0.019366	0.066354	0.054802				67.9119	74.9482	21.4242	806.389	94.9893
0.12365	0.229735	0.029682	0.065194	0.136179				31.358	73.819	42.3688	56.34	20.4041
0.231863	0.02969	0.099384	0.018401	0.236407				29.7233	54.942	89.4675	114.119	73.2269
0.097512	0.051946	0.027636	0.05345	0.040974				94.6339	51.0717	31.8326	166.653	30.5792
0.128505	0.288597	0.010968	0.03015	0.017994				71.7682	53.3353	40.2215	353.339	56.8862
0.235617	0.103595	0.028436	0.127436	0.038592				39.4699	34.1683	41.1811	56.2118	123.74
0.24034	0.070637	0.020485	0.037918	0.270446				25.9586	55.9527	21.4762	30.5096	34.8105
0.269968	0.031613	0.033163	0.056691	0.071611				49.1822	81.2891	27.5182	150.723	91.7815
0.070613	0.037089	0.032522	0.05764	0.06218				75.8305	45.413	30.8767	139.884	37.6782
0.177594	0.114759	0.13624	0.038266	0.119066				48.7831	56.2166	94.0778	59.475	61.2054
0.185062	0.169235	0.029668	0.106815	0.083866				37.7441	60.2561	36.2208	39.503	77.3558
0.125069	0.040329	0.083244	0.024487	0.147332				31.9556	44.1148	7.36416	139.58	79.5023
0.143635	0.188276	0.033746	0.020961	0.195908				45.7657	52.9666	39.6286	236.744	53.6288
0.21668	0.069345	0.151929	0.04709	0.139283				104.601	57.5065	26.873	111.264	31.4084
0.103868	0.19748	0.027876	0.050564	0.154268				38.5132	80.0667	72.0157	166.709	58.3367
0.073084	0.098366	0.026393	0.136064	0.143593				66.5545	100.962	68.6698	43.3103	25.5734
0.103312	0.101005	0.01701	0.181625	0.102452				27.1066	54.4834	14.8381	55.9707	1309.1
0.211509	0.126006	0.021356	0.016065	0.026178				49.5887	110.446	18.1002	69.9424	96.0466
0.226454	0.085025	0.021108	0.067917	0.046072				81.8389	22.2057	49.9558	27.7743	25.572
0.157956	0.119898	0.015181	0.02401	0.055812				104.1	83.7577	14.0921	206.57	138.563
0.220663	0.165504	0.070292	0.061011	0.068127				49.7968	65.9861	28.45	340.855	25.5803
0.130227	0.019004	0.015033	0.131713	0.126509				63.2176	83.0932	33.9724	77.2	104.772
0.075649	0.022392	0.026061	0.022095	0.06242				121.093	87.2914	22.1537	65.6401	27.7948
0.066261	0.053691	0.022711	0.066489	0.180845				71.5018	67.948	48.28	462.157	108.512
0.257047	0.163012	0.032624	0.047982	0.072077				26.435	81.2303	43.5061	399.128	348.799
0.126822	0.232014	0.081099	0.110651	0.110257				168.476	58.8092	18.2764	293.449	17.1759
0.195257	0.037387	0.021344	0.018926	0.069285				25.1993	49.1936	16.9283	293.449	20.6003
0.244498	0.04221	0.039396	0.11037	0.045512				53.0285	112.126	48.9183	143.762	71.5176
0.227695	0.144774	0.026511	0.056883	0.045383				47.0512	68.0127	68.4199	89.6605	44.7679
0.194722	0.187782	0.105898	0.143181	0.027053				23.1431	54.5852	54.8977	251.099	184.916
0.18439	0.023442	0.054067	0.023331	0.090043				35.0056	214.734	25.3609	43.1219	30.2535
0.072349	0.094729	0.046556	0.025223	0.083654				49.9125	49.8594	66.8884	93.7403	33.2666
0.166523	0.028993	0.028983	0.119474	0.097442				91.2607	44.7334	25.1569	40.7041	115.88
0.163262	0.080555	0.025693	0.048985	0.143796				28.2134	82.8974	55.9488	145.73	30.0159
0.179096	0.124546	0.024874	0.038928	0.025034				48.2502	47.2306	32.6144	145.73	229.521
0.233163	0.058163	0.024284	0.051165	0.028825				64.8328	54.9232	40.6129	112.642	33.6511
0.229791	0.047342	0.023549	0.066214	0.083334				51.9822	67.8139	22.2496	75.1669	186.085
0.021667	0.152192	0.025325	0.071486	0.132359				26.4759	46.4543	32.9269	121.728	88.2413
0.050263	0.041996	0.064362	0.173825	0.045162				15.4123	54.7503	55.9492	58.4776	186.085
0.210126	0.075751	0.076777	0.11315	0.060269				17.5977	123.853	66.7633	119.163	19.737
0.046673	0.189791	0.031374	0.079317	0.020523				47.5163	49.7257	36.2791	226.268	65.2185
0.09313	0.132393	0.035023	0.17813	0.047855				110.013	97.2067	57.8565	122.395	70.448
0.18701	0.091767	0.058774	0.060886	0.111983				28.0939	43.7357	23.2379	115.865	182.975
0.119899	0.140491	0.037383	0.019094	0.035651				24.8408	39.201	16.73	104.097	37.9454
0.200901	0.066035	0.014412	0.068011	0.060809				35.7125	61.0213	18.7735	90.797	63.9334
0.090459	0.032446	0.059149	0.083294	0.057225				39.2967	30.367	-0.412127	152.69	77.9745
0.153251	0.10476	0.098718	0.109587	0.038986				63.4425	54.2648	79.7434	153.489	25.2052
0.077458	0.207403	0.024887	0.028653	0.02388				24.5273	36.3081	70.6901	334.915	237.249
0.100987	0.221723	0.054039	0.034675	0.035012				66.8989	46.5658	39.2266	84.4332	49.7438
0.025294	0.041395	0.01539	0.061794	0.04483				45.5131	54.1405	21.2556	325.455	104.605
0.055311	0.056185	0.04142	0.048237	0.147327				44.9962	90.0332	21.946	135.217	50.4892
0.16039	0.133486	0.033669	0.019941	0.049899				68.244	42.7093	12.3993	250.293	30.7884
0.153948	0.179433	0.014418	0.064712	0.162674				98.8663	43.9588	100.631	252.582	16.5364
0.119967	0.192951	0.034628	0.04821	0.060868				60.5088	74.6182	38.7517	942.101	33.318
0.183172	0.141862	0.23605	0.02142	0.043425				5.71664	74.6182	33.1403	498.274	100.33
0.185549	0.072806	0.022832	0.025407	0.04633				31.1258	64.343	54.0592	82.9065	64.1282
0.03838	0.044886	0.095217	0.020873	0.087177				49.9726	59.1629	97.1736	187.826	65.6852
0.175133	0.127873	0.028335	0.176462	0.221983				4.08242	150.696	27.1527	23.9744	30.0213
0.189185	0.054616	0.033956	0.047528	0.019684				70.6226	56.9769	38.6295	267.41	30.2778
0.094389	0.084397	0.098798	0.045911	0.051424				46.148	90.6181	7.20763	149.564	29.1864
0.167995	0.027509	0.0435	0.062029	0.102476				30.861	23.9506	88.5783	80.7098	35.8021
0.15174	0.064113	0.029383	0.041203	0.023518				85.1556	72.6168	40.8064	108.022	23.4149
0.305169	0.193933	0.018425	0.037915	0.118929				30.7866	33.7195	28.411	124.241	18.7079
0.031642	0.135319	0.016828	0.058142	0.064398				27.2157	115.071	20.3391	133.885	95.9398
0.059995	0.100112	0.046536	0.166028	0.090455				51.1137	48.2933	59.2791	48.9336	171.654
0.188157	0.140964	0.046988	0.02147	0.040793				41.0277	23.7467	59.2791	23.9249	37.7293
0.084662	0.218439	0.021753	0.072351	0.242409				87.4377	49.5334	52.5256	41.3502	28.4949
0.231788	0.055397	0.09689	0.155809	0.20369				73.0757	89.336	20.1335	38.3425	49.1566
0.060045	0.171229	0.017302	0.088496	0.04393				55.9427	93.6623	-9.93384	78.2625	40.8512
0.22545	0.027757	0.030078	0.172206	0.124111				25.7858	89.8824	14.2782	95.1341	59.5318
0.129535	0.138291	0.017938	0.024958	0.03646				51.6951	57.5819	79.7682	37.9671	39.2693
0.072685	0.066869	0.023127	0.154243	0.139965				39.3651	52.0295	65.3743	161.231	60.1168
0.213694	0.123743	0.062142	0.020247	0.235365				23.3036	73.543	44.5366	59.7762	53.3418
0.107282	0.142811	0.026241	0.056148	0.17548				72.976	83.6874	79.7594	75.9811	91.4814
0.21667	0.051781	0.139523	0.034336	0.095706				67.7463	109.892	54.7647	73.2753	38.0995
0.144446	0.123294	0.074885	0.037382	0.075881				65.1122	96.0967	70.3405	196.584	37.6688
0.259069	0.065815	0.096553	0.09487	0.035325				45.6022	70.3192	40.2417	73.6017	97.699
0.112161	0.11393	0.072569	0.026684	0.018452				103.842	45.1519	28.7891	255.887	98.4851
0.239277	0.088707	0.033036	0.049013	0.102583				45.8618	30.7613	89.4677	213.679	36.1276
0.09384	0.084502	0.02775	0.033602	0.119724				53.1731	35.9291	88.304	108.002	33.3736
0.241552	0.157571	0.027177	0.085113	0.074749				29.9978	53.657	45.9178	134.005	73.8229
0.051108	0.16195	0.039145	0.103631	0.037135				29.4834	59.0299	28.7989	40.4115	73.9241
0.043497	0.077636	0.041907	0.051485	0.047987				45.445	34.3987	-1.37468	24.5735	193.26
0.132543	0.195535	0.068308	0.019138	0.166646				45.7161	68.5371	21.6094	138.808	34.1993
0.186613	0.031254	0.034835	0.029761	0.037892				27.5783	114.914	45.9288	133.107	175.343
0.070398	0.220977	0.026159	0.09401	0.035352				77.3816	45.0366	78.6876	136.591	40.5523
0.100662	0.151858	0.028235	0.038051	0.113616				58.04	75.6533	27.9746	295.328	33.0037
0.138609	0.031163	0.033738	0.090273	0.026381				84.8342	53.7862	104.223	99.8976	83.1733
0.021209	0.115239	0.034336	0.042283	0.035101				26.5033	75.4992	13.3274	171.308	72.4159
0.193953	0.175441	0.041081	0.144076	0.10004				83.0114	109.103	61.5621	100.361	31.0604
0.29027	0.026659	0.021727	0.054952	0.097694				49.7068	43.3204	20.5991	87.4297	57.4093
0.092972	0.061937	0.036443	0.078695	0.08326				40.4764	72.4739	75.4677	52.8969	61.856
0.104758	0.152439	0.032468	0.025098	0.01998				30.6548	75.8972	43.0675	105.216	31.8912
0.051794	0.024199	0.031967	0.02447	0.043739				41.5994	69.6426	43.0675	63.5554	35.102
0.206616	0.1524	0.019768	0.081537	0.037983				152.246	38.7317	17.4497	98.9264	30.2782
0.175891	0.052646	0.053011	0.039356	0.165414				96.8193	80.2248	33.2077	235.91	113.938
0.095518	0.095341	0.067537	0.028151	0.093021				16.4907	31.7961	28.0921	126.892	88.6881
0.114369	0.124463	0.021628	0.087607	0.073566				85.6931	36.3037	28.996	144.246	49.4245
0.220394	0.036423	0.027619	0.052685	0.064749				54.7834	86.9331	16.6065	44.0001	20.9084
0.222143	0.075398	0.055103	0.034476	0.023383				25.9413	103.806	20.6254	39.4392	40.604
0.202001	0.125669	0.029312	0.040874	0.041512				98.4972	12.8169	16.416	273.978	40.3163
0.175183	0.111561	0.032934	0.022205	0.038069				68.8396	68.4018	35.6297	39.192	78.8556
0.168215	0.277358	0.020704	0.02505	0.050051				-3.25582	89.0321	11.5789	141.647	81.4683
0.223748	0.091156	0.028451	0.028422	0.056087				35.6891	39.2197	22.1276	178.42	52.1732
0.176619	0.028732	0.148177	0.024863	0.090542				33.5691	77.591	64.0973	236.508	132.514
0.258925	0.181664	0.043955	0.155895	0.054908				66.9416	48.2089	41.6435	74.6145	48.7912
0.155034	0.028027	0.055111	0.05607	0.091625				68.0354	52.3738	80.5902	166.5	27.641
0.251832	0.027267	0.028878	0.097077	0.08801				82.2862	43.4669	28.3012	155.476	75.8357
0.150251	0.046589	0.032144	0.039526	0.145309				94.8537	52.9067	32.1408	66.4006	34.2874
0.052276	0.100737	0.055939	0.101715	0.018393				174.428	52.9067	50.1852	31.4068	22.8329
0.182402	0.05795	0.014484	0.048567	0.049944				46.4532	68.1243	69.6858	635.343	147.004
0.084909	0.034844	0.02153	0.031336	0.038658				81.6417	51.0285	27.9016	316.472	56.263
0.101185	0.216086	0.067108	0.049954	0.073688				19.6529	55.0205	33.594	294.763	80.9846
0.09112	0.124224	0.024375	0.053049	0.026116				45.9269	77.3512	30.9239	79.997	62.735
0.101121	0.077196	0.026053	0.018047	0.123046				51.0688	36.0811	38.737	74.8014	163.528
0.180554	0.047849	0.029683	0.068869	0.132222				65.9164	66.2388	81.1713	52.8828	11.2468
0.161011	0.021012	0.03624	0.034991	0.077876				155.486	40.3064	90.9372	444.467	74.9475
0.198434	0.101004	0.031261	0.087131	0.027805				30.1847	33.2525	87.2352	109.322	31.4117
0.090696	0.098208	0.027233	0.027567	0.07104				47.0417	16.9739	34.9394	126.119	96.6629
0.260436	0.043742	0.023811	0.091835	0.058682				71.3131	57.3032	66.8234	43.1871	37.452
0.113739	0.08674	0.019343	0.045292	0.101645				49.1108	69.4369	22.9191	70.5691	32.2332
0.081137	0.079904	0.028993	0.075234	0.081296				43.2694	37.7917	18.2921	63.5938	487.417
0.092259	0.031643	0.039512	0.039415	0.064632				35.5043	48.6805	75.8543	175.74	487.417
0.154348	0.088905	0.024199	0.08301	0.023979				43.6067	24.6768	24.1849	124.421	51.6513
0.049974	0.027244	0.046381	0.122704	0.060564				37.6836	65.6304	20.6458	218.29	31.9715
0.022222	0.040221	0.068907	0.035668	0.175915				73.6476	71.3877	18.5642	61.3783	41.7429
0.069871	0.045946	0.027679	0.079635	0.039241				80.0994	74.0683	27.6245	72.0514	78.0789
0.142568	0.12674	0.053816	0.185311	0.012815				74.5424	41.6316	23.5871	84.5794	34.7595
0.217337	0.094696	0.039388	0.024045	0.095049				44.9273	34.0349	18.4119	151.521	78.1587
0.055473	0.174099	0.027255	0.092821	0.103436				67.2716	45.5265	19.6513	319.486	77.6568
0.070502	0.189917	0.130814	0.045413	0.029861				131.111	28.9067	61.0519	38.3828	67.0731
0.131222	0.089042	0.037396	0.143301	0.100637				55.1618	80.8832	25.9123	55.9725	32.4232
0.173548	0.170303	0.074985	0.117148	0.109409				61.186	36.7477	26.1783	82.3509	63.4292
0.031737	0.132355	0.070573	0.02849	0.162755				23.227	55.1221	25.7958	133.346	61.024
0.216731	0.118652	0.031922	0.040045	0.026846				58.2348	47.0957	19.4857	33.564	85.6369
0.098538	0.110895	0.063356	0.079912	0.058874				20.8224	48.6158	29.2485	89.8079	29.4537
0.191091	0.189313	0.037617	0.017888	0.10506				68.5352	44.6535	48.278	175.152	29.5472
0.181814	0.115559	0.030683	0.056471	0.035766				37.4832	63.6004	32.8305	83.9408	54.001
0.207076	0.177868	0.025249	0.03727	0.067784				82.6857	69.0065	59.1467	26.968	67.6276
0.105079	0.0647	0.10004	0.051517	0.058196				75.6213	98.9438	10.3735	39.9524	67.6276
0.257339	0.030595	0.031278	0.043227	0.072295				91.1642	70.052	9.47381	35.5546	68.5024
0.068991	0.035345	0.027314	0.100738	0.030781				69.2961	49.283	38.8823	47.3653	80.8559
0.041563	0.099594	0.043447	0.115686	0.134129				84.9597	62.8212	20.4103	50.8276	103.437
0.094053	0.231619	0.037884	0.072706	0.025659				45.4897	77.717	50.1885	153.327	37.1459
0.178899	0.104465	0.021024	0.026296	0.081482				30.8723	60.9082	1.94624	314.311	53.3054
0.155366	0.067448	0.026313	0.025498	0.199109				70.9747	28.8087	44.4359	34.7797	82.5819
0.099997	0.051484	0.026036	0.070737	0.045292				66.457	76.9291	25.3608	186.813	266.51
0.187858	0.118834	0.024758	0.04585	0.073032				78.6509	44.5839	-2.32707	189.464	74.682
0.208235	0.180638	0.104595	0.055104	0.028712				52.6833	50.5074	50.7384	189.464	27.0207
0.186635	0.049037	0.051126	0.20656	0.085677				78.555	27.9903	56.9061	39.2265	70.9824
0.230529	0.064776	0.017891	0.119227	0.033305				27.3135	80.9511	52.3069	64.4301	26.0333
0.21525	0.142333	0.054824	0.038131	0.097992				118.877	39.7484	36.9359	140.586	79.2281
0.198432	0.065572	0.06366	0.076506	0.075681				48.7586	49.8918	54.3087	128.066	254.661
0.196925	0.052698	0.027665	0.021943	0.172857				117.175	72.9516	38.0001	215.743	45.6666
0.206811	0.144174	0.029432	0.036486	0.05069				104.039	104.459	30.1227	132.408	149.255
0.053219	0.092294	0.058437	0.059212	0.03112				28.1242	32.3051	72.2602	51.5495	38.5025
0.191675	0.2099	0.015666	0.023643	0.040042				57.1495	53.683	42.7238	47.5018	56.3264
0.178569	0.037497	0.035566	0.056441	0.033706				59.5377	58.421	79.0177	47.6747	64.783
0.183784	0.147305	0.082112	0.109538	0.089316				19.1958	38.372	24.2604	81.2248	83.5693
0.18931	0.096168	0.047588	0.152146	0.01869				20.1788	69.4211	52.3233	30.4682	30.4125
0.199137	0.030951	0.030697	0.079977	0.074138				53.0032	80.3834	37.1704	109.035	106.177
0.062356	0.145981	0.038973	0.031547	0.062524				34.5749	60.4344	41.0538	253.485	41.0304
0.124023	0.092711	0.060201	0.024366	0.052058				103.951	67.3043	55.9625	125.778	292.253
0.220564	0.029268	0.079178	0.099587	0.078674				65.273	24.3127	14.6445	178.457	70.9939
0.193343	0.171719	0.016635	0.017161	0.186503				34.8051	98.1124	22.3304	224.883	25.6768
0.15924	0.162051	0.014982	0.025362	0.030589				59.9226	52.7482	64.7563	164.765	30.5356
0.19365	0.153155	0.012064	0.042267	0.072271				35.0051	42.3597	52.1095	97.1177	257.74
0.026566	0.189057	0.022719	0.091988	0.120719				47.8771	34.0013	100.533	109.89	36.8283
0.1606	0.041544	0.056268	0.045437	0.17874				37.0305	86.7732	11.03	220.796	80.5276
0.170671	0.062949	0.012508	0.06098	0.084113				47.147	78.3193	28.9355	80.9664	34.4047
0.126218	0.1783	0.023061	0.108728	0.103333				21.8878	55.1344	44.5432	32.8129	102.274
0.052486	0.03064	0.02345	0.036715	0.051936				114.388	46.9165	11.0395	44.5796	173.528
0.330692	0.042278	0.146206	0.027772	0.023021				18.7123	35.0293	95.1974	158.169	173.528
0.029923	0.100173	0.051121	0.02515	0.043606				39.0466	94.7196	30.093	103.933	31.7544
0.21521	0.07795	0.032413	0.138559	0.229782				54.3571	66.784	47.3999	251.772	38.9368
0.237396	0.122369	0.096538	0.192	0.067372				194.095	84.0505	35.4856	89.4619	31.662
0.096038	0.185379	0.029132	0.057154	0.034504				76.42	37.8826	11.5158	137.678	107.283
0.107787	0.184883	0.121625	0.036137	0.167729				51.7237	88.9623	25.0213	35.4594	19.6877
0.144372	0.061985	0.049856	0.112605	0.155697				21.4147	25.2786	14.0387	370.932	64.4604
0.21692	0.107007	0.023918	0.027528	0.116963				73.3564	123.765	22.9634	189.764	92.1361
0.180137	0.16657	0.015724	0.0442	0.054253				65.6086	57.025	26.0888	26.7311	209.655
0.035465	0.133497	0.029522	0.025516	0.124186				38.1469	49.5162	31.9169	195.452	26.7675
0.263659	0.032793	0.032688	0.079722	0.03686				26.8943	57.5342	17.2455	75.9445	160.178
0.17611	0.020996	0.022779	0.057024	0.160584				67.8785	75.2576	148.226	59.1642	32.9164
0.046335	0.121928	0.029119	0.201431	0.100739				68.0469	56.2324	93.4163	61.5988	100.508
0.033066	0.187085	0.064109	0.04046	0.057639				59.2227	45.4171	34.3056	204.319	28.6283
0.050896	0.116865	0.026133	0.07257	0.029703				67.8894	59.5727	37.476	74.6117	35.6105
0.213111	0.131921	0.076244	0.033701	0.098291				18.0596	111.718	29.5626	276.941	75.2148
0.121248	0.031813	0.039225	0.039171	0.184687				32.7216	93.7222	29.1788	42.3867	29.3503
0.256761	0.111228	0.03247	0.022541	0.089858				77.9016	102.186	30.4924	49.7032	40.2785
0.244778	0.12445	0.080066	0.100377	0.040808				63.8057	35.4724	21.8362	209.331	31.2711
0.149434	0.024765	0.024569	0.028417	0.026258				82.0417	38.3678	78.9502	64.4466	25.3659
0.161002	0.091887	0.026828	0.049347	0.04161				41.7913	113.097	32.2362	11.783	33.9862
0.071732	0.055113	0.023175	0.031612	0.119901				43.4663	77.898	13.2774	187.737	122.404
0.174088	0.071012	0.015335	0.052111	0.162126				15.5687	108.664	44.6693	58.0526	53.359
0.200104	0.21831	0.051343	0.067908	0.042826				51.9969	72.8911	46.0588	67.2203	90.5796
0.140009	0.054427	0.021264	0.052474	0.084967				41.7487	87.1645	41.7351	146.312	30.0977
0.20425	0.152034	0.059888	0.04226	0.156453				57.9331	41.3888	37.8555	34.4031	34.2047
0.067179	0.036896	0.032232	0.079227	0.146042				44.3162	50.2437	29.0726	247.893	52.9401
0.025005	0.062638	0.064463	0.104456	0.07283				31.4181	75.0627	77.5755	403.125	46.299
0.076737	0.188808	0.02231	0.043248	0.052886				126.73	58.3429	56.5588	44.4694	26.1859
0.071639	0.088088	0.02023	0.027547	0.125617				81.8864	25.3261	50.8861	231.474	33.744
0.150017	0.039245	0.07431	0.062381	0.046452				61.9257	31.9212	1.10906	424.68	98.5935
0.067567	0.151817	0.014779	0.025554	0.131671				40.7149	89.4258	67.6552	348.385	30.8052
0.050819	0.099134	0.050146	0.090501	0.032372				65.0862	80.9857	40.8275	80.3903	31.5013
0.242486	0.139052	0.025635	0.132795	0.151333				66.2093	47.6994	61.6705	47.3372	93.5953
0.039458	0.026995	0.02964	0.033626	0.153133				24.6015	67.8387	92.8987	81.6401	17.789
0.172907	0.134706	0.04993	0.024214	0.02429				38.7049	117.542	35.2873	48.9058	43.8269
0.148641	0.201811	0.030958	0.037776	0.013416				63.0767	17.4164	12.0785	57.957	124.717
0.168433	0.027362	0.022042	0.020795	0.21398				74.764	60.8299	59.6071	287.768	30.4267
0.066985	0.124008	0.05099	0.064739	0.107304				19.5658	72.2748	59.6071	40.5651	77.1048
0.05665	0.047318	0.027304	0.079869	0.085396				134.939	33.7205	40.7914	112.103	94.3349
0.201904	0.1617	0.022182	0.024375	0.050478				124.436	10.1795	24.7365	144.381	151.233
0.109449	0.056896	0.021196	0.084027	0.211784				90.8943	35.66	23.8357	70.1129	12.1758
0.170701	0.061883	0.040119	0.025931	0.044686				22.1559	64.0362	87.9465	46.2649	92.3576
0.171134	0.115015	0.012178	0.113451	0.056703				112.763	121.041	18.2994	56.9758	66.5683
0.056444	0.046973	0.030856	0.021992	0.07851				56.233	16.6803	33.5201	56.5711	63.3519
0.267665	0.05702	0.061561	0.027993	0.056437				94.0726	113.668	49.7617	93.9045	112.967
0.230485	0.019545	0.019367	0.129593	0.080007				95.8546	103.399	96.5969	89.9532	34.3514
0.23855	0.066828	0.026099	0.033091	0.079276				33.1923	100.658	33.3698	133.679	89.1773
0.0498	0.220299	0.050063	0.103244	0.086632				37.5104	41.2457	31.845	118.441	68.5315
0.094476	0.15392	0.018149	0.190842	0.181486				76.93	41.101	46.5925	28.8328	26.7286
0.142602	0.036302	0.070999	0.024358	0.054848				20.1229	54.5473	42.8796	41.778	16.4464
0.125047	0.136464	0.019685	0.013052	0.072769				22.5595	81.0824	93.8519	185.807	3.13553
0.189138	0.221264	0.012039	0.033951	0.066361				70.1571	100.464	26.3309	33.1016	220.554
0.150988	0.17134	0.027205	0.0404	0.146778				31.6259	38.2844	21.4148	209.172	30.5488
0.120654	0.116429	0.047658	0.064439	0.07025				55.8273	50.0601	6.72066	194.19	96.3424
0.160082	0.098063	0.063787	0.062454	0.08543				70.8407	44.2662	14.655	100.376	37.7777
0.165707	0.155491	0.025784	0.038151	0.127196				50.517	56.187	16.8406	198.69	36.014
0.248745	0.126709	0.030406	0.045989	0.119419				6.77353	32.5691	51.731	198.69	36.2467
0.092081	0.19308	0.036481	0.018392	0.095428				29.8358	38.9249	56.921	120.097	73.2998
0.054687	0.054671	0.036058	0.049682	0.175359				48.5951	79.6752	36.946	105.037	44.7449
0.216665	0.199442	0.023332	0.028545	0.033929				47.5334	53.317	91.4286	208.13	44.6164
0.160349	0.124785	0.015192	0.193756	0.019979				44.7663	48.0875	19.0825	85.7353	151.001
0.08686	0.037614	0.061828	0.083256	0.054131				47.9973	47.2866	50.1058	198.188	54.8057
0.129312	0.079131	0.052734	0.013652	0.079452				74.2727	60.2765	47.1714	139.347	27.0234
0.09666	0.180291	0.028973	0.022059	0.023302				121.835	117.635	84.3771	109.124	103.884
0.09717	0.227507	0.110224	0.062718	0.024307				35.0411	50.4919	52.5095	90.797	32.4514
0.207199	0.156237	0.027623	0.069835	0.102283				51.3539	115.649	28.9989	95.9427	62.7145
0.225854	0.122919	0.051863	0.045438	0.032943				103.54	66.838	39.4195	258.793	36.9662
0.035511	0.154758	0.03103	0.134748	0.033662				26.1302	47.2252	101.562	157.2	58.8813
0.088954	0.121846	0.092178	0.017771	0.151702				65.6848	113.309	70.1025	178.187	34.514
0.036422	0.069559	0.083505	0.092515	0.035595				57.7878	50.134	37.0171	76.4225	67.9429
0.226552	0.108186	0.031824	0.078067	0.045131				65.8478	18.614	31.2892	70.4015	45.45
0.274554	0.057479	0.039338	0.039561	0.038095				45.9312	93.5741	50.6154	39.5929	27.5897
0.130648	0.069704	0.035825	0.014378	0.141534				68.0958	44.2918	26.1431	44.9767	18.4955
0.02794	0.105197	0.020402	0.063243	0.049938				22.0248	46.8014	41.4495	143.205	61.5526
0.10752	0.052793	0.050421	0.046557	0.028978				63.01	98.4813	34.562	43.7156	31.1491
0.193065	0.218953	0.013212	0.143513	0.044135				46.5734	15.7564	53.4845	132.716	27.4883
0.128635	0.091982	0.020238	0.030853	0.028834				36.38	112.757	-20.8004	612.606	97.2826
0.188582	0.139842	0.026165	0.036297	0.083915				42.1436	60.3248	34.7415	37.1044	58.4498
0.31916	0.121907	0.027456	0.054453	0.045551				51.7452	33.2172	42.8884	144.036	26.8666
0.224832	0.164161	0.033891	0.041176	0.108699				36.1248	49.5242	15.6718	39.1687	97.9996
0.140472	0.052486	0.028554	0.08747	0.08754				91.6874	89.5962	25.8298	67.3435	26.6212
0.065895	0.028179	0.020083	0.053981	0.052152				51.1808	39.4413	77.2705	67.3435	33.4828
0.065332	0.091496	0.068883	0.116037	0.081978				65.6722	98.7185	78.2727	78.3327	29.2622
0.158908	0.095462	0.029523	0.031417	0.136267				35.2556	103.324	6.35767	135.472	59.0555
0.23772	0.10106	0.039707	0.054797	0.123426				108.027	52.3034	11.4283	72.3045	61.9468
0.24431	0.079683	0.017311	0.085001	0.036831				94.5086	43.4188	58.2528	92.4618	126.202
0.061078	0.088854	0.06098	0.145862	0.0332				157.068	45.8562	32.4696	123.001	12.9994
0.187547	0.053487	0.026866	0.127468	0.06001				63.5724	79.1719	2.3403	146.186	32.0107
0.184962	0.202069	0.019849	0.079822	0.145093				34.0847	46.5953	1.74251	58.2045	1087.31
0.128692	0.260906	0.036089	0.056575	0.117424				122.245	74.5303	9.98761	194.263	229.478
0.063967	0.034821	0.012537	0.121494	0.02395				70.3545	84.9148	25.1974	54.8525	64.7068
0.181718	0.089626	0.045365	0.030415	0.028712				4.86194	60.8364	79.0251	150.022	98.2698
0.137851	0.112313	0.018786	0.0488	0.082417				42.9053	47.5109	36.743	205.678	70.1052
0.134998	0.139826	0.092625	0.043815	0.211428				73.0466	85.8921	62.7866	194.64	51.2707
0.107729	0.069353	0.015032	0.041965	0.133278				50.4373	55.2334	22.9757	151.451	126.363
0.215705	0.086155	0.061508	0.025595	0.122123				64.3858	28.4803	65.7451	485.122	91.8054
0.135413	0.042693	0.041278	0.050901	0.042256				5.59228	78.1601	29.5815	117.189	549.017
0.115517	0.09658	0.017421	0.065074	0.11059				67.7764	83.6097	40.3741	36.996	27.5164
0.194043	0.080039	0.041297	0.048176	0.033216				56.6729	85.8389	24.7054	44.0541	22.5862
0.172983	0.039282	0.068609	0.058536	0.205881				26.2019	71.2375	42.5063	74.5424	58.2876
0.02648	0.11329	0.01767	0.032095	0.080394				81.962	42.5212	45.6308	47.2179	17.7372
0.049516	0.018617	0.022401	0.026085	0.09967				27.4453	25.977	23.5351	170.937	86.9333
0.102819	0.05578	0.035587	0.013788	0.077686				48.2711	79.1655	39.865	138.918	32.9408
0.048997	0.128029	0.027591	0.177433	0.031448				64.5488	75.3692	56.7863	87.7899	111.961
0.125319	0.185034	0.016164	0.177531	0.064589				30.9168	42.316	38.4925	36.5409	76.6765
0.126488	0.141909	0.027314	0.024713	0.044739				46.9674	123.556	12.1617	34.8329	91.1554
0.079582	0.063032	0.158743	0.013319	0.031143				16.016	73.2423	58.5287	157.714	21.3958
0.163098	0.226514	0.027711	0.015705	0.121232				44.984	100.055	95.7146	139.861	35.3948
0.188026	0.194161	0.033436	0.036797	0.062279				42.6826	24.4999	57.2684	41.9705	86.8238
0.142442	0.186755	0.026831	0.158512	0.071138				25.5354	42.6264	47.9442	37.8255	170.328
0.174391	0.181531	0.025941	0.102931	0.047398				58.5529	107.382	19.448	81.3999	54.9465
0.128824	0.116279	0.041307	0.041796	0.127445				24.6416	66.7372	32.2281	48.4921	42.7629
0.103248	0.201825	0.018902	0.052816	0.122135				-8.39574	69.5836	112.266	163.887	45.9383
0.044857	0.154945	0.021363	0.041165	0.052299				61.3669	57.3389	15.3664	49.1102	79.4551
0.081309	0.058013	0.024559	0.098326	0.068979				59.5961	58.3042	44.2568	144.84	8.41786
0.090548	0.256962	0.035583	0.04282	0.095462				44.2323	46.6264	14.9119	114.067	144.328
0.079146	0.024223	0.06869	0.034901	0.177013				26.6104	129.459	50.7972	159.436	39.3185
0.048661	0.023785	0.029494	0.042732	0.041987				7.83075	48.5416	29.1431	78.3779	11.7787
0.225603	0.064829	0.02269	0.021736	0.057293				44.8858	185.449	13.6048	387.179	27.5807
0.113414	0.187724	0.021483	0.075636	0.040977				26.6862	73.9134	2.96737	151.863	34.8552
0.147562	0.214642	0.028889	0.163413	0.07326				22.1638	49.8599	32.3258	493.715	29.0037
0.141252	0.034554	0.023743	0.080383	0.015534				18.2326	54.5803	44.0213	107.864	31.6908
0.231048	0.04502	0.037139	0.042517	0.030883				44.3559	67.7448	47.2311	136.435	280.036
0.179271	0.198764	0.019161	0.02699	0.127437				27.3738	40.4594	8.80057	197.816	45.6372
0.132796	0.041288	0.029892	0.047648	0.048573				20.4427	53.1776	4.51718	261.729	68.1842
0.201193	0.095103	0.029775	0.057411	0.033318				121.795	36.398	9.00376	143.536	90.0132
0.227372	0.199469	0.052025	0.080259	0.166944				63.7022	38.9632	41.4522	31.1733	67.2395
0.229244	0.054439	0.027615	0.030796	0.028521				61.8411	57.8662	1.52547	541.212	28.4218
0.082437	0.027768	0.036423	0.043714	0.019667				42.9611	44.5311	25.6685	300.486	2.84923
0.149563	0.048192	0.052606	0.089662	0.060485				38.6831	95.3224	36.3889	122.491	120.222
0.119391	0.050747	0.022835	0.046818	0.051664				22.9327	105.529	49.7797	62.4389	116.759
0.051499	0.093488	0.017435	0.099606	0.157533				49.2397	77.7396	13.8438	69.7721	26.7946
0.235016	0.06497	0.019631	0.031348	0.061541				17.5364	51.6973	33.6434	54.1564	84.4557
0.18763	0.215401	0.028855	0.069182	0.043489				50.51	72.1858	54.4505	56.048	318.023
0.14889	0.222988	0.058296	0.119769	0.148369				50.4245	45.2126	81.7688	91.7074	32.9601
0.204937	0.087315	0.041054	0.037517	0.122295				45.0225	48.9015	25.1545	53.5747	33.5406
0.194545	0.147011	0.057185	0.081182	0.0701				93.9866	91.7502	26.1242	60.8546	84.2133
0.195089	0.112117	0.020134	0.086947	0.080064				18.6171	76.229	-0.159461	28.1378	36.4794
0.081402	0.063976	0.029048	0.044229	0.107388				46.932	54.2886	44.0395	48.2572	55.8426
0.115171	0.137374	0.046188	0.025154	0.064931				61.7641	33.0117	40.5994	78.1163	27.2529
0.070533	0.027127	0.019169	0.102059	0.105593				122.48	52.3139	34.0727	36.2623	26.0606
0.085514	0.031744	0.019284	0.056532	0.019184				66.8231	47.7709	53.1065	120.988	35.5017
0.177732	0.066192	0.068176	0.043426	0.17014				96.0491	85.6637	83.715	143.664	25.0741
0.060591	0.072031	0.023086	0.046257	0.08308				12.5105	56.0591	76.596	169.119	53.2709
0.107375	0.090387	0.038806	0.032052	0.032578				55.1911	50.3069	42.4041	217.732	76.7876
0.192278	0.028357	0.025316	0.052546	0.181755				53.0451	69.503	39.7433	48.6332	82.7779
0.12994	0.070824	0.042884	0.049664	0.089514				65.2188	40.5503	28.942	49.5607	24.0152
0.08541	0.221595	0.024353	0.076939	0.021026				42.9552	41.4352	50.7818	79.0139	133.755
0.107582	0.066091	0.023203	0.042722	0.189069				30.4781	152.767	34.2308	149.684	24.4514
0.157807	0.164392	0.020827	0.056841	0.047577				29.4617	92.5636	90.1253	172.439	99.4395
0.199022	0.062923	0.04944	0.036981	0.208288				75.9305	69.7701	78.1428	164.534	27.8361
0.097057	0.025684	0.02653	0.056806	0.045469				48.0404	39.3668	28.9761	85.7708	84.8395
[truncated: 1,929 more rows]

## Sheet: Figure 3b & 3c
Figure 3b. gMean of PAC-1 binding on single platelets (PAC-1-FITC maximum intensity, crosstalk-corrected, A.U.) (non-stimuated/resting platelets) from six donros								Figure 3c. PAC-1 percent postive single platelets (PAC-1-FITC maximum intensity, crosstalk-corrected, A.U.) (non-stimuated/resting platelets) from six donors
Donor 1								Donor 1
ACD-A (Control)	Na-Citrate (Control)	K2-EDTA (Control)	Li-Heparin (Control)	r-Hirudin (Control)				ACD-A (Control)	Na-Citrate (Control)	K2-EDTA (Control)	Li-Heparin (Control)	r-Hirudin (Control)
74	83.3	74.4	62.7	67.6				27	35.6	31.2	20.1	24.6
Donor 2								Donor 2
ACD-A (Control)	Na-Citrate (Control)	K2-EDTA (Control)	Li-Heparin (Control)	r-Hirudin (Control)				ACD-A (Control)	Na-Citrate (Control)	K2-EDTA (Control)	Li-Heparin (Control)	r-Hirudin (Control)
75.8	94.8	49.8	90.9	60.1				32.8	45.7	15	43.2	19
Donor 3								Donor 3
ACD-A (Control)	Na-Citrate (Control)	K2-EDTA (Control)	Li-Heparin (Control)	r-Hirudin (Control)				ACD-A (Control)	Na-Citrate (Control)	K2-EDTA (Control)	Li-Heparin (Control)	r-Hirudin (Control)
45.5	57.5	34.6	97.7	64.9				5.14	9.47	2.6	46.6	22.5
Donor 4								Donor 4
ACD-A (Control)	Na-Citrate (Control)	K2-EDTA (Control)	Li-Heparin (Control)	r-Hirudin (Control)				ACD-A (Control)	Na-Citrate (Control)	K2-EDTA (Control)	Li-Heparin (Control)	r-Hirudin (Control)
72.6	68	65.7	80	54.3				27.8	23.6	33	21.1	15.1
Donor 5								Donor 5
ACD-A (Control)	Na-Citrate (Control)	K2-EDTA (Control)	Li-Heparin (Control)	r-Hirudin (Control)				ACD-A (Control)	Na-Citrate (Control)	K2-EDTA (Control)	Li-Heparin (Control)	r-Hirudin (Control)
33	38	44	77.4	57				2.19	3.45	1.96	35.1	15.5
Donor 6								Donor 6
ACD-A (Control)	Na-Citrate (Control)	K2-EDTA (Control)	Li-Heparin (Control)	r-Hirudin (Control)				ACD-A (Control)	Na-Citrate (Control)	K2-EDTA (Control)	Li-Heparin (Control)	r-Hirudin (Control)
69	40.6	46.2	86.2	74.1				27.2	6.48	6.42	38.1	22.7

## Sheet: Figure 3d
Source data from RT-FDC for Donor 3 used as representative data set in Figure3d TRAP-6 stimulated platelets in different ex vivo anti-coagulants
Donor 3								Donor 3
Single Platelet Deformation (TRAP-6 stimulated)								PAC-1 binding on single platelets (PAC-1-FITC maximum intensity, crosstalk-corrected, A.U.) (TRAP-6 stimulated platelets)
ACD-A (TRAP-6)	Na-Citrate (TRAP-6)	K2-EDTA (TRAP-6)	Li-Heparin (TRAP-6)	r-Hirudin (TRAP-6)				ACD-A (TRAP-6)	Na-Citrate (TRAP-6)	K2-EDTA (TRAP-6)	Li-Heparin (TRAP-6)	r-Hirudin (TRAP-6)
0.069034	0.04375	0.039526	0.1368	0.074611				263.429	31.8121	36.9823	2823.4	14.1551
0.039085	0.038081	0.064481	0.020771	0.125562				272.462	196.702	37.1916	547.935	1966.07
0.057165	0.029797	0.026191	0.033066	0.018295				117.912	130.073	66.0466	328.845	83.4165
0.016575	0.114402	0.09923	0.050382	0.058598				535.503	218.957	45.9979	488.271	319.262
0.138826	0.110405	0.053233	0.054757	0.047723				215.271	206.496	57.6103	14.1789	393.989
0.069454	0.045408	0.049563	0.044185	0.213602				233.589	292.336	32.6093	479.919	1621.55
0.023915	0.105733	0.061	0.080414	0.077509				611.573	364.173	45.5052	1704.52	360.894
0.101822	0.023646	0.046779	0.100105	0.046874				323.888	67.1535	59.5938	573.625	446.013
0.032139	0.062364	0.030507	0.093057	0.124786				96.2409	184.895	16.6664	88.4561	239.376
0.052982	0.05534	0.059481	0.024167	0.066241				182.323	264.326	61.1618	253.544	654.936
0.043754	0.055494	0.065284	0.045449	0.074878				268.36	148.806	38.8792	54.3629	562.089
0.042402	0.030049	0.054866	0.050677	0.035601				1.83712	340.137	14.6401	314.279	748.761
0.029653	0.023859	0.027611	0.021443	0.02487				339.34	635.031	56.7688	132.463	675.276
0.040834	0.06497	0.02872	0.057277	0.051019				412.914	338.45	64.0397	257.957	323.798
0.083981	0.038035	0.051357	0.087812	0.074626				1507.82	194.927	91.2739	151.425	169.378
0.049756	0.059392	0.049515	0.038182	0.203084				140.307	93.8071	61.3336	751.898	165.486
0.112701	0.038321	0.118559	0.040442	0.053152				21.9721	243.673	43.7181	275.877	157.754
0.057226	0.119319	0.042169	0.097188	0.138975				124.396	377.374	18.3928	368.563	157.754
0.070831	0.079533	0.050237	0.054849	0.078881				308.732	404.721	33.0422	346.81	457.57
0.128388	0.019176	0.038136	0.0217	0.035197				606.491	296.36	15.9039	679.143	608.097
0.035928	0.047685	0.107228	0.064594	0.092159				117.138	248.519	24.5262	185.369	180.601
0.084774	0.0234	0.044662	0.039474	0.0675				290.292	302.557	73.5525	686.479	58.7756
0.060622	0.036354	0.053423	0.077952	0.030565				76.2745	482.258	20.4062	268.857	384.814
0.026386	0.083578	0.030814	0.025841	0.069199				1233.65	365.161	40.4125	712.051	63.3077
0.044931	0.02911	0.088831	0.0464	0.026094				67.409	346.983	57.9734	176.624	146.657
0.055616	0.045556	0.026684	0.129652	0.079253				74.7359	77.5081	45.462	729.559	332.709
0.032216	0.09869	0.045803	0.078397	0.085485				62.4582	335.449	14.3391	613.096	2015.57
0.122605	0.032113	0.118771	0.128253	0.049662				8.23876	422.375	50.9135	692.279	546.965
0.039737	0.075922	0.027492	0.031301	0.066099				40.7328	316.269	31.8065	918.941	186.678
0.075896	0.064721	0.037288	0.048476	0.094521				169.757	442.419	18.541	713.495	194.874
0.067936	0.038313	0.025013	0.043815	0.132182				233.506	296.239	30.1415	465.631	150.453
0.031027	0.046297	0.023151	0.063434	0.028155				387.056	282.29	58.0781	238.503	129.274
0.021318	0.079215	0.039323	0.079452	0.064161				233.892	350.28	66.0194	26.402	1425.82
0.031266	0.061464	0.046461	0.028229	0.070348				103.405	91.5415	23.5271	197.579	2244.1
0.060901	0.048284	0.038308	0.039245	0.078463				236.325	350.615	28.5356	1701.56	86.2762
0.041462	0.023815	0.074242	0.051426	0.060136				455.846	95.7033	50.2789	619.487	308.333
0.038868	0.025007	0.0477	0.10471	0.063901				1460.3	280.529	21.1015	398.024	311.609
0.032667	0.03996	0.045275	0.045015	0.059278				297.601	314.296	40.2455	322.324	197.901
0.05189	0.025011	0.0458	0.06616	0.020324				279.426	319.712	47.8994	281.78	191.887
0.04641	0.049719	0.051973	0.021404	0.092541				115.945	449.611	48.5279	1074.94	469.6
0.090059	0.016072	0.02794	0.038413	0.112686				238.07	392.747	25.1609	207.588	793.117
0.052991	0.033305	0.034429	0.070857	0.059812				123.587	174.41	38.7972	507.486	197.294
0.031683	0.034266	0.025901	0.034909	0.094737				264.825	424.273	38.6027	302.437	269.476
0.035357	0.037162	0.042409	0.033511	0.05919				316.053	323.782	46.0239	222.836	1400.03
0.045191	0.057497	0.049876	0.021719	0.067286				35.7937	161.267	68.8843	1168.46	776.92
0.022261	0.039366	0.016762	0.045545	0.029597				760.052	187.791	10.4961	424.103	469.705
0.03982	0.027738	0.028997	0.029933	0.076775				86.394	907.433	15.4901	467.647	3686.04
0.02923	0.041141	0.045314	0.046136	0.036775				367.574	225.666	73.3358	652.886	1057.82
0.025811	0.062181	0.021755	0.044708	0.08966				249.376	228.094	56.4241	928.937	470.642
0.036993	0.036882	0.044859	0.041367	0.042809				192.204	208.273	31.1812	464.866	423.52
0.032255	0.071795	0.039115	0.052214	0.189673				93.614	177.226	46.1745	632.872	195.295
0.056701	0.034435	0.033989	0.024029	0.02871				123.047	429.254	50.2595	196.26	145.221
0.097331	0.043422	0.052907	0.044837	0.072043				632.286	211.759	52.7265	682.25	448.344
0.02872	0.019444	0.048061	0.046824	0.057938				70.4566	385.48	50.2116	484.666	343.809
0.05853	0.049406	0.024222	0.054584	0.026692				323.156	191.95	30.5958	178.639	512.681
0.019984	0.07441	0.043274	0.054097	0.046415				386.463	468.796	30.6851	435.109	74.9373
0.046044	0.058747	0.028374	0.0952	0.027904				95.4277	688.615	14.526	3216.91	303.056
0.036191	0.047207	0.047597	0.083462	0.096465				103.806	1299.4	37.4302	286.216	177.66
0.135452	0.038731	0.017952	0.034265	0.156696				261.293	521.83	106.073	559.037	1069
0.048002	0.035403	0.023932	0.044939	0.045551				246.033	227.052	41.2418	605.237	35.2798
0.028527	0.144864	0.036755	0.051559	0.049071				83.561	798.081	52.8121	381.244	345.289
0.040966	0.053898	0.084316	0.044762	0.037574				50.0789	91.3796	52.2592	267.613	215.389
0.038342	0.039043	0.042292	0.095523	0.066407				237.102	222.129	46.6825	359.566	220.956
0.061562	0.04287	0.044042	0.041056	0.040376				155.361	1309.06	17.2366	803.72	507.108
0.127092	0.028451	0.022	0.073152	0.03818				149.219	707.487	46.3019	29.7678	158.857
0.037831	0.095033	0.056205	0.067495	0.03169				173.096	520.045	36.2959	787.581	424.985
0.035679	0.083085	0.049627	0.034713	0.051959				916.882	520.045	49.0611	61.8023	1328.67
0.081837	0.037997	0.213328	0.022673	0.021888				85.427	680.958	26.0939	378.705	378.122
0.023248	0.041287	0.033159	0.017907	0.093093				205.63	211.041	45.1781	46.6983	232.883
0.037384	0.044449	0.067855	0.075687	0.067033				72.6161	289.758	22.3418	902.308	419.194
0.033711	0.02618	0.030654	0.062961	0.033336				11.1778	348.239	22.3759	298.92	607.566
0.02665	0.061592	0.032478	0.018616	0.060557				88.438	1695.65	43.613	709.997	97.4062
0.122063	0.047159	0.04148	0.069808	0.037488				373.299	220.881	36.9664	657.643	103.162
0.033305	0.041159	0.097509	0.191485	0.022411				213.52	20.3889	44.9089	54.2371	474.702
0.036118	0.024137	0.041597	0.03506	0.05074				86.0772	196.616	53.3018	916.902	633.034
0.038873	0.048227	0.062837	0.04532	0.062725				117.197	341.993	48.7223	97.6932	149.712
0.048198	0.03031	0.050231	0.065255	0.205328				260.427	133.557	44.1862	791.371	1671.38
0.11045	0.042667	0.023719	0.086649	0.040743				154.319	1111.11	69.4006	586.712	2802.7
0.055525	0.01698	0.059672	0.024891	0.052045				101.365	385.402	38.6045	56.0289	2802.7
0.047722	0.054893	0.060524	0.033366	0.057631				221.979	390.66	89.8145	667.629	375.049
0.051747	0.048722	0.054073	0.050669	0.063697				498.148	245.967	30.7634	662.049	519.273
0.06773	0.044078	0.047399	0.033588	0.105998				181.311	314.414	10.484	812.992	546.842
0.025612	0.071883	0.040502	0.0227	0.0574				103.883	275.037	34.0246	1190.89	512.75
0.060052	0.042225	0.034256	0.027205	0.039009				1083.03	82.9516	45.3155	459.819	446.42
0.116924	0.041264	0.026938	0.037979	0.040497				1048.21	192.977	64.811	346.997	383.176
0.020881	0.050933	0.063564	0.075682	0.046161				110.476	1287.55	30.9119	805.61	327.198
0.026593	0.045291	0.126113	0.029045	0.037328				102.833	573.763	21.6242	32.6034	334.367
0.04563	0.066993	0.066698	0.103323	0.057007				98.4189	120.986	44.9019	553.797	277.428
0.030652	0.112315	0.046443	0.046361	0.03221				1303.15	317.136	72.3525	560.338	328.842
0.041898	0.107143	0.02946	0.044678	0.042703				79.0994	153.212	62.4178	385.544	1147.15
0.045524	0.052821	0.037842	0.039327	0.091798				206.744	95.6327	39.0099	39.4558	1920.99
0.015663	0.041601	0.046088	0.032814	0.078556				169.085	879.548	32.4097	591.309	2345.53
0.029927	0.132956	0.064014	0.022148	0.037131				815.487	395.298	33.627	473.654	128.455
0.021378	0.017222	0.029662	0.141337	0.034731				99.4172	399.444	36.2411	3238.98	501.865
0.0883	0.141431	0.056758	0.07542	0.043652				318.703	308.211	36.9024	137.558	501.865
0.027189	0.029817	0.043698	0.11382	0.025342				264.806	743.049	45.2417	683.158	525.662
0.039053	0.063511	0.030947	0.059474	0.089716				175.015	114.623	31.0681	55.9022	1714.43
0.048783	0.060846	0.062939	0.036004	0.052882				4.43163	391.737	20.4857	314.314	399.718
0.056863	0.04815	0.027343	0.041514	0.086992				258.774	342.964	20.4857	814.961	353.277
0.035756	0.039134	0.076717	0.037138	0.024261				123.678	467.713	52.2479	310.021	775.187
0.067131	0.083341	0.041071	0.108592	0.025499				15.2284	234.432	19.7742	329.48	60.5701
0.020795	0.021865	0.040925	0.0429	0.052858				282.668	208.381	47.958	684.224	912.238
0.017379	0.025576	0.024476	0.050441	0.022082				182.237	61.9459	23.9263	2101.38	223.175
0.027071	0.044288	0.023425	0.046042	0.018006				55.3717	519.277	43.315	476.923	349.38
0.08999	0.041717	0.017795	0.042208	0.045448				821.245	639.932	28.581	36.3605	686.044
0.023219	0.033882	0.03646	0.025597	0.11963				404.631	70.4736	21.7392	30.6185	443.301
0.079341	0.057454	0.017698	0.133246	0.041639				119.669	609.387	44.2814	680.196	375.829
0.052108	0.04812	0.039217	0.030314	0.055055				87.1999	56.8364	18.7958	578.793	298.762
0.066458	0.095802	0.044476	0.019854	0.043448				184.639	434.084	63.8319	579.302	118.318
0.050296	0.108767	0.050956	0.052583	0.086962				512.385	209.752	64.5395	459.351	60.6452
0.046008	0.020788	0.029644	0.027021	0.068044				48.4372	309.521	35.6138	192.458	374.206
0.080263	0.059055	0.027899	0.032025	0.10247				205.134	325.566	26.6754	243.25	544.141
0.153973	0.095515	0.052343	0.026265	0.122096				454.637	76.0018	26.8784	144.13	61.8616
0.044034	0.023198	0.072408	0.076538	0.11108				187.746	465.087	31.3235	313.101	2558.95
0.062006	0.066179	0.039508	0.050631	0.09754				130.832	515.702	30.1557	275.412	1970.44
0.038418	0.036672	0.063879	0.023958	0.022699				185.76	290.597	22.317	653.598	501.765
0.02949	0.027504	0.102116	0.047745	0.036482				488.941	143.781	24.1526	396.405	251.763
0.022194	0.068449	0.028413	0.068107	0.143346				194.051	301.817	24.0323	511.136	1510.4
0.051759	0.065037	0.027156	0.023345	0.054577				97.3637	225.466	109.033	595.603	2453.84
0.032023	0.054166	0.035727	0.047918	0.029921				81.9251	749.875	35.6657	651.819	258.923
0.021813	0.032515	0.027135	0.036853	0.042175				73.091	509.74	36.1526	511.125	393.795
0.02784	0.040023	0.064987	0.038549	0.044991				247.924	513.136	36.6462	494.453	28.8373
0.034393	0.053711	0.046312	0.030967	0.028998				277.799	1694.45	94.0815	587.682	842.256
0.024626	0.032425	0.059069	0.062491	0.049345				277.394	288.316	51.04	745.464	62.525
0.06614	0.050986	0.047211	0.07316	0.061006				244.068	461.353	45.2924	712.09	245.423
0.065956	0.02338	0.045374	0.03551	0.065274				79.6229	318.939	13.1322	224.447	287.905
0.041263	0.057581	0.038182	0.032637	0.022268				39.7541	1910.74	42.7758	603.949	182.949
0.028614	0.108455	0.068943	0.109315	0.074566				170.104	1504.26	56.4379	686.852	3189.06
0.034428	0.053314	0.05333	0.016471	0.058753				198.603	703.847	29.493	605.156	299.372
0.059772	0.024822	0.061094	0.046408	0.038081				28.244	302.55	33.6306	339.669	245.891
0.028123	0.028971	0.061252	0.028743	0.038438				251.969	94.9014	55.0722	276.65	256.685
0.042369	0.045365	0.027971	0.032743	0.028529				69.7171	263.624	42.0025	454.623	534.546
0.094626	0.035063	0.022133	0.025734	0.053227				222.695	762.44	10.7494	909.933	21.18
0.024525	0.029001	0.035708	0.039361	0.119307				236.611	366.018	96.4474	698.6	1429.56
0.067108	0.025868	0.018268	0.024089	0.041063				32.6578	342.475	57.7035	203.712	720.148
0.032708	0.041708	0.045034	0.024779	0.138458				55.4191	80.1361	74.5356	520.678	386.572
0.033465	0.026754	0.069591	0.044343	0.038681				25.9164	91.4126	55.516	92.9809	290.465
0.028482	0.028925	0.026326	0.017649	0.021642				37.0616	1595.2	29.6357	202.591	642.66
0.026843	0.034461	0.041131	0.045402	0.02858				406.188	88.311	59.3948	588.859	407.578
0.032893	0.070239	0.033324	0.070515	0.037892				134.821	284.725	59.4967	37.1153	591.25
0.042591	0.03529	0.052506	0.02707	0.069671				416.075	194.055	24.8393	514.973	96.6108
0.027355	0.021553	0.029472	0.044104	0.047888				184.144	564.682	26.6128	335.842	553.131
0.017487	0.029072	0.026605	0.044335	0.021352				52.4746	299.242	54.7495	425.4	227
0.032031	0.055228	0.048527	0.034451	0.083651				199.704	190.237	83.4165	751.616	121.392
0.042735	0.067665	0.041942	0.031668	0.020032				303.754	309.13	38.7127	848.937	81.8475
0.018058	0.034441	0.039756	0.092135	0.120254				329.771	317.467	32.1093	415.625	265.003
0.032158	0.070523	0.057648	0.096351	0.17554				169.643	248.84	32.1093	445.272	1575.09
0.067341	0.025663	0.038841	0.080797	0.018345				368.006	422.785	56.7149	37.2793	246.897
0.055991	0.080342	0.029878	0.048172	0.082606				409.379	531.115	74.3128	282.761	527.815
0.026312	0.044815	0.04868	0.066594	0.047753				232.111	408.893	49.3314	22.7147	250.811
0.043555	0.049668	0.020371	0.061741	0.112752				42.2862	121.15	55.3393	308.482	217.794
0.030262	0.051264	0.052591	0.029152	0.065339				87.7451	30.1564	102.398	722.615	171.625
0.028868	0.130266	0.03738	0.042164	0.109543				181.363	472.488	63.0644	580.068	1158.92
0.043919	0.04028	0.028688	0.063952	0.093443				381.529	271.184	13.7407	804.712	717.568
0.070256	0.046229	0.055596	0.084813	0.089796				45.7561	232.917	32.7377	393.108	443.292
0.048794	0.039702	0.041271	0.037739	0.041824				42.1946	305.337	27.5314	862.532	216.296
0.06086	0.072098	0.044164	0.042045	0.036007				135.829	313.143	21.4309	909.975	237.008
0.035131	0.040458	0.026498	0.043226	0.038906				88.0008	171.621	50.6707	396.488	130.402
0.025448	0.049906	0.067896	0.031499	0.020229				29.1088	273.602	13.2218	438.578	413.039
0.032426	0.049945	0.0625	0.035234	0.140817				160.379	112.985	31.3328	741.509	612.688
0.030991	0.06063	0.061618	0.045516	0.029831				272.936	278.165	22.6545	715.705	225.863
0.032224	0.03315	0.026462	0.026186	0.091276				97.7469	167.075	36.9204	447.862	309.677
0.063016	0.028622	0.030787	0.03751	0.023531				346.67	518.276	67.0973	834.887	207.034
0.034246	0.037888	0.051561	0.039716	0.12545				197.605	347.32	26.1717	550.851	70.1735
0.06515	0.034918	0.016184	0.080943	0.070351				434.586	365.098	69.0628	139.768	824.476
0.029887	0.044398	0.079616	0.061025	0.096183				137.621	195.043	12.3803	21.4685	674.372
0.131218	0.071289	0.031316	0.060637	0.036914				146.755	239.288	39.9447	627.904	1052.74
0.105249	0.069743	0.053472	0.131946	0.074408				234.706	878.976	45.7832	75.6556	81.5005
0.129188	0.02799	0.031184	0.038323	0.042781				218.861	416.706	69.2796	737.62	1522.03
0.057198	0.090233	0.034876	0.023526	0.022265				518.613	542.652	34.1298	1186.91	943.493
0.072115	0.036779	0.064017	0.035851	0.076498				117.228	755.638	26.58	404.474	397.075
0.037933	0.060044	0.044902	0.019879	0.046049				118.506	549.916	11.5022	577.538	69.3021
0.072027	0.060866	0.044945	0.025105	0.05423				196.203	264.424	44.5995	409.196	437.754
0.043856	0.093917	0.03622	0.051833	0.027874				247.898	402.705	36.0503	530.699	435.216
0.036797	0.032348	0.053529	0.075807	0.088735				247.898	154.466	35.5626	638.448	129.443
0.05569	0.046318	0.060125	0.048698	0.12692				391.836	380.847	35.4908	524.714	159.35
0.105591	0.047245	0.057258	0.130813	0.073317				85.5739	306.264	28.9688	263.055	148.219
0.069085	0.032193	0.028823	0.035018	0.067737				68.2189	606.05	31.0952	652.501	1303.99
0.061285	0.028798	0.03011	0.065532	0.025281				387.126	187.514	3.76689	595.566	223.461
0.036635	0.044939	0.041395	0.186526	0.084417				61.7773	314.97	57.3661	35.4221	60.1766
0.117988	0.120063	0.036081	0.031448	0.068735				319.17	250.848	55.4983	588.914	464.694
0.040268	0.053636	0.025378	0.016858	0.114333				109.107	1186.24	58.8355	431.503	2778.98
0.045682	0.036142	0.039492	0.033668	0.082904				173.165	209.72	31.6272	876.48	613.26
0.074855	0.042018	0.02892	0.056186	0.025725				727.497	72.2782	22.4226	3076.96	73.3676
0.024752	0.049024	0.050442	0.088157	0.044428				329.469	207.421	81.946	164.872	251.441
0.043303	0.056775	0.123565	0.066121	0.038964				111.679	293.197	41.5978	1481.47	299.723
0.047795	0.02702	0.021194	0.047999	0.027102				71.5004	457.136	18.997	620.676	301.871
0.098997	0.031304	0.049529	0.157853	0.04115				170.3	126.36	29.751	2125.19	1479.76
0.089763	0.035437	0.037118	0.08986	0.100295				307.354	144.706	40.967	3864.48	306.937
0.038542	0.023552	0.027964	0.054562	0.0564				128.301	734.405	11.3876	495.815	1416.24
0.084871	0.018972	0.079948	0.08159	0.073671				449.354	1158.94	24.3686	756.675	141.402
0.040369	0.024725	0.036936	0.03032	0.035948				117.795	99.4238	47.4235	504.293	336.333
0.045352	0.058639	0.02297	0.068216	0.048196				364.51	148.89	14.2723	222.199	177.848
0.03822	0.03009	0.026456	0.049959	0.108324				358.003	104.304	77.8253	411.832	1107.81
0.022492	0.038572	0.063567	0.033662	0.025966				237.478	318.169	54.735	952.194	845.477
0.043517	0.019991	0.075379	0.105038	0.07672				304.241	305.567	39.8957	530.248	461.122
0.030124	0.084474	0.037981	0.026209	0.055166				42.1982	387.977	65.6839	526.73	934.224
0.030903	0.067753	0.038814	0.100924	0.04685				173.769	260.993	71.44	252.542	742.608
0.14253	0.071826	0.025566	0.046673	0.020476				176.06	133.143	37.7996	522.647	202.36
0.043969	0.034024	0.061862	0.060503	0.052979				892.713	282.597	49.7155	509.383	375.947
0.037549	0.062143	0.03028	0.065977	0.09776				81.6893	230.583	27.1496	414.639	372.083
0.092523	0.03942	0.03347	0.031244	0.035834				376.779	612.964	87.214	689.246	371.959
0.066541	0.112403	0.046703	0.039464	0.034339				353.239	259.354	51.9444	1297.25	626.191
0.080902	0.037894	0.048728	0.12845	0.032236				92.2887	496.88	71.1051	345.61	1445.57
0.020731	0.05351	0.029408	0.042745	0.172053				46.5801	368.253	40.212	991.675	582.672
0.042463	0.058455	0.046281	0.024466	0.054983				332.981	799.546	36.0491	413.344	249.862
0.029661	0.056313	0.039911	0.043688	0.092751				153.672	254.597	12.9593	890.453	1528.51
0.036589	0.045853	0.064532	0.053736	0.038315				21.3284	335.381	45.5937	475.941	513.416
0.032334	0.052702	0.048196	0.024751	0.0343				170.304	141.364	64.1475	316.756	331.473
0.066862	0.042993	0.032615	0.032795	0.041909				461.884	74.8841	50.18	717.881	562.609
0.035751	0.040099	0.043067	0.034647	0.058315				1074.36	136.131	15.6679	560.979	101.048
0.043849	0.048611	0.03776	0.054544	0.041969				235	2301.66	79.0548	424.468	592.671
0.02129	0.046327	0.022728	0.02988	0.044768				128.478	466.932	65.4877	682.889	92.4152
0.042839	0.042615	0.043466	0.062986	0.036276				422.18	326.635	26.2147	1861.74	808.616
0.015727	0.043571	0.032557	0.039565	0.037693				121.119	473.604	11.7551	1033.56	833.187
0.064108	0.031118	0.030378	0.050352	0.02625				232.333	499.082	29.2321	540.076	905.994
0.046163	0.034629	0.026464	0.08218	0.072814				48.8214	130.887	4.13131	1462.02	207.24
0.046968	0.054532	0.023654	0.022341	0.095564				270.119	360.965	32.4663	50.6934	412.147
0.035707	0.030032	0.023229	0.038512	0.106271				425.063	178.589	8.27359	366.957	889.08
0.038766	0.023964	0.039717	0.047638	0.020912				75.1907	252.074	32.0427	528.009	595.898
0.049925	0.059182	0.018012	0.040116	0.050403				1324.45	183.014	50.9762	97.2957	489.196
0.046763	0.043587	0.033703	0.029199	0.055796				1231.5	387.695	64.3474	1113.11	771.07
0.02378	0.023853	0.065029	0.041641	0.072386				621.679	229.603	28.3306	122.425	2758.65
0.025676	0.051527	0.053765	0.020094	0.078078				181.073	2887.33	26.0618	384.095	649.711
0.101954	0.025787	0.029455	0.072973	0.024769				404.857	321.13	31.5437	339.979	23.5982
0.058591	0.049704	0.023607	0.046887	0.111553				107.438	238.416	28.9685	531.989	2772.26
0.084363	0.037644	0.048777	0.026016	0.031331				148	165.824	20.6508	344.982	127.021
0.046869	0.024672	0.037842	0.077867	0.042908				29.2971	196.447	26.7782	312.898	371.524
0.061666	0.048892	0.026368	0.073096	0.021534				135.906	782.535	32.722	417.924	105.404
0.021484	0.025252	0.063812	0.027193	0.056619				120.662	782.535	66.538	46.6943	778.169
0.044126	0.052962	0.08054	0.075334	0.059488				391.21	574.994	46.0125	4096.29	1184.59
0.026534	0.033504	0.029379	0.035618	0.045468				180.986	463.964	21.9959	829.524	389.253
0.031578	0.042398	0.036624	0.088718	0.031135				156.161	418.765	67.0026	4025.91	426.497
0.048059	0.232554	0.050673	0.034518	0.031069				1286.92	2179.39	99.0866	998.086	320.79
0.014464	0.053931	0.049695	0.036693	0.030517				54.2761	234.862	30.739	724.805	440.994
0.084098	0.089064	0.018965	0.02782	0.157655				251.208	558.356	15.3769	604.984	2025.61
0.034789	0.03008	0.043187	0.036865	0.133609				185.082	689.334	64.23	1764.23	121.682
0.022139	0.028687	0.04618	0.052337	0.023825				306.437	679.375	59.6973	3951.46	367.557
0.096328	0.028728	0.046472	0.027822	0.046602				160.29	157.521	66.654	415.247	547.577
0.11307	0.06192	0.06515	0.096856	0.080016				242.294	274.638	15.0966	2799.21	679.206
0.0323	0.042128	0.043136	0.026842	0.124664				199.69	133.204	46.0457	59.49	157.833
0.062965	0.110235	0.033277	0.063155	0.057901				109.407	311.166	35.6128	461.111	37.0642
0.032179	0.037694	0.036585	0.030698	0.089783				125.854	446.955	30.0725	1012.67	200.762
0.050356	0.026018	0.031711	0.03862	0.027323				1010.82	419.542	31.479	28.2093	43.8312
0.042284	0.054269	0.036323	0.024846	0.045094				230.92	407.64	32.6202	1174.87	224.676
0.042898	0.109906	0.020242	0.052658	0.025628				213.934	224.321	44.8187	43.8013	167.331
0.045361	0.032481	0.046261	0.028599	0.038384				309.6	623.976	70.272	458.719	646.359
0.031358	0.072086	0.046249	0.075276	0.05015				140.757	188.092	21.189	54.2152	64.4514
0.075109	0.037811	0.046418	0.040347	0.053611				199.991	230.947	76.0024	20.0566	340.659
0.100891	0.081299	0.024041	0.083541	0.033684				27.8046	547.449	40.4672	541.529	390.676
0.025349	0.067851	0.030531	0.064415	0.053502				519.894	191.713	53.8678	35.1295	474.581
0.104771	0.08712	0.042695	0.053141	0.078054				114.353	282.741	79.7758	507.787	365.502
0.028808	0.091244	0.034932	0.056967	0.069612				220.971	910.625	50.3442	47.8839	84.9864
0.122588	0.041096	0.040835	0.020936	0.029579				213.885	176.687	51.2463	274.561	987.278
0.021218	0.101175	0.037396	0.0274	0.019362				55.4439	230.016	36.3412	546.316	1160.6
0.025804	0.023742	0.032633	0.0449	0.046773				113.062	238.956	65.0577	45.5749	1556.53
0.129431	0.048598	0.042508	0.037756	0.028398				466.723	400.478	23.9018	495.936	109.858
0.140783	0.032381	0.037554	0.013533	0.047895				89.1782	326.582	32.6522	40.1915	2104.86
0.029931	0.029505	0.024265	0.042612	0.05557				497.185	251.13	41.8666	366.278	1932.39
0.114223	0.038045	0.029499	0.086266	0.130507				273.768	234.825	64.2232	1434.27	1918.78
0.039749	0.029704	0.028278	0.045649	0.071898				418.276	333.572	31.5197	465.686	514.519
0.041031	0.041259	0.016387	0.031235	0.042437				52.6257	486.621	34.0707	550.894	91.9265
0.039444	0.039329	0.035909	0.03629	0.030612				79.8384	270.74	40.5183	199.419	278.373
0.035029	0.028871	0.047868	0.124106	0.066777				654.003	66.8587	33.5479	1943.98	237.225
0.097277	0.063035	0.070084	0.07951	0.053864				236.105	470.988	17.4784	596.204	1768.03
0.040413	0.050905	0.027354	0.031835	0.065532				98.8794	94.8742	56.4454	254.668	67.268
0.028939	0.04877	0.040204	0.066584	0.038987				293.404	345.545	16.4874	647.599	187.476
0.053992	0.025579	0.030627	0.033872	0.048332				48.0213	301.969	17.4563	224.244	365.109
0.045698	0.040919	0.039418	0.053545	0.036804				203.673	330.621	65.9615	188.025	364.398
0.021161	0.055877	0.131034	0.033462	0.039707				338.187	233.585	50.8727	62.2574	630.896
0.023616	0.02894	0.02525	0.048209	0.058316				97.4992	219.323	20.5923	260.326	1125.46
0.065214	0.118106	0.038073	0.043776	0.070305				168.766	351.102	94.4967	1044.84	725.497
0.135194	0.124442	0.041723	0.030903	0.082518				170.244	540.518	41.8481	183.475	145.205
0.037295	0.038905	0.078853	0.038114	0.032948				45.629	460.738	55.7507	618.74	307.654
0.0244	0.044402	0.038124	0.036622	0.031565				55.8382	481.612	51.9982	1323.74	644.789
0.032949	0.041455	0.057848	0.052828	0.063364				280.248	232.881	39.468	243.951	169.819
0.024098	0.042063	0.076073	0.024737	0.03401				260.732	604.479	14.6299	593.771	562.378
0.053827	0.054353	0.048901	0.074366	0.023436				58.0847	151.776	27.2983	1086.32	232.547
0.03279	0.054873	0.033914	0.029089	0.062641				452.191	198.827	14.469	511.883	719.837
0.04483	0.033946	0.064926	0.077346	0.026938				2178.01	416.192	9.40225	577.356	719.837
0.049795	0.039544	0.029667	0.069382	0.040035				182.996	619.258	31.1048	577.356	249.745
0.096827	0.093286	0.063534	0.057904	0.054288				139.351	319.947	34.8002	745.355	374.477
0.06342	0.031917	0.036903	0.038211	0.259731				564.789	504.684	34.9248	618.321	145.447
0.024997	0.022609	0.03736	0.0397	0.020917				120.817	1794.64	48.4378	673.687	388.566
0.056609	0.075867	0.051603	0.027154	0.043309				460.265	34.7662	52.4534	30.7599	171.036
0.020054	0.038158	0.036627	0.041511	0.045016				456.133	62.9016	68.3191	627.167	151.466
0.033565	0.070535	0.056964	0.039037	0.084795				671.336	99.2239	19.7266	1363.52	478.607
0.07851	0.037026	0.068969	0.088888	0.053239				312.542	196.785	64.8428	294.592	768.339
0.025714	0.03898	0.039902	0.020664	0.026504				76.8857	436.923	72.9452	113.378	1584.1
0.065956	0.044257	0.04398	0.026281	0.027567				43.8618	182.725	22.1801	342.595	516.301
0.033654	0.060707	0.032766	0.050667	0.048217				511.654	180.337	35.1438	922.405	3163.89
0.070788	0.037062	0.047504	0.033036	0.053069				217.599	905.538	68.0883	865.952	436.178
0.048414	0.061266	0.059073	0.039037	0.058138				79.724	231.795	23.0069	438.751	202.352
0.045852	0.060482	0.0451	0.059574	0.02918				1162.13	382.525	75.1322	438.751	560.025
0.051348	0.084408	0.03828	0.017786	0.038423				81.4031	314.448	27.178	264.127	563.608
0.077092	0.060473	0.030966	0.035108	0.066712				264.904	230.884	40.7683	738.865	35.155
0.055865	0.03551	0.055921	0.061855	0.041922				809.901	297.09	39.8593	471.118	281.297
0.034187	0.03515	0.055565	0.041356	0.094253				206.118	534.857	34.1056	54.3961	294.712
0.047031	0.125696	0.033167	0.047949	0.018655				125.144	417.957	25.4792	82.2234	393.858
0.192778	0.050709	0.057838	0.042886	0.038459				116.293	37.8352	82.5503	1148.36	1004.83
0.029832	0.030254	0.048465	0.030218	0.041167				153.476	309.047	6.11262	736.255	1346
0.018074	0.147872	0.029734	0.035033	0.062698				401.21	197.894	67.1077	478.245	62.7271
0.095357	0.077334	0.024821	0.057957	0.037361				1513.11	425.172	37.0527	563.494	734.592
0.030916	0.034609	0.05866	0.048749	0.021589				1492.28	149.904	21.0639	724.827	102.51
0.034614	0.082322	0.036534	0.056458	0.026008				67.5571	301.898	19.4638	258.529	720.962
0.043899	0.088923	0.045275	0.032944	0.017034				151.575	498.837	85.7082	36.0973	227.732
0.050083	0.025594	0.037721	0.025515	0.050159				170.031	302.002	76.0359	677.772	627.986
0.061673	0.06171	0.03679	0.063807	0.035847				57.1047	154.753	83.2522	32.9874	107.806
0.143871	0.04016	0.075405	0.086599	0.025437				117.181	669.622	46.9416	120.05	393.217
0.08943	0.054766	0.03835	0.052082	0.035225				117.181	180.305	78.242	101.787	178.337
0.042658	0.142868	0.030364	0.039462	0.04549				62.6668	85.0931	15.93	2218.42	58.3305
0.090783	0.053086	0.064978	0.050051	0.102053				170.575	111.103	42.6092	57.3225	97.4563
0.043242	0.028816	0.053424	0.028598	0.032927				240.924	795.347	11.8733	79.0347	1744.54
0.028025	0.033402	0.066513	0.026331	0.077209				42.3102	196.317	39.2039	38.3986	1920.43
0.041866	0.029041	0.044431	0.055285	0.016235				50.2316	88.7492	36.5021	471.763	39.1792
0.070154	0.042204	0.062537	0.087769	0.101172				405.267	503.176	45.8765	239.585	2175.1
0.046507	0.026556	0.059801	0.07504	0.072321				208.476	1145.69	43.4018	43.5199	227.291
0.044874	0.047661	0.056633	0.061928	0.039646				135.146	98.327	30.5672	743.136	1593.48
0.044218	0.020957	0.046951	0.037743	0.077739				289.532	340.187	56.9064	549.743	575.657
0.119656	0.085233	0.199685	0.068464	0.129441				817.152	485.657	85.702	445.923	1080.64
0.053336	0.048439	0.069401	0.023478	0.04434				275.582	416.803	37.7893	28.4435	656.625
0.069613	0.022526	0.050918	0.030585	0.051314				76.604	283.336	24.5341	531.549	457.402
0.071738	0.043209	0.032969	0.058133	0.021807				96.2539	141.55	32.5703	285.12	1081.13
0.090326	0.086785	0.053094	0.029883	0.066247				3019.07	294.443	33.4822	41.6867	2594.26
0.041621	0.055559	0.018124	0.066113	0.068734				1888.13	83.4785	60.4315	556.716	2532.58
0.051276	0.022253	0.050585	0.016932	0.03711				124.845	199.961	57.8784	1107.88	349.144
0.051774	0.032186	0.034624	0.028933	0.040007				1093.92	511.34	67.1147	105.95	319.341
0.031876	0.037371	0.037628	0.025533	0.045194				97.5787	746.939	23.0427	40.517	542.961
0.025103	0.043148	0.04576	0.037252	0.133772				189.618	354.847	27.0143	366.804	37.3057
0.028793	0.036534	0.040434	0.029228	0.022564				68.8891	364.371	27.2899	2397.76	215.156
0.062995	0.036527	0.025899	0.023409	0.025285				803.661	573.488	40.0557	303.469	39.3766
0.038164	0.029773	0.039455	0.054521	0.028294				589.178	629.958	38.1729	355.708	2518.68
0.069447	0.025135	0.051574	0.05788	0.161146				112.818	280.56	25.9367	2970.99	16.5262
0.080518	0.059691	0.050771	0.060261	0.063593				145.231	299.788	33.8442	498.611	402.684
0.043504	0.048535	0.051759	0.051786	0.082448				295.055	294.227	75.5921	443.414	225.784
0.077389	0.071862	0.033736	0.036974	0.0337				398.007	294.227	60.438	35.2689	650.124
0.055115	0.034183	0.070665	0.031773	0.103588				232.94	335.01	30.8644	562.842	2460.22
0.051889	0.033273	0.059406	0.039273	0.059901				294.808	778.272	35.3241	444.946	29.4288
0.054441	0.023147	0.042875	0.037159	0.047474				432.286	606.782	10.5277	432.274	70.675
0.049226	0.071431	0.043658	0.051628	0.023432				516.28	439.372	30.6541	664.089	160.61
0.103874	0.037592	0.028178	0.082151	0.040077				120.018	129.49	45.225	33.9819	193.985
0.060263	0.053045	0.087151	0.102139	0.034545				385.415	159.471	35.2903	96.5253	346.942
0.02272	0.035011	0.036239	0.023555	0.062245				218.169	230.404	60.9299	683.334	34.333
0.036042	0.067176	0.070997	0.033938	0.036646				153.515	516.49	59.4594	625.382	462.805
0.072982	0.021891	0.05205	0.068902	0.031954				216.769	264.264	41.1273	548.228	402.852
0.042444	0.035526	0.046484	0.042807	0.031241				429.531	555.478	13.9111	39.1684	258.912
0.051277	0.029867	0.042474	0.031071	0.034412				34.2573	206.299	54.7037	416.185	1707.83
0.08832	0.02843	0.046195	0.03639	0.069914				439.622	143.064	30.5141	602.279	106.829
0.042667	0.05905	0.025114	0.028548	0.067159				120.679	262.32	55.4992	287.115	1167.7
0.112262	0.047558	0.057926	0.026522	0.06325				60.1396	786.292	75.9628	40.5205	1801.65
0.03181	0.034043	0.037266	0.029487	0.032118				1789.92	245.405	22.0973	975.576	382.154
0.057881	0.032588	0.023437	0.031248	0.09251				149.762	994.543	22.1223	929.733	106.051
0.02318	0.060199	0.058511	0.061468	0.050869				129.069	66.4915	83.1118	63.9674	488.023
0.119294	0.032081	0.042411	0.029785	0.024425				77.7191	222.247	43.7321	418.815	490.983
0.03495	0.074632	0.051101	0.025281	0.033378				66.7896	59.916	49.9184	330.257	100.806
0.016858	0.056955	0.079424	0.023458	0.087737				343.475	30.0116	22.097	498.274	1069.88
0.05263	0.086298	0.024128	0.060195	0.041189				349.31	219.075	7.77021	2349.38	475.738
0.038568	0.033078	0.030338	0.024426	0.026892				25.5694	350.556	5.89068	300.473	51.422
0.042566	0.026038	0.047732	0.017165	0.023012				281.764	376.047	59.2348	133.535	29.8408
0.039301	0.033729	0.040622	0.028535	0.038571				181.903	317.945	74.8291	406.479	182.874
0.026999	0.02486	0.099051	0.026932	0.02663				830.478	457.655	36.2557	328.025	696.404
0.029048	0.037282	0.037312	0.0208	0.078694				261.665	154.104	29.0769	1052.15	700.644
0.077372	0.0212	0.019421	0.032222	0.039244				145.783	211.624	24.7289	412.793	32.9035
0.048292	0.022053	0.039066	0.034632	0.022354				420.536	436.898	36.8151	763.291	418.635
0.083563	0.022122	0.030848	0.058131	0.023205				188.467	146.515	22.963	33.5854	407.243
0.073995	0.046102	0.042994	0.023491	0.032562				420.236	333.212	61.5819	3241.18	27.3304
0.023451	0.057787	0.054825	0.062859	0.054838				129.873	14.4306	15.7761	804.873	482.822
0.09223	0.021094	0.033061	0.030156	0.034911				396.352	227.807	79.4835	804.873	1953.29
0.029817	0.018791	0.024697	0.027391	0.030808				128.303	94.1034	33.7579	340.41	540.001
0.029453	0.034457	0.034105	0.046271	0.078372				681.316	592.263	30.654	842.173	232.734
0.038217	0.052073	0.038431	0.0506	0.057333				161.636	378.988	22.3648	166.639	200.939
0.019953	0.022946	0.056755	0.051757	0.048351				173.35	1257.56	16.7401	705.822	904.742
0.026221	0.037318	0.044633	0.04107	0.06347				349.785	414.033	24.4376	463.466	62.3099
0.08274	0.03056	0.026537	0.038566	0.019932				312.858	452.031	21.7919	1440.08	239.435
0.093975	0.043299	0.023744	0.021716	0.050134				445.679	159.71	21.3608	896.573	201.701
0.026462	0.045979	0.045162	0.025846	0.044863				573.465	102.414	60.6783	589.304	139.794
0.083934	0.087518	0.038836	0.020753	0.097847				1519.23	126.03	19.8469	30.6675	87.2082
0.039548	0.041102	0.063191	0.053715	0.079466				418.191	85.9658	63.098	854.478	31.0161
0.038375	0.036538	0.048076	0.037719	0.149362				127.911	255.774	6.01854	231.379	261.668
0.029358	0.07906	0.024724	0.090733	0.034998				258.8	398.008	57.9191	31.5899	91.6956
0.035088	0.055027	0.057372	0.076024	0.073128				82.0318	228.9	45.1379	456.404	208.505
0.015852	0.066194	0.041795	0.033172	0.11682				139.681	432.32	57.1323	2620.01	1744.61
0.030252	0.081738	0.093391	0.043475	0.065332				380.137	13.572	33.9714	1283.02	303.096
0.054263	0.120269	0.036896	0.034891	0.063087				274.485	2254.45	21.2496	855.681	255.599
0.083553	0.035626	0.066862	0.098976	0.03629				15.2151	248.948	46.4663	58.1198	911.479
0.054346	0.029575	0.041607	0.033737	0.054793				43.045	447.899	20.6569	52.6795	553.114
0.026798	0.024077	0.030454	0.034424	0.054329				351.757	292.576	52.131	47.2307	745.036
0.188466	0.026182	0.041505	0.086262	0.083177				20.2247	131.951	24.3788	86.1463	1383.32
0.023256	0.042461	0.050168	0.039132	0.04803				1051.75	559.452	40.819	592.328	236.351
0.020351	0.030354	0.036909	0.028268	0.022468				57.614	185.292	89.6111	98.7184	586.567
0.022039	0.027658	0.045649	0.055852	0.053513				135.33	477.62	21.7122	725.248	21.1021
0.107306	0.033477	0.044647	0.126298	0.064223				442.182	473.984	92.1357	38.3933	44.2237
0.115959	0.038593	0.045609	0.050288	0.045574				122.567	532.869	42.8292	409.147	140.488
0.025114	0.042783	0.057349	0.049843	0.044346				316.95	328.483	45.1712	78.1574	238.071
0.038927	0.038929	0.028666	0.030393	0.061647				60.0414	339.33	49.7078	272.18	358.046
0.075876	0.097507	0.055873	0.026461	0.076743				223.403	71.5113	43.2002	1098.46	519.193
0.057185	0.027617	0.022173	0.069298	0.051012				62.6522	323.397	61.4169	947.165	1764.52
0.126146	0.065717	0.063088	0.02843	0.051126				301.883	154.487	25.0736	1080.1	146.588
0.031866	0.033286	0.017275	0.045603	0.096057				139.294	255.336	18.0584	49.7333	5.74114
0.035959	0.052933	0.076991	0.018958	0.057009				131.275	474.438	54.2755	63.4166	375.727
0.027449	0.034949	0.0253	0.070128	0.069767				338.438	582.336	41.2874	761.337	1563.6
0.05289	0.050966	0.040043	0.026055	0.180179				339.018	308.533	40.1323	885.62	74.7247
0.051593	0.043857	0.029642	0.060938	0.074644				124.239	188.452	56.9671	133.972	154.065
0.078324	0.074716	0.043031	0.031175	0.038092				214.395	445.813	78.0434	59.2235	51.0986
0.029273	0.052399	0.035072	0.044154	0.066232				1808.05	126.636	76.3693	550.396	219.289
0.026106	0.022094	0.047325	0.06102	0.181331				541.296	460.226	42.1753	487.7	46.8677
0.026885	0.02747	0.034433	0.041837	0.152596				503.878	28.6922	42.1753	316.341	995.61
0.02747	0.022767	0.016471	0.061186	0.026119				108.961	117.689	49.7174	674.122	173.854
0.064077	0.061798	0.034806	0.081001	0.061042				127.629	306.901	16.9957	28.6171	71.4229
0.03504	0.078748	0.032199	0.028108	0.144482				58.4296	224.955	86.2505	341.096	35.1171
0.128707	0.040076	0.027057	0.047965	0.029783				432.785	1472.67	41.6511	433.648	863.23
0.03166	0.038755	0.047872	0.0499	0.023883				143.627	161.555	50.9669	691.923	454.145
0.020569	0.036106	0.022583	0.070718	0.040401				96.0765	760.286	87.447	1005.98	428.554
0.036324	0.046042	0.065312	0.062692	0.044948				82.3709	298.58	55.727	133.741	29.9059
0.026887	0.02101	0.045001	0.031798	0.052442				961.982	206.497	42.9302	2783.42	1026.48
0.03601	0.038997	0.042818	0.076122	0.039941				111.361	441.85	20.8224	693.965	62.5116
0.071549	0.036073	0.047517	0.098444	0.024635				154.755	385.067	65.2865	400.248	350.657
0.08236	0.047513	0.076695	0.028227	0.033445				677.388	205.663	20.8117	55.4171	267.201
0.046991	0.031249	0.023148	0.041326	0.014598				191.251	202.682	29.8346	618.863	235.555
0.031827	0.0436	0.03566	0.031444	0.071948				392.229	687.673	29.4936	76.5475	348.481
0.065713	0.032059	0.022392	0.055081	0.02227				148.94	453.482	84.5991	28.9499	213.209
0.028588	0.098667	0.055307	0.040575	0.078785				116.939	18.3743	118.381	3225.31	383.48
0.053188	0.032597	0.036045	0.099892	0.045076				209.683	345.699	79.2391	30.3842	50.8086
0.030313	0.05022	0.022927	0.013829	0.029502				246.453	408.081	19.297	247.662	39.0892
0.025705	0.039242	0.019716	0.033909	0.018001				187.786	251.379	16.7829	309.789	335.693
0.031274	0.041822	0.031664	0.020074	0.113459				120.656	463.588	59.0521	181.082	15.3137
0.047537	0.036198	0.052147	0.035608	0.043952				34.4256	389.941	25.8966	400.969	539.514
0.145591	0.045419	0.019169	0.034674	0.047742				158.325	277.915	46.9264	277.346	432.133
0.030482	0.030369	0.026301	0.057435	0.048035				108.401	156.978	12.4868	99.7341	262.618
0.022758	0.061126	0.047285	0.04324	0.023747				75.3831	457.87	31.1598	834.424	19.6044
0.053487	0.030879	0.027068	0.047255	0.021403				285.732	129.029	29.9216	1161.83	1484.68
0.032406	0.033496	0.051514	0.060081	0.037347				204.56	133.671	28.1375	509.12	1932.46
0.039854	0.040736	0.029431	0.0256	0.026636				236.605	145.274	27.6167	30.9883	80.5918
0.039301	0.038174	0.02485	0.029688	0.130937				107.474	31.818	34.9505	497.943	110.982
0.033738	0.040491	0.023599	0.029232	0.04432				450.492	239.137	75.2101	54.7389	127.818
0.032374	0.047502	0.023011	0.049449	0.10364				483.132	312.535	22.6712	704.855	1490.4
0.022465	0.036465	0.039057	0.044009	0.028289				178.596	179.489	16.3382	45.6167	412.076
0.026803	0.069013	0.056032	0.069345	0.020781				143.624	29.9118	17.1409	890.93	25.549
0.041066	0.040337	0.015868	0.038489	0.052917				92.0974	302.941	35.5673	44.4234	209.862
0.043533	0.040804	0.043754	0.027991	0.048139				79.8074	1108.68	55.5896	657.108	953.558
0.030904	0.043215	0.153172	0.043265	0.194462				333.444	118.705	41.0522	370.134	2898.53
0.037703	0.060541	0.058312	0.090164	0.056059				246.463	370.643	18.1815	544.578	462.239
0.038026	0.083812	0.05488	0.053418	0.102749				431.142	283.714	31.8008	28.286	559.375
0.110527	0.024777	0.020778	0.072476	0.064119				373.923	231.824	35.0293	47.1952	89.5317
0.031264	0.075211	0.021659	0.055683	0.067973				192.638	117.26	10.3757	788.79	1465.75
0.043877	0.043589	0.048707	0.02413	0.040673				290.085	338.532	44.7396	598.885	243.528
0.04049	0.123187	0.014739	0.042275	0.052922				332.924	27.5922	37.1649	746.555	379.707
0.031303	0.036034	0.016768	0.030856	0.05107				65.8676	483.302	32.8629	34.197	27.3988
0.09619	0.081278	0.01249	0.033203	0.05343				160.66	556.432	52.9357	447.183	88.4956
0.034046	0.016814	0.052393	0.025022	0.073818				106.56	233.538	16.9039	56.642	132.957
0.018105	0.033772	0.059903	0.026745	0.062618				374.316	217.241	36.9975	320.198	50.8862
0.064105	0.048551	0.042709	0.048469	0.020755				92.3877	85.5643	37.3446	1192.77	291.36
0.071457	0.035506	0.028188	0.071767	0.073428				114.767	488.529	97.7075	75.8714	1074.4
0.034991	0.055708	0.022668	0.030995	0.027253				264.113	222.742	40.3897	72.0321	215.772
0.024832	0.020945	0.104909	0.052574	0.050168				815.96	304.796	60.0459	369.572	287.626
0.093977	0.046602	0.114953	0.064245	0.038619				58.0821	240.518	74.7444	56.0726	522.537
0.019809	0.062763	0.028767	0.060335	0.064164				264.773	29.6346	75.9252	161.353	313.101
0.023135	0.022417	0.033705	0.032313	0.057444				55.3127	457.565	45.0457	64.3	1917.21
0.029572	0.033642	0.041208	0.052463	0.041029				179.919	261.023	19.4921	528.762	2502.09
0.034978	0.023614	0.027225	0.029155	0.057032				583.543	760.63	155.32	75.9579	198.08
0.042466	0.030337	0.03269	0.048264	0.036124				188.803	448.635	67.6511	41.5835	361.481
0.03347	0.043422	0.034944	0.020231	0.091289				384	640.521	41.4103	1695.55	71.6788
0.069275	0.0493	0.027813	0.082968	0.04936				558.566	356.141	29.5425	673.614	44.5356
0.03339	0.070618	0.073759	0.082581	0.026381				684.504	266.355	45.3105	403.76	324.986
0.074432	0.028988	0.059879	0.024167	0.037304				18.0741	429.772	69.0345	22.2489	137.202
0.080164	0.04685	0.02191	0.070153	0.038377				39.668	284.761	38.4466	742.782	333.2
0.139537	0.066005	0.029541	0.040975	0.040149				201.249	115.386	77.2182	248.63	117.865
0.084815	0.064696	0.051055	0.034837	0.036205				316.963	191.672	32.8378	72.7047	51.6217
0.019772	0.035018	0.052476	0.056267	0.041558				162.26	398.92	2.5993	394.183	294.531
0.031746	0.046528	0.037497	0.022941	0.061438				80.9716	616.768	52.3592	40.6439	20.9984
0.032864	0.053701	0.127679	0.03511	0.034663				752.573	856.718	40.9581	901.599	308.637
0.026423	0.068995	0.053255	0.035585	0.030709				340.771	316.211	36.1403	1071.89	108.687
0.130971	0.052393	0.033985	0.115338	0.021012				106.316	279.473	18.686	40.2753	54.4629
0.037363	0.022487	0.033476	0.048248	0.066313				271.903	157.012	38.5082	43.3	381.078
0.039189	0.074161	0.048665	0.030403	0.019995				528	98.4955	92.7892	300.863	185.251
0.082056	0.034584	0.028619	0.024272	0.056999				94.4921	405.984	93.5409	81.4932	1454.89
0.036872	0.026087	0.035007	0.060523	0.190344				147.269	214.499	22.2946	36.8691	31.818
0.024659	0.036953	0.032038	0.025689	0.051544				137.831	19.3049	27.4313	36.3819	64.6904
0.055371	0.030043	0.030798	0.035122	0.034057				82.9989	411.468	37.0144	39.8304	121.147
0.036494	0.072999	0.055704	0.039	0.045828				132.265	560.672	129.381	868.077	184.615
0.041491	0.024017	0.06898	0.073026	0.032829				453.033	370.326	24.6418	2159.32	439.521
0.018156	0.047792	0.017645	0.037221	0.022182				191.608	303.831	65.7548	2159.32	30.0945
0.047718	0.04364	0.033515	0.043239	0.022792				338.804	183.165	19.442	1231.06	22.4971
0.044647	0.040955	0.035606	0.02608	0.024372				1227.39	221.112	29.1986	753.131	104.785
0.033747	0.044022	0.041391	0.036054	0.059495				156.039	195.131	58.5017	52.4007	220.928
0.030179	0.023052	0.028624	0.035195	0.029358				48.7962	258.685	64.5046	392.098	429.367
0.038178	0.017136	0.063554	0.044298	0.119536				962.736	179.457	44.1969	48.3569	26.2774
0.020921	0.059051	0.056803	0.038336	0.056288				183.53	1883.77	26.4235	384.677	17.2768
0.042775	0.03108	0.046994	0.062958	0.033965				382.777	413.177	72.0136	488.928	159.1
0.12829	0.031255	0.0368	0.036873	0.068063				26.7042	236.596	55.6131	73.3616	17.3781
0.039859	0.063895	0.108674	0.090232	0.053907				368.268	178.443	54.5312	1641.77	479.385
0.024075	0.03741	0.062364	0.023062	0.035568				17.5693	424.788	41.4004	2679.06	101.422
0.022595	0.042036	0.038053	0.023255	0.036207				216.521	331.174	42.5291	573.987	26.4558
0.079606	0.079974	0.055479	0.031513	0.036038				69.0441	176.015	33.3156	501.986	82.282
0.119683	0.059155	0.030601	0.039731	0.028672				161.541	269.781	56.5652	329.456	515.765
0.039108	0.061025	0.034641	0.024735	0.028931				109.388	253.914	32.9235	432.879	402.996
0.039306	0.031373	0.052778	0.022623	0.033562				156.358	315.774	40.0013	36.6238	91.2475
0.030692	0.037115	0.025768	0.050046	0.034882				324.996	161.253	24.6	834.414	459.002
0.045183	0.069619	0.068722	0.025401	0.023586				347.473	78.235	68.0056	405.209	368.02
0.047858	0.019206	0.036195	0.040706	0.043239				577.978	414.85	83.9658	1150.14	26.2175
0.060801	0.041585	0.051012	0.038512	0.073879				1010.85	444.106	15.7547	1150.14	639.161
0.082158	0.05244	0.03715	0.088746	0.125208				1485.78	679.659	36.9829	766.03	877.484
0.065465	0.035018	0.033545	0.042054	0.115769				1485.78	230.508	34.2956	31.0713	18.8488
0.024007	0.057245	0.034368	0.026025	0.059106				110.679	572.41	67.829	213.865	1836.74
0.045869	0.074302	0.061946	0.054035	0.028874				51.9888	162.511	27.0738	741.867	276.319
0.02965	0.021745	0.024744	0.036612	0.037415				181.937	544.123	47.6169	44.2126	27.3944
0.029958	0.029425	0.050913	0.028645	0.054496				59.1984	350.205	75.9731	623.927	27.2961
0.038898	0.092987	0.011651	0.04676	0.130677				228.358	209.601	78.8181	62.4589	156.469
0.09872	0.028926	0.030646	0.056599	0.067773				27.2464	373.774	47.4273	1061.91	31.4228
0.018449	0.026795	0.020212	0.028925	0.071669				202.765	234.039	70.8777	244.918	158.379
0.050916	0.017273	0.026223	0.055483	0.041615				176.243	752.062	24.9087	49.1908	900.539
0.065184	0.032034	0.060366	0.05384	0.077949				409.192	138.984	31.7886	624.683	313.333
0.07887	0.045818	0.069531	0.048625	0.035011				301.694	377.087	52.6497	440.847	154.125
0.049453	0.027321	0.068046	0.052343	0.019491				1053.53	242.785	39.0349	148.733	655.911
0.033817	0.118368	0.032191	0.044936	0.104269				294.237	522.788	53.5433	1117.04	91.4972
0.072979	0.025796	0.069221	0.046531	0.049052				517.472	297.869	40.1	411.082	186.446
0.117788	0.090898	0.028118	0.030162	0.043448				199.093	298.551	28.3145	520.686	763.481
0.028027	0.041856	0.041492	0.019253	0.032738				133	530.603	72.2441	54.4032	226.537
0.043203	0.025008	0.024548	0.071697	0.045547				29.4208	171.135	77.7849	657.695	37.6935
0.043394	0.050977	0.018365	0.077016	0.023031				1186.13	277.031	45.8928	33.5356	69.3001
0.049134	0.052744	0.026909	0.056525	0.037038				245.622	693.177	35.8278	71.2385	562.262
0.044524	0.063075	0.021005	0.041672	0.051486				61.3524	341.731	19.743	606.594	443.89
0.05468	0.069162	0.059501	0.032906	0.038174				234.887	215.136	51.7301	184.167	718.199
0.047274	0.103484	0.044775	0.025157	0.087658				342.241	35.2395	42.2798	452.686	117.321
0.034354	0.018474	0.037477	0.061318	0.049113				242.665	431.431	91.5865	587.819	549.573
0.05221	0.048642	0.038344	0.090449	0.050501				426.021	726.572	46.865	1958.72	1850.63
0.077541	0.062829	0.032388	0.057366	0.042821				522.545	50.6778	34.6657	59.4657	31.3139
0.044249	0.039155	0.063819	0.032996	0.130547				522.545	481.038	33.407	544.576	13.6527
0.041992	0.014275	0.028587	0.030985	0.089768				378.708	212.094	5.86927	495.875	2737.75
0.048433	0.067208	0.031665	0.032807	0.033387				94.2974	270.008	8.7886	917.367	677.905
0.021737	0.03861	0.07125	0.026644	0.050013				237.557	118.327	50.6319	152.328	231.787
0.033843	0.081648	0.028234	0.051375	0.034334				967.658	242.264	74.1031	50.1083	2152.99
0.039184	0.08014	0.042251	0.025557	0.071014				260.873	356.965	53.5051	803.934	28.8422
0.025506	0.033299	0.025586	0.038929	0.050729				619.513	383.993	27.5555	61.405	149.782
0.039368	0.104315	0.028005	0.024381	0.058548				284.005	272.234	22.2557	1035.11	646.802
0.050092	0.054477	0.034874	0.032825	0.29401				170.397	633.843	29.8866	26.1451	39.4031
0.05175	0.082353	0.048658	0.020271	0.052859				179.519	511.405	71.8885	40.6555	36.0237
0.02863	0.024223	0.037719	0.058839	0.056002				225.029	112.431	29.2716	33.3484	50.0019
0.025489	0.037485	0.034132	0.032876	0.09011				264.188	645.927	34.9182	484.496	105.479
0.037416	0.030502	0.034979	0.050452	0.071369				506.945	149.755	79.2201	765.982	75.8173
0.049075	0.038038	0.029363	0.06975	0.071069				81.457	423.804	43.5285	731.883	507.708
0.019547	0.068263	0.073326	0.032242	0.089147				216.976	251.633	43.6785	601.498	2234.4
0.017898	0.029223	0.056384	0.04729	0.017375				283.674	202.96	42.6888	890.134	366.11
0.038492	0.029905	0.031077	0.061012	0.112068				106.453	249.46	31.1843	145.355	74.5665
0.030852	0.027902	0.077893	0.023449	0.07986				1212.5	345.093	74.8797	47.8215	62.8646
0.060208	0.031017	0.034294	0.081963	0.023103				160.677	270.769	59.0447	421.788	55.6389
0.038319	0.056762	0.037963	0.024024	0.022493				429.792	137.739	15.3741	54.1323	30.2396
0.043079	0.096703	0.028064	0.035055	0.039578				211.344	23.5534	37.5279	508.78	156.436
0.063695	0.052766	0.049785	0.072762	0.02598				41.032	525.319	48.5551	48.9485	32.5139
0.031325	0.091306	0.038989	0.028366	0.106199				249.951	24.9213	40.0297	909.162	344.525
0.022083	0.033186	0.053886	0.03089	0.115662				39.4195	152.945	34.6228	96.8426	29.8758
0.030602	0.028098	0.046746	0.042063	0.020932				101.127	108.852	38.6044	206.731	267.299
0.036559	0.070214	0.038956	0.03263	0.088266				279.585	258.592	45.3728	66.772	41.8606
0.03354	0.024142	0.041635	0.021713	0.02378				267.882	471.403	21.3178	1126.88	362.659
0.021043	0.115093	0.028999	0.019846	0.04699				2253.58	267.205	76.1129	44.3313	41.6733
0.066981	0.039067	0.054386	0.076184	0.048225				81.0315	267.205	33.4086	52.9474	182.676
0.05175	0.019857	0.061553	0.095199	0.080486				56.4654	16.0913	34.7593	246.015	2954.24
0.042875	0.048546	0.042659	0.026971	0.020899				93.4795	1031.13	26.3043	50.975	36.5018
0.031508	0.027902	0.033639	0.017554	0.039835				1103.35	766.029	47.1101	19.2608	57.8161
0.031708	0.023258	0.021667	0.044561	0.043367				149.637	412.313	64.0382	3525.17	30.0986
0.032858	0.052482	0.034597	0.204147	0.025179				1641.48	146.018	48.3801	71.5242	1429.21
0.053337	0.033633	0.047014	0.044542	0.018916				240.238	25.5111	9.13816	508.65	42.0579
0.027974	0.02843	0.026983	0.045053	0.044463				278.199	183.704	17.043	695.372	36.0589
0.077314	0.0242	0.039447	0.0445	0.03888				169.988	87.9204	64.8077	56.2863	112.258
0.036333	0.069817	0.049423	0.056839	0.109566				114.618	32.0299	30.0967	357.687	208.153
0.033729	0.029207	0.060553	0.088865	0.073428				118.301	319.197	34.9784	675.362	286.234
0.022484	0.028776	0.020533	0.040559	0.095411				57.6578	432.924	31.5739	40.5801	340.985
0.035688	0.038821	0.019614	0.035345	0.025273				315.201	97.0148	40.7457	66.1143	413.743
0.013506	0.051954	0.041954	0.034838	0.102387				63.9927	309.095	20.6779	47.6463	635.969
0.024504	0.030124	0.033023	0.033995	0.056304				86.1411	223.313	41.1211	346.477	19.6785
0.039214	0.081968	0.035098	0.034819	0.051165				70.4858	81.3382	70.5841	689.053	50.7456
0.034847	0.05823	0.049617	0.062413	0.036952				148.798	578.541	32.2608	411.312	104.248
0.099488	0.036331	0.048499	0.084267	0.025052				186.834	527.539	97.2929	569.23	15.8371
0.045889	0.020005	0.03114	0.027239	0.126713				97.3968	406.025	43.1365	181.93	2457.71
0.054268	0.077429	0.028179	0.042939	0.045061				219.782	803.434	43.1365	670.716	256.945
0.060453	0.069958	0.054013	0.066427	0.036203				97.9548	1736.96	41.1743	761.335	151.562
0.066715	0.045981	0.057911	0.038688	0.03856				397.902	226.391	42.9362	583.863	1317.25
0.058516	0.017814	0.062635	0.023979	0.029523				259.214	916.081	26.3493	1163.95	55.1225
0.026797	0.047856	0.039135	0.08771	0.036864				85.9488	250.457	28.3765	64.0611	24.9561
0.106162	0.026249	0.045627	0.030044	0.040868				365.957	319.894	16.8219	565.488	637.899
0.050277	0.035538	0.04868	0.038858	0.079358				199.835	898.519	23.6837	939.925	1742.46
0.053136	0.024941	0.015079	0.061681	0.01504				540.375	133.421	27.3578	1321.83	28.0594
0.010461	0.024585	0.086715	0.064792	0.049145				353.713	671.867	19.7487	736.239	303.548
0.026587	0.083542	0.03132	0.068569	0.029414				84.1958	162.295	59.2051	105.991	423.169
0.088299	0.043205	0.021779	0.065623	0.076686				344.656	615.202	32.9934	722.118	22.0692
0.033065	0.031719	0.02246	0.022995	0.054895				480.243	698.472	27.1176	417.621	19.8374
0.059558	0.097976	0.042459	0.037331	0.039037				58.2208	477.758	44.6423	38.3943	135.537
0.033697	0.041176	0.121397	0.037392	0.109448				83.4857	261.291	58.1086	1078.36	37.2554
0.040924	0.022889	0.028242	0.066442	0.030744				190.373	194.195	53.6078	165.647	140.913
0.029716	0.028335	0.02608	0.034347	0.030955				26.7837	277.749	54.3644	143.526	30.7376
0.057011	0.051454	0.037763	0.033728	0.035514				133.743	317.129	45.3073	700.379	30.4556
0.02111	0.054223	0.025693	0.07244	0.047895				104.989	376.793	124.089	340.956	1138.12
0.044307	0.060949	0.025184	0.024127	0.057241				288.488	291.478	71.5356	449.655	35.0626
0.02797	0.041534	0.028853	0.055666	0.076299				234.895	842.363	11.8626	87.8159	783.989
0.018166	0.019164	0.062945	0.031679	0.043328				326.697	403.163	15.598	45.7601	706.2
0.058259	0.034632	0.034245	0.02736	0.041775				201.915	96.6153	39.1593	85.9832	50.617
0.030682	0.068728	0.037409	0.054987	0.052517				102.378	232.221	45.305	610.109	180.273
0.046854	0.051073	0.045823	0.04252	0.041306				127.611	56.8287	19.6194	47.671	261.989
0.020018	0.022853	0.094552	0.034365	0.044955				59.7347	558.495	67.613	406.001	54.8146
0.051815	0.049607	0.034067	0.023111	0.098301				1556.88	524.191	47.9947	32.6349	61.1615
0.085728	0.033472	0.033112	0.037562	0.128951				152.643	542.971	39.5612	725.11	1732.18
0.039994	0.061068	0.030516	0.027895	0.025875				664.786	372.065	50.251	1016.23	246.352
0.031191	0.065906	0.031525	0.176883	0.028841				228.475	87.7035	26.9129	45.4009	15.2094
0.027435	0.063955	0.025457	0.045052	0.024446				519.153	45.0638	58.8061	50.271	23.5338
0.032045	0.02975	0.159193	0.047945	0.044479				343.609	293.238	59.5821	270.496	343.393
0.129991	0.035001	0.041504	0.024759	0.031721				45.4738	538.683	53.9146	270.082	334.497
0.035657	0.067049	0.023673	0.031893	0.034117				180.727	51.0367	40.8896	270.082	236.418
0.057335	0.038541	0.0476	0.043055	0.08356				64.8264	241.604	81.2366	154.137	179.699
0.045734	0.091146	0.027681	0.045913	0.059243				140.977	332.174	43.0762	1316.2	49.7666
0.021872	0.044018	0.090256	0.062897	0.050587				140.977	508.594	18.6568	32.0885	314.085
0.035114	0.02648	0.032112	0.037589	0.103866				58.0137	163.274	31.531	43.7348	76.8113
0.062491	0.050276	0.061674	0.118701	0.158833				36.9929	245.013	19.6686	37.5898	2175.66
0.063611	0.049638	0.042766	0.034669	0.129489				330.693	153.868	76.1033	816.649	57.1296
0.02321	0.048507	0.037406	0.02331	0.077218				351.146	456.865	25.4756	3276.59	493.629
0.073026	0.05747	0.055565	0.038003	0.068023				2499.58	207.264	31.0774	34.1438	310.077
0.075694	0.037642	0.03617	0.043041	0.045261				109.106	266.658	54.4516	140.187	701.94
0.035597	0.051652	0.029448	0.046492	0.031048				27.3058	283.225	26.674	31.0526	955.638
0.030996	0.033419	0.026094	0.040968	0.021931				294.978	59.191	18.1846	37.328	94.889
0.046968	0.161579	0.028876	0.052722	0.098582				39.9471	232.809	99.0878	815.992	2001.98
0.094413	0.021262	0.029775	0.036832	0.067893				609.785	680.858	57.2162	234.84	19.5324
0.09381	0.094015	0.02657	0.043946	0.026206				196.746	21.5074	13.0145	269.954	27.6655
0.097771	0.030262	0.052618	0.053987	0.02954				27.906	493.087	20.8113	298.493	442.247
0.044608	0.022758	0.016285	0.061686	0.039944				421.927	290.206	29.6028	562.98	887.02
0.027062	0.024013	0.021806	0.036033	0.039735				41.8946	361.452	1.37387	31.4365	885.627
0.073408	0.040718	0.044037	0.044518	0.150438				723.01	432.971	17.537	63.537	721.52
0.067199	0.020194	0.064368	0.053719	0.073244				47.1821	690.957	28.8645	109.731	18.3697
0.01787	0.037344	0.024395	0.067065	0.023521				384.735	170.63	32.7459	52.7215	26.2385
0.099977	0.057986	0.03983	0.046032	0.080313				431.083	417.84	36.5157	491.011	1858.13
0.023197	0.064744	0.035766	0.04941	0.032424				308.656	368.626	48.5108	439.398	413.542
0.031699	0.047081	0.035917	0.033674	0.03482				47.6165	237.831	14.5341	2981.97	1265.77
0.020835	0.046141	0.037926	0.059789	0.040959				168.488	81.1378	17.1625	2639.04	59.9919
0.015281	0.027149	0.034609	0.025206	0.03284				231.891	377.707	26.6572	849.6	588.188
0.031308	0.02075	0.071054	0.052357	0.025134				248.591	210.663	57.787	950.052	85.5893
0.038629	0.037265	0.062418	0.066358	0.015626				846.387	275.142	48.802	884.224	20.5506
0.04577	0.105644	0.016871	0.035223	0.049382				188.843	356.231	48.802	45.2774	238.852
0.051127	0.038212	0.028151	0.046237	0.029315				619.977	364.119	10.9665	39.2384	353.564
0.022749	0.032278	0.013363	0.062315	0.042459				274.647	718.03	24.2107	423.758	263.947
0.079233	0.021616	0.038293	0.067704	0.07616				568.503	298.414	29.7719	205.141	35.3029
0.027224	0.051709	0.033016	0.030543	0.026516				616.87	90.9231	49.5876	444.289	212.82
0.067869	0.035777	0.051681	0.063733	0.040465				119.061	408.199	89.1419	1441.94	378.932
0.038929	0.047629	0.030695	0.020179	0.027467				1044.69	246.542	73.3513	39.4442	390.542
0.068802	0.038255	0.029196	0.055664	0.030563				59.7075	269.167	39.5537	230.303	234.059
0.037596	0.026778	0.055074	0.044436	0.035781				89.8633	129.499	39.8341	88.5359	39.8542
0.026635	0.022546	0.03758	0.077081	0.036351				117.14	169.746	21.4578	33.9595	37.4858
0.044363	0.052702	0.06161	0.037159	0.078268				252.605	335.505	30.6049	436.661	39.3621
0.020943	0.015378	0.046396	0.024398	0.013148				762.035	539.727	40.2932	1328.05	925.893
0.050148	0.034836	0.033512	0.030822	0.040716				103.923	215.931	38.6228	820.203	2071.62
0.032411	0.038445	0.030724	0.080031	0.10956				396.953	352.347	24.0789	32.0883	126.823
0.04326	0.033447	0.033506	0.024729	0.055861				358.07	208.281	19.8342	428.854	405.435
0.074023	0.055685	0.056151	0.098289	0.07027				30.7546	416.286	76.5321	32.2526	328.252
0.019348	0.055917	0.036748	0.066671	0.028245				126.947	183.805	28.7458	70.8266	312.212
0.061499	0.023535	0.021786	0.074075	0.040026				412.714	315.09	91.0763	36.6717	323.211
0.043294	0.058039	0.035319	0.033479	0.038861				410.448	188.849	76.3073	41.5831	691.228
0.042241	0.116211	0.052273	0.091695	0.080382				152	142.574	36.852	58.1362	86.4224
0.031528	0.038804	0.032108	0.036689	0.039443				236.314	395.323	56.0525	27.6633	1811.28
0.154209	0.030938	0.0368	0.024231	0.032246				1060.85	522.276	64.6558	654.338	183.792
0.032056	0.081295	0.049891	0.024384	0.024219				503.085	32.4203	36.9388	1231.39	435.277
0.032605	0.028645	0.053743	0.019884	0.026774				350.988	734.146	7.15917	40.6487	1577.76
0.033744	0.043327	0.018587	0.042101	0.110023				206.171	183.96	36.0451	38.3678	2021.6
0.068486	0.025585	0.035435	0.032167	0.021239				426.432	358.5	63.4855	35.5302	84.0185
0.049399	0.025637	0.016931	0.032336	0.032044				78.7959	432.892	33.3602	45.3995	35.8077
0.056298	0.065714	0.056117	0.05405	0.069269				173	230.61	49.1098	688.718	41.7029
0.04565	0.033043	0.120227	0.03486	0.041363				140.535	590.207	25.4702	47.7819	317.503
0.063661	0.033027	0.028332	0.030116	0.039289				45.776	600.227	36.4079	1022.71	22.0226
0.10405	0.032844	0.047585	0.061024	0.036765				22.2538	239.674	47.0339	59.8514	315.763
0.024662	0.025525	0.02811	0.062266	0.039547				380.642	231.745	42.194	59.9466	57.229
0.126218	0.052711	0.073974	0.034707	0.086187				817.384	403.623	70.1289	58.5836	49.1848
0.058895	0.049254	0.076243	0.024482	0.027258				2002.37	505.187	37.5361	656.707	147.369
0.045704	0.044113	0.032975	0.026058	0.022922				351.288	244.421	49.351	568.066	920.831
0.021324	0.052125	0.042509	0.033227	0.042313				32.4107	1164.56	42.5265	764.233	103.34
0.032311	0.089125	0.032809	0.05368	0.016023				558.43	36.5766	48.708	1024.24	195.112
0.024844	0.027795	0.013456	0.055448	0.040858				236.456	132.804	37.2824	834.789	1182.81
0.04104	0.061657	0.053783	0.052159	0.025275				83.4424	104.301	50.665	732.916	320.775
0.040562	0.0332	0.043237	0.042465	0.05952				198.405	98.8538	25.3127	47.8128	22.2548
0.050536	0.054189	0.016883	0.054439	0.040843				1160.2	45.2177	85.1918	746.601	135.915
0.038014	0.036521	0.035408	0.020298	0.031905				460.724	498.448	59.7	54.11	573.57
0.048269	0.033852	0.035894	0.024973	0.207642				133.969	276.585	36.3792	32.6942	212.49
0.124143	0.055109	0.039547	0.034385	0.039757				57.3175	325.026	71.085	1134.85	416.926
0.053874	0.047245	0.038513	0.049152	0.144382				256.341	643.111	43.8649	44.6403	231.797
0.031267	0.02663	0.029443	0.077601	0.035857				374.952	42.9066	70.2228	117.444	22.2495
0.032568	0.039461	0.047735	0.038599	0.044586				560.022	150.769	40.8302	139.266	56.3143
0.042225	0.054743	0.055154	0.048918	0.07876				685.197	264.383	20.4076	573.086	288.405
0.085716	0.078325	0.037408	0.054768	0.032374				35.9984	161.36	70.8008	58.1525	44.8791
0.056024	0.04498	0.056048	0.059058	0.047532				367.78	61.4633	23.8476	34.0366	171.639
0.076737	0.04865	0.026859	0.022364	0.080532				15.6848	528.814	81.2332	237.451	152.324
0.017471	0.115776	0.023542	0.043389	0.12864				439.861	20.2984	34.2755	54.3566	1499.18
0.034768	0.022725	0.020995	0.068359	0.043416				37.6834	2059.46	39.2093	70.2503	43.539
0.025356	0.015806	0.018825	0.037301	0.047756				326.69	103.571	66.2673	1013.81	22.8711
0.047874	0.041715	0.040174	0.042063	0.042767				41.6511	60.3891	36.8535	32.0635	90.6717
0.031195	0.021638	0.03717	0.123345	0.055079				106.29	208.581	40.0148	25.9975	255.817
0.025247	0.052463	0.04031	0.019689	0.044593				30.1734	20.4685	60.2126	679.478	219.212
0.051697	0.040941	0.028163	0.047955	0.036759				428.936	232.35	25.685	30.0954	234.075
0.015495	0.023529	0.0195	0.032911	0.051051				116.205	322.829	29.2347	506.405	901.265
0.070737	0.04301	0.05832	0.045134	0.019742				512.066	194.353	17.5634	546.089	81.6014
0.024519	0.069703	0.057793	0.043348	0.04077				107.253	559.453	25.3813	955.271	48.4532
0.040972	0.024214	0.036436	0.080268	0.070256				97.2152	34.2119	64.3289	1193.11	1219.07
0.021959	0.060395	0.041946	0.035591	0.040993				457.339	275.105	28.6907	34.6208	184.064
0.042336	0.050187	0.035836	0.026876	0.037779				2467.09	467.304	19.3157	579.053	473.999
0.015901	0.047961	0.029096	0.0281	0.029762				60.9667	236.538	32.678	394.991	1943.27
0.041491	0.039124	0.039246	0.048699	0.019622				48.8804	844.992	35.1671	24.3014	871.183
0.031153	0.02389	0.018901	0.032718	0.021096				438.136	74.2831	69.2981	30.1232	563.679
0.064021	0.017537	0.035953	0.035005	0.054618				265.678	1000.14	35.755	932.022	340.12
0.033792	0.039812	0.023054	0.042937	0.098235				241.151	871.576	2.9938	578.485	1049.58
0.079397	0.036825	0.024734	0.111517	0.046913				278.202	203.171	59.2138	53.0679	36.5724
0.040129	0.056809	0.023564	0.110508	0.054153				118.887	122.471	59.2138	45.4336	277.305
0.058898	0.03808	0.041493	0.034471	0.075804				470.687	210.204	23.3685	34.8832	160.803
0.01974	0.085887	0.027122	0.053854	0.062011				1917.13	55.6951	38.5313	239.345	260.813
0.029425	0.050141	0.024113	0.051768	0.080533				250.152	291.37	14.9338	33.6242	268.72
0.08728	0.052587	0.02938	0.023336	0.025296				474.925	708.006	23.8051	416.07	628.164
0.026833	0.036245	0.037128	0.044867	0.050823				84.9434	563.677	29.2639	1181.31	2620.01
0.024271	0.078878	0.031403	0.042851	0.053355				102.185	990.743	27.7038	405.186	570.529
0.036928	0.04032	0.0372	0.014964	0.106875				130.114	84.3497	63.4407	48.7606	31.6762
0.115955	0.021527	0.095679	0.056662	0.122385				442.067	56.3164	28.8939	927.1	47.9056
0.047228	0.022981	0.02459	0.04665	0.030047				28.244	295.153	25.1582	356.577	372.754
0.069723	0.033531	0.024547	0.027771	0.020129				62.8874	110.6	27.425	483.079	1575.22
0.048138	0.049007	0.021005	0.044684	0.037456				39.4135	735.546	23.4244	44.4056	297.138
0.025376	0.052901	0.046648	0.023885	0.035181				258.869	469.598	82.4065	571.095	39.8657
0.019671	0.021357	0.023183	0.103127	0.036155				709.59	886.697	19.0488	231.803	95.7556
0.019513	0.062953	0.038776	0.021636	0.07322				115.394	427.157	61.4544	502.621	31.1665
0.02181	0.043235	0.036854	0.040919	0.072442				41.4246	222.33	38.1755	49.9135	191.743
0.017362	0.021043	0.061074	0.04003	0.046651				159.052	427.764	46.8628	203.021	405.312
0.028575	0.03656	0.022727	0.036653	0.083345				187.484	285.407	23.4521	471.485	833.779
0.031187	0.039984	0.027029	0.026225	0.022256				335.115	750.937	25.3977	472.483	40.9464
0.034308	0.037385	0.084414	0.028604	0.038687				333.576	41.0333	76.5361	1001.41	64.4223
0.066783	0.029326	0.055182	0.064277	0.070301				114.351	445.735	45.7956	1338.68	34.7268
0.017873	0.074139	0.058947	0.023887	0.058025				1351.37	453.288	47.9978	58.4515	23.845
0.044438	0.030637	0.025377	0.072891	0.029034				67.8755	30.1481	94.4634	540.257	442.401
0.026341	0.075243	0.018528	0.018577	0.022712				430.957	723.149	22.2807	2445.24	23.9427
0.019013	0.070523	0.032811	0.064692	0.032579				43.5775	608.123	27.0911	376.53	17.3669
0.033779	0.022075	0.047679	0.039522	0.067537				65.0755	351.61	14.0838	772.508	146.511
0.046501	0.04805	0.026661	0.030737	0.040961				252.441	297.634	12.2266	802.908	298.444
0.07655	0.076175	0.042683	0.041753	0.099301				233.294	665.447	42.9055	635.691	594.175
0.056179	0.038761	0.022121	0.025904	0.047114				136.514	253.983	57.5066	34.148	384.924
0.023775	0.043045	0.028511	0.024854	0.026158				381.163	599.924	23.5711	689.977	623.176
0.018979	0.036726	0.12823	0.020355	0.041888				160.717	623.444	40.374	29.9389	302.049
0.038646	0.040417	0.031716	0.033709	0.03428				333.584	62.0127	49.2822	27.9182	637.101
0.047753	0.026321	0.048587	0.053534	0.068865				1033.23	2047.05	50.2292	57.1675	500.088
0.047769	0.022192	0.04727	0.073383	0.068298				337.53	30.1488	23.4725	66.0316	185.784
0.041	0.118272	0.022026	0.041706	0.06596				558.091	562.854	31.0615	496.106	24.6994
0.056636	0.023768	0.035904	0.027586	0.024362				69.7996	124.526	77.6894	1065.16	22.8738
0.030268	0.019925	0.039116	0.020175	0.029803				927.186	212.325	73.4639	393.629	515.78
0.019579	0.029515	0.035622	0.032234	0.017662				61.5357	280.492	30.4362	85.2843	63.8003
0.056123	0.043937	0.022364	0.038965	0.133115				396.548	776.059	53.4696	43.1622	3403.36
0.031643	0.06522	0.028083	0.095352	0.040994				1072.68	500.043	4.70346	814.456	158.107
0.029624	0.065642	0.053978	0.047043	0.037084				283.229	253.565	36.1669	96.5026	122.06
0.028847	0.049502	0.08019	0.031125	0.16013				767.152	283.222	39.6501	999.069	1087.46
0.043729	0.040077	0.059467	0.03801	0.03722				182.118	275.324	40.3749	36.4777	1766.87
0.076097	0.042836	0.060915	0.030125	0.017686				129.942	263.328	24.5917	786.335	2096.81
0.02737	0.034741	0.031537	0.036817	0.065082				46.4319	430.952	87.2355	63.1532	119.799
0.066802	0.088042	0.027356	0.069335	0.081904				1859.05	286.414	31.9872	419.134	532.245
0.044375	0.037057	0.035478	0.035092	0.065977				344.873	338.518	18.5547	1546.21	282.196
0.064779	0.064143	0.029883	0.092634	0.050118				455.33	316.59	98.8462	851.228	639.003
0.108058	0.019992	0.089551	0.069011	0.064936				222.107	245.07	21.0042	1028.1	23.3265
0.031617	0.030141	0.018358	0.025493	0.058395				35.605	255.021	21.0042	1051.95	522.472
0.081104	0.045807	0.049344	0.084488	0.018343				270.72	39.5263	53.1395	72.8347	314.277
0.073612	0.025996	0.026603	0.042876	0.048755				301.429	301.736	3.24898	30.105	256.691
0.125791	0.045737	0.035566	0.03398	0.064997				1230.88	39.1663	30.5769	24.598	2481.27
0.042437	0.042767	0.029115	0.044409	0.039001				121.575	367.774	10.907	333.578	28.0904
0.046231	0.022357	0.035478	0.019348	0.030021				2858.36	296.808	21.5303	34.6674	240.586
0.040757	0.056631	0.041855	0.044419	0.03722				53.912	585.648	57.5051	448.249	275.582
0.099941	0.036287	0.027905	0.090708	0.033104				424.989	303.52	55.4952	819.941	102.144
0.070077	0.032382	0.050978	0.057089	0.107236				180.187	468.353	31.8803	1515.05	2359.9
0.059272	0.041404	0.020181	0.038585	0.020552				100.826	2136.39	41.1394	1384.03	175.699
0.026445	0.025497	0.030235	0.025208	0.055499				168.126	513.209	16.3387	396.129	213.485
0.021894	0.050299	0.035881	0.019328	0.029667				32.7411	889.891	29.8183	675.583	41.6677
0.027531	0.046457	0.038327	0.072158	0.035011				93.2846	590.212	53.2713	33.6421	84.9448
0.026018	0.038908	0.032114	0.115651	0.032329				88.2941	215.892	34.7108	29.6709	755.438
0.033913	0.053682	0.056075	0.063133	0.014188				345.181	721.327	104.822	44.3787	428.386
0.042603	0.044311	0.031137	0.053137	0.042315				57.7535	620.399	106.842	332.182	723.943
0.062502	0.022232	0.039137	0.035687	0.050742				172.006	290.737	53.5315	910.19	31.2002
0.021434	0.042685	0.056887	0.030078	0.100144				261.768	41.1165	17.4178	1578.01	40.0369
0.032048	0.082384	0.017077	0.056641	0.02432				55.6096	568.892	39.0619	675.517	27.9226
0.074335	0.021721	0.020974	0.039637	0.089351				1905.77	461.444	22.7781	1085.27	39.6572
0.109942	0.035537	0.054787	0.041123	0.018374				55.7359	324.594	52.8267	408.196	114.31
0.130638	0.027029	0.039368	0.046483	0.033872				38.7408	1897.63	11.0036	727.546	1369.57
0.027476	0.032062	0.036057	0.050193	0.025095				323.788	539.069	28.0527	586.302	186.903
0.03114	0.046524	0.072436	0.0386	0.095657				63.541	183.556	79.5509	1302.95	1380.8
0.056512	0.072057	0.034011	0.031962	0.035449				1004.05	497.151	38.152	1233.56	599.346
0.073005	0.114347	0.024246	0.040372	0.116345				651.91	64.7519	58.5135	602.396	182.418
0.052755	0.031183	0.045528	0.021081	0.041554				487.709	584.997	35.6544	437.258	702.076
0.030072	0.04187	0.03403	0.088373	0.053783				134.445	47.6474	43.2382	57.0524	702.076
0.022167	0.032863	0.026684	0.052347	0.068023				1101.92	248.114	72.4609	457.831	14.178
0.02617	0.036977	0.027169	0.039742	0.037193				194.254	656.135	30.4401	140.685	227.902
0.03494	0.048305	0.026461	0.034447	0.027354				114.262	328.257	33.824	1297.95	35.3224
0.039523	0.08228	0.022588	0.052803	0.033811				40.5372	666.216	46.2119	817.936	251.127
0.029914	0.016266	0.03123	0.036869	0.047825				52.7825	285.722	70.6704	32.2552	250.289
0.020653	0.085987	0.080365	0.04693	0.040791				347.704	349.478	36.5567	1004.08	352.658
0.065068	0.039971	0.053453	0.065365	0.039406				397.969	407.991	72.5894	26.0126	537.389
0.026768	0.033327	0.085207	0.056458	0.033635				92.4154	425.142	126.545	1433.89	244.342
0.047289	0.035153	0.068458	0.186786	0.1077				249.86	107.562	52.7618	47.2231	32.3417
0.060055	0.027267	0.036152	0.028872	0.023041				164.357	415.033	40.2531	295.064	647.556
0.041948	0.12543	0.020436	0.045651	0.026854				1850.99	516.82	31.9455	582.342	38.3212
0.05234	0.062724	0.027636	0.026267	0.096589				268.878	2456.87	48.428	778.914	293.169
0.065496	0.035588	0.033486	0.037443	0.037708				739.893	28.4605	42.5331	910.701	296.7
0.061236	0.036883	0.055798	0.049161	0.054534				100.43	480.162	57.9331	80.8652	15.2285
0.076479	0.044383	0.026407	0.032699	0.021021				403.063	141.278	39.9408	45.5294	16.3422
0.077771	0.030744	0.014673	0.022774	0.06373				385.038	597.172	73.4652	508.664	178.387
0.105057	0.040675	0.151642	0.058657	0.023253				44.7334	34.5036	45.1864	157.423	383.701
0.02664	0.042401	0.072968	0.068585	0.104392				45.6019	43.6615	24.5773	33.9791	76.0276
0.025076	0.038906	0.0385	0.045354	0.081764				33.3903	170.832	51.1583	442.424	588.597
0.046203	0.061841	0.019025	0.026205	0.018527				101.226	741.543	51.3501	590.219	224.584
0.024179	0.023172	0.028581	0.039158	0.046039				460.866	826.527	34.8216	482.472	102.461
0.052502	0.114462	0.051259	0.023172	0.026669				85.0453	18.5669	68.4704	25.8725	272.344
0.035148	0.038213	0.022626	0.040184	0.038857				1238.62	29.2209	43.8259	451.225	48.0967
0.016398	0.033011	0.027825	0.05377	0.039611				44.0528	35.6146	57.783	1255.3	1155.38
0.024082	0.045122	0.075789	0.024647	0.037614				399.741	347.355	27.2309	830.018	98.2055
0.019919	0.030175	0.022027	0.049163	0.021453				273.157	582.62	52.6478	866.589	306.999
0.03329	0.030999	0.026069	0.02127	0.027045				418.12	566.064	20.5857	547.07	31.7477
0.026715	0.050653	0.036074	0.064196	0.037394				300.73	23.3107	55.3163	158.799	39.4929
0.088242	0.069634	0.065633	0.01923	0.062922				466.778	284.267	37.5419	1003.2	597.595
0.074438	0.040063	0.077362	0.060514	0.138114				461.592	96.2259	80.1118	856.245	710.956
0.021032	0.095837	0.023483	0.020795	0.059125				230.524	695.543	31.315	398.104	111.932
0.042188	0.074376	0.021743	0.033079	0.072888				483.798	44.0218	32.8249	27.4298	20.0911
0.034455	0.025122	0.024501	0.028615	0.098241				45.5513	70.2072	33.5278	25.5725	2088.45
0.046418	0.037009	0.036163	0.029176	0.039186				214.222	45.0041	30.1889	427.322	489.154
0.041069	0.017608	0.054551	0.086731	0.03524				426.748	41.9317	22.5237	29.6723	489.039
0.105391	0.038007	0.040567	0.052032	0.096247				84.0383	368.934	45.9517	550.859	605.328
0.045112	0.040018	0.020895	0.024357	0.037111				43.2735	43.2659	79.8876	1264.28	425.636
0.03472	0.051082	0.030589	0.048242	0.040274				27.0245	18.5403	50.6855	843.751	63.3317
0.034418	0.030596	0.041265	0.029326	0.035992				215.103	376.45	59.118	1182.9	55.7813
0.043966	0.033811	0.05269	0.04594	0.036208				188.348	752.424	45.2243	73.6358	20.98
0.094904	0.032147	0.044998	0.024006	0.026786				1404.33	242.665	109.103	401.887	1579.52
0.072277	0.022556	0.025109	0.100284	0.059593				766.994	573.497	24.5385	3358.66	82.3499
0.044428	0.069281	0.076636	0.040615	0.042032				64.1867	54.2952	27.0817	38.7737	108.275
0.031843	0.052339	0.038684	0.027377	0.043796				449.7	487.748	18.8262	25.4929	265.603
0.031697	0.029053	0.033142	0.037273	0.073616				103.124	24.1205	48.2983	629.522	25.5272
0.025843	0.057113	0.040113	0.046462	0.022472				1205.07	37.7022	7.29069	277.869	30.7149
0.026026	0.038302	0.060054	0.047893	0.053863				124.625	348.837	110.854	257.496	1290.31
0.04716	0.028744	0.029294	0.082744	0.030206				361.184	455.701	18.2071	47.4896	573.093
0.014389	0.031518	0.025222	0.021308	0.038819				168.866	210.897	40.1281	176.103	387.452
0.024049	0.02148	0.026668	0.075396	0.05217				300.207	496.825	23.5435	286.307	37.7724
0.042687	0.026279	0.014983	0.034433	0.065787				1829.52	41.499	23.4405	522.94	98.7178
0.041998	0.030546	0.035902	0.057974	0.019095				456.172	193.268	77.1652	380.468	280.597
0.030965	0.024559	0.039206	0.017749	0.073261				112.749	484.721	21.9994	47.9	2572.08
0.033112	0.040913	0.023723	0.045215	0.062774				241.678	429.812	40.3829	43.4649	262.448
0.039747	0.051669	0.031656	0.039307	0.040127				45.6961	309.185	46.8401	645.543	359.06
0.025226	0.030808	0.073174	0.044597	0.07979				1393.78	31.2601	29.1992	1011.6	983.713
0.032291	0.034311	0.015858	0.091006	0.027785				72.3267	343.815	27.0338	891.855	319.688
0.041156	0.01533	0.046934	0.047903	0.047976				89.0173	280.233	21.5051	26.0976	80.3719
0.053992	0.050374	0.054995	0.094566	0.05368				284.699	297.872	39.2973	229.031	92.3486
0.068498	0.063491	0.033138	0.043924	0.016631				303.77	57.8694	38.4359	15.9168	498.051
0.033066	0.088365	0.048442	0.037056	0.046556				1664.12	796.593	76.2702	726.117	220.302
0.041644	0.02765	0.028039	0.042689	0.064459				270.642	407.637	49.6933	1246.24	973.649
0.015034	0.074493	0.015484	0.034947	0.028783				299.721	44.6001	41.8472	1959.23	705.28
0.02217	0.042017	0.035615	0.029585	0.048334				35.535	273.686	42.8432	753.071	57.6256
0.141551	0.053897	0.032739	0.030171	0.037052				34.0946	188.049	9.23883	558.103	1349.73
0.026181	0.064681	0.030375	0.047126	0.046696				24.3186	40.1173	0.900241	1317.72	126.064
0.037359	0.134297	0.037358	0.093656	0.023466				56.7545	418.899	18.7803	69.7966	198.801
0.029625	0.049276	0.033159	0.027093	0.049578				150.033	195.839	74.3878	634.08	441.23
0.051899	0.040875	0.026798	0.051443	0.056373				489.128	28.0219	46.2906	470.931	966.308
0.034782	0.065653	0.033993	0.033641	0.031316				204.283	431.061	57.6204	954.845	126.46
0.025976	0.033061	0.041375	0.028776	0.02358				257.376	74.117	38.4937	33.7728	357.003
0.02077	0.081007	0.047178	0.112884	0.029408				378.726	374.205	35.2149	987.298	40.8134
0.136995	0.034644	0.017801	0.018251	0.082417				45.5921	558.679	25.9186	722.909	256.323
0.050762	0.021667	0.051029	0.124386	0.036333				645.66	179.047	75.3603	63.0254	702.736
0.054835	0.031165	0.029073	0.11664	0.046484				645.66	786.739	75.3603	583.817	26.3036
0.0384	0.059595	0.039837	0.033102	0.085991				27.9036	198.671	11.9297	41.4794	488.421
0.054321	0.048798	0.054757	0.052331	0.034709				229.896	513.639	22.3728	1093.62	88.7182
0.09688	0.063368	0.06322	0.039757	0.04959				882.46	415.029	59.3324	75.8217	346.622
0.034316	0.080913	0.07182	0.029854	0.07027				719.106	1173.64	54.1079	801.957	347.224
0.032529	0.045595	0.037102	0.043024	0.030325				103.241	517.167	42.1984	794.765	370.827
0.029606	0.054729	0.027764	0.02427	0.066247				160.631	444.615	95.0106	59.2747	639.924
0.043072	0.045273	0.059684	0.03083	0.024694				191.152	634.332	77.7041	464.237	36.4648
0.049061	0.029927	0.022001	0.021442	0.079646				986.922	620.275	9.74161	1216.52	651.315
0.044224	0.027914	0.041221	0.033575	0.108583				404.292	391.269	38.1119	43.5756	3220.47
0.050987	0.034719	0.119023	0.024569	0.064512				301.991	37.9955	41.2323	265.907	3220.47
0.029456	0.059674	0.051316	0.120554	0.019392				315.84	703.85	80.8853	3645.8	427.951
0.039517	0.036749	0.020749	0.028115	0.035698				54.1411	536.591	20.3288	590.954	904.854
0.036009	0.043403	0.032773	0.051291	0.037072				143.242	365.662	72.43	743.401	108.321
0.072059	0.045897	0.054943	0.052903	0.037578				113.9	503.582	75.4399	40.4077	276.933
0.035799	0.040822	0.023118	0.02693	0.090618				398.402	441.905	46.9069	1262.71	823.155
0.028897	0.02948	0.049162	0.128478	0.099764				141.684	797.097	52.2786	5078.33	207.398
0.057211	0.042414	0.037945	0.027995	0.045756				140.299	19.4759	67.498	37.5591	217.219
0.01808	0.048188	0.052644	0.044387	0.029767				115.234	181.02	9.66513	244.74	384.21
0.089235	0.032196	0.064037	0.046162	0.034957				55.137	22.9242	30.9458	1101.06	414.177
0.068305	0.019529	0.030096	0.024923	0.089558				172.944	22.6551	54.115	47.6514	1426.68
0.019838	0.035408	0.049545	0.04269	0.089351				45.1238	257.85	47.5364	631.76	11.9585
0.032047	0.032124	0.0379	0.040242	0.105377				300.339	262.012	37.4545	47.9544	23.8574
0.052209	0.052651	0.037234	0.021403	0.031983				299.907	552.607	42.3361	558.74	461.094
0.045462	0.053161	0.02471	0.049243	0.027991				219.159	385.443	19.3253	33.9664	1188.37
0.031352	0.036917	0.036014	0.019919	0.064621				114.704	240.733	17.4475	717.775	94.0517
0.029654	0.029897	0.035914	0.0256	0.054014				75.3577	122.13	46.0768	46.6087	887.869
0.093112	0.025257	0.103021	0.05035	0.031654				181.272	413.424	34.4878	35.494	21.4976
0.033782	0.032143	0.062981	0.029541	0.051821				46.3756	521.984	50.9599	649.008	475.375
0.037617	0.045169	0.020228	0.024141	0.031763				359.431	440.859	31.4635	48.1841	168.416
0.034114	0.039862	0.033605	0.026399	0.051079				65.3105	248.002	45.6999	499.647	254.418
0.020088	0.066023	0.01974	0.02762	0.078709				157.91	280.847	106.096	289.06	1067.1
0.058211	0.048293	0.103685	0.052352	0.021818				224.841	292.345	39.7295	982.938	112.72
0.027446	0.082226	0.019028	0.025575	0.025703				33.096	589.265	8.67003	663.004	280.172
0.035923	0.02553	0.050817	0.033234	0.027191				301.533	297.129	21.8144	991.549	219.011
0.073345	0.039365	0.019172	0.03816	0.044917				39.6979	381.438	13.7255	49.0566	51.565
0.046371	0.099496	0.015132	0.037841	0.068334				147.691	284.579	27.0581	29.1452	186.229
0.107388	0.043616	0.039402	0.039387	0.080219				94.1895	401.628	33.353	40.4502	742.215
0.043325	0.02975	0.046227	0.02028	0.021016				99.9763	165.306	27.1292	628.509	103.646
0.019687	0.030681	0.031363	0.039161	0.068702				337.787	27.8098	8.4314	447.294	956.178
0.031105	0.034722	0.049704	0.047496	0.039343				388.099	400.454	29.9196	73.3448	90.9306
0.034315	0.057222	0.035078	0.029799	0.054197				137.956	218.787	31.2966	1268.08	1964.04
0.037783	0.058107	0.034473	0.035849	0.02265				59.955	53.3448	18.0265	1203.94	21.006
0.043072	0.038939	0.055609	0.0364	0.081714				98.201	143.62	30.4157	72.1586	63.985
0.056029	0.046443	0.071989	0.032952	0.060286				272.693	193.345	35.3543	975.538	1348.83
0.044534	0.057309	0.027286	0.052785	0.037337				170.46	696.618	35.3543	301.43	445.118
0.078657	0.022966	0.032751	0.036096	0.030621				643.834	35.0642	38.0259	105.806	46.7716
0.066561	0.034018	0.034011	0.045806	0.042063				44.5202	56.4892	54.9075	1115.46	749.035
0.035482	0.031402	0.030987	0.028716	0.035884				43.083	458.624	27.8073	93.8795	344.995
0.022537	0.072051	0.021404	0.030187	0.076434				219.512	47.9422	61.22	540.433	102.833
0.087357	0.04642	0.028324	0.023471	0.052663				423.939	339.796	80.2785	42.9468	486.015
0.032097	0.022604	0.066533	0.039611	0.026597				273.941	781.319	80.2785	883.336	53.3507
0.039113	0.041751	0.014513	0.06882	0.033688				38.888	851.696	25.4848	1083.4	38.8237
0.032496	0.031969	0.036003	0.027569	0.035158				57.396	189.647	59.736	968.836	115.253
0.097537	0.043604	0.068159	0.143261	0.05399				36.0634	689.786	43.3352	195.129	31.0428
0.026991	0.050171	0.057553	0.028459	0.066392				152.536	293.066	65.3705	400.781	257.917
0.219166	0.01833	0.030354	0.030732	0.052516				45.8795	812.087	50.4299	1713.11	1360.99
0.033931	0.017716	0.033323	0.045863	0.063052				104.155	357.05	90.5516	43.728	682.034
0.050495	0.039515	0.025596	0.024437	0.061599				332.002	324.158	47.6	977.355	632.421
0.037193	0.021817	0.02704	0.061116	0.02558				838.233	455.471	65.389	1202.73	297.093
0.077628	0.087153	0.026965	0.058524	0.038524				406.604	63.8778	65.9498	1239.99	57.0314
0.049892	0.035265	0.062803	0.025602	0.019324				73.475	17.4296	32.4368	693.647	605.187
0.034756	0.023963	0.026464	0.048749	0.114573				43.0646	76.3841	23.1442	6100.09	63.7178
0.047154	0.068427	0.035041	0.027678	0.043512				127.571	276.759	61.6745	542.142	692.452
0.076939	0.079056	0.016272	0.032787	0.051209				502.122	24.6019	42.3233	236.07	481.748
0.054931	0.019379	0.064049	0.056311	0.050221				45.3357	30.3807	24.2009	88.5119	267.243
0.054527	0.039859	0.134875	0.033916	0.036533				410.973	357.271	34.5594	35.5434	256.892
0.057332	0.028295	0.047327	0.158325	0.030162				188.933	74.7191	45.7442	54.9301	147.242
0.056578	0.042513	0.030636	0.039524	0.034609				146.747	58.6417	45.7442	73.9294	285.747
0.042906	0.042949	0.030346	0.027427	0.052136				252.631	314.118	8.88822	1477.85	259.477
0.037421	0.050784	0.039413	0.111921	0.071514				148.099	431.319	53.3629	98.5738	236.477
0.021673	0.026657	0.034118	0.067671	0.028122				533.902	89.6828	13.3331	42.3828	498.258
0.074555	0.087016	0.040918	0.040908	0.103105				30.519	160.925	45.0622	422.878	1009.87
0.028576	0.021499	0.071967	0.031337	0.036341				81.5506	295.021	44.0732	52.2279	582.408
0.077755	0.058634	0.023219	0.031056	0.026271				638.239	43.9181	54.3401	25.9674	40.6208
0.019348	0.079356	0.015107	0.041578	0.028063				200.197	218.013	35.3194	52.8657	241.364
0.057695	0.048826	0.038071	0.04815	0.048872				145.267	24.4902	47.5818	457.261	39.689
0.051179	0.025416	0.036634	0.023429	0.077619				323.687	296.371	79.8638	89.8588	345.152
0.031724	0.037494	0.020054	0.077642	0.050448				106.684	78.1437	63.9322	555.747	345.152
0.048672	0.064026	0.046567	0.059071	0.022517				236.476	217.532	53.0354	73.1377	202.508
0.040403	0.026448	0.038006	0.093411	0.061623				935.88	452.29	25.5551	1442.42	909.263
0.029311	0.02293	0.038803	0.029236	0.051808				52.4839	692.834	41.5505	431.798	80.755
0.026777	0.019365	0.031201	0.023227	0.142148				255.416	509.638	25.0118	1179.3	535.62
0.014348	0.024699	0.029552	0.05571	0.037664				38.7142	71.2796	62.8602	377.269	29.1712
0.031794	0.08579	0.03791	0.044473	0.092398				326.939	330.556	55.7121	573.177	222.082
0.043422	0.1392	0.02907	0.060379	0.069611				487.781	87.8998	38.5043	32.8581	1382.09
0.034371	0.037561	0.033399	0.031536	0.090632				40.0864	42.2534	4.92769	546.246	117.819
0.135985	0.027103	0.06541	0.06347	0.029634				29.3536	159.251	39.7131	36.6321	429.26
0.021382	0.057662	0.022944	0.034696	0.054381				67.4725	377.439	47.18	889.138	25.7256
0.02217	0.05447	0.05807	0.027859	0.02934				247.325	483.283	18.4562	34.6809	1778.37
0.112972	0.05835	0.022032	0.056785	0.079998				86.6438	98.4261	46.3096	185.299	244.468
0.100151	0.019421	0.140257	0.133515	0.05308				344.898	202.187	27.3881	147.792	46.2432
0.043491	0.022732	0.087682	0.087901	0.040149				55.3225	198.424	20.6374	56.5936	357.389
0.106682	0.037232	0.052255	0.054128	0.041417				175.303	390.746	25.9344	792.312	299.919
0.031146	0.038193	0.036704	0.097546	0.048749				409.526	40.4534	55.651	20.1628	1116.69
0.020898	0.028903	0.095766	0.027242	0.035713				17.5624	236.643	69.4769	48.3188	491.871
0.039776	0.044414	0.035927	0.057395	0.045542				126.995	63.9537	40.162	748.928	78.346
0.042521	0.022869	0.044868	0.026845	0.115884				184.304	140.076	73.0557	771.487	1202.74
0.029836	0.121749	0.080611	0.050177	0.172886				112.988	210.169	38.1986	498.545	1202.74
0.046324	0.026248	0.023723	0.045096	0.062053				1287.57	945.979	120.378	897.581	457.948
0.030275	0.079184	0.017416	0.030029	0.057478				206.14	235.589	25.0926	828.579	20.8262
0.101495	0.050613	0.065642	0.057024	0.020547				135.83	373.111	28.757	35.7243	42.2841
0.044739	0.028274	0.02866	0.082648	0.070887				56.0137	603.693	9.03279	5028.97	225.046
0.020551	0.085176	0.077402	0.059037	0.127669				223.521	567.109	36.6881	343.622	1316.93
0.03299	0.016735	0.024702	0.056454	0.034347				207.751	502.19	46.5017	319.603	362.989
0.032669	0.038045	0.016045	0.045922	0.060816				28.518	211.89	32.8131	193.79	248.214
0.022986	0.06802	0.037736	0.032288	0.046131				154.475	102.604	7.88723	547.485	62.4637
0.070715	0.043335	0.044702	0.032253	0.040221				196.397	209.028	54.761	407.639	20.9589
0.02971	0.033175	0.04629	0.030911	0.044645				58.9713	282.877	30.1576	562.916	535.011
0.022752	0.017519	0.047694	0.03217	0.114009				273.067	281.064	43.7873	782.078	204.672
0.022022	0.03395	0.068645	0.02686	0.076737				194.655	117.143	42.223	400.576	396.352
0.141972	0.039759	0.030709	0.012667	0.066153				37.8467	37.9278	88.7796	509.52	103.497
0.034138	0.021905	0.027058	0.045861	0.046541				36.9622	45.5181	30.0377	36.7271	374.471
0.029204	0.048329	0.027791	0.108199	0.076464				283.479	23.4646	17.7133	789.025	282.102
0.046589	0.041613	0.036618	0.033727	0.034143				540.032	90.578	61.2405	559.965	1134.95
0.055779	0.047376	0.040475	0.060849	0.043383				776.231	310.185	10.794	44.1792	167.425
0.04572	0.030074	0.034319	0.044747	0.019689				114.204	1481.04	16.8805	28.7241	248.715
0.039554	0.033184	0.047947	0.031733	0.02762				298.129	259.386	73.8196	363.526	23.9419
0.023129	0.083858	0.039884	0.111045	0.046886				36.68	486.094	48.5774	3213.9	376.415
0.064119	0.035278	0.030064	0.050571	0.065245				112.4	374.331	70.2201	109.473	1003.49
0.082299	0.058899	0.051139	0.035118	0.024391				350.82	369.25	33.831	320.377	387.575
0.035425	0.039276	0.087307	0.021375	0.025676				467.098	124.703	20.0466	36.2011	37.3896
0.068914	0.039325	0.023242	0.025582	0.058421				44.175	30.2892	36.9298	309.121	485.123
0.032674	0.037157	0.041778	0.034314	0.021226				311.779	23.3661	63.6103	946.903	48.2044
0.0622	0.06111	0.016837	0.061798	0.022993				182.987	507.281	24.0483	415.19	679.86
0.053907	0.085529	0.024755	0.042203	0.032913				832.845	766.09	11.4999	45.3761	341.904
0.101056	0.044267	0.091344	0.051953	0.023039				35.3526	125.55	48.4355	20.7835	548.737
0.026059	0.091396	0.074811	0.070307	0.031456				47.5471	544.547	26.838	60.4043	547.2
0.040034	0.058967	0.066803	0.046735	0.045231				432.473	263.025	69.7464	638.774	521.07
0.016768	0.022902	0.030908	0.046042	0.05047				168.764	944.416	33.967	677.244	28.2273
0.037663	0.048054	0.030882	0.048756	0.071635				61.9992	437.624	33.967	470.52	30.4301
0.059112	0.042611	0.075759	0.026056	0.059625				291.276	171.521	29.1533	1345.07	28.5623
0.013143	0.042558	0.049281	0.119607	0.035936				432.323	383.392	27.9755	374.834	15.7514
0.031516	0.07345	0.044052	0.025399	0.060841				93.1564	586.013	24.6254	52.2396	17.9937
0.024253	0.036251	0.042822	0.024804	0.027988				82.5396	383.141	31.1725	106.394	431.088
0.021852	0.051787	0.044709	0.054463	0.031846				45.4532	92.1062	21.7005	997.341	259.049
0.020885	0.058992	0.017703	0.029693	0.032322				49.3498	37.6027	20.9194	628.598	232.451
0.041962	0.04724	0.031146	0.031427	0.084757				29.7526	452.951	52.4744	2885.1	377.255
0.052271	0.043342	0.034524	0.096238	0.051438				629.614	133.542	33.5472	71.4678	168.241
0.052071	0.061635	0.033416	0.030516	0.046446				270.173	603.328	26.1727	906.169	381.132
0.09546	0.026032	0.054977	0.018074	0.035033				42.9449	317.032	33.3779	89.7117	36.8148
0.055161	0.02043	0.025106	0.028638	0.040849				50.8515	211.768	30.8812	693.967	25.3902
0.052822	0.045157	0.0255	0.013953	0.095196				38.7443	222.113	24.3042	29.4864	669.639
0.056151	0.034145	0.029248	0.047298	0.027088				372.277	305.887	42.8296	1009.86	458.411
0.111733	0.043132	0.056178	0.055168	0.05248				136.583	99.9051	66.3809	582.852	619.119
0.032992	0.01971	0.030676	0.046424	0.012228				22.9342	42.8557	33.1921	531.614	28.2716
0.026255	0.034204	0.027818	0.017405	0.026715				563.035	58.7793	22.6378	821.233	44.1052
0.105656	0.079508	0.023122	0.02426	0.036569				94.9448	287.688	62.1284	177.154	145.251
0.092221	0.219893	0.030171	0.050013	0.027645				41.4333	26.5488	34.7086	749.81	29.4383
0.045568	0.013615	0.036178	0.054762	0.035194				146.392	115.561	67.6149	942.306	226.301
0.030364	0.028375	0.036333	0.05832	0.059504				329.421	594.093	29.775	123.645	524.551
0.03413	0.06529	0.046391	0.052433	0.067585				327.798	235.079	19.1682	23.287	2274.65
0.023783	0.04454	0.027674	0.02719	0.046867				1223.68	557.201	42.76	41.513	24.5884
0.042562	0.019153	0.04108	0.0751	0.028156				75.4953	100.394	31.0876	66.8913	28.7651
0.017281	0.05126	0.027637	0.029619	0.057778				40.039	117.309	16.3605	31.9124	340.765
0.03797	0.036685	0.058941	0.050702	0.066692				465.472	526.255	48.4557	39.2369	356.848
0.072189	0.041339	0.041281	0.070408	0.021072				1096.21	1095.62	36.9699	759.535	477.312
0.037622	0.053535	0.023991	0.068099	0.049048				74.5673	231.028	58.2267	582.09	128.519
0.052488	0.072396	0.02193	0.065292	0.052707				380.685	259.605	70.668	37.8557	470.641
0.047352	0.03195	0.024757	0.059783	0.061558				46.814	496.482	45.9094	26.8999	26.3079
0.015774	0.052882	0.036997	0.02773	0.057399				255.218	950.641	9.12199	1043.56	819.684
0.02382	0.071489	0.046677	0.045604	0.064597				68.4826	546.421	47.1111	36.6922	410.667
0.05659	0.070301	0.037495	0.018576	0.016301				80.0247	304.757	50.2068	1294.02	58.529
0.027166	0.020889	0.024656	0.035399	0.03758				146.641	233.661	38.2671	566.763	247.558
0.020651	0.045742	0.045128	0.035521	0.033315				342.225	30.1113	54.7016	336.011	353.611
0.039202	0.064639	0.035079	0.033955	0.042402				679.873	79.8584	60.9688	122.607	22.8449
0.020748	0.021119	0.034134	0.044693	0.027485				96.3984	573.777	39.2513	33.9833	253.717
0.048155	0.029481	0.027288	0.075885	0.086129				135.466	358.825	26.1563	37.4029	325.756
0.054555	0.072626	0.02049	0.033877	0.036232				550.145	368.354	48.7399	502.502	28.2408
0.027917	0.028754	0.034016	0.065433	0.057135				123.787	40.1029	55.4419	1041.73	178.358
0.037512	0.023091	0.026358	0.035552	0.066654				55.4112	552.538	64.9969	86.1482	3611.89
0.017246	0.040911	0.036997	0.032698	0.046387				72.9107	737.521	129.12	307.151	760.361
0.045949	0.075179	0.029749	0.030386	0.043258				160.549	301.405	34.1173	1009.06	56.9943
0.093124	0.039555	0.13381	0.074548	0.047805				400.616	312.587	27.6607	15.5729	45.3546
0.023588	0.046834	0.047457	0.048198	0.02325				52.4689	694.536	34.894	37.0859	96.7882
0.11569	0.056646	0.027758	0.042131	0.031984				515.106	139.752	46.4575	28.4824	385.748
0.024471	0.034194	0.038764	0.030152	0.10058				83.7894	31.5996	47.9261	1438.31	294.27
0.054152	0.030351	0.016344	0.027602	0.057902				40.7661	24.0641	12.8982	516.814	363.97
0.028225	0.059738	0.053886	0.047591	0.021878				117.511	395.642	46.1583	411.928	436.652
0.017662	0.035211	0.033762	0.039292	0.013985				1429.8	194.697	18.9885	1069.51	276.974
0.02409	0.104547	0.033547	0.016181	0.024585				35.4951	229.213	35.6348	762.094	265.638
0.046019	0.053756	0.038818	0.02873	0.059545				105.255	500.521	18.0588	762.638	241.543
0.027733	0.03269	0.053647	0.047895	0.042556				291.915	68.7013	47.748	547.174	466.896
0.048524	0.085799	0.055534	0.039052	0.087562				514.644	106.93	27.1008	277.964	600.178
0.054427	0.037034	0.034124	0.028473	0.03707				54.0971	55.6488	62.3297	1583.85	616.918
0.062304	0.031111	0.041913	0.028063	0.034854				62.8082	229.099	15.8627	1583.85	491.228
0.022734	0.050028	0.029701	0.03668	0.044084				167.801	50.6146	36.9191	44.5329	373.613
0.050504	0.046107	0.045405	0.022699	0.032132				55.0717	24.0874	58.4852	1624.25	120.829
0.055193	0.026189	0.028584	0.069609	0.034056				161.257	499.355	42.2688	327.04	397.161
0.051595	0.068813	0.05397	0.038964	0.026187				48.2644	557.689	51.4886	1197.86	371.963
0.026223	0.030008	0.039995	0.026618	0.257743				44.8406	45.384	10.932	493.014	1086.32
0.03238	0.031635	0.034526	0.053847	0.091907				1496.39	555.751	48.2926	1716.15	36.7545
0.045412	0.036868	0.02389	0.060192	0.059259				84.5594	58.3682	57.559	762.42	237.029
0.045758	0.031885	0.039593	0.029956	0.035508				295.114	1052.81	47.2527	172.94	380.513
0.017642	0.037454	0.038142	0.050193	0.031962				131.826	361.816	20.2813	25.0299	45.652
0.032828	0.070085	0.029814	0.027588	0.086262				219.675	314.379	77.974	29.4611	503.757
0.043698	0.015311	0.031311	0.071771	0.022346				36.8573	330.01	38.9447	51.4827	267.786
0.055098	0.016666	0.036877	0.029649	0.038381				31.5051	112.741	78.5099	1076.72	90.5597
0.044048	0.025922	0.032698	0.057858	0.065954				126.676	24.5109	56.9648	1457.94	220.628
0.024734	0.019312	0.045284	0.050964	0.079424				198.704	824.601	36.5695	255.36	32.6952
0.061062	0.052184	0.027276	0.108122	0.075851				414.429	489.412	34.4724	38.473	453.18
0.01445	0.05527	0.016503	0.06347	0.06228				76.6418	29.723	67.167	181.602	76.2063
0.037741	0.05517	0.040589	0.136741	0.027446				34.5951	229.622	17.9722	38.7006	26.0993
0.077286	0.045411	0.02506	0.048984	0.030916				214.867	149.279	70.0269	707.125	21.4458
0.023907	0.028505	0.04331	0.039537	0.053745				21.0418	34.6822	55.0832	1577.7	216.271
0.081519	0.023294	0.042111	0.049146	0.074394				330.407	678.543	9.67959	32.6817	1874.76
0.020945	0.065741	0.035408	0.064575	0.038164				438.69	678.543	47.6435	1039.95	246.012
0.014419	0.028569	0.033756	0.058101	0.024714				71.2254	40.1527	43.0508	377.424	568.28
0.020787	0.038557	0.019573	0.038077	0.026418				213.279	241.947	27.1078	47.459	158.334
0.118813	0.048424	0.05112	0.072511	0.099119				30.2697	29.6501	68.0539	784.132	109.769
0.048472	0.063685	0.045192	0.026618	0.026784				736.557	45.905	28.66	405.618	425.322
0.03971	0.038959	0.036213	0.037318	0.040025				190.941	338.857	89.2031	906.745	62.1849
0.026562	0.052178	0.026649	0.032639	0.030468				236.221	536.719	23.4926	143.095	380.011
0.077454	0.026703	0.042333	0.03885	0.043619				26.8554	112.373	32.8502	199.671	263.416
0.082265	0.070179	0.030101	0.029343	0.035363				231.642	211.345	42.6314	29.813	122.18
0.043288	0.039293	0.052821	0.022174	0.018561				168.579	475.163	46.8618	827.276	709.374
0.025108	0.03366	0.053672	0.021477	0.035289				45.2172	312.553	48.774	204.531	719.745
0.04497	0.059553	0.04259	0.035682	0.025047				522.684	685.385	63.6222	330.623	1020.4
0.040371	0.033636	0.031635	0.035963	0.07354				217.464	603.397	55.5162	55.8105	336.395
0.038783	0.061326	0.055226	0.029705	0.038934				143.472	431.57	25.3134	695.975	38.7286
0.132511	0.060269	0.021218	0.021316	0.018166				77.2618	555.363	14.3952	768.07	26.0963
0.024074	0.083924	0.031296	0.034714	0.036579				49.105	107.633	67.0809	748.281	317.231
0.10586	0.063798	0.033452	0.057814	0.094582				278.284	194.646	74.9785	85.5955	1404.14
0.049723	0.046956	0.026008	0.025417	0.017358				260.262	368.502	35.7493	46.5362	185.238
0.031082	0.045611	0.029515	0.028399	0.033285				38.0895	495.397	34.7625	495.04	419.159
0.050111	0.036309	0.047468	0.067792	0.055917				228.483	596.983	31.8287	820.918	33.7935
0.030029	0.021209	0.065468	0.036754	0.060803				69.586	39.7202	62.4098	27.7205	228.194
0.087511	0.059138	0.034026	0.084662	0.05361				113.776	57.7625	33.9531	26.0894	63.4646
0.020868	0.022131	0.047703	0.077437	0.037505				154.296	919.787	32.7914	55.5932	157.213
0.069116	0.027993	0.034079	0.116462	0.041185				42.0165	919.787	37.005	54.6085	111.039
0.030312	0.06728	0.144021	0.049348	0.06691				311.516	332.03	31.8192	429.609	84.3591
0.055573	0.033991	0.027808	0.0568	0.021151				1073.49	459.678	35.5256	860.462	704.971
0.072431	0.048806	0.028497	0.042236	0.017449				85.071	117.706	85.6846	947.892	417.016
0.015768	0.021984	0.078298	0.022581	0.031547				46.3974	228.065	36.672	485.762	533.202
0.024353	0.065264	0.039579	0.033866	0.033886				278.748	51.1694	43.9029	36.4646	311.408
0.063244	0.046585	0.128655	0.039752	0.033149				39.7678	81.1058	18.5128	38.7838	28.6027
0.030536	0.044344	0.078714	0.024754	0.050848				41.6518	85.9756	10.5791	272.093	130.859
0.041484	0.058705	0.028285	0.038336	0.022301				516.51	153.604	62.0986	3374.19	153.945
0.076378	0.031772	0.030565	0.046508	0.035287				1131.64	331.224	6.17559	675.236	202.079
0.087322	0.018273	0.044775	0.096407	0.024344				285.039	40.0093	30.1285	746.841	427.995
0.053646	0.027034	0.029187	0.026618	0.03476				49.6919	214.032	24.7144	833.924	328.215
0.035784	0.033329	0.151517	0.080797	0.043493				331.377	944.537	24.4589	49.0153	1786.44
0.04541	0.028874	0.022656	0.046524	0.035483				198.753	1374.36	44.0008	959.857	564.928
0.043216	0.060324	0.031071	0.036167	0.222886				63.8426	727.276	51.9469	46.4516	143.572
0.061298	0.033542	0.02854	0.021762	0.029396				2002.72	361.011	19.6709	1380.93	294.9
0.063326	0.035896	0.046082	0.038192	0.045485				147.474	175.233	26.9448	612.079	494.335
0.046972	0.044655	0.026843	0.061483	0.063761				27.3728	79.4951	29.4193	611.374	293.844
0.054737	0.126795	0.021593	0.047945	0.029707				49.9563	1502.99	25.5747	542.023	422.587
0.035863	0.038159	0.038634	0.046226	0.119825				44.8271	633.852	49.6529	844.573	33.0054
0.034486	0.033973	0.033578	0.033212	0.02357				169.88	243.541	40.6091	338.905	201.657
0.035504	0.041492	0.035102	0.028545	0.031115				201.862	35.2446	18.0164	94.3709	190.759
0.017465	0.106224	0.029151	0.021649	0.060179				59.9031	22.2955	32.0478	40.2422	172.826
0.065252	0.036064	0.036071	0.041422	0.04549				299.04	28.2479	66.5077	836.085	333.159
0.045308	0.035573	0.026108	0.015355	0.027663				464.775	284.889	42.6309	1628.89	22.3466
0.041437	0.058802	0.025652	0.052362	0.045123				55.2886	17.1779	24.7279	862.657	484.882
0.043912	0.049811	0.028548	0.034976	0.061193				190.228	453.361	19.2272	315.711	178.747
0.040088	0.103466	0.037313	0.052826	0.037906				290.571	24.9945	21.5113	1160.03	225.135
0.036615	0.077598	0.02283	0.115123	0.031994				60.8873	454.95	81.6453	54.6236	784.66
0.028143	0.027837	0.063651	0.048796	0.037758				248.435	491.306	21.6565	23.3115	1178.33
0.031774	0.020424	0.061178	0.029803	0.043608				33.3458	37.1497	22.2642	465.124	428.455
0.019611	0.047996	0.015238	0.033724	0.032524				60.9294	39.2375	19.4741	1199.28	33.3421
0.0535	0.05033	0.016328	0.069856	0.059773				32.405	24.5804	13.919	38.5041	38.1748
0.02439	0.018019	0.035405	0.048581	0.060034				38.8574	219.875	138.168	625.517	269.819
0.028594	0.022389	0.035835	0.030349	0.066278				52.362	642.305	50.4755	922.628	165.985
0.02772	0.039837	0.022197	0.035071	0.037105				292.375	413.231	46.6509	1206.04	526.868
0.053012	0.055167	0.054212	0.053212	0.032524				41.7309	347.09	57.02	521.039	620.543
0.017379	0.036826	0.028641	0.031179	0.04481				35.8007	31.8427	16.43	685.778	1946.81
0.012531	0.027428	0.016703	0.022869	0.049713				178.463	23.4884	41.1402	36.1398	72.3427
0.048521	0.078827	0.031021	0.087522	0.059102				35.6376	265.933	47.7343	249.769	286.685
0.024037	0.032207	0.026202	0.084533	0.047158				211.594	405.659	69.7385	480.832	156.396
0.036973	0.038283	0.06594	0.072577	0.023855				243.185	82.6294	67.9657	27.6356	237.963
0.049083	0.036722	0.037135	0.03096	0.041147				38.2455	182.686	17.5935	510.823	38.2905
0.029929	0.047575	0.021615	0.034068	0.050119				84.4637	774.683	27.5383	876.349	274.355
0.038016	0.11255	0.028591	0.037916	0.059348				526.066	1000.97	35.6037	50.2085	45.9991
0.098136	0.039564	0.023562	0.04135	0.021005				34.1716	269.203	54.5371	47.2017	199.959
0.042645	0.047736	0.024368	0.025142	0.019219				31.1855	1095.22	34.9589	125.247	36.8038
0.041871	0.034656	0.029096	0.049381	0.069783				91.8107	37.8387	13.6594	383.445	361.366
0.04144	0.049175	0.18269	0.049236	0.033789				40.4694	64.9384	23.8905	652.916	418.517
0.10259	0.028962	0.033262	0.048947	0.050587				387	276.872	30.8512	855.004	849.14
0.024456	0.040992	0.082023	0.041718	0.047987				44.1593	48.6814	63.2788	892.101	254.367
0.057055	0.051227	0.035802	0.033071	0.025042				1924.71	536.356	55.983	111.814	619.713
0.050961	0.033341	0.031034	0.02488	0.171399				66.059	72.1285	30.9554	607.691	619.767
0.045547	0.01716	0.044104	0.085221	0.031521				526.324	54.4792	22.0839	21.5438	339.796
0.032732	0.027521	0.013254	0.050706	0.112487				29.5898	365.897	43.2963	1196.99	907.974
0.038698	0.120646	0.066959	0.032447	0.082763				27.6717	213.106	14.3409	837.496	250.828
0.060401	0.061178	0.024905	0.069723	0.040911				220.129	302.926	18.0878	962.738	1682.18
0.03551	0.035889	0.12018	0.056173	0.017528				158.103	275.058	7.51529	362.999	342.106
0.025599	0.053679	0.016417	0.073395	0.049536				556.535	765.083	94.4266	1672.83	206.374
0.144715	0.045941	0.06195	0.098656	0.040066				114.047	40.7482	42.2498	34.2286	529.693
0.112387	0.037366	0.028127	0.081807	0.042322				45.5629	586.764	25.5297	25.8259	570.124
0.044394	0.048434	0.014387	0.034114	0.07265				233.248	317.356	23.4011	39.961	335.125
0.053929	0.061984	0.034702	0.09244	0.039177				123.28	661.773	55.4489	24.9448	423.362
0.0872	0.036732	0.039975	0.02131	0.027611				2672.98	29.8382	76.5055	429.524	25.1015
0.081131	0.026313	0.03855	0.054416	0.154198				389.4	323.603	27.2885	829.191	469.863
0.017879	0.020589	0.01898	0.040064	0.0425				89.6273	204.273	63.7736	29.0578	310.6
0.025968	0.045698	0.030069	0.045695	0.050745				190.66	934.06	44.5357	449.706	80.8893
0.059741	0.047487	0.032694	0.024829	0.022896				86.1368	46.9886	67.2877	213.818	212.366
0.066726	0.03127	0.019947	0.065192	0.041506				259.482	349.905	35.4252	50.3871	388.849
0.108963	0.024799	0.017097	0.039189	0.036709				139.19	35.8593	20.5947	29.5705	311.593
0.049691	0.029477	0.034794	0.016891	0.024227				25.8375	248.353	44.2905	1048.86	518.273
0.035907	0.031173	0.028823	0.054555	0.020283				524.317	270.465	60.8388	28.4512	276.425
0.044429	0.036184	0.055729	0.020505	0.108382				64.1527	195.145	45.0626	71.5894	42.5904
0.051305	0.032686	0.03158	0.034349	0.050777				62.2104	281.013	20.9894	386.322	194.271
0.072543	0.031615	0.026809	0.035869	0.074115				70.6093	162.746	51.5307	957.004	363.813
0.127817	0.046527	0.020621	0.047804	0.034305				39.8565	736.671	23.4542	31.8058	728.326
0.017607	0.028421	0.036485	0.022233	0.045697				546.19	30.8505	47.5833	36.1346	26.9442
0.025988	0.034329	0.086852	0.032247	0.026951				27.2258	524.259	29.0733	443.793	88.1971
0.024501	0.04643	0.025755	0.032946	0.093949				236.881	245.634	47.4526	23.6274	2164.4
0.03337	0.045632	0.049061	0.060654	0.024144				236.881	155.313	43.1722	998.54	422.847
0.042911	0.034443	0.032703	0.0282	0.05312				103.327	398.769	9.71126	1339.21	112.001
0.022003	0.039343	0.031814	0.023377	0.029667				127.643	294.488	39.0981	318.311	372.162
0.037064	0.030253	0.036459	0.031218	0.053538				32.1437	356.674	42.9869	198.892	228.42
0.15962	0.025008	0.062037	0.036926	0.047895				68.6365	995.703	30.8787	229.64	314.681
0.048489	0.036677	0.037941	0.044732	0.020772				232.865	24.5219	32.8038	900.322	135.812
0.126534	0.049294	0.038319	0.026073	0.038847				192.706	632.584	14.2794	1058.51	108.409
0.024697	0.037102	0.02696	0.10906	0.03165				151.608	449.125	16.4237	59.6536	27.7773
0.045419	0.02636	0.040307	0.028371	0.044864				184.684	368.822	84.4109	37.1616	130.043
0.022709	0.043875	0.060338	0.074332	0.081019				198.053	53.6103	53.1812	603.036	360.667
0.060026	0.040488	0.016317	0.021047	0.028068				343.716	258.747	28.298	20.1227	88.9636
0.02813	0.034978	0.081369	0.025361	0.057214				50.9446	502.39	124.865	818.251	46.4501
0.04291	0.024292	0.023671	0.024344	0.023006				410.188	42.2436	11.2968	266.595	144.67
0.058802	0.032286	0.027312	0.042659	0.036464				371.397	44.4541	31.9458	1034.24	657.163
0.096882	0.063327	0.024387	0.027902	0.093704				252.624	501.737	23.3567	45.5286	25.3807
0.096073	0.03956	0.060685	0.085699	0.039136				75.7096	32.3001	23.6343	2590.93	36.2458
0.073583	0.063156	0.046636	0.065855	0.049996				2303.54	714.623	43.7225	265.585	249.456
0.087606	0.053373	0.024188	0.043747	0.124196				170.818	461.341	42.3105	1548.09	317.727
0.047432	0.057831	0.03795	0.025639	0.024346				78.9148	227.986	50.7941	295.427	952.691
0.067371	0.040123	0.025438	0.022869	0.024553				31.1453	61.925	39.2997	772.161	400.109
0.033746	0.028628	0.020638	0.022427	0.049605				128.864	460.138	28.2007	798.584	145.662
0.041103	0.064866	0.021308	0.027863	0.026254				59.379	42.3126	33.6049	41.7511	87.0359
0.040764	0.026971	0.041635	0.029436	0.049522				958.458	46.3978	34.3516	55.1707	884.68
0.072427	0.042149	0.035681	0.026646	0.027572				2339.94	38.2601	43.7248	627.4	596.386
0.077016	0.021533	0.036508	0.039136	0.054352				2509.02	37.0953	31.8758	849.006	179.83
0.063596	0.04405	0.026599	0.079032	0.021847				1744.27	540.486	32.3523	47.0553	421.981
0.03013	0.027242	0.013748	0.042063	0.023391				38.1802	977.577	58.2107	94.5667	272.087
0.038889	0.025132	0.030979	0.037207	0.104513				341.592	47.9471	47.5955	145.042	806.339
0.01865	0.080464	0.034455	0.01923	0.048896				27.7449	413.291	46.0265	253.732	135.315
0.038841	0.07537	0.066067	0.044625	0.034177				39.6336	1094.45	35.2546	1052.09	481.798
0.047209	0.046423	0.023314	0.028872	0.05506				253.914	66.1657	22.5654	38.4711	753.697
0.026973	0.043429	0.063659	0.020243	0.049798				36.3796	152.079	68.5559	1240.27	69.5399
0.023023	0.025336	0.016132	0.027693	0.042065				107.057	228.271	24.1058	381.184	704.151
0.033129	0.022489	0.027122	0.038165	0.099796				92.0114	206.397	44.1577	30.7273	23.4074
0.084329	0.023675	0.039869	0.078915	0.068111				1468.51	37.677	42.4959	31.4604	321.519
0.032513	0.026353	0.039873	0.042105	0.062585				603.488	253.474	22.2039	959.139	198.301
0.029851	0.030319	0.034318	0.021912	0.040551				33.4812	65.5234	42.0033	415.688	351.366
0.056491	0.057221	0.044829	0.039289	0.05272				71.8347	29.3089	62.6273	845.105	261.124
0.124103	0.024608	0.03149	0.029391	0.088293				26.5922	91.3256	99.6757	673.181	398.596
0.043353	0.025413	0.025786	0.025647	0.114684				194.567	542.644	52.0771	69.6321	2009.59
0.02301	0.024075	0.039467	0.034452	0.034946				48.3327	528.185	78.7183	725.989	175.264
0.040306	0.036336	0.017039	0.030432	0.046803				28.3884	414.66	36.4062	226.913	261.897
0.025742	0.02284	0.041235	0.028898	0.022177				317.726	169.379	34.6478	649.68	448.024
0.026985	0.06817	0.039144	0.033832	0.038234				38.7631	323.266	54.1777	760.693	259.093
0.020747	0.031111	0.038585	0.02633	0.036162				39.1613	438.609	55.3251	851.601	726.765
0.051174	0.030641	0.059716	0.073583	0.077565				34.6993	718.607	10.2756	34.9186	369.551
0.032288	0.029743	0.043866	0.055169	0.03539				30.2855	42.6084	58.664	823.378	491.4
0.030782	0.023873	0.0371	0.013385	0.028779				330.198	45.9972	53.9152	1033.98	229.418
0.029172	0.086179	0.021416	0.083911	0.031402				59.0245	153.003	53.9152	547.352	111.03
0.027433	0.049442	0.056099	0.021678	0.044434				59.0009	481.062	37.5125	48.4408	240.679
0.015397	0.075842	0.032998	0.090528	0.038336				234.906	524.139	23.9031	30.7518	91.376
0.058238	0.02867	0.023085	0.040628	0.04437				1648.21	769.418	15.5672	22.0089	733.214
0.040436	0.030732	0.039737	0.056281	0.0374				32.0517	433.519	8.68539	1308.25	32.8972
0.048284	0.043862	0.035805	0.044745	0.07043				271.192	347.048	18.0265	644.445	435.634
0.041715	0.034129	0.064598	0.021963	0.045429				36.3639	830.263	37.3621	2493.2	579.31
0.053982	0.03176	0.03134	0.035588	0.036235				285.768	170.582	61.2154	62.4756	178.269
0.115624	0.018038	0.054309	0.036939	0.049664				255.119	31.2437	51.6167	320.794	488.643
0.041883	0.049524	0.032707	0.034098	0.065371				138.904	310.673	59.2579	27.7214	115.082
0.016465	0.033813	0.027976	0.035973	0.048977				1306.84	345.491	41.0765	1180.19	188.032
0.029297	0.042045	0.023424	0.151512	0.062877				474.021	468.965	29.2642	24.3872	412.923
0.073656	0.024754	0.033541	0.055586	0.044868				88.6625	325.119	36.9502	430.572	466.021
0.092268	0.029553	0.031986	0.046898	0.024767				734.154	309.993	23.4836	132.397	24.9769
0.043502	0.031692	0.034224	0.04034	0.049371				280.696	398.594	62.9532	1223.44	407.456
0.032219	0.026717	0.032752	0.059779	0.04409				446.222	346.489	25.7253	633.076	265.872
0.017691	0.081507	0.037775	0.082882	0.020369				861.733	1092.98	42.5841	164.147	419.467
0.071496	0.051513	0.072472	0.063886	0.118414				41.9476	143.095	50.3368	902.331	198.177
0.056291	0.031396	0.046544	0.02958	0.037922				615.622	436.078	13.0469	52.9546	397.787
0.027414	0.040984	0.054364	0.096644	0.064071				30.3426	125.877	50.1711	328.106	344.643
0.02881	0.046766	0.028666	0.056706	0.048792				73.549	880.966	8.45991	90.9109	250.002
0.035152	0.022578	0.031081	0.037614	0.030481				37.0939	537.086	80.9837	1153.1	596.509
0.037061	0.031799	0.031766	0.037568	0.029331				42.6926	119.531	26.9426	934.051	16.4951
0.033365	0.022337	0.031128	0.087754	0.055504				146.563	586.03	23.6061	34.4178	97.3626
0.037336	0.04629	0.045549	0.028995	0.119141				75.1909	18.756	45.0319	676.955	223.881
0.026035	0.068294	0.033061	0.08372	0.042979				454.951	321.98	16.3438	689.338	299.312
0.025991	0.043188	0.058252	0.026716	0.047346				927.149	66.0051	14.0407	490.525	132.991
0.052536	0.036267	0.024343	0.026307	0.062964				213.592	244.961	25.6588	22.5013	29.6319
0.049513	0.021916	0.028995	0.040523	0.039524				84.8499	353.185	34.1369	608.703	441.224
0.083242	0.053621	0.037302	0.034017	0.035251				255.896	483.846	60.026	61.9372	457.785
0.051595	0.043709	0.022355	0.098354	0.057988				436.841	722.988	72.1404	35.5881	135.035
0.053456	0.020472	0.08798	0.023852	0.032428				104.658	508.682	101.213	764.796	148.231
0.064606	0.01708	0.03428	0.025839	0.050923				305.593	1497.13	25.4518	976.607	53.8224
0.038895	0.03379	0.061697	0.072723	0.058931				209.486	456.155	35.0893	1946.08	515.105
0.048577	0.043602	0.033837	0.073346	0.056069				546.342	45.1651	21.0377	45.7588	156.333
0.082404	0.028818	0.034605	0.048217	0.037374				216.719	47.1014	67.5627	3901.72	243.865
0.024718	0.045073	0.049235	0.028706	0.064699				59.1657	73.8261	39.4422	494.602	305.461
0.028347	0.043538	0.02518	0.044516	0.025833				106.93	242.391	19.9038	907.906	367.141
0.091723	0.016513	0.059791	0.026778	0.016734				111.285	34.5805	89.3162	53.2703	1144.19
0.066959	0.035471	0.029113	0.071063	0.043068				511.446	704.849	159.214	945.357	485.487
0.025318	0.055549	0.031561	0.051129	0.031331				141.715	170.75	38.7628	464.414	791.417
0.056527	0.078223	0.031099	0.032936	0.03081				52.2103	274.982	36.8023	73.4088	79.9937
0.03112	0.031616	0.042479	0.040216	0.030599				91.0329	290.743	32.3191	667.613	314.782
0.04239	0.035115	0.030349	0.062932	0.031065				98.2708	341.834	34.9212	215.499	543.767
0.03004	0.060809	0.035076	0.053913	0.037359				439.899	266.633	52.8862	955.594	14.9171
0.212627	0.041583	0.019665	0.011119	0.011508				195.437	902.444	8.97241	955.594	430.121
0.028865	0.030032	0.063683	0.033737	0.052347				986.662	537.628	64.2372	88.8681	-2.83824
0.095233	0.066999	0.044363	0.078044	0.022843				68.9353	258.416	21.8829	59.2098	473.049
0.037638	0.024532	0.029114	0.058612	0.05556				111.727	278.31	20.9532	447.557	1095.76
0.054964	0.041154	0.02701	0.028624	0.031445				138.383	942.048	52.9313	918.96	98.7942
0.049374	0.07427	0.056311	0.171353	0.051612				25.5623	610.671	8.25184	2696.4	295.813
0.017562	0.048747	0.049138	0.06478					168.807	403.361	34.7242	2696.4
0.120653	0.031965	0.050361	0.051898					1970.64	403.592	31.5209	701.398
0.036847	0.022369	0.021754	0.037172					666.397	310.257	64.9729	1003.53
0.034909	0.034647	0.032214	0.024346					261.712	30.9463	67.55	1280.04
0.080715	0.045999	0.026655	0.163575					148.769	106.621	69.4265	61.4456
0.034986	0.029941	0.026508	0.045138					353.289	30.6977	28.9494	1422.49
0.027555	0.051908	0.02426	0.12155					78.3824	33.3781	96.1986	74.156
0.03125	0.041191	0.030468	0.051151					43.3646	62.8261	57.7076	682.967
0.039628	0.040297	0.048189	0.039805					26.7269	32.1298	20.0314	801.816
0.095675	0.051837	0.046167	0.077857					2352.03	771.379	26.025	767.099
0.044782	0.03743	0.050344	0.030915					523.346	212.35	49.1373	35.76
0.053801	0.04524	0.02876	0.054136					72.1607	182.992	45.3669	575.994
0.03585	0.044717	0.019059	0.017879					689.666	525.464	53.8869	50.8852
0.068196	0.027719	0.017452	0.020935					42.07	487.297	18.3559	48.5662
0.077223	0.060576	0.052044	0.048139					317.454	313.068	99.8212	33.2837
0.078199	0.058479	0.026273	0.028702					908.185	67.587	48.9861	761.59
0.028579	0.030875	0.032073	0.043745					527.058	506.535	53.7737	1009.63
0.025716	0.061451	0.018883	0.03775					42.8114	34.0182	76.7566	525.81
0.067116	0.036	0.047326	0.064294					314.82	277.689	32.3769	505.26
0.033931	0.031498	0.026771	0.059862					103.582	295.089	40.3822	1017.97
0.065417	0.032755	0.029059	0.040262					24.397	295.089	24.5178	1085.2
0.047775	0.042899	0.024583	0.040537					50.524	342.968	78.0674	31.7025
0.058714	0.150933	0.050636	0.035275					32.686	27.564	30.0199	35.4846
0.031632	0.044334	0.025883	0.065095					275.96	109.12	27.7993	896.06
0.093973	0.029788	0.167851	0.022679					527.215	725.806	38.7823	786.554
0.031706	0.03526	0.021861	0.075718					1798.05	261.615	57.6824	60.5386
0.027317	0.103393	0.049771	0.03341					26.6786	228.836	35.4877	854.552
0.023136	0.0573	0.033173	0.038106					954.79	81.8039	43.7113	52.3628
0.017834	0.039362	0.034512	0.044541					73.896	34.33	41.5008	1214.1
0.031366	0.027996	0.034114	0.063571					35.3029	26.3222	20.6752	52.7423
0.088859	0.067422	0.094023	0.03608					66.2965	53.6077	11.15	757.65
0.046792	0.019539	0.018809	0.035413					78.6704	823.068	79.1235	716.772
0.045473	0.049349	0.045174	0.046022					36.4086	231.465	32.5658	1522.75
0.035582	0.044252	0.035746	0.035874					467.168	46.0501	51.0486	731.858
0.061097	0.023596	0.016623	0.047595					328.313	41.572	102.885	942.733
0.020826	0.05902	0.064338	0.096576					39.293	448.772	28.4516	34.2177
0.036361	0.046077	0.075977	0.045719					1295.62	457.577	42.2951	449.468
0.056832	0.05829	0.019436	0.063048					63.836	221.318	23.1676	676.831
0.05977	0.039758	0.05725	0.048454					350.803	354.509	48.9393	827.618
0.016886	0.02467	0.024467	0.025757					44.984	24.5097	28.0688	35.4517
0.133102	0.03854	0.03691	0.028569					148.86	30.5282	24.5577	427.637
0.054984	0.054287	0.023849	0.043415					717.958	84.6077	41.9982	92.2893
0.072794	0.035007	0.021375	0.121886					440.919	375.533	36.2692	1699.44
0.015747	0.099449	0.035379	0.087131					214.623	28.4899	34.8367	55.645
0.08951	0.025605	0.014099	0.045485					214.623	30.7778	36.9744	536.215
0.01966	0.039654	0.021471	0.067445					45.3473	657.432	26.4794	44.7641
0.123714	0.029489	0.033109	0.047895					463.578	68.192	24.4136	80.6713
0.139224	0.040762	0.02073	0.052185					471.848	354.309	43.0483	2164.59
0.082559	0.040206	0.037765	0.041948					31.5235	767.31	9.21949	1283.32
0.071647	0.021438	0.01841	0.025758					515.824	83.6596	56.8218	1283.32
0.0234	0.034065	0.043567	0.10023					322.437	93.9538	55.2394	37.4174
0.159801	0.025085	0.020584	0.078615					2068.34	389.861	28.8402	190.923
0.058386	0.046852	0.012404	0.039614					279.634	40.4924	42.7585	1124.53
0.088374	0.057763	0.029338	0.091387					41.9178	426.447	28.5903	56.1828
0.041738	0.045196	0.032477	0.114847					310.122	152.056	13.0104	56.1828
0.133452	0.040228	0.021645	0.05052					27.2723	228.325	18.4944	330.202
0.080045	0.033294	0.018111	0.02309					402.668	431.359	17.1529	120.785
0.05454	0.02141	0.052103	0.036533					182.085	32.8873	20.0636	374.444
0.062875	0.024682	0.045241	0.028129					97.895	618.544	18.4311	30.7943
0.068912	0.031541	0.045962	0.038361					152.89	289.982	55.7758	619.231
0.061313	0.113551	0.043225	0.061024					434.984	97.1685	42.363	1406.39
0.03492	0.211146	0.023157	0.123951					102.628	58.0938	19.9885	55.0331
0.027728	0.026464	0.046731	0.073538					228.406	320.78	67.8721	37.5471
0.035428	0.046121	0.018177	0.023465					53.3278	1283.9	21.7754	1176.38
0.047288	0.057671	0.022713	0.034695					41.7005	277.955	16.0382	909.511
0.041413	0.023151	0.070304	0.034278					38.9858	430.242	47.7148	719.89
0.023315	0.066076	0.027074	0.076332					185.97	808.718	96.6178	669.388
0.021208	0.03548	0.035862	0.026551					199.756	356.783	32.7921	39.2284
0.0276	0.056859	0.045468	0.032104					105.352	256.573	32.8421	60.4196
0.032857	0.039564	0.051461	0.052316					533.578	36.503	32.7162	3351.7
0.016279	0.047082	0.060985	0.039071					29.4711	61.0628	77.5945	353.795
0.026258	0.060583	0.041272	0.032222					139.493	784.772	47.4244	381.629
0.025417	0.05103	0.014065	0.09288					47.1078	33.5233	28.1684	592.183
0.033023	0.060865	0.020521	0.023144					43.4836	390.391	53.7443	1296.98
0.026272	0.02469	0.036128	0.035563					156.165	30.6875	51.1009	965.367
0.026718	0.028504	0.015882	0.032346					42.1949	101.088	33.8649	550.535
0.027502	0.030032	0.021353	0.037492					43.8382	401.138	66.2641	26.3194
0.045666	0.027028	0.014061	0.060654					174.404	690.403	41.2084	965.562
0.04791	0.033738	0.020522	0.027745					152.01	593.731	59.835	869.924
0.022539	0.035393	0.029021	0.052045					195.217	287.667	21.2138	705.826
0.034588	0.04543	0.021593	0.058674					92.8057	177.738	16.7634	970.325
0.05577	0.041464	0.026289	0.050775					536.776	635.737	54.9619	1019.51
0.048701	0.01374	0.058163	0.024079					239.611	55.9705	16.7164	304.113
0.040213	0.042773	0.032282	0.037214					405.253	476.009	7.21517	1228.58
0.055263	0.040973	0.057331	0.035301					92.1107	320.058	59.2377	645.982
0.041067	0.073526	0.017519	0.042212					93.1851	50.795	37.9732	780.378
0.083921	0.036993	0.028175	0.028227					549.056	117.303	45.6929	607.368
0.037381	0.036805	0.021035	0.047406					64.4359	364.57	45.9011	68.3543
0.044662	0.020986	0.042394	0.032605					41.6332	68.9299	48.461	173.347
0.066402	0.032121	0.026046	0.095515					36.1572	113.882	42.838	480.186
0.036188	0.084366	0.029925	0.075973					69.2998	284.342	70.5327	231.771
0.04677	0.043941	0.060597	0.020105					327.336	429.26	24.8009	671.869
0.022093	0.032927	0.031231	0.058985					395.286	44.2036	24.6654	837.617
0.040281	0.058015	0.032281	0.033116					41.8843	69.3367	21.4165	1337.68
0.05822	0.037389	0.012505	0.083114					41.5218	612.11	37.7897	123.269
0.030398	0.072445	0.042758	0.087957					31.2102	460.435	69.1542	541.764
0.046491	0.035008	0.031169	0.087795					197.812	55.4975	40.8937	878.492
0.034963	0.031212	0.033452	0.068959					41.5592	32.4741	41.9822	54.0509
0.021321	0.032052	0.043557	0.14242					63.4427	591.918	21.2419	575.971
0.08139	0.050353	0.035786	0.063378					118.051	461.677	30.4869	240.503
0.090637	0.03162	0.027059	0.078654					83.0547	334.93	80.8258	603.116
0.050325	0.050728	0.108724	0.036164					993.79	320.475	40.7468	36.3567
0.029986	0.04402	0.037965	0.035962					36.231	65.5951	22.7798	23.789
0.064061	0.052649	0.034961	0.053552					33.4909	267.365	26.0902	742.341
0.048013	0.050896	0.0425	0.051959					219.312	68.3239	49.9136	35.6362
0.115615	0.047671	0.018891	0.045211					253.859	414.39	51.7364	69.7553
0.026935	0.061748	0.023357	0.019543					36.4534	1820.91	31.3223	982.335
0.014555	0.069076	0.039489	0.052132					36.6214	296.734	17.3092	24.8032
0.05101	0.024632	0.057616	0.039122					76.3301	798.03	54.2782	226.174
0.152754	0.047479	0.034788	0.031373					22.5849	244.46	31.1633	916.577
0.028216	0.024784	0.018609	0.043433					418.624	43.6296	42.2172	3476.61
0.064521	0.028235	0.047483	0.037506					33.9064	22.3409	29.6769	883.85
0.029576	0.016436	0.019877	0.051968					78.1462	313.258	8.11549	842.943
0.074725	0.033228	0.023868	0.068158					1451.88	389.47	29.6128	1139.28
0.028	0.03667	0.019311	0.120126					145.963	462.844	80.1728	80.1125
0.032688	0.037176	0.058279	0.041371					34.1804	532.828	18.6992	816.854
0.044824	0.059058	0.067013	0.03795					182.538	39.4103	33.4556	763.011
0.032501	0.046081	0.02599	0.061633					262.996	156.389	38.6952	354.732
0.086466	0.047258	0.041748	0.079943					191.896	32.2994	13.9991	47.7384
0.088576	0.04171	0.037107						186.443	226.113	55.8154
0.079957	0.041395	0.031935						80.5277	194.837	33.1585
0.012344	0.026832	0.038676						250.189	203.594	36.0191
0.019706	0.078455	0.025946						49.2968	84.2062	36.0191
0.053318	0.155684	0.037487						245.744	192.087	21.9218
0.05112	0.053174	0.067157						243.76	473.215	79.0518
0.037139	0.039028	0.035535						100.868	409.569	10.9248
0.030091	0.027535	0.063789						63.9747	35.8818	58.9714
0.058285	0.030634	0.030715						445.919	686.337	17.5008
0.066727	0.02785	0.086559						58.3891	26.4151	38.6274
0.045137	0.027135	0.024091						254.363	324.439	69.1881
0.02963	0.025878	0.041967						125.821	53.4761	16.381
0.05209	0.022793	0.044805						50.7508	253.603	23.5172
0.029928	0.042429	0.054361						35.0266	266.177	20.8903
0.076192	0.06381	0.037947						208.008	28.1126	37.3356
0.075516	0.049197	0.024879						33.2837	140.461	32.9558
0.046542	0.047221	0.027118						56.8543	413.332	43.1379
0.025219	0.06938	0.013328						74.3082	295.732	37.9364
0.040514	0.020376	0.038694						60.6935	466.519	44.0226
0.020938	0.040032	0.086703						35.55	52.6812	26.6545
0.048773	0.042415	0.025321						42.5754	701.096	46.6797
0.023314	0.023096	0.057522						40.6503	300.083	17.7039
0.08207	0.02721	0.034026						1052.33	39.1943	20.5369
0.050513	0.042263	0.036897						155.522	403.189	37.3087
0.052597	0.05397	0.023451						773.719	300.216	50.8806
0.03764	0.036182	0.039228						216.456	576.54	92.3851
0.053911	0.039027	0.123336						34.0864	46.6985	46.0163
0.040102	0.027555	0.035848						91.4487	22.7539	23.0249
0.058577	0.049279	0.034111						62.5469	433.027	16.9422
0.021905	0.022846	0.03944						284.888	57.9229	56.9236
0.046269	0.056735	0.042911						958.284	33.2448	30.5885
0.033997	0.102656	0.041277						60.5946	47.978	32.9303
0.110194	0.026532	0.034326						959.485	254.402	39.3016
0.018626	0.031116	0.027874						212.673	30.2914	15.4035
0.060111	0.06526	0.034141						39.9021	180.194	42.0326
0.188658	0.056275	0.03408						1223.1	292.615	113.491
0.061151	0.080302	0.03259						32.7156	393.142	33.7846
0.058409	0.057278	0.04379						121.444	395.492	35.4643
0.056396	0.034244	0.030289						26.5388	346.41	35.4643
0.043206	0.024177	0.05388						136.635	24.2341	24.8927
0.116483	0.047083	0.074137						47.3114	27.0436	39.4325
0.020444	0.087957	0.030136						42.4657	23.5872	55.2214
0.08501	0.071887	0.031775						202.924	333.449	24.9108
0.032521	0.055439	0.014981						314.817	658.09	27.4017
0.054052	0.036916	0.032385						22.5198	107.803	66.9788
0.026221	0.034614	0.033072						33.7964	268.334	17.1456
0.04051	0.023804	0.03336						447.462	90.9716	71.0987
0.025668	0.025084	0.018429						284.631	67.0407	-5.27447
0.026864	0.034933	0.020534						54.5224	71.8756	35.4197
0.026099	0.061837	0.021452						46.534	612.307	29.7696
0.036092	0.046989	0.009794						29.3988	83.2546	41.4564
0.041751	0.026197	0.031018						195.479	287.468	29.9541
0.042951	0.041851	0.018357						362.659	495.532	36.7833
0.053913	0.024372	0.045309						90.303	448.596	65.057
0.034098	0.04312	0.03205						97.3568	813.823	11.547
0.038035	0.041338	0.055871						41.9969	66.0903	9.78202
0.040086	0.056484	0.023613						109.735	158.48	23.0348
0.092361	0.041043	0.049448						46.6538	320.094	60.5467
0.037601	0.040207	0.058181						305.671	15.4539	17.4468
0.04138	0.038444	0.093146						621.02	47.0603	59.481
0.048729	0.048666	0.02816						40.077	25.5519	13.283
0.051397	0.035762	0.022683						275.709	223.546	7.53521
0.083616	0.034636	0.025152						46.5004	218.558	0.392378
0.043743	0.047569	0.034193						485.453	548.425	13.2765
0.036485	0.041157	0.024325						2278.8	689.695	35.9522
0.032396	0.028377	0.06015						42.0909	22.2136	48.9716
0.031342	0.030141	0.047668						283.476	242.691	21.7058
0.056388	0.041721	0.047343						48.528	226.668	61.9243
0.040218	0.034846	0.07275						654.4	308.145	46.1194
0.068501	0.068556	0.080827						215.604	192.679	33.2802
0.023396	0.045527	0.015695						262.147	717.729	94.8804
0.054569	0.053856	0.033459						238.167	204.949	38.5355
0.059595	0.037065	0.041112						26.9642	321.772	34.5096
0.084328	0.034978	0.017913						100.39	590.785	55.2294
0.039989	0.061595	0.028895						49.4928	285.297	67.0908
0.030888	0.075912	0.033378						94.2157	188.36	23.8411
0.040886	0.042665	0.011216						1383.22	108.155	32.692
0.046353	0.053506	0.01655						50.3688	170.026	17.296
0.025582	0.081448	0.017243						270.063	45.3539	79.0487
0.040797	0.036722	0.055348						31.8479	425.824	60.4251
0.052777	0.039056	0.031484						1374.66	127.668	19.784
0.019054	0.028564	0.014641						29.4471	685.114	61.5394
0.046351	0.021347	0.021041						30.663	298.358	63.1013
0.034339	0.041299	0.016121						152.085	795.027	21.3994
0.095757	0.024145	0.024428						778.314	77.0826	116.257
0.01917	0.042259	0.021286						516.282	383.368	67.9945
0.027616	0.027829	0.021101						36.1274	409.078	44.0779
0.061876	0.031633	0.045596						43.7309	651.805	19.3969
0.074721	0.020536	0.019716						289.141	318.848	20.0813
0.070835	0.035631	0.040232						261.167	33.7134	22.1721
0.068428	0.055601	0.044696						193.322	328.539	11.2248
0.016792	0.042407	0.020393						35.3438	460.228	20.4937
0.053493	0.050995	0.023771						197.955	29.6949	18.089
0.081286	0.029843	0.037578						36.9112	545.403	69.6991
0.042347	0.058683	0.095628						339.407	32.3569	44.3614
0.029641	0.037543	0.047047						590.566	146.444	24.7943
0.068613	0.060593	0.038017						64.8505	549.854	85.9268
0.05536	0.052365	0.062444						31.9669	553.057	25.6767
0.062269	0.047066	0.035932						35.2733	276.372	42.3524
0.046437	0.086419	0.033471						782.43	738.897	11.1064
0.065596	0.065501	0.068202						1023.21	183.476	79.743
0.047619	0.034122	0.047316						37.2337	338.769	42.4234
0.090083	0.038496	0.048678						53.6904	23.9082	53.3009
0.039033	0.035162	0.025291						44.9823	407.236	46.4114
0.036521	0.038234	0.024578						43.3013	395.627	60.7912
0.055237	0.046471	0.029425						687.363	150.03	14.8336
0.031277	0.035485	0.055488						501.686	285.934	36.7217
0.024479	0.030233	0.1274						89.5134	379.461	31.4899
0.029158	0.038415	0.020114						162.368	58.7572	26.5325
0.037477	0.022057	0.01758						43.5874	51.5782	19.5169
0.023838	0.018541	0.037778						259.667	321.617	75.6387
0.0278	0.027099	0.033053						424.516	240.912	54.5092
0.028987	0.039506	0.037519						256.365	278.814	22.1403
0.049908	0.020677	0.019967						194.58	33.5802	58.4357
0.031254	0.08717	0.026567						187.182	431.753	86.1516
0.042976	0.045579	0.011957						47.9297	24.5916	7.89996
0.034215	0.042584	0.037923						84.1422	29.6506	49.5356
0.034426	0.036369	0.030915						744.084	46.4863	18.6624
0.045358	0.020206	0.035488						31.1463	246.782	12.4915
0.061916	0.03288	0.028542						50.79	267.981	64.5458
0.031719	0.032797	0.047131						243.565	38.2552	29.9387
0.055728	0.024805	0.033813						365.667	23.42	66.1334
0.045896	0.018824	0.031107						31.8043	47.4138	33.7913
0.065447	0.051097	0.044888						393.905	376.086	85.1119
0.041202	0.037557	0.018682						43.918	53.2501	38.4154
0.026447	0.040052	0.167541						31.6501	322.439	18.8875
0.032221	0.03411	0.113712						33.8761	305.828	55.9269
0.068484	0.053459	0.045645						208.562	41.4559	57.8667
0.029217	0.027553	0.03958						308.351	639.602	64.3348
0.041948	0.077851	0.032301						308.351	292.553	26.378
0.028229	0.040711	0.019911						494.651	78.7485	102.716
0.091305	0.033788	0.059242						1861.42	15.1449	26.378
0.041226	0.03587	0.052777						98.0506	484.267	107.358
0.038341	0.031281	0.024259						41.8673	848.456	107.358
0.052543	0.041131	0.027935						101.759	452.188	39.8
0.101799	0.023869	0.018903						234.303	623.705	43.7857
0.04867	0.029064	0.016977						162.208	45.2316	95.3661
0.026631	0.029085	0.018822						28.3461	331.65	44.7989
0.03773	0.036076	0.042482						198.956	1189	43.4298
0.026182	0.042517	0.020568						42.3871	87.1448	26.4897
0.031506	0.048849	0.044783						210.485	29.532	32.1288
0.044439	0.051473	0.039361						104.482	558.633	41.7675
0.029251	0.027564	0.012619						2607.92	377.094	9.94935
0.031652	0.04371	0.021058						1781.51	27.5031	51.8027
0.047895	0.042467	0.152007						2607.92	564.731	27.6303
0.03893	0.039862	0.148797						380.719	34.5175	52.1794
0.074883	0.096808	0.027818						133.804	397.138	34.5276
0.025115	0.038127	0.051717						178.4	26.1996	43.8158
0.046097	0.033089	0.080509						38.1369	1167.87	53.9833
0.015593	0.039686	0.026162						1030.79	329.653	30.0704
0.029083	0.037976	0.019205						28.7462	334.853	-4.45421
0.055746	0.024705	0.035559						31.5863	801.241	97.411
0.052179	0.0274	0.040404						404.62	443.562	32.7068
0.068938	0.032655	0.052398						81.3497	15.5212	8.16335
0.03041	0.042558	0.075346						609.077	100.501	46.1311
0.064815	0.030319	0.018657						111.96	38.5418	15.0712
0.138551	0.026404	0.026941						1140.18	65.7601	82.8093
0.028825	0.045154	0.018627						213.839	56.8103	11.3688
0.048799	0.027506	0.026865						35.1295	903.776	38.3909
0.075587	0.028535	0.027996						127.12	153.615	33.3894
0.056773	0.041701	0.025511						86.4595	83.7442	42.5218
0.084796	0.01901	0.047668						122.924	327.313	16.3032
0.036561	0.047763	0.017813						30.1395	379.988	21.1388
0.014405	0.01617	0.020857						239.6	435.431	74.5511
0.035678	0.081074	0.021822						47.179	188.788	77.976
0.064108	0.034607	0.024469						1623.17	433.402	56.8368
0.05142	0.037915	0.021064						60.5957	36.8616	29.9946
0.05981	0.072502	0.034863						508.078	275.503	53.4072
0.055126	0.038638	0.015596						303.886	556.597	67.3636
0.081127	0.040735	0.03448						293.12	27.2063	69.5436
0.016547	0.039767	0.074354						206.179	36.2709	38.9331
0.027029	0.033428	0.018064						544.81	447.792	66.1739
0.09564	0.079518	0.061162						1032.72	2623.99	37.2522
0.026579	0.098043	0.023895						33.656	33.9078	16.6447
0.031548	0.028501	0.03346						22.9942	229.895	9.73341
0.019108	0.062789	0.02288						71.0452	673.899	105.157
0.026097	0.032614	0.01637						387.14	462.622	27.5256
0.040817	0.042068	0.052668						565.472	28.7305	39.684
0.025514	0.041584	0.01951						591.207	152.888	25.949
0.032097	0.099893	0.04609						171.555	36.0743	36.5971
0.03854	0.025422	0.025671						180.599	930.671	60.8684
0.116284	0.052836	0.031678						1782.41	26.1653	53.726
0.072449	0.080099	0.035173						92.9547	32.9171	53.5339
0.026582	0.035198	0.038036						35.4807	606.912	-0.625079
0.058092	0.026603	0.03562						500.525	40.6049	40.8737
0.03335	0.040244	0.036877						204.663	481.225	28.3591
0.055853	0.046287	0.016175						1369.31	377.305	7.85119
0.016318	0.020627	0.023135						143.976	96.1861	28.2827
0.024455	0.023381	0.02779						35.846	451.781	30.1431
0.075271	0.025586	0.022623						190.42	363.962	19.5069
0.048453	0.044041	0.033805						382.448	705.589	69.5202
0.032048	0.033011	0.02955						148.074	27.3289	59.5743
0.031297	0.02041	0.033206						434.901	644.735	46.3966
0.02899	0.030713	0.031331						28.3097	508.202	32.4202
0.030288	0.025762	0.045659						76.6863	568.618	37.0694
0.034841	0.096607	0.040436						468.92	243.206	21.4788
0.024008	0.02867	0.030882						134.895	718.324	43.2697
0.024975	0.031253	0.053988						239.744	28.4158	71.8723
0.043434	0.03907	0.042011						374.356	32.0211	46.3776
0.0466	0.076901	0.035079						247.648	502.82	56.659
0.044209	0.061719	0.068393						57.1748	186.902	41.106
0.093804	0.022531	0.03794						59.169	46.5785	41.9414
0.130675	0.055852	0.022325						498.61	546.322	60.2766
0.07162	0.037055	0.030528						118.288	45.2159	30.4481
0.079131	0.029989	0.034598						118.288	38.5217	13.5167
0.016171	0.030911	0.04043						54.0404	28.854	55.2309
0.031862	0.037881	0.044191						270.055	246.296	40.6606
0.017456	0.038736	0.099867						35.648	50.0124	26.7532
0.028322	0.027961	0.01518						31.9311	29.6602	40.5685
0.016337	0.055608	0.030134						31.6272	33.6899	33.6234
0.04314	0.033155	0.015626						46.5506	330.061	17.3902
0.102826	0.056762	0.020981						212.653	554.29	36.2398
0.04464	0.031824	0.040506						58.4649	34.9061	26.615
0.055586	0.057946	0.040527						42.9453	36.3307	28.9857
0.022638	0.06368	0.038902						40.8916	30.4611	140.421
0.021844	0.037161	0.024172						148.94	181.099	58.4615
0.016062	0.04257	0.033898						546.363	33.868	55.7241
0.040278	0.032251	0.022129						238.961	801.763	43.385
0.186293	0.03088	0.028797						47.7057	352.483	11.8102
0.025956	0.059391	0.029406						58.7794	46.1145	16.4282
0.044632	0.036267	0.032711						56.2437	164.287	13.635
0.030547	0.023227	0.035793						390.442	600.832	76.5474
0.036434	0.02883	0.030236						56.9656	23.1488	12.2069
0.035831	0.071019	0.04818						77.4748	31.4932	42.369
0.01667	0.070305	0.026149						475.004	265.344	60.3838
0.032692	0.095745	0.021948						43.8982	1586.43	42.3866
0.018917	0.049987	0.025074						1239.71	42.2114	64.9536
0.073537	0.038948	0.028064						272.393	619.878	35.2556
0.03592	0.047122	0.031057						64.1778	674.593	5.50814
0.02627	0.074268	0.024546						283.165	29.7371	45.0356
0.072766	0.06889	0.040198						1707.95	292.941	29.0009
0.039571	0.092904	0.033713						502.245	339.506	66.0626
0.076294	0.069681	0.032564						1095.4	174.327	36.0589
0.066149	0.024637	0.079772						1693.08	37.6784	55.8714
0.039546	0.03349	0.020656						161.37	471.812	28.4172
0.03943	0.036333	0.018661						692.211	20.2987	86.9321
0.018747	0.053528	0.044447						381.638	32.3406	24.5686
0.020834	0.069819	0.042774						648.634	122.234	55.2576
0.040286	0.034485	0.075804						432.305	15.8496	23.1453
0.02015	0.048933	0.019277						90.5392	544.491	39.9061
0.043826	0.018699	0.037132						33.605	70.5066	24.5848
0.023237	0.039436	0.019625						79.6003	423.443	43.0045
0.064997	0.023718	0.037888						443.027	454.083	55.9894
0.020968	0.0298	0.019279						470.374	31.6678	40.2069
0.086206	0.022282	0.027207						424.01	24.9455	50.6197
0.06467	0.046473	0.012939						35.9583	390.356	51.0434
0.038478	0.026197	0.026766						205.593	379.067	55.2092
0.03916	0.064761	0.020021						400.396	646.012	49.8481
0.048226	0.023762	0.046518						567.042	526.535	34.3931
0.047843	0.045612	0.021608						45.1579	70.2808	33.302
0.068963	0.044585	0.04451						35.8033	946.289	34.6417
0.099368	0.090805	0.031997						27.5933	395.88	60.1931
0.03531	0.022496	0.0344						517.469	38.3651	156.544
0.038374	0.027891	0.036274						66.3916	975.999	75.8162
0.02007	0.05845	0.038299						1182.43	477.016	47.3456
0.037512	0.028417	0.017079						190.373	32.2304	56.2077
0.06638	0.024374	0.026694						184.124	21.3699	30.6119
0.034215	0.024856	0.036275						61.4592	52.2466	53.4551
0.049809	0.050794	0.04461						410.892	123.144	35.7081
0.04043	0.06354	0.022126						330.39	236.522	50.9506
0.035686	0.037308	0.043905						161.318	58.8963	9.09233
0.045361	0.091027	0.020116						273.088	321.038	16.4402
0.028289	0.032107	0.055415						169.983	252.347	24.7381
0.040924	0.061037	0.063724						133.799	286.306	22.0848
0.041228	0.044436	0.024753						2854.17	467.003	74.6369
0.031273	0.049625	0.032594						38.4464	81.1683	55.0786
0.036181	0.036964	0.022419						803	40.8876	55.8884
0.054665	0.043372	0.014543						51.5334	732.418	62.9362
0.061386	0.03466	0.023239						34.7793	510.803	17.833
0.129394	0.050311	0.017481						138.77	29.1871	23.0872
0.064441	0.041179	0.031518						178.584	576.674	47.4924
0.051461	0.026388	0.030084						343.2	264.01	42.4906
0.046394	0.042788	0.049106						50.5825	295.222	13.2912
0.095329	0.03707	0.026533						41.0652	871.204	22.5558
0.033674	0.054721	0.02531						486.408	476.192	39.5678
0.026748	0.064285	0.016947						205.624	60.9673	62.8836
0.033497	0.023582	0.053516						313.345	42.3737	32.2838
0.047957	0.031105	0.031718						586.223	57.3143	31.1438
0.065278	0.027173	0.060101						284.732	680.969	25.0806
0.032767	0.025699	0.033495						52.2032	240.855	56.4635
0.050952	0.029039	0.02926						285.997	26.8099	20.2549
0.039779	0.049328	0.055792						69.3691	314.328	50.6682
0.046821	0.060387	0.053415						55.9877	1987.83	28.2019
0.019006	0.02927	0.082803						37.7205	37.2155	29.8365
0.033894	0.053322	0.04609						130.887	27.3056	45.1859
0.068315	0.029173	0.023266						97.0497	379.272	65.8436
0.038752	0.035281	0.016955						30.3905	325.986	61.3031
0.026257	0.023253	0.018804						204.343	1234.03	84.0276
0.088074	0.037476	0.046804						76.8365	617.903	41.4941
0.045593	0.122421	0.060078						432.156	77.2636	26.2149
0.114847	0.031623	0.028082						472.141	20.4948	29.6079
0.020505	0.045578	0.019915						17.5784	747.984	83.0354
0.062865	0.024649	0.017274						391.325	31.4958	20.9445
0.049448	0.023643	0.028499						35.1046	555.72	71.6873
0.048354	0.032394	0.044692						461.987	298.804	23.0056
0.035656	0.029115	0.026731						39.905	34.1274	9.38503
0.02787	0.023126	0.030409						215.263	38.6205	37.5038
0.037088	0.034203	0.037859						514.274	412.467	30.6449
0.035818	0.030353	0.010979						377.912	321.232	58.9129
0.020295	0.022228	0.032326						652.266	705.012	38.2529
0.04553	0.033152	0.029623						542.784	978.511	30.9123
0.073409	0.052151	0.044807						29.0371	348.424	48.1612
0.023033	0.031235	0.023372						107.496	95.6083	38.7635
0.050249	0.03878	0.017463						67.7386	19.5516	7.82433
0.021226	0.039689	0.056331						83.3094	490.833	48.2507
0.043009	0.024293	0.048883						54.6092	83.7661	54.3228
0.044099	0.045275	0.021088						62.5934	33.0956	24.9458
0.030363	0.057949	0.050747						69.4832	208.423	24.1367
0.021741	0.016432	0.030672						51.2647	111.715	43.0027
0.07922	0.042513	0.113791						45.418	55.6637	33.3291
0.055104	0.04052	0.023693						395.043	684.777	16.2183
0.041346	0.017934	0.018038						46.583	89.6385	77.0535
0.072997	0.059356	0.026028						48.4999	29.8311	42.4202
0.036644	0.071552	0.027896						382.776	40.4818	23.8998
0.059959	0.039373	0.018819						45.3641	327.665	19.9986
0.018163	0.060332	0.025022						185.379	127.459	28.7255
0.025838	0.027561	0.015451						93.0161	134.994	41.0934
0.021773	0.020862	0.022716						85.7773	475.995	29.7869
0.071374	0.037018	0.073289						476.486	217.793	55.4272
0.093934	0.030432	0.031985						52.6531	324.149	46.9952
0.093117	0.030449	0.033468						309.8	212.766	50.9414
0.02653	0.042418	0.016447						25.52	2705.5	40.1354
0.029519	0.029057	0.054991						108.407	379.135	62.5268
0.141366	0.04505	0.048883						58.8284	210.733	16.791
0.04235	0.032635	0.034491						57.742	1792.72	95.9525
0.033953	0.031307	0.030386						59.6786	61.7177	31.1735
0.037053	0.032459	0.02611						291.504	524.14	97.0319
0.055541	0.061042	0.021079						27.0917	47.749	76.8267
0.02558	0.028012	0.021839						185.875	183.598	54.9422
0.022983	0.02586	0.077762						157.656	277.849	76.079
0.098062	0.019798	0.01565						2679.97	62.8825	26.9968
0.024973	0.016408	0.049874						111.756	399.526	18.5242
0.094706	0.036396	0.040284						214.281	844.584	39.5268
0.023786	0.025165	0.048948						38.9345	334.438	58.8072
0.027555	0.066609	0.069623						113.397	389.455	69.7615
0.023367	0.104743	0.020174						594.771	394.952	100.628
0.037054	0.023146	0.024519						314.361	188.878	40.2323
0.033421	0.030268	0.035676						329.279	91.8722	29.3016
0.083543	0.026235	0.024884						28.7366	494.644	41.1297
0.106113	0.044919	0.043224						62.4578	272.227	52.3072
0.012705	0.03504	0.013176						327.866	23.8241	5.80736
0.060576	0.055436	0.040856						179.691	56.3754	18.3796
0.06762	0.109135	0.021548						41.0305	99.3838	21.3462
0.047299	0.047359	0.035742						56.8642	1099.08	118.173
0.017567	0.031121	0.025198						129.114	877.991	11.7155
0.062132	0.028802	0.040701						58.8516	525.715	2.18512
0.031289	0.023139	0.027845						785.004	20.3632	36.449
0.055015	0.051303	0.02213						175.302	20.8365	83.2566
0.074135	0.022605	0.021417						281.499	756.452	-3.56271
0.023012	0.029355	0.023173						149.541	30.7765	19.3736
0.047789	0.029427	0.022647						57.9105	391.485	38.8066
0.073349	0.036906	0.039218						383.432	507.43	20.3302
0.02941	0.039891	0.047818						156.978	533.365	7.82957
0.02254	0.031075	0.022743						398.273	153.6	43.4836
0.03617	0.044245	0.025356						42.2663	584.562	51.3816
0.075614	0.078106	0.088116						40.4101	403.307	14.8923
0.05153	0.023553	0.022492						145.216	434.381	52.4037
0.046863	0.043269	0.030585						187.606	808.596	58.4141
0.030125	0.035377	0.024421						431.155	32.508	66.7122
0.052937	0.034067	0.029379						287.555	224.896	54.8181
0.047956	0.02357	0.025093						38.4665	26.0647	13.4708
0.024762	0.039951	0.037201						176.912	33.8056	32.4386
0.031269	0.028418	0.04656						485.826	445.035	63.7168
0.04559	0.034763	0.043316						2092.24	357.517	11.9259
0.039933	0.041381	0.01695						55.6698	19.8646	-2.57169
0.034624	0.033283	0.035248						608.993	378.991	70.1488
0.043749	0.033674	0.032177						193.798	29.0278	17.8377
0.046334	0.035477	0.055373						216.403	63.6993	43.4328
0.046704	0.075092	0.027931						111.455	46.5726	29.6498
0.044945	0.032708	0.028102						452.965	426.644	46.7405
0.026826	0.029667	0.031863						188.91	47.641	35.0519
0.025394	0.030281	0.034497						420.432	215.294	30.4319
0.024505	0.027542	0.030282						165.386	28.016	19.3192
0.049706	0.029277	0.052132						242.074	625.754	78.831
0.053487	0.023243	0.019769						509.172	652.519	61.4042
0.03926	0.103195	0.09885						38.193	322.928	41.1489
0.063067	0.017294	0.078287						223.233	44.0214	26.0431
0.083752	0.033358	0.040474						356.855	508.028	40.6116
0.031638	0.020578	0.03375						38.0432	205.003	60.4013
0.054997	0.031382	0.027347						36.8423	24.5004	59.2877
0.015967	0.059489	0.049729						130.45	587.332	54.9795
0.031673	0.020201	0.031113						699.523	271.963	16.4555
0.057289	0.041498	0.018739						57.0767	33.4868	31.9556
0.021213	0.057484	0.031886						42.343	138.453	45.0316
0.023729	0.05453	0.046672						197.497	248.651	37.7321
0.041008	0.03869	0.031606						47.5815	285.285	57.1212
0.026517	0.03746	0.034853						38.4326	228.168	38.7848
0.03961	0.022295	0.029203						38.5472	389.648	56.4026
0.046184	0.050414	0.020031						123.032	349.651	28.6311
0.049804	0.024448	0.047025						30.4846	292.884	52.4895
0.085386	0.051687	0.064342						63.7658	32.8672	58.1684
0.02601	0.032811	0.036639						108.331	254.031	14.6138
0.037841	0.029686	0.025408						615.047	523.385	48.7088
0.048808	0.097934	0.031525						76.84	31.824	29.4305
0.027039	0.096521	0.021274						210.762	231.121	7.6971
0.036118	0.101947	0.026345						31.5804	469.696	41.2187
0.068133	0.047808	0.021235						86.0078	450.894	51.9635
0.023179	0.064676	0.015581						323.64	493.553	59.0123
0.038821	0.029173	0.019309						176.899	478.496	13.7229
0.050432	0.042975	0.039226						42.5367	144.435	22.2954
0.02832	0.074567	0.04327						151.628	414.464	27.732
0.065686	0.04733	0.057311						342.721	390.321	45.5879
0.079003	0.073654	0.055897						234.022	34.3237	36.5297
0.027907	0.058304	0.063251						43.9548	31.1011	76.3216
0.01886	0.021367	0.017229						178.708	100.681	38.14
0.023852	0.050371	0.07997						188.384	119.168	19.0717
0.021297	0.038857	0.023558						113.008	18.876	64.4703
0.041275	0.043433	0.021936						151.151	155.013	64.4224
0.145409	0.03325	0.039399						106.946	282.704	76.8903
0.059686	0.065193	0.04043						34.837	42.7904	66.7572
0.054354	0.028508	0.029503						131.068	36.004	47.0934
0.029352	0.078026	0.02065						45.9763	648.448	31.0144
0.043912	0.048041	0.019361						85.7668	533.652	49.7398
0.049614	0.063991	0.015535						1304.34	461.234	52.3595
0.043374	0.042825	0.044582						160.339	542.616	42.2962
0.075787	0.034399	0.029563						189.291	412.582	44.6805
0.018792	0.031627	0.020565						14.3569	29.9713	21.7795
0.039852	0.066448	0.103364						281.027	81.4148	48.6605
0.025635	0.031915	0.038282						631.022	516.364	92.5456
0.070658	0.047221	0.032802						27.7296	710.859	76.8461
0.050086	0.040791	0.036556						31.748	1405.21	32.326
0.081772	0.028191	0.027445						33.6476	475.627	40.2162
0.113397	0.055082	0.026155						89.1353	40.7836	27.8923
0.120796	0.03657	0.070976						123.408	47.7444	47.9959
0.029316	0.053032	0.020744						336.267	170.699	34.9074
0.053257	0.037014	0.032226						157.153	649.607	71.7264
0.047434	0.027306	0.015656						31.9444	156.216	48.9457
0.032439	0.061455	0.020374						45.6565	276.116	18.2938
0.06645	0.039388	0.023904						36.1703	363.477	30.5201
0.031576	0.068914	0.027259						783.335	264.146	36.2673
0.048217	0.05617	0.057631						1146.53	621.526	41.5262
0.118511	0.035014	0.046606						62.4571	536.272	50.6671
0.0396	0.042657	0.024142						216.974	31.4952	10.5028
0.032332	0.039922	0.039045						159.873	614.621	31.0303
0.030804	0.04944	0.037362						169.59	427.574	25.215
0.027632	0.058687	0.019282						101.031	294.67	64.6952
0.048091	0.029086	0.019681						112.751	171.953	56.8
0.052569	0.060997	0.018393						501.311	2301.12	35.8855
0.04869	0.036876	0.109332						59.4463	1203.16	103.465
0.074167	0.087713	0.016792						35.6687	175.527	14.1566
0.09088	0.020571	0.028727						641.887	25.4242	24.6995
0.034371	0.081655	0.077862						122.865	608.566	46.5791
0.028799	0.026334	0.092978						79.9283	394.345	28.6782
0.021257	0.032197	0.025686						49.1164	41.446	45.7205
0.059261	0.022279	0.067568						425.502	321.736	20.3406
0.09744	0.028805	0.031633						74.0421	40.0506	23.8939
0.050477	0.032929	0.027959						34.3413	79.2654	14.2947
0.03812	0.021751	0.029833						239.807	19.4844	28.1284
0.023125	0.046845	0.039434						305.315	393.275	30.1163
0.023614	0.062176	0.034947						446.886	30.5595	42.5782
0.029672	0.027578	0.038411						349.498	52.3084	64.6126
0.025279	0.072095	0.025697						142.567	363.136	10.028
0.034823	0.05142	0.020453						548.546	363.136	18.0459
0.022203	0.037585	0.050491						21.155	27.5519	47.3168
0.033224	0.035092	0.027056						29.1087	256.803	26.8919
0.036282	0.101996	0.017963						383.968	62.2522	69.0791
0.034157	0.040289	0.042723						266.136	767.49	54.7322
0.040672	0.029818	0.027573						730.019	431.081	34.746
0.138645	0.042892	0.029681						1261.57	599.221	43.9337
0.023605	0.037955	0.042259						303.303	469.693	25.7547
0.031575	0.031788	0.024221						158.666	230.333	32.0432
0.029872	0.069739	0.033801						38.8266	51.0823	91.2603
0.068994	0.059615	0.033875						102.302	79.9706	12.2506
0.015288	0.029634	0.041826						46.4	417.581	35.8825
0.025123	0.029689	0.043078						35.4359	516.635	19.6086
0.051855	0.017869	0.022071						314.391	470.537	34.2465
0.02539	0.077549	0.027963						89.5068	186.929	12.8597
0.056731	0.029613	0.043016						17.1078	579.844	52.9158
0.054897	0.029847	0.023411						787.252	22.6247	34.4707
0.027274	0.09318	0.024599						204.356	348.92	44.6804
0.053289	0.04155	0.035927						228.309	64.2276	60.7611
0.050806	0.03916	0.036995						277.18	33.2554	18.7853
0.039971	0.023038	0.023438						83.0788	1057.39	47.8508
0.026915	0.036624	0.040357						42.3723	26.3321	21.9959
0.086484	0.027392	0.028185						384.48	908.405	41.8411
0.040613	0.043538	0.029287						46.3427	555.375	17.3546
0.041935	0.049969	0.055073						113.482	544.92	38.1281
0.041984	0.038052	0.024146						31.6897	818.918	36.4178
0.064563	0.026469	0.028145						33.8146	230.218	45.5048
0.018316	0.031366	0.019998						80.6223	33.0181	12.4441
0.025834	0.028632	0.02542						37.0737	37.9337	8.75241
0.069459	0.066144	0.093214						298.197	244.2	55.5213
0.04012	0.039337	0.026824						168.302	395.491	23.0211
0.036585	0.071667	0.029078						188.665	415.67	95.2467
0.053814	0.026228	0.096498						272.367	242.842	68.6075
0.050807	0.051167	0.026479						79.2859	33.8263	63.3815
0.036957	0.025165	0.022631						49.263	20.4354	26.5603
0.07343	0.09252	0.023222						1239.3	79.4126	38.971
0.115565	0.043462	0.073039						54.8702	1632.87	58.2513
0.033209	0.023154	0.047153						283.648	31.3368	42.7751
0.067127	0.044148	0.03887						249.359	217.387	37.3301
0.054507	0.029671	0.025986						41.761	33.7924	43.1821
0.042777	0.027398	0.015912						119.953	590.241	68.444
0.018525	0.026299	0.024262						220.916	39.5502	47.5921
0.023076	0.037222	0.038673						657.167	753.096	19.8912
0.099141	0.054083	0.119091						30.4043	490.698	34.7606
0.046185	0.030597	0.031101						37.5053	38.3409	43.9083
0.052267	0.018673	0.028058						31.6745	24.0773	67.2716
0.031141	0.044966	0.043382						122.357	62.0083	22.7649
0.028353	0.0885	0.088144						67.8589	508.414	48.299
0.031924	0.037104	0.04146						45.5425	290.296	69.7836
0.036453	0.030049	0.043174						33.0945	22.6241	38.9119
0.075551	0.028558	0.029431						91.2569	30.1018	30.8666
0.025002	0.057341	0.031792						95.9847	760.018	30.5336
0.042052	0.082443	0.061768						456.71	382.003	41.2846
0.068345	0.031	0.036851						28.9884	352.078	36.2525
0.02256	0.015339	0.035868						38.0613	139.222	35.3207
0.040948	0.028394	0.036555						67.6524	863.933	14.297
0.027248	0.037451	0.088635						200.846	347.788	43.3663
0.023726	0.025519	0.014795						369.726	713.478	32.1458
0.02514	0.019753	0.057252						570.875	430.662	48.5272
0.03696	0.037283	0.038923						202.104	44.9452	28.1887
0.054668	0.026896	0.029373						389.571	960.92	68.3827
0.163316	0.037076	0.018788						71.0042	33.0821	51.4059
0.042947	0.032877	0.017883						144.384	336.834	25.0559
0.051429	0.024291	0.035895						91.0748	188.404	50.3371
0.027084	0.04163	0.03956						216.885	535.217	37.1556
0.067237	0.017755	0.038331						40.7895	482.182	15.9272
0.083483	0.03417	0.022924						140.287	753.157	42.8179
0.053217	0.051659	0.031852						248.477	26.7815	52.7622
0.038569	0.038826	0.068461						231.488	411.432	47.0462
0.034416	0.037894	0.026876						29.9266	695.207	74.2968
0.044964	0.030954	0.01961						259.826	200.742	51.9319
0.041356	0.03188	0.046712						222.74	577.863	34.9868
0.023861	0.016744	0.062189						229.971	378.976	29.2468
0.024426	0.04079	0.019249						254.457	117.62	57.6468
0.033723	0.02017	0.017397						241.904	968.221	18.3293
0.064594	0.035714	0.027196						94.0361	53.1978	37.7234
0.086414	0.039519	0.032287						35.7957	23.3385	57.7462
0.037688	0.037749	0.055887						109.857	64.4658	26.9921
0.106183	0.043024	0.026409						187.054	637.872	25.2001
0.026765	0.051679	0.02647						123.363	17.7404	44.6274
0.064742	0.105018	0.02947						216.895	458.23	30.4752
0.099774	0.055648	0.031669						146.636	25.9429	83.4603
0.045923	0.032489	0.039007						319.906	110.851	64.3811
0.032751	0.036359	0.038032						63.1484	534.333	13.1136
0.01995	0.039297	0.019561						41.7293	121.045	26.9626
0.030954	0.045358	0.033627						27.6348	38.6367	54.1802
0.043445	0.045618	0.047942						31.7713	360.718	48.7053
0.134546	0.03637	0.027589						48.5704	630.386	34.9761
0.025153	0.058284	0.015601						33.8047	288.443	48.871
0.053965	0.031776	0.023719						977.296	38.5871	41.1038
0.06654	0.045554	0.033967						81.5655	785.789	41.4978
0.02838	0.0475	0.044436						247.429	26.7071	36.8022
0.028366	0.025975	0.015461						287.337	27.2405	29.6932
0.023868	0.040074	0.130157						68.7622	27.0824	16.8054
0.024678	0.034524	0.021671						21.8373	41.2814	24.6331
0.054862	0.063751	0.025935						74.2011	435.198	37.2347
0.04775	0.06419	0.024841						342.466	442.457	63.4306
0.042931	0.020847	0.021492						369.253	47.9384	30.5563
0.032489	0.028135	0.019367						1352.41	26.0597	49.5566
0.047479	0.025538	0.00962						137.704	629.147	28.3647
0.029556	0.021682	0.020052						274.028	486.035	74.7623
0.037153	0.030501	0.026481						41.7688	221.886	21.6761
0.028739	0.014079	0.075159						506.84	336.652	36.3529
0.063794	0.033517	0.021558						566.886	293.822	36.5201
0.018917	0.039465	0.034637						65.3423	181.103	32.7454
0.034847	0.042588	0.037026						471.231	78.142	14.2166
0.056172	0.025195	0.022586						40.3381	301.864	60.6385
0.12433	0.021995	0.07571						2353.39	28.2181	45.3956
0.032423	0.034132	0.025843						499.998	135.842	19.5825
0.08649	0.052098	0.039243						56.963	141.237	19.5825
0.021375	0.030612	0.038453						27.0332	77.6772	50.2728
0.042564	0.034527	0.036262						412.982	382.101	45.2073
0.020634	0.065285	0.033391						113.91	313.334	66.3874
0.040446	0.029742	0.035845						432.077	308.996	57.1209
0.032937	0.033013	0.028483						260.36	313.339	57.1209
0.026858	0.061253	0.021399						71.5403	29.1594	94.3432
0.067116	0.049872	0.023666						35.8212	484.762	24.8478
0.050993	0.018405	0.054705						40.9377	470.882	34.4838
0.068191	0.052861	0.030317						37.3314	476.203	62.0014
0.07593	0.024666	0.047107						491.532	372.071	49.8517
0.030941	0.026451	0.032019						41.6066	112.141	36.0129
0.051164	0.039845	0.038948						144.87	852.914	55.3844
0.06988	0.036898	0.042427						262.386	462.541	36.6552
0.043542	0.031692	0.035728						169.2	196.299	16.5711
0.030143	0.051549	0.036796						599.166	131.86	42.4111
0.020062	0.028606	0.028252						61.1718	153.485	18.6741
0.019195	0.027298	0.012634						45.8389	30.6471	23.4537
0.123318	0.044126	0.066502						1116.51	29.241	44.1246
0.037476	0.019661	0.024064						153.996	85.5094	30.7471
0.02138	0.025628	0.023343						39.3561	16.2456	6.257
	0.064695	0.021431							418.385	127.995
	0.030471	0.025602							22.7509	127.995
	0.076435	0.025997							42.7021	21.2417
	0.055549	0.019202							376.954	21.2417
	0.042828	0.042301							848.675	29.1283
	0.030694	0.032924							778.921	31.8756
	0.044813	0.03873							25.6858	43.702
	0.031875	0.034137							585.949	93.897
	0.033343	0.040626							81.2526	63.8468
	0.098085	0.03271							25.768	44.1975
	0.041345	0.026259							243.486	60.0206
	0.053239	0.041495							659.86	16.7208
	0.040953	0.033834							312.224	51.8379
	0.059187	0.02844							403.619	48.1876
	0.038004	0.015053							58.1706	60.072
	0.023314	0.028659							213.524	30.6471
	0.040261	0.042726							347.232	49.6977
	0.018882	0.027004							393.516	32.7872
	0.03252	0.037019							33.5104	36.939
	0.052021	0.010616							31.8129	80.7099
	0.070157	0.043706							433.506	30.0906
	0.06458	0.02748							440.636	28.6565
	0.048607	0.043387							531.916	18.836
	0.015493	0.043228							203.844	56.3647
	0.024607	0.032634							24.2316	39.3191
	0.01946	0.018502							57.9579	64.6433
	0.043221	0.059437							23.1279	16.6588
	0.024099	0.050646							234.088	25.3917
	0.032187	0.016505							46.9149	29.2025
	0.058884	0.030925							752.581	49.5136
	0.025571	0.06221							378.456	13.6893
	0.044156	0.015663							401.834	53.9988
	0.06196	0.056637							580.551	31.9712
[truncated: 1,692 more rows]

## Sheet: Figure 3e, 3f & 3g
Figure 3f. gMean of PAC-1 binding on single platelets (PAC-1-FITC maximum intensity, crosstalk-corrected, A.U.) (TRAP-6 stimulated platelets) from six donros.								Figure 3g. PAC-1 percent postive single platelets (PAC-1-FITC maximum intensity, crosstalk-corrected, A.U.) (TRAP-6 stimulated platelets) from six donors
Donor 1								Donor 1
ACD-A (TRAP-6)	Na-Citrate (TRAP-6)	K2-EDTA (TRAP-6)	Li-Heparin (TRAP-6)	r-Hirudin (TRAP-6)				ACD-A (TRAP-6)	Na-Citrate (TRAP-6)	K2-EDTA (TRAP-6)	Li-Heparin (TRAP-6)	r-Hirudin (TRAP-6)
152	263	47.1	210	146				71.3	77.6	7.82	77.5	65.3
Donor 2								Donor 2
ACD-A (TRAP-6)	Na-Citrate (TRAP-6)	K2-EDTA (TRAP-6)	Li-Heparin (TRAP-6)	r-Hirudin (TRAP-6)				ACD-A (TRAP-6)	Na-Citrate (TRAP-6)	K2-EDTA (TRAP-6)	Li-Heparin (TRAP-6)	r-Hirudin (TRAP-6)
140	174	82.8	145	175				64.3	71.9	39.5	67.1	71.4
Donor 3								Donor 3
ACD-A (TRAP-6)	Na-Citrate (TRAP-6)	K2-EDTA (TRAP-6)	Li-Heparin (TRAP-6)	r-Hirudin (TRAP-6)				ACD-A (TRAP-6)	Na-Citrate (TRAP-6)	K2-EDTA (TRAP-6)	Li-Heparin (TRAP-6)	r-Hirudin (TRAP-6)
162	210	37.4	284	242				64.5	74.3	1.38	71.3	75.2
Donor 4								Donor 4
ACD-A (TRAP-6)	Na-Citrate (TRAP-6)	K2-EDTA (TRAP-6)	Li-Heparin (TRAP-6)	r-Hirudin (TRAP-6)				ACD-A (TRAP-6)	Na-Citrate (TRAP-6)	K2-EDTA (TRAP-6)	Li-Heparin (TRAP-6)	r-Hirudin (TRAP-6)
215	223	37.7	157	196				73.5	72.1	3.79	57.9	70.2
Donor 5								Donor 5
ACD-A (TRAP-6)	Na-Citrate (TRAP-6)	K2-EDTA (TRAP-6)	Li-Heparin (TRAP-6)	r-Hirudin (TRAP-6)				ACD-A (TRAP-6)	Na-Citrate (TRAP-6)	K2-EDTA (TRAP-6)	Li-Heparin (TRAP-6)	r-Hirudin (TRAP-6)
92.7	148	39	218	290				44.8	67.2	2.86	73.2	81.2
Donor 6								Donor 6
ACD-A (TRAP-6)	Na-Citrate (TRAP-6)	K2-EDTA (TRAP-6)	Li-Heparin (TRAP-6)	r-Hirudin (TRAP-6)				ACD-A (TRAP-6)	Na-Citrate (TRAP-6)	K2-EDTA (TRAP-6)	Li-Heparin (TRAP-6)	r-Hirudin (TRAP-6)
273	184	37.9	279	285				75.6	70.9	2.26	77.7	75.7
				Figure 3h. Fold change in PAC-1 binding on single platelets (PAC-1-FITC maximum intensity, crosstalk-corrected, A.U.) (TRAP-6 stimulated platelets) from six donors
				Donor 1
				ACD-A (TRAP-6)	Na-Citrate (TRAP-6)	K2-EDTA (TRAP-6)	Li-Heparin (TRAP-6)	r-Hirudin (TRAP-6)
				2.054	3.1572	0.633	3.3492	2.1597
				Donor 2
				ACD-A (TRAP-6)	Na-Citrate (TRAP-6)	K2-EDTA (TRAP-6)	Li-Heparin (TRAP-6)	r-Hirudin (TRAP-6)
				1.8469	1.8354	1.6506	1.5951	2.9118
				Donor 3
				ACD-A (TRAP-6)	Na-Citrate (TRAP-6)	K2-EDTA (TRAP-6)	Li-Heparin (TRAP-6)	r-Hirudin (TRAP-6)
				3.5604	3.6521	1.0809	2.9068	3.7288
				Donor 4
				ACD-A (TRAP-6)	Na-Citrate (TRAP-6)	K2-EDTA (TRAP-6)	Li-Heparin (TRAP-6)	r-Hirudin (TRAP-6)
				2.9614	3.2794	0.5738	1.9625	3.6095
				Donor 5
				ACD-A (TRAP-6)	Na-Citrate (TRAP-6)	K2-EDTA (TRAP-6)	Li-Heparin (TRAP-6)	r-Hirudin (TRAP-6)
				2.809	3.8947	0.8863	2.8165	5.0877
				Donor 6
				ACD-A (TRAP-6)	Na-Citrate (TRAP-6)	K2-EDTA (TRAP-6)	Li-Heparin (TRAP-6)	r-Hirudin (TRAP-6)
				3.9565	4.532	0.8203	3.2366	3.8461

## Sheet: Figure 3i & 3h
	Figure 3h. Non-stimulated					Figure 3i. TRAP-6 stimulated
	Platelet Deformation	Platelet Size (µm²)	PAC-1 (gMean)			Platelet Deformation	Platelet Size (µm²)	PAC-1 (gMean)
ACD-A	0.1225	5.02	27.1		ACD-A	0.0415	3.915	67.9
Na-Citrate	0.1057	4.345	16.54		Na-Citrate	0.04315	3.875	72
K2EDTA	0.03375	4.14	10.71		K2EDTA	0.03135	4.235	3.325
Li-Heparin	0.0694	4.425	36.6		Li-Heparin	0.0408	4.12	72.25
r-Hirudin	0.0986	4.465	20.75		r-Hirudin	0.04465	3.795	73.3
