# Supplementary material for: Ex vivo anticoagulants affect human blood platelet biomechanics with implications for high-throughput functional mechanophenotyping
Source: Commun Biol. 2022 Jan 21;5:86. doi: 10.1038/s42003-021-02982-6 (PMC8782918; doi:10.1038/s42003-021-02982-6)
Supplement: Supplementary file 4 — Supplementary Data 1 [file 42003_2021_2982_MOESM4_ESM.zip › Source Data for Figures 1 through 7/Figure 4-Source Data Platelet F-actin and tubulin distribution.xlsx]

## Sheet: Figure 4b and 4c
Figure 4b and 4c. Line profile fluorescence intensity (A.U.) of F-actin and α-tubulin in non-stimulated/resting platelets in different ex vivo anticoagulants
			ACDA (non-stimulated)									Na-Citrate (non-stimulated)									K2-EDTA (non-stimulated)									Li-Heparin (non-stimulated)									r-Hirudin (non-stimulated)
			F-actin (AU)				α-Tubulin (µm)					F-actin (AU)				α-Tubulin (µm)					F-actin (AU)				α-Tubulin (µm)					F-actin (AU)				α-Tubulin (µm)					F-actin (AU)				α-Tubulin (µm)
				65.52				2.79					54.3				2.57					75.62				1.5					56.6				2.45					57.03				2.4
				49.52				2.81					63.75				2.84					72.23				1.4					52.07				2.36					50.51				2.32
				48.5				2.64					56.96				2.5					83.33				2.06					48.29				3.04					52.46				2.65
				53.1				2.2					63.66				2.34					80.15				1.21					74.91				2.49					41.53				2.25
				50.08				2.59					49.61				3.08					84.92				1.59					54.4				2.37					64.31				2.44
				46.74				2.79					63.94				2.08					61.48				2.07					58.75				2.37					48.81				2.44
				56.58				2.35					48.19				2.86					77.26				1.36					47.7				2.71					51.22				2.64
				49.33				2.36					62.18				2.78					77.57				1.77					59.55				2.71					49.85				3.16
				47.62				2.34					57.36				2.97					67.65				1.67					51.25				2.82					44.81				2.6
				49.22				2.13					55.8				2.07					57.79				1.7					76.93				2.32					51.34				2.81
				59.74				2.12					58.53				2.26					81.73				1.55					56.77				2.27					49.46				2.69
				54.75				2.66					61.8				2.99					91.95				1.79					61.7				2.87					46.15				2.41
				60.97				2.48					52.19				2.78					70.38				1.74					59.1				2.3					62.29				2.27
				51.85				2.55					50.75				3.01					66.4				1.63					79.92				2.6					57.62				3.11
				66.68				3.26					57.37				2.06					79.32				1.22					62.99				2.81					56.23				2.59
				53.85				2.58					65.96				2.59					90.05				1.48					75.45				2.38					58.23				2.56
				63.15				2.51					46.6				2.75					62.29				1.53					55.99				2.66					51.85				3.04
				56.63				2.8					58.83				2.68					100.93				1.31					81.25				2.43					43.14				2.48
				51.66				2.51					53.84				2.76					73.44				1.54					55.87				2.58					43.17				2.33
				64.5				2.8					42.16				2.52					97.61				1.56					85.26				3.03					62.24				3.09
				64.53				2.63					54.52				2.52					87.18				1.39					65.61				2.48					43.52				3.09
				54.86				2.76					69.27				2.67					75.62				1.84					77.83				3.04					46.28				2.5
				66.76				2.05					53.86				2.46					89.53				1.92					60.93				3.08					63.98				2.93
				67.46				3.21					56.75				2.53					69.56				1.91					82.4				2.4					59.59				2.49
				56.6				2.21					60.97				2.59					57.21				1.45					68.09				2.61					66.26				2.29
				42.23				2.3					62.23				3.32					77.25				1.49					60.24				2.54					49.61				2.66
				60.86				2.38					51.12				3.02					71.7				1.73					55.93				2.27					67.32				2.62
				52.81				2.79					67.42				2.61					66.4				1.31					85.35				2.48					44.1				3.01
				54.33				3.2					56.16				2.21					90.27				1.43					52.33				2.52					50.23				2.29
				54.73				2.24					52.6				2.59					89.39				1.93					49.77				2.54					62.36				3.1
				59.56				2.37					50.66				2.91					95.57				1.21					50.65				2.45					54.24				2.25
				59.85				3.22					49.81				2.46					95				1.53					48.13				3.02					60.48				2.82
				41.25				2.38					41.12				3.34					88.49				1.96					91				2.56					68.39				2.36
				50.08				2.54					57.59				2.67					80.08				1.72					64.5				3.01					48.91				2.86
				51.78				2.44					46				2.59					99.17				1.83					70.15				2.64					68.39				2.87
				51.05				2.83					50.57				2.16					81.1				1.62					47.82				2.81					46.93				2.49
				46.53				2.55					57.67				2.87					90.72				1.37					83.36				2.96					59.19				2.44
				58.75				2.77					53.02				2.85					88.58				1.97					60.72				2.44					46.2				3.01
				58.71				3.1					42.5				2.19					78.97				1.41					69.12				2.62					53.46				3.19
				63.6				2.67					53.92				2.78					100.13				2.05					68.18				2.67					56.03				2.79
				47.09				2.88					63.07				2.68					80.15				1.36					71.94				2.41					43.78				2.9
				48.86				2.27					60.69				2.8					109.57				1.79					68.7				2.93					58.73				2.57
				63.75				2.97					61.09				2.69					96.51				1.78					86.05				2.39					60.01				2.29
				51.28				3.2					58.62				2.56					62.01				1.51					63.26				3.05					57.05				2.54
				53.26				2.73					57.54				2.51					91.55				1.71					81.98				2.87					67.74				2.7
				60.75				2.06					62.06				3.18					99.27				1.39					48.98				2.46					47.5				2.62
				49.58				2.57					53.97				2.5					60.36				2.09					83.67				2.45					53.17				3.02
				64.77				2.55					54.75				3.01					83.74				2.01					69.81				2.28					62.73				3.08
				45.8				2.07					50.22				3.31					73.91				1.78					71				2.46					45.74				2.35
				58.89				2.37					52.78				2.07					88.41				2.08					47.16				2.65					53.44				2.88
				61.58				2.4					60.95				2.82					100.18				1.67					79.94				2.56					58.39				2.38
				60.01				2.87					58.27				2.6					71.41				1.94					56.34				2.32					53.16				2.41
				60.05				3.16					51.06				3.18					85.47				1.67					75.85				2.85					53.62				2.5
				52.27				2.07					58.54				2.3					85.68				1.46					79.24				3.07					51.4				2.83
				46.72				2.34					50.26				3.16					85.78				1.71					57.53				2.33					45.23				2.78
				63.94				2.47					59.53				2.5					80.18				1.32					72.37				2.41					55.76				2.31
				56.53				2.1					55.76				2.95					72.31				1.36					81.18				2.4					54.35				2.56
				53.7				3.27					65.18				2.12					97.84				1.35					50.69				2.95					41.39				2.12
				45.7				2.21					54.69				2.38					96.71				1.22					83.89				2.83					53.1				2.1
				53.12				2.8					52.84				2.97					90.68				1.88					52.09				3.09					64.54				2.15
				41.51				3.13					52.77				2.43					97.69				1.64					79.65				2.79					66.29				2.7
				61.88				2.85					48.57				3.26														81.32				2.34					64.18				2.34
				45.79				2.78					56.55				2.42														84.37				2.47					67.86				2.48
													47.33				2.52														62.1				2.45					59.31				3.08
													58.86				2.38														57.72				2.31					58.97				2.71
													65.86				3.26														64.82				2.89					44.95				2.97
													62.36				2.35														73.43				3.09					44.18				2.41
													46.8				2.37														89.29				2.76					48.51				2.55
													60.5				2.45														89.76				2.49					66.3				2.32
													66.16				2.69														59.29				2.62					51.78				2.97
													64.85				3.13														47.69				2.6					49.8				2.99
													48.85				2.18																							46.3				3.04
													59.91				2.62																							61.02				3.14
													58.92				2.11																							59.91				2.32
													65.78				2.27																							53.43				2.65
																																								61.07				2.34
																																								48.62				2.87
																																								68.15				2.51
																																								43.44				2.47

## Sheet: Figure 4e and 4f
Figure 4e and 4f. Line profile fluorescence intensity (A.U.) of F-actin and α-tubulin in TRAP-6 stimulated platelets in different ex vivo anticoagulants
			ACDA (TRAP-6)									Na-Citrate (TRAP-6)									K2-EDTA (TRAP-6)									Li-Heparin (TRAP-6)									r-Hirudin (TRAP-6)
			F-actin (AU)				α-Tubulin (µm)					F-actin (AU)				α-Tubulin (µm)					F-actin (AU)				α-Tubulin (µm)					F-actin (AU)				α-Tubulin (µm)					F-actin (AU)				α-Tubulin (µm)
				115.39				1.1					155.51				1.03					80.49				0.87					129.85				1.29					123.97				1.21
				92.11				1.39					92.77				1.75					88.94				0.89					96.69				1.65					99.11				1.97
				98.31				1.6					114.44				1.28					59.3				0.85					125.33				1.36					139.83				1.39
				114.2				1.03					150.1				1.4					65.35				1.44					85.83				1.6					84.46				1.55
				139.07				0.97					91.81				1.62					77.54				1.13					127.03				1.05					75.93				1.25
				107.91				1.21					114.43				1.75					89.38				1.67					99.18				1.48					78.85				1.28
				141.85				1.28					112.39				1.34					87.9				0.84					105.66				1.85					152.88				2.01
				100.05				1.08					132.16				1.17					58.39				1.43					89.67				0.99					113.44				1.39
				93.49				1.82					113.87				1.74					94.05				1.5					97.78				0.82					158.46				1.92
				85.12				1.86					120.99				1.35					86.12				1.04					114.86				1.67					77.7				1.41
				149.81				1.63					135.74				0.98					84.14				1.69					74.08				1.32					150.52				1.18
				110.57				1.99					85.82				1.02					98.35				1.29					75.79				1					84.51				1.58
				115.76				1.44					119.15				1.4					81.72				1.72					97.3				1.89					127.41				0.86
				164.62				1.03					158.33				1.75					86.73				1.59					99.4				0.85					120.02				1.18
				118.77				1.01					79.85				1.24					55.77				1.42					146.19				1.19					92.29				1.98
				138.17				1.95					156.12				1.84					75.21				0.83					104.88				1.88					101.67				0.86
				127.75				2.18					96.75				1.61					88.16				1.15					94.76				1.03					100.65				1.71
				119.73				2.03					125.06				1.1					62.37				0.88					133.73				1.06					89.68				1.29
				122.19				1.54					99.99				1.35					56.14				0.87					145.2				1.37					140.5				1.19
				129.84				0.94					132.76				2.07					67.93				1.58					115.71				1.66					147.32				0.85
				109.65				1.1					107.39				2					60.9				0.98					88.8				2.09					142.69				1.12
				138.51				1.17					89.73				1.21					94.92				0.8					130.22				1.19					111.13				1.39
				159.45				0.82					88.45				1.23					66.62				1.56					141.61				0.92					136.95				1.77
				97.47				0.87					149.85				0.89					93.53				1.6					136.86				1					140.59				1.22
				88.51				1.31					80.64				1.21					64.79				1.39					127.02				1.8					115				1.6
				157.55				1.16					134.4				1.85					79.51				1.48					101.51				1.98					93.43				1
				120.89				1.05					148.53				0.98					81.82				1.51					123.93				1.32					107.06				1.52
				105.07				1.46					79.18				1.17					97.26				1.02					126.25				1.91					130.94				1.98
				116.79				1.6					122.61				1.06					81.08				1.2					73.75				2.06					122.01				1.39
				131.61				1.03					88.99				1.48					78.23				0.94					121.08				2.1					106.25				1.83
				168.47				1.02					147.11				1.84					75.92				1.47					106.83				1.59					105.09				0.87
				151.07				1.53					88.31				2.04					94.42				1.71					118.78				2.09					88.02				1.48
				140.55				0.96					130.8				2.08					70.1				1.09					87.53				1.13					116.03				1.97
				97.67				1.87					150.56				1.29					65.04				1.65					121.31				1.93					165.66				2.03
				159.52				1.08					94.9				1.77					71.95				1.04					122.26				2.06					103.53				1.08
				80.93				0.9					105.97				1.25					96.62				0.99					125.78				1.29					78.94				1.59
				167.65				1.23					99.27				0.84					85.84				1.04					100.52				0.94					158.2				2.01
				100.89				1.11					89.21				2.04					60.79				1.05					96.68				1.04					103.78				1.46
				96.01				0.82					97.6				1.3					55.16				1.45					107.36				1.19					80.14				2.02
				137.5				1.86					148.7				1.26					74.14				1.13					106.13				0.91					91.49				2.05
				130.29				1.33					139.16				1.55					83.84				1.07					139.93				1.25					142.79				0.82
				167.14				1.1					105.38				1.2					93.67				1.42					114.15				1.96					155.08				0.87
				88.62				1.45					139.03				1.47					67.9				1.39					137.16				0.89					162.32				1.85
				114.04				1.57					87.63				1.57					72.83				1.38					139.17				0.93					109.75				1.38
				136.83				1.23					142.82				1.87					54.05				1.74					138.3				1.17					105.66				1.67
				117.03				0.99					112.06				1.98					77.44				1.31					140.25				1.02					97.4				1.6
				115.54				1.78					139.71				1.78					82.63				1.36					111.72				0.99					113.47				1.54
				89.67				1.51					98.5				2.09					71.19				0.83					97.17				1.26					123.67				1.64
				115.42				1.47					82.48				1.89					73.9				1.05					74.27				0.83					75.75				1.3
				118.45				1.59					84.97				1.71					68.01				1.27					128.48				0.82					152.67				0.94
				148.12				1.48					80.48				1.15					82.46				0.89					139.09				2					147.29				0.83
				115.92				2.17					103.32				1.91					71.24				1.19					89.39				1.01					78.9				1.19
				125.12				2.09					142.5				1.55					87.86				1.22					141.1				1.52					159.28				1.64
				153.3				1.81					77.97				1.43					64.7				1.08					83.41				0.86					77.79				1.57
				133.82				0.81					142.67				1.01					71.74				1.51					130.44				0.98					103.42				1.61
				129.12				0.87					133.35				1.1					86.27				1.65					85.05				1.04					108.39				1.28
				164.07				1.37					139.04				1.13					59.52				1.05					128.17				1.01					80.05				1.68
				143.4				2.03					142.15				1.75					67.09				1.35					105.3				1.01					97.67				1.46
				139.54				1.35					114.8				1.12					71.82				0.89					89.62				2.01					82.2				1.52
				130.91				1.73					126.72				1.03					63.74				1.34					114.09				1.86					144.65				0.97
				108.48				1.77					82.36				1.47					86.66				1.49					135.48				1.13					74.05				1.23
				161.35				1.77					82.97				0.93					95.96				1.01					120.27				1.03					74.51				1.93
				135.84				2.18					109.18				1.9					66.47				0.97					139.24				1.41					125.63				1.43
				89.63				1.67					115.51				1.87					77.37				1.35					84.79				1.48					129.49				1.54
				96.14				0.86					108.52				1.37					82.52				0.97					101.68				1.79					84.34				1.23
				99.82				2.1					106.88				1.29					58.82				1.49					121.11				1.69					152.32				1.71
				87.21				1.89					77.26				1.29					58.45				0.85					126.48				1.25					134.48				0.8
				112.25				1.41					110.77				1.06					90.32				1.3					105.24				1.26					97.81				1.63
				104.99				1.5					154.72				1.65					88.22				1.17					110.87				1.89					101.47				0.83
				106.42				2					157.79				1.42					59.68				1.54					109.7				1.19					115.42				1.37
				94.42				2.07					85.75				2.01					74.62				0.96					128.54				1.14					79.03				1.77
				105.34				1.46					124.34				1.39					59.54				1.53					82.95				0.89					92.5				1.32
				92.91				2.17					129.41				1.91					90.96				1														144.42				1.19
				95.59				1.24					120.15				1.38					75.83				1.09														112.19				1.81
				85.15				2.02					92.36				2.05																							99.03				0.94
				112.47				1.69					91.26				0.93																							151.65				1.59
				88.24				1.7					82.16				0.96																							136.2				1.64
				91.58				1.23					76.97				0.94																							132.54				1.28
				83.57				2.07					78.17				0.84																							128.24				1
													88.61				0.8
													96.8				1.02
													81.24				1.51
													101.87				2.03
