# Supplementary material for: Ex vivo anticoagulants affect human blood platelet biomechanics with implications for high-throughput functional mechanophenotyping
Source: Commun Biol. 2022 Jan 21;5:86. doi: 10.1038/s42003-021-02982-6 (PMC8782918; doi:10.1038/s42003-021-02982-6)
Supplement: Supplementary file 4 — Supplementary Data 1 [file 42003_2021_2982_MOESM4_ESM.zip › Source Data for Figures 1 through 7/Figure 5-Source Data Changes in F-actin content.xlsx]

## Sheet: Figure 5a, 5b & 5c
Figure 5a. gMean of Phalloidin AF647 fluorescence maximum intensity, crosstalk-corrected, A.U. in non-stimuated/resting platelets from six donors								Figure 5b. gMean of Phalloidin AF647 fluorescence maximum intensity, crosstalk-corrected, A.U. in TRAP-6 stimulated platelets from six donors
Donor 1								Donor 1
ACD-A (Control)	Na-Citrate (Control)	K2-EDTA (Control)	Li-Heparin (Control)	r-Hirudin (Control)				ACD-A (TRAP-6)	Na-Citrate (TRAP-6)	K2-EDTA (TRAP-6)	Li-Heparin (TRAP-6)	r-Hirudin (TRAP-6)
134.766	109.706	134.547	149.475	88.152				297.297	181.787	137.156	231.006	160.754
Donor 2								Donor 2
ACD-A (Control)	Na-Citrate (Control)	K2-EDTA (Control)	Li-Heparin (Control)	r-Hirudin (Control)				ACD-A (TRAP-6)	Na-Citrate (TRAP-6)	K2-EDTA (TRAP-6)	Li-Heparin (TRAP-6)	r-Hirudin (TRAP-6)
87.771	131.3	155.528	158.409	90.219				223.059	279.593	155.143	239.077	191.773
Donor 3								Donor 3
ACD-A (Control)	Na-Citrate (Control)	K2-EDTA (Control)	Li-Heparin (Control)	r-Hirudin (Control)				ACD-A (TRAP-6)	Na-Citrate (TRAP-6)	K2-EDTA (TRAP-6)	Li-Heparin (TRAP-6)	r-Hirudin (TRAP-6)
106.184	83.39	192.74	136.068	42.384				192.824	202.373	132.442	208.528	107.272
Donor 4								Donor 4
ACD-A (Control)	Na-Citrate (Control)	K2-EDTA (Control)	Li-Heparin (Control)	r-Hirudin (Control)				ACD-A (TRAP-6)	Na-Citrate (TRAP-6)	K2-EDTA (TRAP-6)	Li-Heparin (TRAP-6)	r-Hirudin (TRAP-6)
74.032	91.061	203.095	146.943	124.789				174.809	208.225	199.553	165.997	282.348
Donor 5								Donor 5
ACD-A (Control)	Na-Citrate (Control)	K2-EDTA (Control)	Li-Heparin (Control)	r-Hirudin (Control)				ACD-A (TRAP-6)	Na-Citrate (TRAP-6)	K2-EDTA (TRAP-6)	Li-Heparin (TRAP-6)	r-Hirudin (TRAP-6)
99.823	139.274	153.617	160.093	112.033				229.828	235.617	168.868	204.786	204.979
Donor 6								Donor 6
ACD-A (Control)	Na-Citrate (Control)	K2-EDTA (Control)	Li-Heparin (Control)	r-Hirudin (Control)				ACD-A (TRAP-6)	Na-Citrate (TRAP-6)	K2-EDTA (TRAP-6)	Li-Heparin (TRAP-6)	r-Hirudin (TRAP-6)
161.356	87.099	127.204	134.627	107.869				303.147	226.533	135.604	258.663	222.565
				Figure 5c. Fold change in gMean of Phalloidin AF647 fluorescence maximum intensity, crosstalk-corrected, A.U. in TRAP-6 stimulated platelets from six donors
				Donor 1
				ACD-A (TRAP-6)	Na-Citrate (TRAP-6)	K2-EDTA (TRAP-6)	Li-Heparin (TRAP-6)	r-Hirudin (TRAP-6)
				2.20602	1.65704	1.01939	1.54545	1.8236
				Donor 2
				ACD-A (TRAP-6)	Na-Citrate (TRAP-6)	K2-EDTA (TRAP-6)	Li-Heparin (TRAP-6)	r-Hirudin (TRAP-6)
				2.54137	2.60087	1.06604	1.92133	2.06329
				Donor 3
				ACD-A (TRAP-6)	Na-Citrate (TRAP-6)	K2-EDTA (TRAP-6)	Li-Heparin (TRAP-6)	r-Hirudin (TRAP-6)
				1.81594	2.42683	0.68715	1.53253	2.53096
				Donor 4
				ACD-A (TRAP-6)	Na-Citrate (TRAP-6)	K2-EDTA (TRAP-6)	Li-Heparin (TRAP-6)	r-Hirudin (TRAP-6)
				2.36126	2.28665	0.98256	1.12967	2.2626
				Donor 5
				ACD-A (TRAP-6)	Na-Citrate (TRAP-6)	K2-EDTA (TRAP-6)	Li-Heparin (TRAP-6)	r-Hirudin (TRAP-6)
				2.30236	1.69175	1.05481	1.33309	1.82963
				Donor 6
				ACD-A (TRAP-6)	Na-Citrate (TRAP-6)	K2-EDTA (TRAP-6)	Li-Heparin (TRAP-6)	r-Hirudin (TRAP-6)
				2.54137	2.60087	1.06604	1.92133	2.06329

## Sheet: Figure 5d & 5e
	Figure 5d. Non-stimulated					Figure 5e. TRAP-6 stimulated
	Platelet Deformation	Platelet Size (µm²)	Phalloidin AF647 (gMean)			Platelet Deformation	Platelet Size (µm²)	Phalloidin AF647 (gMean)
ACD-A	0.1225	5.02	103		ACD-A	0.0415	3.915	226.4
Na-Citrate	0.1057	4.345	100.4		Na-Citrate	0.04315	3.875	217.4
K2EDTA	0.03375	4.14	157.8		K2EDTA	0.03135	4.235	146.1
Li-Heparin	0.0694	4.425	148.2		Li-Heparin	0.0408	4.12	219.8
r-Hirudin	0.0986	4.465	99.04		r-Hirudin	0.04465	3.795	198.4
