# Supplementary material for: Ex vivo anticoagulants affect human blood platelet biomechanics with implications for high-throughput functional mechanophenotyping
Source: Commun Biol. 2022 Jan 21;5:86. doi: 10.1038/s42003-021-02982-6 (PMC8782918; doi:10.1038/s42003-021-02982-6)
Supplement: Supplementary file 4 — Supplementary Data 1 [file 42003_2021_2982_MOESM4_ESM.zip › Source Data for Figures 1 through 7/Figure 6-Source Data Impact of LatB on platelet deformation.xlsx]

## Sheet: Figure 6 a, b, c, d, e and g
Figure 6. Impact of LatB on platelet defromation and size in different ex vivo anticoagulants
	Platelet Deformation (non-stimulated/resting Platelets)										Platelet Deformation (TRAP-6 stimulated)											Platelet Size µm2 (non-stimulated/resting Platelets)										Platelet Size µm2 (TRAP-6 stimulated)
	(a)ACDA-DMSO	(a)ACDA-LatB	(b)EDTA-DMSO	(b)EDTA-LatB	(c)Heparin-DMSO	(c)Heparin-LatB	(d)Hirudin-DMSO	(d)Hirudin-LatB			(a)ACDA-DMSO	(a)ACDA-LatB	(b)EDTA-DMSO	(b)EDTA-LatB	(c)Heparin-DMSO	(c)Heparin-LatB	(d)Hirudin-DMSO	(d)Hirudin-LatB				(a)ACDA-DMSO	(a)ACDA-LatB	(b)EDTA-DMSO	(b)EDTA-LatB	(c)Heparin-DMSO	(c)Heparin-LatB	(d)Hirudin-DMSO	(d)Hirudin-LatB			(a)ACDA-DMSO	(a)ACDA-LatB	(b)EDTA-DMSO	(b)EDTA-LatB	(c)Heparin-DMSO	(c)Heparin-LatB	(d)Hirudin-DMSO	(d)Hirudin-LatB
	0.280863	0.289994	0.020489	0.121258	0.046733	0.104366	0.137196	0.142983			0.143591	0.18667	0.017008	0.201134	0.03925	0.124946	0.134849	0.071703				6.478	4.988	5.38	5.635	5.057	8.056	4.41	5.321			5.214	5.841	6.693	4.635	3.675	4.959	4.469	6.527
	0.102768	0.189203	0.059977	0.175034	0.184516	0.21508	0.06741	0.12424			0.189801	0.090943	0.022465	0.153733	0.061069	0.23276	0.143315	0.193676				5.841	6.713	3.93	6.223	9.849	8.506	4.018	5.076			7.693	8.457	4.763	4.596	8.555	5.527	4.831	6.321
	0.16886	0.127732	0.053984	0.237899	0.025014	0.216521	0.081745	0.068084			0.080447	0.066083	0.038272	0.117784	0.044511	0.100938	0.066125	0.101179				3.44	5.37	3.753	6.301	7.311	4.508	3.753	6.017			7.879	6.429	3.734	6.429	6.262	2.969	5.958	4.557
	0.278758	0.302618	0.060765	0.253944	0.063772	0.235388	0.176832	0.138993			0.101405	0.196784	0.022789	0.095254	0.044855	0.081068	0.054981	0.074749				5.674	5.498	4.704	6.497	7.213	6.458	4.459	5.87			5.018	5.429	4.459	6.958	4.518	7.262	3.685	4.596
	0.160768	0.270798	0.022526	0.22875	0.047968	0.126699	0.218718	0.199798			0.127336	0.193555	0.043352	0.151594	0.057081	0.103344	0.190981	0.049654				3.861	6.301	5.753	4.91	4.684	5.047	3.655	4.782			5.331	4.753	3.097	8.085	4.381	5.253	4.498	6.733
	0.060525	0.152343	0.068367	0.125685	0.085149	0.189435	0.159621	0.175718			0.097247	0.15975	0.036418	0.085793	0.111256	0.245384	0.174943	0.11308				4.273	6.096	4.812	5.909	3.528	6.703	3.136	6.36			7.262	5.429	5.664	5.831	5.939	5.076	6.125	3.802
	0.165992	0.254418	0.023058	0.159354	0.066869	0.046528	0.036712	0.04072			0.094438	0.228457	0.033508	0.187318	0.02533	0.224189	0.066489	0.073646				3.626	4.665	5.704	5.272	4.724	7.801	6.811	6.409			7.713	4.204	4.626	5.704	3.949	4.077	3.871	4.724
	0.089569	0.27565	0.119481	0.25394	0.054179	0.102124	0.200113	0.056393			0.161647	0.100697	0.051842	0.173154	0.04038	0.312714	0.062365	0.1169				5.89	4.537	9.261	4.283	5.615	5.89	2.773	5.655			7.105	9.927	4.194	6.027	3.93	4.057	4.332	3.891
	0.176441	0.242942	0.049607	0.10989	0.075009	0.307118	0.032291	0.187035			0.120034	0.319165	0.02158	0.1198	0.042768	0.154277	0.042181	0.058789				4.077	6.223	5.468	5.949	4.645	7.076	2.372	5.439			5.067	5.253	4.42	7.154	1.127	4.185	2.96	5.645
	0.137062	0.293271	0.082042	0.103658	0.118214	0.184216	0.160407	0.161663			0.123502	0.195794	0.046799	0.146772	0.051926	0.100226	0.204159	0.099307				7.615	5.557	1.872	5.625	4.763	6.203	4.43	5.782			5.517	4.9	3.538	5.116	1.548	1.852	1.803	2.93
	0.184062	0.238558	0.028513	0.097268	0.043648	0.086683	0.122663	0.139076			0.069915	0.243149	0.038009	0.161128	0.026715	0.132925	0.173411	0.059095				5.615	5.184	4.606	6.252	5.135	6.115	5.811	5.106			4.528	6.125	3.136	4.371	4.733	4.41	3.753	5.909
	0.07244	0.105241	0.025469	0.279314	0.071748	0.101714	0.031368	0.100792			0.142731	0.184208	0.018154	0.125143	0.154192	0.241439	0.083588	0.096352				6.429	9.339	4.802	5.704	3.038	7.321	5.841	5.047			7.37	6.586	5.361	5.655	3.9	4.41	7.105	4.831
	0.1783	0.250059	0.033469	0.174374	0.045071	0.234686	0.022186	0.157328			0.14239	0.20649	0.054865	0.152664	0.133425	0.240651	0.177381	0.124318				8.771	7.36	5.223	4.841	5.645	6.88	4.381	5.302			6.174	6.801	4.596	7.977	2.205	5.478	2.156	3.342
	0.18274	0.09797	0.060327	0.112298	0.028803	0.197383	0.151499	0.099751			0.126683	0.148336	0.038813	0.127382	0.089817	0.087076	0.071327	0.082317				6.625	5.214	3.93	6.243	5.439	4.743	4.528	4.714			5.194	6.213	3.175	6.517	5.694	3.802	5.547	8.428
	0.113845	0.34906	0.060347	0.109156	0.086208	0.08053	0.047826	0.200974			0.158632	0.221178	0.018551	0.153937	0.221799	0.140719	0.127754	0.119351				7.791	7.497	3.881	5.664	3.802	6.37	5.223	5.841			4.204	7.526	3.459	5.419	4.292	3.9	4.449	4.577
	0.284157	0.176748	0.101204	0.308008	0.237946	0.091991	0.157595	0.048239			0.103563	0.075735	0.044797	0.110205	0.05003	0.086859	0.052663	0.080105				4.498	7.203	2.675	6.987	4.518	3.802	3.636	6.468			7.477	6.635	4.547	8.114	1.009	4.341	4.861	4.969
	0.155808	0.039905	0.053727	0.19308	0.03948	0.141723	0.027901	0.096088			0.200184	0.135141	0.036713	0.054044	0.03225	0.158847	0.048057	0.129059				4.488	5.645	4.694	5.272	4.243	4.214	3.567	3.724			4.243	5.233	3.077	8.34	3.009	3.616	4.302	2.891
	0.212915	0.375566	0.074929	0.118561	0.093243	0.095378	0.075842	0.126331			0.08344	0.090136	0.058323	0.030644	0.033563	0.086156	0.079213	0.087126				3.812	1.578	3.695	6.576	5.165	6.576	4.665	8.604			8.222	5.704	6.762	4.018	3.949	4.694	4.028	5.223
	0.350596	0.251513	0.088733	0.132584	0.058804	0.12144	0.108556	0.063781			0.099115	0.10609	0.027068	0.113697	0.02599	0.098592	0.096639	0.085801				9.604	8.163	4.351	8.477	5.341	3.44	5.635	5.204			3.9	6.87	3.851	6.066	4.028	4.763	5.076	3.087
	0.146344	0.319736	0.030032	0.12277	0.266548	0.072068	0.02752	0.166026			0.287027	0.137863	0.035563	0.060106	0.057614	0.137615	0.079588	0.104415				4.283	5.527	4.606	5.596	3.655	7.771	5.067	4.351			3.822	0.559	4.381	8.849	2.685	4.469	3.577	3.322
	0.159854	0.172676	0.042208	0.135424	0.18119	0.201802	0.1171	0.20398			0.026584	0.102228	0.066988	0.149979	0.033474	0.058906	0.155307	0.039902				5.929	9.555	5.537	4.851	5.704	9.624	3.606	6.135			7.154	9.261	2.911	4.322	4.214	6.056	5.086	3.273
	0.232861	0.232044	0.038432	0.301749	0.076943	0.18978	0.019021	0.140643			0.07581	0.060384	0.020216	0.113805	0.025442	0.12425	0.171164	0.108063				4.567	6.556	5.351	4.028	4.998	4.567	3.979	6.341			4.4	6.135	3.146	7.428	4.655	8.575	4.586	5.478
	0.105269	0.299011	0.027009	0.099105	0.043025	0.254884	0.08606	0.115776			0.133756	0.211637	0.043579	0.153674	0.040607	0.116461	0.072924	0.075831				3.969	4.586	4.165	5.125	3.842	6.145	4.175	5.576			6.968	3.695	4.155	4.733	3.312	4.038	9.947	9.486
	0.316478	0.167041	0.064799	0.142666	0.310327	0.227951	0.166434	0.321644			0.146829	0.214381	0.024463	0.157333	0.047426	0.262051	0.122158	0.090548				3.9	5.439	7.115	4.204	3.381	3.41	5.184	6.488			4.851	3.812	3.577	5.684	2.705	2.911	5.684	3.087
	0.327799	0.238469	0.051346	0.200085	0.056108	0.158557	0.111173	0.108779			0.22945	0.11302	0.021789	0.202246	0.072668	0.072431	0.099926	0.091125				6.252	3.998	4.292	4.439	4.322	8.575	4.43	5.135			4.577	5.664	2.411	5.792	4.175	3.283	4.351	3.273
	0.277136	0.299249	0.034181	0.187009	0.042583	0.279222	0.146245	0.295327			0.252082	0.32874	0.022763	0.203682	0.023694	0.067315	0.170898	0.202343				5.753	7.566	5.586	4.322	4.851	5.361	7.164	7.517			5.018	7.252	4.469	4.371	5.606	4.577	3.949	4.292
	0.203107	0.339851	0.028174	0.128672	0.167835	0.197219	0.207764	0.041888			0.149637	0.207611	0.024686	0.120252	0.197109	0.214952	0.22291	0.056411				3.802	5.174	4.469	6.458	4.479	4.038	4.214	5.253			8.467	7.134	4.332	6.782	5.351	7.007	5.39	6.105
	0.22221	0.335918	0.03295	0.130901	0.052243	0.125214	0.054187	0.037952			0.251497	0.042709	0.028868	0.104411	0.016395	0.238674	0.084388	0.038071				9.192	5.135	4.116	4.792	4.479	6.154	2.754	7.693			7.683	8.712	3.655	8.036	3.244	5.253	3.989	8.487
	0.179697	0.353445	0.118522	0.077456	0.072828	0.247153	0.217521	0.129127			0.084784	0.146964	0.01863	0.191042	0.053642	0.088419	0.19202	0.162724				8.046	4.332	3.185	7.291	4.018	5.909	4.43	5.478			7.223	5.047	6.88	5.576	1.833	9.388	4.89	3.714
	0.134467	0.274898	0.079017	0.151659	0.028476	0.042716	0.103937	0.037265			0.090919	0.122714	0.027479	0.089947	0.083341	0.157823	0.044719	0.249238				5.282	6.576	2.852	4.743	5.174	3.675	4.214	5.351			4.508	6.272	4.459	5.282	3.822	3.293	4.684	4.381
	0.157924	0.410162	0.046416	0.132074	0.042907	0.071781	0.028661	0.068476			0.112824	0.189218	0.101514	0.093095	0.044899	0.154343	0.070762	0.212178				4.41	3.077	4.038	4.978	5.135	5.949	2.989	3.891			7.879	6.135	0.441	5.37	5.909	4.175	3.44	2.509
	0.372136	0.346101	0.02251	0.101419	0.02726	0.169569	0.210947	0.088283			0.284245	0.133524	0.036567	0.189144	0.113812	0.232756	0.153681	0.018551				3.744	5.625	5.223	6.096	5.713	3.254	4.998	6.174			3.283	4.684	1.744	6.174	3.891	6.243	1.597	8.026
	0.079533	0.285759	0.027656	0.108277	0.069627	0.059361	0.060631	0.022489			0.096175	0.170632	0.035799	0.115907	0.068018	0.189386	0.128788	0.033847				4.978	6.909	3.871	4.9	5.027	5.076	6.321	5.792			7.438	5.606	3.499	5.419	3.802	4.694	8.859	3.048
	0.352647	0.181065	0.020735	0.116913	0.042954	0.127316	0.135017	0.103404			0.072108	0.180077	0.024213	0.156305	0.022534	0.198349	0.054888	0.114694				3.587	5.165	5.566	5.802	8.183	5.811	5.88	3.665			6.997	5.116	5.361	7.291	3.342	7.958	4.41	7.752
	0.182434	0.209834	0.042933	0.171376	0.036628	0.045754	0.079125	0.25022			0.234848	0.124109	0.040054	0.147155	0.045087	0.140896	0.052403	0.050008				6.223	5.233	4.038	4.939	4.88	5.37	3.793	4.018			5.204	6.174	5.537	6.595	4.322	9.722	4.459	5.331
	0.237233	0.263181	0.052533	0.140932	0.041374	0.152752	0.095754	0.069764			0.074035	0.114352	0.051355	0.093366	0.039891	0.145011	0.100375	0.19528				6.017	4.988	3.116	4.665	5.586	4.684	3.587	3.322			5.351	5.253	4.988	8.428	5.047	3.048	2.44	4.008
	0.203014	0.364149	0.023614	0.287346	0.17476	0.096086	0.057942	0.062678			0.072013	0.078124	0.035909	0.118635	0.04421	0.155489	0.24866	0.091813				4.214	4.92	4.949	3.871	7.458	3.744	3.508	5.027			5.527	7.605	4.214	5.704	4.851	3.41	4.459	2.901
	0.111451	0.104496	0.037598	0.122278	0.055415	0.071117	0.025488	0.111655			0.047384	0.155298	0.014871	0.091815	0.145429	0.120064	0.038218	0.189688				7.644	5.851	5.939	4.724	4.439	4.341	5.753	4.841			5.674	5.576	5.713	5.243	5.949	5.047	3.508	1.735
	0.148565	0.230842	0.026887	0.190005	0.080289	0.126168	0.056515	0.203094			0.057842	0.099947	0.02583	0.156693	0.034927	0.172311	0.133335	0.059357				5.214	7.066	4.675	5.468	4.057	4.822	2.097	6.752			5.468	8.32	4.038	6.929	5.047	4.949	5.351	4.89
	0.156841	0.345421	0.022511	0.165485	0.231617	0.163526	0.111968	0.155043			0.236602	0.156599	0.029624	0.10615	0.062832	0.255949	0.06234	0.203074				7.321	5.772	5.008	4.763	4.753	3.587	3.646	9.104			0.941	5.792	6.595	4.645	2.96	4.302	3.42	6.096
	0.349491	0.123434	0.044208	0.194554	0.033696	0.191192	0.017542	0.104985			0.196383	0.258927	0.029157	0.190036	0.052872	0.138629	0.111563	0.094721				3.597	4.812	4.194	4.459	5.439	4.694	7.33	5.429			9.947	7.321	5.811	4.361	3.93	7.389	4.91	4.273
	0.185172	0.169153	0.031086	0.15318	0.098209	0.079453	0.139912	0.051282			0.17857	0.127985	0.053329	0.116731	0.023857	0.138512	0.032601	0.138385				4.057	4.371	5.106	4.518	3.812	5.527	3.714	7.438			7.654	4.753	4.675	7.134	4.204	4.586	4.253	3.077
	0.13454	0.268715	0.107302	0.143664	0.088684	0.230921	0.153488	0.117511			0.101644	0.171373	0.013904	0.225571	0.131471	0.045833	0.059166	0.096701				4.136	5.498	4.89	5.165	4.498	5.723	8.085	3.998			6.625	5.116	6.213	3.802	2.969	6.968	3.94	7.86
	0.091059	0.273705	0.02434	0.204767	0.127672	0.230641	0.037402	0.040778			0.072057	0.230342	0.024603	0.132656	0.025623	0.161289	0.057876	0.115695				8.663	6.468	4.978	3.587	4.586	9.163	3.704	5.351			5.762	7.791	2.969	5.87	6.027	5.704	7.683	3.067
	0.283401	0.138723	0.052774	0.123397	0.091498	0.179738	0.147615	0.212935			0.058611	0.157404	0.020576	0.139921	0.02476	0.085747	0.149575	0.122515				7.183	8.154	8.232	4.9	7.017	5.694	4.047	6.301			4.312	6.282	4.665	7.105	3.93	4.361	4.645	3.459
	0.095569	0.372255	0.040954	0.182951	0.152667	0.189931	0.13896	0.1497			0.128703	0.098466	0.032681	0.143617	0.081552	0.12622	0.108446	0.295839				5.704	3.744	5.292	4.341	3.91	6.203	5.929	4.43			4.645	6.742	4.596	5.047	4.067	3.665	2.372	4.861
	0.138961	0.314577	0.027485	0.170513	0.048052	0.215709	0.050443	0.241044			0.23275	0.189153	0.03213	0.178148	0.07094	0.15075	0.090346	0.122429				5.674	4.89	4.939	4.136	4.381	3.508	7.046	9.829			3.812	5.998	4.469	5.155	9.751	5.194	4.665	6.243
	0.125687	0.177446	0.100189	0.115049	0.045016	0.246697	0.097324	0.127553			0.125831	0.15584	0.022597	0.135684	0.024211	0.09447	0.078061	0.220665				5.566	4.234	5.106	8.624	8.114	6.125	3.538	5.537			6.37	6.096	6.027	6.154	3.969	5.821	4.018	3.753
	0.184754	0.332242	0.034613	0.130856	0.048243	0.158905	0.085976	0.044264			0.315746	0.177968	0.027369	0.104209	0.070478	0.126165	0.076563	0.135469				3.312	6.546	4.528	4.92	3.557	6.027	3.92	4.547			3.018	5.86	2.499	6.762	7.546	3.842	4.292	5.076
	0.23228	0.300029	0.036061	0.288795	0.227288	0.105729	0.089835	0.270034			0.11807	0.077709	0.029545	0.173566	0.236429	0.057499	0.051026	0.060484				4.586	3.557	5.802	6.096	2.421	4.518	5.89	4.831			4.831	8.595	4.586	4.047	3.763	6.703	3.783	1.833
	0.119421	0.240335	0.02599	0.206846	0.024794	0.151524	0.165126	0.09387			0.216654	0.369296	0.029188	0.141873	0.024993	0.147109	0.067087	0.157749				7.311	6.87	4.528	6.899	6.292	3.822	6.84	5.282			6.243	3.557	3.469	4.332	5.478	3.744	4.9	9.869
	0.117449	0.161756	0.029242	0.153993	0.025619	0.134164	0.095419	0.1775			0.01491	0.10748	0.057332	0.077512	0.065521	0.106767	0.079583	0.133417				3.136	9.761	5.018	4.136	3.724	5.9	3.93	5.87			5.165	5.429	4.939	8.252	4.018	4.224	4.018	4.185
	0.283165	0.357491	0.018396	0.255356	0.039595	0.098806	0.078893	0.050465			0.240959	0.157815	0.018202	0.180467	0.058338	0.133608	0.082264	0.078294				8.82	6.919	5.684	4.243	5.361	4.253	3.557	4.871			5.047	6.252	3.92	3.979	6.086	4.479	4.91	3.734
	0.239308	0.186971	0.050713	0.111496	0.083534	0.219026	0.071325	0.186769			0.037607	0.12586	0.02955	0.147675	0.032733	0.166729	0.12717	0.033754				3.753	6.086	4.469	5.419	1.774	6.35	3.842	5.498			8.428	6.723	2.479	6.262	2.754	6.086	6.635	8.849
	0.188456	0.198392	0.104619	0.088041	0.029773	0.319914	0.11443	0.126463			0.041543	0.143302	0.025503	0.163763	0.0226	0.082298	0.036921	0.092274				5.018	6.801	7.144	6.537	5.753	5.008	0.382	6.497			5.086	4.831	3.734	5.174	5.008	3.871	4.459	3.9
	0.219759	0.278491	0.053037	0.103038	0.057724	0.343446	0.148025	0.078119			0.198498	0.220877	0.060966	0.12167	0.054473	0.212407	0.053784	0.019694				4.057	4.39	4.292	7.076	4.185	4.292	3.567	3.567			4.851	3.861	3.793	6.194	1.588	5.282	3.43	6.703
	0.133265	0.198177	0.02129	0.283827	0.028111	0.105583	0.067349	0.132089			0.127759	0.049012	0.025175	0.192205	0.043531	0.11523	0.032882	0.108418				3.871	8.095	6.243	6.39	6.262	6.36	4.459	6.017			9.143	6.429	5.184	5.743	3.93	4.694	6.713	3.93
	0.076275	0.305696	0.025943	0.103435	0.070218	0.15269	0.035808	0.072613			0.126565	0.110363	0.057774	0.175512	0.052916	0.190506	0.252206	0.090428				6.321	4.969	6.703	9.006	6.684	3.391	8.105	5.537			5.067	4.988	2.264	5.243	1.989	4.498	3.92	2.783
	0.061138	0.312431	0.051408	0.109622	0.112576	0.145222	0.056224	0.185482			0.053599	0.361413	0.041961	0.082083	0.026608	0.151799	0.065039	0.092379				4.733	8.036	3.704	5.086	7.605	4.871	3.342	5.684			5.929	3.695	3.724	6.076	3.156	5.527	4.126	3.861
	0.134815	0.1921	0.040795	0.163535	0.030929	0.208307	0.060436	0.223711			0.167866	0.064742	0.049789	0.133477	0.073146	0.082371	0.049684	0.067796				3.793	8.448	4.175	3.851	6.027	8.281	6.958	4.194			5.527	5.919	3.116	6.262	0.598	3.655	7.321	3.675
	0.195035	0.272992	0.049911	0.15932	0.06189	0.124168	0.035406	0.189859			0.098793	0.078325	0.011339	0.120914	0.023993	0.265179	0.157031	0.086022				3.861	6.929	4.116	4.792	4.479	4.969	6.223	6.909			4.655	6.84	8.193	3.9	5.468	4.43	4.998	3.851
	0.160285	0.244002	0.025924	0.316729	0.034203	0.161249	0.1547	0.14179			0.079957	0.144648	0.044582	0.112747	0.07523	0.187514	0.035235	0.089197				5.498	6.007	7.33	9.731	4.851	4.635	4.949	4.675			5.008	5.488	3.548	8.105	6.194	5.027	4.136	1.921
	0.195801	0.326136	0.054325	0.200305	0.026588	0.143919	0.039749	0.069353			0.147863	0.120565	0.021526	0.074549	0.032746	0.084498	0.100692	0.116279				5.302	5.9	5.459	4.469	4.518	8.859	4.165	4.381			4.449	6.056	4.89	6.125	5.125	4.792	4.753	3.861
	0.20487	0.22803	0.039159	0.225404	0.073998	0.068438	0.044604	0.143241			0.197802	0.108233	0.051424	0.147228	0.028972	0.116415	0.044342	0.063572				4.165	3.9	4.332	5.067	5.145	3.626	5.733	5.302			4.116	7.742	3.097	6.537	3.009	4.224	3.146	2.94
	0.328134	0.203254	0.07818	0.180431	0.030623	0.258404	0.163573	0.181828			0.052299	0.168448	0.01492	0.15416	0.033571	0.061145	0.025747	0.093914				4.038	7.742	3.606	4.998	4.694	4.88	5.243	8.526			3.851	7.252	3.636	4.606	5.449	5.243	4.283	6.85
	0.212465	0.149629	0.036812	0.17698	0.067446	0.051796	0.110349	0.034052			0.094033	0.186423	0.018671	0.165437	0.044325	0.177103	0.047322	0.151415				1.509	7.967	4.439	5.939	1.539	6.007	3.067	6.292			5.263	4.645	3.469	6.056	4.165	4.479	3.156	5.968
	0.181322	0.255718	0.030972	0.201563	0.185706	0.088963	0.100424	0.130959			0.070416	0.114341	0.054694	0.181341	0.084143	0.073227	0.040312	0.169315				3.185	7.252	5.792	8.604	7.762	5.39	3.675	3.685			4.89	8.026	3.9	5.566	6.017	3.802	5.057	4.782
	0.376668	0.246427	0.039439	0.22483	0.191948	0.096052	0.279686	0.065089			0.237474	0.158011	0.035808	0.148258	0.023697	0.076657	0.095174	0.121495				3.675	5.478	5.125	5.419	5.429	6.341	5.939	5.958			7.615	5.302	4.89	6.929	3.714	4.41	4.537	2.724
	0.166234	0.288199	0.022849	0.33302	0.142304	0.250519	0.084076	0.094464			0.132109	0.176567	0.029565	0.155921	0.055011	0.094374	0.051951	0.062838				4.096	6.929	7.36	9.937	5.586	2.519	4.028	6.987			5.351	7.546	3.93	5.243	4.047	3.714	4.861	4.322
	0.126793	0.317876	0.030021	0.191337	0.036228	0.152131	0.031146	0.087317			0.051683	0.273358	0.039388	0.225261	0.226044	0.075272	0.190441	0.056774				4.743	6.243	5.096	5.125	5.664	4.959	3.352	8.212			7.448	4.655	4.038	4.047	2.813	8.555	4.253	4.351
	0.251251	0.272363	0.02104	0.3059	0.065926	0.256566	0.073093	0.124347			0.090277	0.290704	0.029981	0.165265	0.042421	0.242787	0.200358	0.107129				6.821	4.43	4.714	2.979	4.939	6.684	6.115	4.557			6.889	6.507	3.028	7.899	3.685	7.801	9.967	6.546
	0.306117	0.276282	0.027824	0.136099	0.04109	0.119787	0.045236	0.100586			0.052305	0.166507	0.061918	0.101614	0.02499	0.060249	0.073496	0.054224				3.822	7.507	5.39	4.724	5.282	4.449	4.028	6.38			8.046	8.31	2.381	6.096	6.439	4.312	4.675	3.606
	0.115548	0.056016	0.053582	0.258148	0.122549	0.146672	0.019925	0.170334			0.095696	0.2037	0.014039	0.202688	0.025663	0.090115	0.093404	0.20812				6.948	4.763	4.518	4.841	5.194	5.116	4.929	5.449			4.694	3.244	6.968	6.723	5.008	6.889	4.224	3.744
	0.109873	0.312196	0.034438	0.189252	0.157758	0.07435	0.172316	0.115306			0.11731	0.14741	0.042468	0.13976	0.058532	0.220886	0.049998	0.168415				4.498	4.243	4.234	5.057	3.371	4.214	7.497	5.841			4.057	5.223	2.852	5.116	1.735	1.784	7.242	7.448
	0.121112	0.288058	0.044482	0.148312	0.06373	0.161675	0.040306	0.113799			0.224078	0.210692	0.017295	0.0968	0.014728	0.137617	0.029088	0.269641				3.773	4.224	3.793	5.949	3.156	4.88	3.979	4.616			4.42	7.742	4.41	5.067	3.773	5.645	3.665	1.019
	0.161816	0.356015	0.018234	0.099312	0.069144	0.077244	0.070695	0.164534			0.064906	0.076156	0.043129	0.225195	0.174399	0.251068	0.148673	0.084532				5.292	8.84	5.89	5.802	4.155	5.547	4.243	4.841			5.478	6.243	4.283	4.822	3.773	4.567	6.674	4.361
	0.149009	0.27669	0.039636	0.153211	0.126398	0.151271	0.228243	0.129715			0.033236	0.138095	0.022966	0.100435	0.026472	0.227083	0.036925	0.057296				4.518	5.282	3.606	4.9	7.791	5.341	2.127	4.528			6.831	5.145	3.538	6.86	3.116	3.793	3.753	7.272
	0.123087	0.28611	0.019134	0.140106	0.155243	0.258879	0.203013	0.105636			0.09606	0.169614	0.033264	0.13124	0.074116	0.113452	0.128236	0.05473				5.165	4.4	4.185	4.116	3.616	5.145	4.155	9.173			5.184	5.645	4.175	8.947	7.517	4.136	4.753	4.322
	0.166767	0.20253	0.039766	0.110366	0.060508	0.126879	0.028576	0.300391			0.107144	0.145225	0.017319	0.142241	0.058501	0.129718	0.070394	0.216711				4.351	5.958	5.341	5.557	4.224	6.066	2.528	8.751			3.744	6.556	4.694	6.174	2.421	4.185	3.42	4.165
	0.351248	0.08817	0.034556	0.084059	0.195439	0.203287	0.198798	0.083127			0.097613	0.140558	0.043807	0.116578	0.032421	0.127772	0.095967	0.077202				3.381	6.635	4.273	8.124	3.783	4.547	3.058	7.615			4.929	4.782	4.39	4.126	6.752	3.763	2.352	5.165
	0.235962	0.227949	0.055464	0.185502	0.040482	0.142501	0.014961	0.098025			0.067724	0.044659	0.02299	0.13722	0.040467	0.05607	0.085506	0.141677				5.468	9.869	5.429	4.714	4.283	6.419	7.252	4.802			3.489	6.507	4.469	4.273	2.107	8.193	8.526	4.596
	0.147961	0.259337	0.037208	0.191748	0.072123	0.106073	0.071813	0.05716			0.055628	0.046098	0.030149	0.125883	0.085335	0.108358	0.07958	0.097097				4.988	8.114	5.782	6.615	4.949	4.792	5.821	3.851			6.458	5.272	3.851	6.252	0.784	9.82	4.214	7.713
	0.328782	0.216436	0.034357	0.07331	0.044763	0.053159	0.110396	0.216746			0.165026	0.294678	0.025729	0.083105	0.053471	0.086276	0.038088	0.136044				6.909	7.762	4.185	6.86	4.773	9.251	6.703	4.498			4.665	4.577	5.321	8.399	6.733	3.832	6.507	4.88
	0.089162	0.279587	0.038719	0.137805	0.054146	0.109667	0.016644	0.02609			0.096539	0.125722	0.040721	0.260241	0.050235	0.074363	0.165139	0.107424				2.832	4.4	4.606	5.233	4.645	4.684	5.321	8.928			5.478	8.751	5.566	8.036	3.489	4.479	5.674	2.881
	0.18793	0.201482	0.046517	0.252876	0.050507	0.30277	0.02956	0.03874			0.136263	0.114383	0.031813	0.238251	0.031134	0.168442	0.18404	0.174391				8.722	5.361	5.302	4.312	4.469	4.939	5.272	5.39			4.822	5.488	3.734	5.39	3.646	3.606	3.508	8.007
	0.043955	0.126104	0.034451	0.105541	0.234599	0.193241	0.147158	0.17762			0.143256	0.093985	0.0314	0.148323	0.080486	0.039384	0.052524	0.173302				3.391	6.292	4.969	5.184	4.41	3.989	4.145	7.889			5.419	4.42	2.215	4.606	5.223	6.468	3.998	4.332
	0.250979	0.280521	0.049749	0.145998	0.049914	0.108034	0.153712	0.160804			0.143549	0.151465	0.028411	0.143713	0.037646	0.212267	0.136558	0.141879				7.262	7.86	5.233	5.086	4.234	4.332	3.381	7.605			8.369	5.253	6.527	4.106	3.538	9.143	6.194	2.607
	0.21273	0.248511	0.062933	0.187749	0.021236	0.03651	0.084503	0.121744			0.153094	0.119433	0.01565	0.137224	0.079426	0.077738	0.055799	0.106165				3.43	6.027	9.388	7.379	6.154	7.36	3.273	8.242			4.586	5.135	6.164	5.811	5.958	3.303	4.096	9.075
	0.170923	0.255239	0.032889	0.132227	0.030512	0.141767	0.180138	0.042744			0.186264	0.241574	0.026575	0.153247	0.059804	0.105361	0.102739	0.120198				3.94	3.753	6.703	8.448	4.988	5.008	4.351	4.822			3.41	9.437	3.783	4.312	8.653	3.714	5.243	4.773
	0.227773	0.136208	0.091947	0.214505	0.054745	0.048558	0.253009	0.089672			0.064337	0.104974	0.03195	0.158788	0.022247	0.066368	0.069407	0.11661				6.772	3.244	3.724	4.684	5.037	4.371	4.283	5.655			7.183	6.889	3.401	4.724	9.673	4.831	4.773	7.673
	0.208256	0.314766	0.020182	0.148814	0.071274	0.2278	0.125749	0.182815			0.060339	0.106902	0.035382	0.085146	0.064047	0.163828	0.126733	0.048594				5.939	4.165	4.302	5.018	5.155	7.83	4.312	7.624			9.614	7.438	4.077	5.331	3.107	8.124	6.233	5.615
	0.276909	0.285522	0.011689	0.134208	0.037113	0.067199	0.23462	0.031972			0.046366	0.154073	0.015136	0.135802	0.041103	0.035965	0.027443	0.059729				3.352	4.224	5.165	5.704	4.586	4.047	4.782	6.252			7.183	6.35	3.822	6.252	4.91	4.469	4.782	4.224
	0.268826	0.162882	0.039103	0.24362	0.08499	0.077099	0.194478	0.217875			0.096796	0.191774	0.019	0.152298	0.027583	0.255168	0.21232	0.032949				6.321	3.881	3.724	5.312	3.518	6.791	3.744	6.929			3.636	5.557	3.577	6.341	3.655	6.027	5.116	4.312
	0.246745	0.29728	0.029336	0.157295	0.060005	0.049142	0.02164	0.213888			0.044725	0.165732	0.094377	0.18122	0.040186	0.219952	0.100627	0.049195				5.106	5.792	5.939	8.124	4.498	6.723	3.714	5.361			7.507	5.537	3.332	5.165	4.204	3.685	7.84	5.38
	0.137567	0.36158	0.035335	0.298752	0.064366	0.127697	0.03131	0.141439			0.080934	0.061174	0.023214	0.164181	0.044709	0.137239	0.092548	0.194533				6.762	4.39	4.371	3.009	5.263	4.067	3.802	7.027			6.076	6.723	3.312	5.341	8.379	3.93	8.34	7.487
	0.195125	0.239976	0.111398	0.198455	0.147599	0.068595	0.185139	0.146868			0.106847	0.324926	0.045316	0.19029	0.017186	0.178532	0.068808	0.054148				1.872	8.379	3.048	3.714	3.626	4.92	4.9	4.929			6.125	4.606	3.116	8.751	2.685	3.048	3.528	3.783
	0.180208	0.306888	0.033782	0.061654	0.065447	0.119328	0.080268	0.176936			0.052814	0.120286	0.041949	0.111988	0.020454	0.064194	0.127056	0.211861				4.959	3.665	4.067	7.771	5.096	4.606	2.303	5.076			7.34	4.39	5.655	7.066	4.322	5.753	4.165	3.822
	0.263681	0.235858	0.025464	0.143613	0.051548	0.0654	0.045723	0.192047			0.140225	0.319264	0.095888	0.134097	0.039492	0.225933	0.043281	0.026434				5.811	4.929	5.38	4.753	3.802	5.772	3.695	5.106			7.673	4.077	3.832	5.968	5.204	3.391	6.027	5.949
	0.275964	0.286812	0.037173	0.176162	0.084583	0.138069	0.179591	0.213925			0.081836	0.113229	0.058457	0.173315	0.037057	0.079577	0.076451	0.101672				3.675	4.145	4.488	4.155	5.811	4.488	6.439	5.635			4.067	7.066	5.351	7.007	3.714	4.204	3.293	6.517
	0.258869	0.156705	0.030432	0.222254	0.14074	0.333991	0.141878	0.164466			0.105198	0.132681	0.021456	0.174586	0.058698	0.098308	0.028571	0.175126				5.047	8.046	5.096	9.29	3.695	4.41	5.645	4.224			5.057	4.567	6.233	6.527	3.93	6.076	3.636	0.774
	0.109399	0.138077	0.037209	0.166173	0.086174	0.111971	0.072426	0.087767			0.136899	0.068258	0.019875	0.12033	0.034183	0.11818	0.075412	0.077817				3.43	7.066	4.028	4.733	3.244	5.488	2.862	5.37			7.889	6.115	3.616	5.566	5.547	3.92	3.136	5.106
	0.156432	0.346665	0.097362	0.263128	0.055543	0.108208	0.03777	0.026069			0.166361	0.167629	0.060818	0.101904	0.044782	0.076037	0.045326	0.075314				5.057	4.302	6.958	5.537	4.234	7.556	4.43	4.959			6.723	4.841	2.078	5.547	1.882	5.341	4.047	8.389
	0.074496	0.093877	0.067196	0.173186	0.07375	0.087592	0.179049	0.102308			0.300113	0.175221	0.030524	0.074912	0.018659	0.179996	0.177945	0.056289				5.302	6.419	3.93	4.096	7.497	5.076	6.301	4.596			3.606	7.634	2.862	7.595	4.606	5.468	3.391	6.86
	0.223897	0.345661	0.036486	0.160135	0.022013	0.096849	0.021267	0.183103			0.084843	0.069253	0.058534	0.200394	0.030765	0.119214	0.109079	0.061768				5.772	4.351	4.724	5.841	4.753	5.41	4.126	4.439			3.489	9.232	2.46	4.479	8.056	8.183	2.499	4.586
	0.078295	0.279729	0.029608	0.190204	0.163627	0.086179	0.085484	0.266639			0.133761	0.194962	0.028579	0.100883	0.06026	0.093651	0.063375	0.065448				4.655	4.577	5.429	7.889	4.929	3.94	5.958	4.39			6.497	7.918	2.832	6.203	6.752	4.557	3.793	3.234
	0.054304	0.294161	0.037769	0.354546	0.140842	0.117123	0.195936	0.231823			0.151429	0.187944	0.02636	0.176368	0.048624	0.067979	0.049275	0.062762				3.822	4.9	3.871	8.967	4.694	4.665	5.89	4.665			9.222	3.92	9.986	4.469	8.663	4.724	4.106	4.273
	0.250968	0.30351	0.051463	0.188976	0.212977	0.325989	0.234701	0.232909			0.111836	0.091813	0.019352	0.132093	0.072868	0.117411	0.074167	0.082129				5.968	5.449	4.273	5.018	3.989	5.949	3.734	8.506			6.409	3.136	5.135	7.115	4.518	3.851	4.322	3.214
	0.146706	0.190689	0.044442	0.145204	0.163544	0.11848	0.134016	0.122653			0.018897	0.157523	0.016977	0.167535	0.047933	0.136431	0.030794	0.112994				3.9	2.803	5.488	5.439	4.822	6.448	6.88	4.39			7.095	4.714	6.938	4.655	3.41	0.549	4.724	4.263
	0.142344	0.268905	0.089379	0.111806	0.049213	0.195229	0.168803	0.058649			0.06865	0.309406	0.044346	0.234781	0.056304	0.063709	0.086144	0.113688				3.832	3.342	4.234	6.174	5.694	6.86	4.861	5.057			6.801	7.615	3.097	4.234	0.549	4.508	5.135	4.665
	0.027036	0.326005	0.018797	0.283119	0.148155	0.16334	0.022384	0.127999			0.096256	0.100186	0.023644	0.112781	0.02767	0.070067	0.175097	0.114936				6.135	4.126	6.311	4.557	5.508	3.567	4.586	4.243			4.616	4.616	4.312	6.958	4.861	4.508	3.714	3.371
	0.11154	0.317103	0.024096	0.076836	0.118334	0.155905	0.021108	0.079146			0.056631	0.117842	0.024582	0.177259	0.015158	0.09433	0.09584	0.247446				3.979	4.106	5.939	6.39	4.724	5.361	9.888	5.831			5.841	5.047	4.616	5.527	4.292	4.733	2.705	6.38
	0.159065	0.248698	0.038955	0.148063	0.031817	0.130628	0.046203	0.186317			0.070948	0.172663	0.041557	0.195864	0.154362	0.085369	0.04723	0.074571				6.272	5.821	4.831	5.018	5.037	5.958	7.477	4.773			5.655	5.37	2.715	3.322	6.586	4.537	5.292	4.439
	0.102343	0.192748	0.048544	0.318173	0.064175	0.165115	0.027993	0.116127			0.027012	0.061867	0.073704	0.175753	0.030452	0.117696	0.046064	0.1622				4.351	4.704	4.449	3.195	8.898	4.626	6.546	6.586			6.801	5.4	3.714	4.998	3.146	4.292	2.793	4.126
	0.191416	0.080224	0.061725	0.069607	0.079255	0.265994	0.177437	0.155093			0.071433	0.24852	0.023789	0.179987	0.066994	0.218108	0.048763	0.032521				7.703	5.076	3.763	7.438	3.41	4.4	2.94	5.782			6.35	4.106	4.459	6.762	4.861	5.292	4.145	5.145
	0.130794	0.305388	0.029339	0.212179	0.131383	0.080326	0.032819	0.04596			0.094751	0.078862	0.013266	0.121589	0.033608	0.150635	0.073228	0.03799				3.969	5.253	4.459	4.381	6.889	4.861	4.9	3.283			4.812	6.037	4.577	5.713	5.88	5.929	3.871	7.223
	0.232549	0.301663	0.016711	0.273393	0.156531	0.19223	0.019754	0.128813			0.239424	0.122763	0.020867	0.156014	0.026288	0.219285	0.037315	0.037692				6.341	4.322	5.517	6.223	8.359	3.714	2.764	4.351			7.654	3.891	3.675	4.635	5.478	5.106	3.91	7.085
	0.13037	0.217997	0.090714	0.157203	0.022979	0.040507	0.061844	0.131397			0.130109	0.12188	0.019893	0.16537	0.077663	0.111729	0.042868	0.12352				4.312	6.154	3.371	6.86	5.909	6.948	3.646	4.42			3.881	4.675	3.812	5.831	5.615	5.312	3.557	3.508
	0.078205	0.308211	0.050221	0.103266	0.17606	0.119312	0.051145	0.029519			0.161463	0.082386	0.011588	0.169471	0.145716	0.136112	0.157184	0.043102				4.822	6.115	3.067	5.929	4.047	5.086	5.419	2.989			7.771	5.557	5.292	4.675	2.793	7.654	4.92	3.94
	0.179302	0.124742	0.045375	0.288938	0.054383	0.305671	0.043703	0.136408			0.095696	0.058325	0.019692	0.117174	0.032948	0.308281	0.02009	0.227169				3.969	5.204	3.479	6.615	3.165	3.949	2.724	2.577			5.429	3.508	4.91	5.939	3.94	5.282	4.871	3.538
	0.225613	0.292008	0.076861	0.055583	0.073232	0.07215	0.160728	0.195088			0.114847	0.064798	0.020639	0.125991	0.045359	0.077723	0.020834	0.052039				8.261	4.371	3.136	7.468	5.919	7.546	2.401	7.33			0.265	5.057	4.763	7.722	1.117	8.026	3.92	7.017
	0.085038	0.349515	0.028953	0.103138	0.028927	0.26286	0.040518	0.085695			0.05413	0.210428	0.031681	0.130068	0.081657	0.125984	0.121184	0.045673				5.145	4.635	6.037	6.076	6.174	3.822	8.81	3.636			6.733	9.477	3.185	5.204	0.49	5.106	6.037	4.743
	0.134519	0.372588	0.038792	0.124174	0.145189	0.201098	0.063271	0.217749			0.115443	0.025511	0.086346	0.14407	0.020586	0.250077	0.048125	0.19095				4.185	5.596	5.067	5.615	6.929	4.087	3.714	5.047			4.41	3.989	3.273	4.88	4.939	4.714	3.685	0.755
	0.224169	0.263295	0.022801	0.218384	0.052857	0.207118	0.222465	0.074885			0.131166	0.261311	0.025807	0.138303	0.04336	0.145915	0.112709	0.122794				6.664	7.066	4.194	3.851	4.841	4.185	4.959	5.302			4.469	3.401	3.322	5.958	4.341	2.626	5.958	4.371
	0.108188	0.074742	0.02709	0.179501	0.116979	0.051024	0.106607	0.172766			0.134508	0.098855	0.024378	0.11211	0.054343	0.233473	0.02157	0.096141				6.488	8.124	6.007	4.763	5.037	6.909	4.361	6.203			5.4	6.194	3.499	6.086	1.882	5.537	6.84	4.479
	0.189147	0.236617	0.016768	0.08462	0.050518	0.196366	0.110165	0.032774			0.09567	0.148532	0.038107	0.073577	0.023489	0.049791	0.059797	0.051201				4.547	3.753	6.076	5.694	5.135	2.656	4.028	4.88			5.018	5.39	7.967	9.722	3.763	3.979	5.263	5.88
	0.131783	0.244516	0.108481	0.114383	0.031475	0.24129	0.07077	0.057795			0.166425	0.13659	0.032269	0.161092	0.031501	0.147678	0.231232	0.032183				2.323	3.214	3.979	6.987	5.762	4.626	2.715	3.92			7.693	4.498	6.38	5.664	4.145	4.871	1.401	4.929
	0.137512	0.271205	0.05026	0.189466	0.124833	0.142462	0.045485	0.042422			0.19945	0.047611	0.029273	0.11837	0.021847	0.155644	0.044329	0.029589				3.479	6.978	6.076	4.978	4.351	5.968	5.223	4.361			1.186	8.359	4.675	6.595	3.91	6.742	5.282	3.891
	0.101515	0.4876	0.042435	0.154958	0.057068	0.181395	0.120919	0.100229			0.071407	0.077521	0.024085	0.128155	0.033054	0.110354	0.110414	0.042461				4.626	1.578	4.714	5.831	4.665	4.802	3.695	9.398			5.86	9.339	4.508	5.929	3.773	3.45	3.156	4.665
	0.307956	0.191662	0.028554	0.109716	0.129865	0.204492	0.106653	0.231602			0.080829	0.10021	0.02207	0.091008	0.037896	0.10389	0.109744	0.031483				6.262	6.527	4.371	4.939	6.791	2.303	4.635	6.566			7.791	5.566	5.145	6.507	3.704	3.44	5.096	5.478
	0.154785	0.268855	0.016563	0.12347	0.051567	0.236742	0.08559	0.072299			0.104022	0.139793	0.042179	0.082773	0.03863	0.113939	0.080737	0.054404				6.468	5.566	7.105	6.537	5.89	3.44	1.617	4.224			4.851	4.871	5.762	9.976	3.538	3.763	3.567	6.468
	0.152556	0.451178	0.027386	0.289113	0.060341	0.138318	0.140387	0.200626			0.069972	0.092047	0.015937	0.14138	0.081743	0.104269	0.070882	0.061722				8.889	5.223	3.636	6.096	3.254	5.37	5.723	5.968			4.332	5.351	5.87	5.625	1.793	4.586	3.959	4.292
	0.187433	0.174094	0.029697	0.125588	0.048656	0.104649	0.033464	0.132648			0.06798	0.057625	0.019565	0.073262	0.044721	0.061624	0.167861	0.063316				6.968	8.124	6.674	6.703	3.587	4.145	2.803	3.332			5.498	5.586	5.302	8.673	2.597	5.429	4.606	4.253
	0.13787	0.243059	0.027294	0.165675	0.066735	0.293168	0.038567	0.175579			0.146095	0.166757	0.089406	0.056062	0.047223	0.178649	0.042477	0.059837				5.331	6.782	5.978	5.596	7.654	5.106	4.096	5.272			4.596	5.733	5.008	5.851	4.743	6.066	7.428	3.303
	0.277791	0.080119	0.034582	0.15048	0.045627	0.081916	0.032893	0.030873			0.215249	0.122931	0.026418	0.086635	0.028638	0.171798	0.038877	0.230651				8.634	1.784	5.106	5.547	5.027	5.909	4.028	5.606			1.725	3.254	4.557	7.144	5.576	4.831	5.743	1.911
	0.223766	0.305525	0.048232	0.152674	0.142191	0.12417	0.050471	0.274237			0.176703	0.050595	0.024181	0.176398	0.01669	0.181489	0.070318	0.09202				4.332	3.655	4.675	4.469	5.988	5.253	4.253	5.743			9.467	5.37	5.37	4.606	4.822	3.459	2.519	6.635
	0.025836	0.377438	0.062243	0.104525	0.13824	0.153022	0.198275	0.215203			0.106086	0.147892	0.080731	0.114957	0.049824	0.174235	0.057793	0.087372				7.281	6.566	2.646	4.861	7.438	4.312	4.155	3.43			5.478	4.528	3.675	7.595	4.194	4.351	5.949	4.341
	0.129379	0.038158	0.042916	0.208645	0.227369	0.177702	0.032508	0.063416			0.098797	0.199347	0.031122	0.077402	0.076832	0.197208	0.093446	0.184996				3.028	4.439	3.9	6.429	4.606	5.508	6.037	5.37			5.939	6.017	3.9	6.948	3.205	4.224	2.881	7.399
	0.141513	0.209058	0.042107	0.174289	0.042343	0.107821	0.136693	0.224454			0.088488	0.146295	0.036833	0.142402	0.064189	0.285336	0.061257	0.127331				4.165	5.694	4.929	4.9	3.842	4.577	5.968	4.567			3.244	5.851	3.332	5.547	6.958	2.44	3.989	4.518
	0.074943	0.284689	0.287367	0.103419	0.087029	0.220186	0.018529	0.067812			0.049639	0.06546	0.025402	0.144924	0.045693	0.064246	0.171742	0.029351				5.88	3.597	3.538	5.439	7.967	5.076	3.352	5.684			4.42	6.203	2.274	5.302	5.596	4.518	5.067	6.056
	0.100854	0.17688	0.062611	0.091217	0.201239	0.119322	0.066567	0.226995			0.05981	0.261794	0.031345	0.175658	0.03475	0.157618	0.065497	0.09008				5.116	6.203	4.302	6.409	3.41	6.341	3.763	3.009			5.37	3.979	4.498	4.126	2.636	4.998	7.664	3.234
	0.174945	0.259949	0.062889	0.1239	0.040083	0.251861	0.163584	0.138778			0.090151	0.072944	0.044107	0.113237	0.039468	0.056017	0.187216	0.251141				4.439	7.526	2.764	5.615	4.234	3.606	4.381	4.861			5.057	5.194	2.96	4.283	5.086	4.057	4.449	0.549
	0.356362	0.289533	0.03911	0.131875	0.104711	0.119343	0.127914	0.084634			0.228335	0.176195	0.041795	0.140862	0.082554	0.033047	0.029791	0.193445				0.676	5.87	3.646	5.537	4.332	8.526	4.733	4.577			4.91	4.782	4.978	4.684	6.488	4.724	4.763	5.449
	0.119571	0.346645	0.035094	0.0852	0.235839	0.08393	0.186243	0.12083			0.142183	0.090448	0.042513	0.171987	0.053227	0.09955	0.071374	0.161449				4.106	4.449	3.685	7.722	3.714	5.723	3.714	3.675			6.86	5.753	3.842	4.175	5.047	4.871	3.704	0.647
	0.058759	0.302732	0.059719	0.124323	0.030282	0.092525	0.024595	0.299169			0.211124	0.117012	0.029508	0.075133	0.068925	0.113605	0.164909	0.064858				4.537	3.871	6.233	5.919	3.959	5.909	3.489	8.438			3.42	4.684	4.606	7.85	3.293	5.978	5.174	4.939
	0.209036	0.274403	0.036217	0.150748	0.169235	0.115329	0.13538	0.162849			0.135012	0.055882	0.019082	0.096026	0.025017	0.179422	0.059154	0.037566				5.057	5.155	4.655	7.987	5.566	5.566	4.057	5.243			1.95	7.105	7.811	8.183	4.263	6.723	3.499	9.026
	0.227985	0.032056	0.145455	0.175547	0.057131	0.113092	0.154307	0.091731			0.048946	0.117582	0.029754	0.157252	0.022022	0.062118	0.094791	0.094565				8.31	4.224	4.763	5.9	4.998	6.693	5.704	5.037			3.949	5.831	2.479	4.792	4.439	5.419	7.909	5.488
	0.223784	0.281754	0.019136	0.334966	0.281196	0.173283	0.033469	0.207437			0.129086	0.164339	0.012303	0.148153	0.042453	0.094555	0.042623	0.063612				6.88	5.155	7.419	5.321	4.586	6.723	5.645	3.91			2.832	5.361	8.938	5.086	5.253	6.409	5.527	2.803
	0.132232	0.203539	0.127354	0.13048	0.133029	0.060432	0.114638	0.275589			0.106661	0.073624	0.039684	0.133562	0.050734	0.190155	0.252888	0.270925				4.459	7.722	4.077	4.743	2.538	4.096	5.223	8.497			5.037	9.281	4.165	6.203	5.057	5.429	3.058	5.027
	0.078797	0.157635	0.048297	0.183437	0.251184	0.117971	0.05209	0.106722			0.116189	0.123672	0.053699	0.074927	0.039961	0.18414	0.034941	0.062472				4.43	5.87	4.449	5.047	4.91	3.851	3.107	7.154			4.714	5.135	2.96	9.143	4.92	6.517	3.018	3.851
	0.131574	0.320263	0.046383	0.168922	0.065324	0.059518	0.162084	0.163851			0.063311	0.137678	0.022736	0.102186	0.078345	0.095608	0.053754	0.04893				5.488	5.116	4.449	4.087	4.724	4.616	2.803	4.792			5.125	7.869	5.439	7.85	2.097	4.263	5.361	6.105
	0.28849	0.147111	0.042363	0.151778	0.085249	0.088136	0.13656	0.210065			0.077117	0.207481	0.021515	0.06107	0.043627	0.102001	0.07827	0.084618				5.361	6.399	3.949	5.145	6.85	6.272	5.341	8.056			7.242	3.695	3.891	9.339	4.498	5.027	3.812	4.018
	0.159572	0.430228	0.027701	0.126733	0.050141	0.165972	0.024474	0.108902			0.093588	0.071991	0.052984	0.067422	0.116787	0.035649	0.032875	0.149075				3.45	2.117	4.949	4.106	7.556	5.978	6.39	4.459			7.085	4.194	3.508	7.174	3.616	4.586	6.458	2.999
	0.120719	0.199059	0.051549	0.131573	0.079426	0.101912	0.046031	0.147697			0.101313	0.07769	0.034405	0.137491	0.095128	0.057375	0.190915	0.064373				3.479	7.762	3.518	5.106	5.076	2.822	6.292	6.399			3.352	5.9	2.95	4.537	6.115	5.125	3.93	4.038
	0.165197	0.273629	0.076323	0.154958	0.031403	0.087836	0.095698	0.102553			0.147437	0.139802	0.042261	0.117297	0.056901	0.04231	0.104934	0.234581				4.165	6.086	3.038	4.88	4.675	5.37	2.705	5.174			8.183	4.89	3.391	7.134	2.176	7.732	3.812	4.204
	0.1259	0.125864	0.130387	0.146645	0.043577	0.169577	0.125852	0.055052			0.162272	0.140362	0.217241	0.075681	0.156038	0.151577	0.100703	0.072203				4.322	6.733	4.038	3.695	4.743	6.125	7.203	5.116			5.88	8.212	0.784	7.419	0.647	9.633	4.155	4.743
	0.112565	0.220094	0.06554	0.132108	0.07868	0.225738	0.02141	0.169571			0.054733	0.101745	0.089786	0.093782	0.076956	0.026438	0.077362	0.047107				4.273	6.654	4.508	5.233	4.812	4.234	5.086	6.262			6.909	6.468	4.028	5.831	5.468	3.969	3.822	4.714
	0.230892	0.18439	0.055535	0.260403	0.030518	0.200379	0.035709	0.285326			0.09099	0.087265	0.036032	0.169193	0.097846	0.058299	0.104108	0.105624				5.674	9.31	4.43	5.968	5.39	4.792	2.685	4.322			4.469	6.88	3.303	4.871	1.911	4.077	6.056	4.312
	0.195829	0.295465	0.022951	0.178198	0.048424	0.25788	0.03656	0.189702			0.05345	0.099661	0.026126	0.048668	0.031547	0.098138	0.032982	0.051111				6.36	4.567	5.145	4.9	6.243	6.733	3.597	3.763			6.184	4.763	6.301	8.438	5.292	8.693	8.046	4.822
	0.120059	0.369043	0.085488	0.128789	0.194035	0.304202	0.037607	0.146616			0.083457	0.310103	0.075468	0.121983	0.029866	0.118905	0.051478	0.045896				3.793	6.213	2.96	4.831	3.989	3.528	7.036	5.811			6.174	1.97	3.724	4.792	4.361	4.812	4.89	7.556
	0.038879	0.210417	0.0207	0.134325	0.169304	0.031973	0.144129	0.207715			0.186968	0.028618	0.029034	0.131299	0.126122	0.095481	0.137526	0.102099				4.9	7.223	5.037	4.851	4.802	5.782	5.086	5.733			5.204	6.821	5.312	4.831	8.301	5.302	2.607	4.577
	0.096172	0.162116	0.046498	0.32911	0.141073	0.113428	0.17347	0.24062			0.055247	0.108973	0.026179	0.185019	0.033937	0.139887	0.01507	0.044338				7.252	8.467	3.43	4.459	2.695	4.028	3.469	7.115			4.008	5.312	5.615	6.399	3.567	5.566	3.989	5.86
	0.079664	0.27794	0.047378	0.067987	0.033789	0.031028	0.060922	0.125719			0.189864	0.143556	0.030569	0.110719	0.053491	0.055716	0.11636	0.018704				5.106	4.234	3.9	6.762	4.831	6.233	4.194	6.292			6.448	5.184	4.096	4.782	5.596	3.724	8.947	5.429
	0.130359	0.307887	0.042157	0.156595	0.181104	0.128621	0.120512	0.05118			0.167025	0.08194	0.032084	0.192236	0.046271	0.095088	0.052549	0.089606				8.075	4.185	9.143	5.125	3.195	4.635	6.742	5.184			5.096	5.165	4.018	5.233	3.734	2.764	6.772	3.195
	0.247751	0.289865	0.044807	0.117368	0.033927	0.053285	0.082187	0.043895			0.181058	0.211142	0.040852	0.125576	0.019266	0.101113	0.049675	0.149388				7.585	6.752	5.733	6.958	5.272	7.223	6.742	4.626			3.871	3.695	3.842	6.527	3.577	3.724	4.724	5.762
	0.198579	0.189057	0.039626	0.195408	0.022732	0.25527	0.147692	0.076225			0.099676	0.176792	0.035574	0.159245	0.067884	0.060004	0.052182	0.197092				8.389	4.586	3.45	5.116	7.281	5.253	3.851	6.174			3.812	4.096	3.322	5.655	3.577	3.851	7.84	4.528
	0.239298	0.262782	0.123993	0.165739	0.138401	0.173563	0.101041	0.12421			0.060156	0.213163	0.025561	0.120666	0.057433	0.096592	0.044207	0.271577				6.223	6.439	2.901	4.341	3.499	4.175	9.339	7.791			5.047	8.791	5.41	4.684	1.137	5.341	4.577	5.38
	0.193289	0.189668	0.05014	0.072303	0.026322	0.07131	0.113797	0.06782			0.06524	0.072565	0.031326	0.166035	0.098027	0.112327	0.129983	0.051833				4.684	8.751	4.096	7.801	6.654	3.508	4.234	4.959			7.428	3.851	2.607	6.145	1.186	4.665	7.458	4.831
	0.234703	0.273439	0.039356	0.11979	0.063246	0.172993	0.026836	0.15806			0.035153	0.089264	0.134609	0.097997	0.05919	0.092763	0.028434	0.042217				5.9	5.419	3.724	5.968	3.557	7.34	3.067	3.548			4.557	4.341	3.352	7.664	6.674	6.537	5.341	3.597
	0.160759	0.313776	0.026742	0.10584	0.199195	0.08205	0.172296	0.185318			0.174597	0.087667	0.066401	0.078979	0.027785	0.068632	0.049206	0.026034				3.205	4.959	6.233	4.929	6.958	7.399	5.165	4.508			4.439	4.41	5.047	6.282	3.636	7.546	3.41	4.087
	0.043871	0.295785	0.02316	0.162078	0.037092	0.1803	0.216561	0.066721			0.164344	0.140903	0.027603	0.133943	0.038706	0.091918	0.176539	0.170401				6.86	6.037	6.017	4.645	5.517	5.537	5.41	5.047			3.469	6.448	3.91	4.645	4.596	6.507	3.606	6.448
	0.107686	0.176603	0.034003	0.202272	0.046889	0.053235	0.106546	0.097858			0.064474	0.087117	0.019269	0.098922	0.064438	0.066862	0.023163	0.069469				4.469	8.575	7.379	4.528	4.528	8.095	3.45	4.586			4.978	2.891	4.047	4.557	3.763	4.714	6.066	6.919
	0.13581	0.298093	0.025205	0.102927	0.044511	0.152991	0.038764	0.231806			0.077282	0.180137	0.022515	0.109783	0.0642	0.049405	0.037012	0.144064				8.408	5.488	4.087	5.116	4.557	7.673	4.087	3.489			4.038	5.821	4.283	6.262	3.704	4.047	5.841	5.125
	0.246326	0.180323	0.019161	0.139132	0.11525	0.093278	0.022244	0.241354			0.092686	0.207597	0.022436	0.133008	0.031111	0.068982	0.039096	0.074931				4.283	6.84	5.733	4.42	6.096	3.91	3.205	6.929			4.449	8.477	5.027	4.4	3.156	4.322	7.683	5.488
	0.130202	0.383384	0.03318	0.105011	0.035783	0.243506	0.115347	0.213078			0.033477	0.138751	0.037733	0.174616	0.02413	0.039193	0.067241	0.090881				5.537	3.773	3.381	6.968	7.213	4.577	5.419	4.978			7.487	6.243	2.117	6.546	4.312	7.027	4.606	4.185
	0.30064	0.260203	0.042664	0.094025	0.279542	0.138697	0.19459	0.095054			0.052067	0.123839	0.018706	0.112645	0.015852	0.120453	0.03805	0.043214				4.851	5.253	5.361	5.998	1.823	4.008	2.685	5.145			4.332	6.184	3.401	8.075	6.87	2.607	3.126	4.175
	0.150006	0.232137	0.02684	0.149247	0.070862	0.077252	0.025236	0.279602			0.068075	0.107549	0.038324	0.084347	0.048148	0.073228	0.085092	0.161063				6.164	6.899	8.34	5.459	3.234	3.881	5.272	4.635			8.124	5.174	5.165	5.576	3.548	4.106	3.626	9.398
	0.26275	0.272788	0.071264	0.178471	0.033508	0.069974	0.101818	0.053187			0.140666	0.139858	0.034127	0.188332	0.016769	0.283174	0.097221	0.071365				4.087	9.036	4.753	3.146	5.586	4.341	4.596	3.41			5.949	5.302	3.783	4.322	6.899	2.754	3.244	5.488
	0.161295	0.189196	0.033824	0.266265	0.099821	0.128842	0.043935	0.092495			0.156122	0.232383	0.061145	0.144813	0.091803	0.140945	0.120395	0.098131				3.322	5.566	3.518	8.183	6.321	7.634	3.165	4.508			7.82	9.271	3.626	5.988	3.371	3.851	7.497	4.753
	0.138934	0.095092	0.047422	0.102934	0.047274	0.077073	0.098089	0.217592			0.070921	0.156143	0.053372	0.137937	0.040853	0.091959	0.061111	0.148229				7.967	5.292	4.577	5.008	6.742	5.282	3.783	4.645			7.085	4.165	5.38	4.949	4.675	3.312	2.832	6.899
	0.190526	0.184815	0.04428	0.089653	0.278311	0.081553	0.103215	0.218468			0.094315	0.109297	0.019321	0.082646	0.092536	0.094592	0.138121	0.03903				3.126	5.566	4.351	7.125	3.783	5.027	4.626	5.253			3.969	5.37	3.94	9.359	4.929	3.832	0.598	6.497
	0.314846	0.138928	0.022538	0.269466	0.209451	0.166938	0.182425	0.278101			0.062247	0.06281	0.019584	0.176077	0.070043	0.094224	0.050552	0.090123				7.713	6.488	7.477	5.419	4.773	6.272	4.449	5.4			4.488	6.105	4.136	2.47	5.361	1.842	4.126	4.351
	0.107217	0.188624	0.055174	0.20071	0.060326	0.138312	0.080119	0.040964			0.055798	0.186331	0.042084	0.118146	0.032936	0.190522	0.095445	0.08549				3.969	4.126	2.832	4.606	4.42	8.369	4.537	5.351			5.282	4.792	5.263	5.723	4.812	5.184	3.234	2.411
	0.135751	0.289509	0.039445	0.092791	0.065277	0.065966	0.117772	0.021743			0.07124	0.130066	0.032339	0.186931	0.08916	0.158691	0.069189	0.041854				3.577	4.714	5.468	7.811	4.341	5.027	3.087	7.193			9.702	4.733	3.587	6.84	4.126	4.851	3.812	4.145
	0.172471	0.355752	0.040247	0.15853	0.114033	0.145871	0.053105	0.119284			0.068292	0.149808	0.024117	0.085679	0.04412	0.050095	0.037738	0.054679				9.437	4.508	3.283	4.537	4.008	4.136	4.351	3.352			3.998	6.88	6.096	6.625	5.321	7.017	3.763	7.889
	0.129078	0.09167	0.034235	0.162174	0.203724	0.053173	0.049116	0.211307			0.041995	0.317075	0.036808	0.13671	0.039153	0.078933	0.053628	0.072463				8.007	5.919	5.527	5.361	4.91	5.331	4.371	6.733			5.341	5.214	5.184	6.595	2.979	3.989	5.929	6.164
	0.198761	0.242194	0.038773	0.104839	0.032817	0.11052	0.028141	0.064383			0.184259	0.111706	0.029079	0.1799	0.072607	0.261425	0.104286	0.079342				3.685	4.704	7.781	6.36	4.537	4.9	4.371	5.145			4.586	4.89	5.008	4.998	3.41	6.733	5.174	3.685
	0.240131	0.140006	0.03216	0.148584	0.088655	0.042885	0.038447	0.161419			0.218335	0.185503	0.046554	0.128587	0.018465	0.132023	0.019418	0.045243				4.351	4.91	7.027	4.263	3.156	6.654	4.596	4.743			9.026	4.537	3.734	5.939	6.556	4.077	7.683	5.439
	0.061936	0.346965	0.079176	0.228379	0.082843	0.184814	0.162556	0.060187			0.102982	0.174218	0.019914	0.13938	0.036664	0.083757	0.077903	0.146014				3.312	8.673	3.793	3.028	5.135	8.614	5.165	3.352			4.978	9.918	3.352	7.203	1.97	4.547	4.175	5.321
	0.347193	0.202783	0.043031	0.07041	0.050505	0.114932	0.131926	0.270175			0.109505	0.210325	0.026197	0.102394	0.116816	0.074786	0.053168	0.102636				3.205	5.753	3.793	6.311	4.43	4.087	4.273	6.243			9.937	8.546	4.4	5.508	3.528	5.449	2.871	5.674
	0.098431	0.333206	0.038762	0.189534	0.338728	0.078612	0.168462	0.039572			0.107673	0.069799	0.081032	0.122157	0.026444	0.195993	0.089419	0.169932				4.224	5.214	6.409	6.419	3.332	4.871	5.067	5.116			3.273	6.36	6.105	4.567	4.312	9.016	5.713	3.616
	0.20125	0.259159	0.022361	0.118692	0.033051	0.253866	0.167516	0.144382			0.081644	0.061762	0.021203	0.120228	0.029843	0.055663	0.091263	0.104796				2.94	4.175	3.802	6.87	5.341	7.115	2.303	5.41			6.262	9.712	4.42	6.742	1.862	4.273	5.782	5.106
	0.192962	0.107159	0.02914	0.124511	0.125948	0.117009	0.030579	0.078146			0.106805	0.227084	0.026057	0.175551	0.02835	0.057351	0.18415	0.092585				4.988	4.91	5.684	4.351	5.841	6.772	4.4	7.115			3.018	4.518	4.753	3.479	3.636	3.058	5.106	3.165
	0.142156	0.244006	0.041616	0.184686	0.191608	0.046849	0.017799	0.29109			0.159439	0.116363	0.060346	0.151591	0.158606	0.092524	0.051082	0.112496				5.125	6.331	5.831	5.341	2.989	8.751	5.419	5.537			5.165	8.457	2.166	4.959	4.273	2.577	7.281	6.674
	0.156551	0.329595	0.034919	0.334004	0.138667	0.087918	0.035776	0.152097			0.036586	0.142028	0.036758	0.178039	0.064009	0.212078	0.172389	0.054226				5.968	4.743	4.381	4.479	9.173	5.576	3.881	7.164			8.957	4.547	3.469	4.243	0.676	4.861	9.349	3.949
	0.196487	0.286486	0.116538	0.132409	0.039271	0.175299	0.144639	0.125266			0.112463	0.090249	0.055214	0.167138	0.063329	0.228826	0.048828	0.0611				5.88	5.41	3.812	4.929	5.37	5.449	4.194	4.949			9.967	7.399	3.646	4.88	5.39	6.311	6.243	5.125
	0.333659	0.207382	0.089925	0.114767	0.040185	0.039223	0.111822	0.240842			0.085539	0.156642	0.016129	0.080261	0.083718	0.063175	0.124878	0.169599				4.175	6.713	3.322	3.087	7.076	3.087	2.685	4.733			5.478	5.87	4.812	5.753	5.263	4.39	0.372	1.578
	0.188377	0.261125	0.061565	0.148077	0.054987	0.254604	0.194159	0.258722			0.048833	0.143674	0.023911	0.12669	0.043605	0.153544	0.050553	0.080228				4.449	6.419	4.871	5.155	5.302	5.312	4.371	4.792			5.243	5.361	3.9	6.017	4.332	4.733	2.656	4.861
	0.127721	0.168146	0.042004	0.142684	0.147175	0.092119	0.088262	0.164842			0.164036	0.088417	0.026521	0.158596	0.050731	0.191131	0.043528	0.078052				7.34	5.439	3.94	7.595	4.312	5.174	4.479	4.459			6.566	4.479	3.195	5.704	2.822	4.39	4.136	1.715
	0.263353	0.22989	0.017914	0.197003	0.173953	0.189229	0.068197	0.04756			0.106324	0.249321	0.050419	0.206297	0.044744	0.123023	0.021496	0.050768				4.871	4.782	6.213	7.076	3.92	6.791	6.752	5.939			5.037	3.508	5.331	4.361	3.783	5.468	6.145	3.91
	0.067465	0.220906	0.031717	0.232763	0.030767	0.285262	0.172209	0.203594			0.102353	0.091812	0.050018	0.15689	0.032427	0.072824	0.172907	0.069768				3.675	4.998	4.567	4.704	7.311	3.391	5.743	6.693			4.39	7.458	8.438	5.713	3.165	4.626	4.547	6.919
	0.200653	0.230837	0.027408	0.280745	0.062962	0.105499	0.055717	0.170144			0.071713	0.068877	0.031215	0.170257	0.047523	0.164067	0.082034	0.0859				4.439	5.449	6.615	4.547	4.998	6.096	3.058	5.302			5.106	4.871	3.489	4.978	1.205	4.332	2.911	8.212
	0.289376	0.052348	0.020691	0.156216	0.053797	0.181364	0.193187	0.234103			0.153916	0.077381	0.016547	0.139238	0.031498	0.197728	0.057114	0.179401				7.458	6.703	4.459	4.684	7.428	3.832	2.558	5.37			5.233	6.497	3.744	5.253	3.655	4.283	6.037	3.41
	0.195166	0.243411	0.063805	0.104521	0.019668	0.042813	0.037428	0.225875			0.032669	0.104676	0.037843	0.158904	0.103752	0.046931	0.025958	0.112439				6.635	5.86	4.126	6.556	5.449	5.243	4.557	8.84			5.145	5.4	2.519	4.087	3.949	5.037	9.496	3.675
	0.207535	0.067797	0.061177	0.118549	0.029838	0.222921	0.083203	0.194503			0.045613	0.160287	0.052356	0.109206	0.027115	0.114085	0.061245	0.042318				4.547	3.812	3.45	6.135	3.685	2.724	3.998	5.233			5.468	6.056	3.205	5.253	5.312	4.831	3.146	4.047
	0.200777	0.333808	0.061181	0.147019	0.23203	0.129706	0.067529	0.138375			0.057964	0.170582	0.017679	0.166086	0.044084	0.053642	0.049963	0.074858				3.391	4.204	3.597	5.194	4.351	3.626	3.156	9.29			3.832	3.567	4.498	5.547	4.694	3.459	5.067	4.204
	0.259151	0.231246	0.053798	0.146055	0.083329	0.021777	0.091524	0.235619			0.174836	0.103544	0.018399	0.135254	0.041807	0.091678	0.083627	0.056612				4.038	6.762	5.664	6.105	3.695	4.831	9.614	5.9			4.047	4.332	4.567	6.056	3.979	4.459	2.891	4.175
	0.064887	0.233378	0.026158	0.127686	0.085221	0.188609	0.024815	0.073638			0.117005	0.062124	0.028859	0.066071	0.099959	0.065911	0.050344	0.059579				2.862	4.92	6.938	5.037	5.204	4.41	3.626	6.223			8.183	4.528	4.479	8.634	2.724	1.705	2.793	8.967
	0.201452	0.071535	0.016445	0.191367	0.057624	0.198595	0.026836	0.054659			0.073607	0.131987	0.045594	0.227982	0.080486	0.110065	0.091479	0.059148				3.528	4.145	4.743	4.047	3.675	5.949	7.017	5.263			6.017	3.832	2.695	5.106	0.715	6.517	8.252	3.832
	0.068017	0.253076	0.052024	0.259175	0.046345	0.137414	0.029777	0.138579			0.078409	0.052686	0.022649	0.114742	0.06018	0.041078	0.107137	0.125104				5.949	4.969	3.753	4.508	4.39	5.468	3.244	4.332			3.234	8.673	3.626	3.636	4.792	5.949	5.566	3.273
	0.262646	0.33028	0.036398	0.188665	0.026595	0.068759	0.031454	0.088658			0.117107	0.179182	0.042552	0.124054	0.071882	0.084133	0.043701	0.040036				1.078	4.91	3.91	3.342	4.116	4.89	4.018	3.538			4.518	8.497	4.028	6.497	2.097	6.654	5.831	4.155
	0.089789	0.097205	0.047545	0.036125	0.02154	0.276186	0.151839	0.058287			0.0688	0.084742	0.019739	0.119676	0.03217	0.060574	0.066131	0.030508				7.291	6.448	2.901	8.879	5.645	4.283	3.136	7.311			4.302	5.194	6.752	6.448	3.685	3.636	2.813	6.331
	0.231184	0.307899	0.110577	0.240378	0.05794	0.212796	0.069339	0.082488			0.116522	0.199136	0.027809	0.068622	0.017767	0.077034	0.058952	0.247719				4.283	5.684	2.283	5.253	3.979	4.361	2.979	4.332			4.165	8.359	5.233	5.87	3.851	1.735	4.488	3.577
	0.119528	0.21991	0.060157	0.09921	0.045766	0.180128	0.131958	0.256858			0.048441	0.121864	0.033018	0.248317	0.032379	0.173535	0.016771	0.142305				4.381	4.508	4.479	4.43	7.693	4.704	4.145	3.097			4.087	5.067	4.9	4.341	3.891	4.312	6.439	4.616
	0.303875	0.279989	0.031769	0.203701	0.014593	0.21303	0.053669	0.136923			0.097089	0.058912	0.033211	0.091794	0.034082	0.074042	0.075285	0.218572				3.548	8.908	4.831	4.42	6.331	3.263	3.979	5.4			3.175	7.762	2.783	6.399	3.283	4.371	4.822	4.518
	0.315597	0.281057	0.080409	0.102504	0.044866	0.129698	0.119998	0.157432			0.060058	0.126712	0.041271	0.066063	0.047032	0.160777	0.145136	0.082496				4.508	5.429	3.979	6.027	2.999	1.127	4.969	8.036			4.263	3.234	2.646	8.712	4.126	5.762	3.214	4.743
	0.090945	0.216661	0.023031	0.175443	0.067807	0.221877	0.104957	0.026708			0.063896	0.190513	0.050723	0.140886	0.044358	0.063399	0.071513	0.077151				3.312	4.253	5.674	4.508	5.302	7.458	7.213	9.878			5.086	5.057	2.92	4.361	3.587	3.959	3.998	3.665
	0.021598	0.178579	0.019081	0.090416	0.035595	0.242959	0.091808	0.183737			0.179937	0.319566	0.022486	0.199059	0.038887	0.167406	0.04424	0.075736				7.967	5.851	7.34	6.762	5.645	5.615	4.43	5.145			4.822	1.313	3.9	4.616	4.155	5.106	3.753	5.606
	0.193864	0.1895	0.023199	0.159206	0.049254	0.208612	0.131817	0.108823			0.081281	0.219977	0.022943	0.20251	0.038731	0.10076	0.039752	0.093852				7.115	4.792	5.272	3.802	3.528	6.654	6.517	4.9			5.635	4.381	3.009	6.507	3.116	7.017	5.576	4.234
	0.238388	0.19331	0.029332	0.170789	0.032154	0.042841	0.06131	0.067275			0.041411	0.026647	0.030421	0.115923	0.032547	0.101183	0.068332	0.078235				2.342	5.988	5.655	4.988	4.322	8.595	3.293	4.978			5.939	6.154	4.488	6.36	3.459	9.908	5.204	4.675
	0.118758	0.357194	0.023091	0.076724	0.079799	0.261416	0.142828	0.059247			0.060368	0.04812	0.02764	0.157218	0.144273	0.150133	0.201698	0.074422				5.527	4.635	5.615	6.409	4.714	6.076	4.557	3.675			4.537	4.861	5.106	6.537	6.007	7.889	5.125	4.861
	0.093135	0.18611	0.051328	0.075041	0.119257	0.244071	0.193042	0.174547			0.127861	0.139179	0.022035	0.135273	0.094707	0.117311	0.099158	0.350563				4.537	4.782	5.312	5.831	6.194	4.91	5.086	7.879			5.694	5.723	5.253	5.919	1.578	4.792	3.293	0.813
	0.160426	0.249079	0.022135	0.08163	0.217197	0.138476	0.055691	0.055316			0.171183	0.037557	0.02193	0.131223	0.021846	0.046779	0.063234	0.06702				4.547	4.508	3.548	5.018	5.449	5.096	4.606	4.488			4.449	7.399	4.655	4.694	5.067	4.322	3.822	3.597
	0.303472	0.254198	0.028467	0.139759	0.057916	0.200164	0.0284	0.215749			0.170685	0.171644	0.047315	0.091157	0.058792	0.117466	0.111315	0.332995				5.596	5.841	4.733	5.851	4.537	7.899	6.39	4.557			6.017	4.645	4.606	4.831	6.899	9.261	3.989	4.586
	0.065315	0.212493	0.038099	0.094423	0.222214	0.141771	0.039862	0.27384			0.123623	0.101308	0.05249	0.120877	0.038051	0.086007	0.180688	0.097937				8.624	5.772	8.565	6.703	4.528	6.517	4.469	7.428			5.292	7.291	3.038	5.527	3.087	3.038	4.283	3.048
	0.270856	0.266665	0.029907	0.114784	0.064659	0.06205	0.047887	0.166757			0.044672	0.06673	0.014748	0.203032	0.027359	0.114896	0.046049	0.036024				5.615	6.115	4.988	5.204	3.018	4.234	8.124	3.812			4.479	6.35	4.488	4.782	3.695	4.018	5.067	4.449
	0.221246	0.320515	0.033145	0.161176	0.038349	0.114026	0.03941	0.207375			0.042461	0.092563	0.035605	0.134412	0.070859	0.088532	0.05479	0.070722				5.292	4.518	7.321	5.547	4.41	6.409	4.292	3.979			3.293	6.86	3.646	7.752	3.989	5.086	3.175	3.704
	0.227578	0.192998	0.054011	0.142989	0.091916	0.088824	0.182145	0.243177			0.200307	0.13732	0.02636	0.104887	0.078184	0.16727	0.069562	0.07309				3.489	6.527	4.479	4.439	6.488	5.184	4.655	4.547			7.546	5.802	3.91	6.145	4.724	4.959	4.204	2.803
	0.111111	0.338856	0.021443	0.100471	0.102793	0.071919	0.127672	0.114867			0.060482	0.049421	0.038996	0.123465	0.02904	0.026312	0.03439	0.043352				7.399	4.586	4.283	3.009	9.3	7.164	3.94	4.283			4.361	7.438	3.959	6.742	2.362	5.655	3.058	6.703
	0.102392	0.201978	0.019141	0.270143	0.096223	0.096803	0.124556	0.149692			0.167384	0.068969	0.051106	0.090079	0.059357	0.032133	0.131022	0.053941				3.352	5.165	7.703	4.43	4.42	3.9	4.136	9.232			9.124	7.624	4.224	4.381	0.549	4.381	2.43	4.018
	0.171336	0.188168	0.044151	0.059307	0.109391	0.033389	0.049874	0.041772			0.066698	0.07804	0.040285	0.129902	0.036352	0.056158	0.048434	0.211075				4.89	6.36	2.695	7.546	7.615	5.302	4.341	4.822			3.763	6.125	3.969	8.889	3.842	4.106	4.606	5.321
	0.123785	0.10559	0.064962	0.148842	0.14295	0.132709	0.118648	0.064279			0.44213	0.066833	0.034411	0.11199	0.03164	0.160655	0.095065	0.060025				5.537	5.282	2.969	4.469	6.791	2.617	4.273	3.93			9.281	5.527	3.508	6.233	3.205	3.587	4.577	3.959
	0.220161	0.30412	0.035627	0.155335	0.051538	0.09761	0.211894	0.053075			0.120495	0.105382	0.040611	0.076378	0.079802	0.132862	0.04001	0.08846				5.351	5.772	2.577	5.419	5.537	4.704	3.528	4.684			5.792	4.028	2.166	7.076	2.185	4.567	4.351	5.39
	0.185969	0.226911	0.080269	0.042473	0.055742	0.081043	0.045446	0.115448			0.059737	0.280909	0.018742	0.151561	0.026127	0.058532	0.068406	0.049074				8.712	7.262	3.371	5.38	4.126	5.655	4.214	4.704			4.234	6.84	3.175	6.047	2.45	5.027	4.773	6.252
	0.191921	0.259853	0.05087	0.086753	0.039304	0.174181	0.218299	0.052986			0.182374	0.203124	0.032228	0.115559	0.040771	0.079721	0.05982	0.177067				3.773	4.92	4.998	6.86	6.007	2.92	6.546	4.773			7.458	6.919	4.351	5.419	3.195	4.273	7.301	6.801
	0.107386	0.30564	0.040249	0.139319	0.067496	0.227599	0.110347	0.057647			0.157423	0.260397	0.019628	0.143275	0.028207	0.06162	0.049143	0.081403				6.88	4.831	4.91	4.194	4.351	5.174	5.253	4.871			2.969	2.421	2.96	5.664	5.243	4.439	3.773	3.881
	0.133226	0.280627	0.02563	0.2345	0.170578	0.071674	0.052056	0.107773			0.143904	0.118823	0.173447	0.137817	0.064351	0.185789	0.117255	0.072475				5.498	3.753	5.753	5.204	4.469	9.682	3.91	3.597			7.095	3.136	1.735	5.263	1.049	1.833	6.576	3.577
	0.203912	0.368105	0.037734	0.179532	0.218644	0.077827	0.132674	0.071992			0.086543	0.111836	0.103277	0.120386	0.069743	0.117744	0.106403	0.035503				4.518	4.4	4.077	5.664	5.684	3.998	4.283	5.527			6.38	7.409	4.165	6.125	1.117	1.823	3.675	3.763
	0.267653	0.196887	0.05101	0.101215	0.046953	0.076299	0.105115	0.203032			0.07838	0.045055	0.056668	0.164031	0.044656	0.05909	0.049514	0.064089				3.871	4.194	3.587	6.086	4.185	7.203	3.234	6.105			4.812	4.645	2.215	5.851	3.685	7.174	6.096	4.224
	0.192317	0.251191	0.039809	0.221798	0.239992	0.065754	0.106874	0.040152			0.046894	0.103906	0.024944	0.081515	0.0998	0.140464	0.074533	0.091957				4.792	6.733	4.096	3.802	5.312	5.125	3.401	5.38			7.085	4.273	5.498	7.664	0.647	5.174	3.254	4.145
	0.130123	0.261218	0.02959	0.244731	0.045325	0.102316	0.040711	0.052498			0.064129	0.146997	0.0246	0.088437	0.038276	0.31948	0.121873	0.215927				4.096	4.802	3.587	5.047	4.635	4.292	3.93	9.467			3.93	5.331	4.969	5.674	4.4	6.321	1.254	6.115
	0.216657	0.128214	0.036748	0.138669	0.044922	0.081063	0.09065	0.125897			0.118296	0.100584	0.018019	0.219509	0.026674	0.098732	0.070229	0.107222				4.479	6.272	3.616	5.008	7.448	4.704	2.597	4.841			6.292	5.968	3.44	9.673	4.547	2.274	4.096	8.32
	0.303113	0.191228	0.047002	0.211808	0.179786	0.079921	0.059826	0.082867			0.091804	0.151101	0.033822	0.096299	0.15583	0.107544	0.068375	0.045583				7.105	6.576	4.41	8.693	2.107	3.753	5.723	4.008			9.702	5.194	3.224	6.625	8.585	5.527	3.371	4.263
	0.106492	0.266304	0.078079	0.187346	0.058449	0.174182	0.158216	0.038843			0.069043	0.258154	0.03207	0.114599	0.049585	0.105266	0.169985	0.032764				4.253	4.126	4.9	4.332	5.537	3.93	3.606	5.419			4.645	6.056	3.822	2.577	7.36	4.126	4.959	5.664
	0.198122	0.244525	0.051225	0.258811	0.0925	0.09034	0.116043	0.069033			0.113012	0.059405	0.035934	0.187578	0.031376	0.103682	0.07107	0.117562				3.91	6.997	5.39	4.41	4.106	4.929	7.909	6.693			4.792	5.811	5.841	5.125	4.743	9.82	2.764	4.665
	0.054884	0.301382	0.046064	0.16799	0.216848	0.179609	0.146764	0.173469			0.048289	0.242809	0.02568	0.055419	0.027547	0.032927	0.078236	0.123292				5.106	6.399	3.891	4.498	7.732	4.43	4.243	5.762			4.273	6.301	3.646	9.418	4.518	8.663	4.038	4.91
	0.214024	0.248115	0.081785	0.279614	0.038992	0.217131	0.151068	0.070506			0.102549	0.093493	0.025343	0.162819	0.068969	0.036851	0.120648	0.115298				4.008	5.645	4.077	5.351	4.234	4.743	6.311	4.136			3.93	4.096	4.969	5.586	1.774	3.018	3.695	6.135
	0.284791	0.316531	0.025868	0.087999	0.036047	0.195701	0.03977	0.101525			0.050824	0.102521	0.028389	0.047945	0.084715	0.095306	0.082789	0.138799				7.144	4.861	4.341	5.145	4.822	5.449	1.705	4.694			7.615	6.997	6.703	6.429	0.49	5.321	4.145	5.165
	0.099142	0.263926	0.090157	0.175612	0.049107	0.066634	0.061709	0.206261			0.099858	0.208117	0.041688	0.090451	0.100393	0.140687	0.125702	0.070041				3.655	3.048	3.646	5.214	5.459	3.508	3.028	8.056			3.41	7.624	4.459	5.625	8.81	9.996	4.929	8.173
	0.08536	0.075105	0.031915	0.118207	0.043658	0.13735	0.112204	0.06577			0.079916	0.080553	0.073208	0.134445	0.034884	0.150429	0.043233	0.051724				6.703	3.616	3.185	8.81	3.93	2.724	4.978	4.488			4.704	3.146	3.675	6.478	9.673	3.979	6.105	2.744
	0.169192	0.273032	0.030537	0.135365	0.155921	0.29926	0.028889	0.051786			0.109317	0.065935	0.026384	0.060677	0.027415	0.201906	0.159756	0.083586				4.91	5.321	4.351	4.577	5.116	9.575	5.243	4.204			5.596	4.361	3.979	6.938	6.762	3.9	1	4.263
	0.316407	0.249202	0.035096	0.189921	0.046387	0.176715	0.174255	0.083335			0.121268	0.048654	0.020265	0.130834	0.039342	0.039095	0.026636	0.13226				5.233	7.409	4.322	5.341	5.076	2.675	4.204	4.91			9.163	6.517	2.519	4.91	3.802	3.783	3.793	5.076
	0.176018	0.278533	0.041572	0.145923	0.126524	0.151938	0.161968	0.02813			0.07039	0.100508	0.064644	0.159517	0.054846	0.041555	0.028409	0.117962				4.655	4.469	5.782	5.361	5.576	4.635	3.979	7.076			4.351	3.459	2.685	4.302	3.273	5.253	2.979	3.763
	0.107972	0.297029	0.039819	0.134865	0.030343	0.227972	0.030966	0.164861			0.158048	0.127625	0.053021	0.267034	0.073355	0.108129	0.12408	0.139176				4.733	4.057	4.586	4.165	5.292	7.085	3.891	4.351			7.997	5.694	3.636	7.389	4.312	3.342	5.909	4.439
	0.148584	0.231568	0.034977	0.149171	0.181485	0.197743	0.061048	0.174786			0.089162	0.021263	0.049416	0.093924	0.038059	0.158703	0.041898	0.023153				1.98	5.076	6.233	6.341	6.782	0.617	4.243	5.312			4.959	6.154	7.262	6.997	4.145	5.302	5.125	5.988
	0.117227	0.250724	0.030115	0.103015	0.019224	0.114804	0.092324	0.211842			0.057034	0.203044	0.105293	0.09576	0.038881	0.060233	0.134947	0.053607				3.518	4.714	3.989	7.095	4.841	4.929	5.204	2.489			7.115	3.714	2.479	8.144	7.869	3.567	5.263	5.86
	0.290734	0.320201	0.027387	0.104379	0.066215	0.274692	0.029249	0.196438			0.13088	0.087713	0.0473	0.137726	0.088308	0.030546	0.038446	0.12874				4.283	2.96	3.077	5.694	4.283	4.822	3.352	3.028			4.273	4.224	4.008	6.056	5.106	4.047	8.016	7.703
	0.116468	0.301646	0.027939	0.142228	0.018509	0.231573	0.052839	0.101295			0.111078	0.070841	0.041601	0.10633	0.081637	0.107098	0.035542	0.157683				3.43	3.753	3.557	5.233	4.871	4.665	4.038	6.233			6.409	7.82	3.371	7.644	0.755	4.831	9.173	4.41
	0.090251	0.301266	0.034732	0.055297	0.03817	0.128063	0.178102	0.142941			0.051457	0.095834	0.058304	0.069598	0.022155	0.237026	0.022806	0.031461				4.537	8.575	5.586	6.056	4.782	5.263	3.881	8.506			4.518	4.165	2.764	5.272	4.234	3.93	5.684	4.596
	0.237113	0.289593	0.037844	0.212994	0.084743	0.116411	0.202445	0.221551			0.070027	0.119898	0.032264	0.092163	0.03332	0.059923	0.109502	0.070916				4.459	6.497	5.116	4.871	6.194	6.978	3.969	6.635			6.154	5.517	2.695	5.939	2.881	4.263	1.597	5.106
	0.055061	0.316874	0.046201	0.164908	0.075227	0.108307	0.191288	0.127333			0.037326	0.047442	0.069225	0.094949	0.045073	0.102356	0.077623	0.114541				6.341	4.547	3.44	4.596	3.479	3.734	5.704	4.88			6.38	5.321	3.91	6.203	4.714	4.822	3.479	6.644
	0.257235	0.223687	0.045474	0.158248	0.032238	0.172971	0.053395	0.204267			0.099809	0.121713	0.055593	0.098215	0.06205	0.134384	0.17407	0.046823				4.92	3.744	4.498	5.233	5.41	6.87	4.371	8.546			6.145	5.743	3.401	5.831	3.92	7.615	5.194	6.909
	0.213713	0.25683	0.053001	0.124137	0.227957	0.198867	0.085462	0.201276			0.058358	0.159725	0.025527	0.165464	0.041133	0.082366	0.033166	0.335762				4.243	5.214	3.028	4.626	4.234	4.841	5.88	6.733			6.047	3.626	4.341	6.85	4.812	3.224	3.685	3.969
	0.073812	0.116003	0.041998	0.08458	0.031805	0.104175	0.050546	0.179625			0.211715	0.03987	0.054434	0.129128	0.041706	0.097489	0.048738	0.065399				4.292	4.586	5.194	6.056	5.851	4.087	6.194	4.449			7.595	8.124	3.9	8.644	4.988	3.214	3.871	6.056
	0.13416	0.314415	0.082419	0.133763	0.071053	0.066849	0.092687	0.032841			0.061534	0.044919	0.020779	0.072709	0.052494	0.055902	0.082248	0.046392				7.83	4.733	4.351	7.174	8.898	3.597	3.224	4.537			5.615	4.145	4.763	4.812	2.185	4.341	5.027	8.673
	0.098914	0.11044	0.026466	0.132659	0.101231	0.055601	0.226757	0.088245			0.153005	0.054435	0.022297	0.222881	0.039886	0.140047	0.038351	0.063936				5.439	5.86	4.194	4.214	7.027	1.911	3.793	5.106			8.614	5.008	5.919	4.675	2.009	3.881	4.645	3.087
	0.089892	0.394511	0.04521	0.110921	0.049585	0.128915	0.026955	0.072319			0.039473	0.089746	0.040152	0.12657	0.034162	0.188409	0.082805	0.076382				2.372	4.047	4.008	7.007	3.067	4.498	3.567	4.89			6.419	2.93	8.203	6.36	1.421	5.047	2.901	5.821
	0.1076	0.305084	0.050129	0.224554	0.077505	0.163978	0.041794	0.099001			0.047713	0.132848	0.019004	0.146178	0.04082	0.193411	0.029342	0.04551				4.067	5.576	2.832	4.959	6.252	5.988	4.479	4.635			4.224	5.753	3.793	7.683	4.145	5.243	4.518	5.106
	0.291283	0.197925	0.050957	0.108241	0.127359	0.176226	0.091166	0.075822			0.033282	0.091453	0.0326	0.142825	0.027818	0.033959	0.034936	0.065778				3.724	3.92	3.959	4.312	6.007	4.959	6.546	4.9			7.624	5.576	4.782	2.754	2.009	5.86	6.733	4.194
	0.24941	0.262453	0.039651	0.294622	0.042207	0.093771	0.05771	0.06055			0.08667	0.173447	0.038741	0.085266	0.024357	0.04024	0.039429	0.053904				4.606	8.977	4.508	4.528	2.744	3.646	4.488	6.556			5.635	2.685	3.165	7.076	7.938	5.449	3.646	4.831
	0.246589	0.153518	0.056446	0.204879	0.075893	0.168162	0.050484	0.103781			0.044169	0.170751	0.039453	0.161903	0.029272	0.086178	0.140419	0.054497				4.782	4.028	3.42	4.498	8.722	2.509	3.136	4.057			7.448	3.979	3.822	7.125	2.881	4.273	3.352	3.058
	0.267158	0.210274	0.056462	0.259512	0.05269	0.070095	0.035092	0.048788			0.047292	0.055406	0.029636	0.145544	0.036334	0.153254	0.08871	0.088924				4.733	4.861	8.614	6.703	5.929	5.037	4.263	4.949			6.537	6.154	4.88	5.302	5.762	3.479	2.489	9.937
	0.311637	0.048421	0.043053	0.086102	0.126493	0.123822	0.123315	0.043474			0.061849	0.040669	0.025538	0.138381	0.027472	0.060221	0.074085	0.156314				3.45	7.262	3.665	7.174	5.557	4.155	3.606	7.379			7.458	3.773	3.734	4.929	4.087	5.184	3.812	1.95
	0.269206	0.291358	0.035449	0.331732	0.174555	0.231301	0.051512	0.027917			0.054794	0.217108	0.036008	0.107144	0.123339	0.022721	0.193189	0.239271				3.665	4.586	4.851	4.224	7.566	2.127	5.135	5.802			7.634	5.272	4.459	5.41	1.254	5.37	8.075	2.538
	0.227523	0.076282	0.042402	0.090617	0.151369	0.069956	0.200061	0.066988			0.048503	0.052839	0.03208	0.130996	0.031603	0.043702	0.043158	0.045636				3.969	4.714	3.557	5.312	3.077	4.312	6.919	3.538			7.242	5.341	3.606	5.743	4.381	3.695	5.929	5.792
	0.107707	0.281916	0.047923	0.135405	0.039527	0.054867	0.106317	0.11664			0.055992	0.146539	0.064425	0.158587	0.058324	0.069951	0.078772	0.059822				3.704	3.881	4.802	5.694	4.204	4.812	3.312	3.626			8.908	6.262	4.998	4.949	4.547	3.93	4.155	4.047
	0.216683	0.137998	0.069986	0.334977	0.104319	0.18662	0.018268	0.064088			0.059878	0.086708	0.029776	0.168989	0.029881	0.074973	0.065574	0.03886				2.695	7.036	6.007	4.4	5.282	4.91	3.273	4.724			5.419	7.615	3.734	6.125	3.704	6.35	4.381	3.567
	0.080452	0.208085	0.030928	0.061588	0.024264	0.083637	0.149818	0.107464			0.201574	0.133603	0.015591	0.189878	0.085858	0.060038	0.055915	0.073535				4.4	3.489	3.675	6.35	5.37	4.9	5.076	4.616			9.761	5.067	4.077	3.538	8.114	7.918	3.744	3.391
	0.105552	0.269408	0.047667	0.130999	0.118254	0.083839	0.164201	0.157621			0.053618	0.14559	0.034132	0.091596	0.021188	0.065243	0.026574	0.082177				4.243	5.214	5.027	4.841	6.272	6.125	3.126	6.409			6.233	6.145	7.909	5.89	7.242	4.655	6.635	7.869
	0.128683	0.279707	0.043863	0.099185	0.179923	0.061012	0.034472	0.221252			0.040388	0.072822	0.065425	0.128182	0.049869	0.058697	0.030017	0.110899				3.293	6.468	4.469	6.135	5.606	6.664	4.537	4.861			5.027	4.214	2.136	6.409	1.362	4.753	3.254	3.254
	0.208737	0.349013	0.243816	0.17661	0.062859	0.088001	0.022868	0.043238			0.051018	0.146531	0.016334	0.194715	0.056908	0.029268	0.030765	0.018935				4.959	5.243	4.175	4.753	5.263	4.4	5.37	5.37			4.273	5.096	7.781	5.037	1.911	5.263	4.704	4.273
	0.140697	0.285654	0.035545	0.074412	0.060196	0.02488	0.117638	0.126286			0.11855	0.145512	0.01986	0.087638	0.092815	0.237085	0.045443	0.057885				3.744	6.184	3.9	6.517	7.076	7.321	3.802	5.165			5.664	7.644	6.056	8.693	4.645	4.224	2.881	4.175
	0.260241	0.136039	0.093885	0.070871	0.067072	0.229481	0.076287	0.27447			0.018893	0.061644	0.069746	0.130697	0.088823	0.074646	0.035325	0.035742				5.135	4.949	3.381	7.526	4.302	4.194	4.479	5.586			6.252	6.125	1.764	5.978	4.185	4.733	3.724	3.91
	0.262633	0.304068	0.111652	0.080913	0.055484	0.079643	0.138475	0.200075			0.108427	0.147601	0.047047	0.225267	0.054572	0.111234	0.202912	0.039787				7.056	4.949	3.44	7.321	4.577	4.322	4.841	4.028			6.125	7.428	5.772	9.849	1.568	6.889	3.136	5.723
	0.119711	0.323028	0.063275	0.111356	0.08993	0.073424	0.072731	0.111542			0.060881	0.133087	0.024571	0.156793	0.035327	0.046833	0.057455	0.022314				3.626	4.116	3.097	5.282	6.782	4.557	3.949	6.282			1.931	4.773	5.772	4.841	3.322	3.822	5.802	7.889
	0.347625	0.263127	0.072145	0.070452	0.21574	0.042132	0.150979	0.172428			0.041687	0.065087	0.044482	0.114733	0.065982	0.135311	0.031306	0.103257				4.126	5.939	3.479	6.576	3.655	5.057	4.537	4.773			4.616	7.027	4.273	5.988	2.048	3.538	8.291	1.646
	0.119242	0.220983	0.125078	0.184064	0.145852	0.112552	0.034814	0.082989			0.065218	0.290344	0.056212	0.147139	0.051826	0.297647	0.090413	0.057502				7.595	4.959	2.558	5.204	3.273	3.832	3.998	4.008			8.918	1.98	4.508	5.076	5.282	3.92	3.087	4.028
	0.052971	0.221355	0.024275	0.093999	0.037569	0.300833	0.027023	0.038009			0.250043	0.043918	0.037264	0.087577	0.074964	0.044042	0.06908	0.071883				4.92	4.341	5.361	7.183	5.341	3.695	4.204	5.067			5.312	8.35	3.087	6.154	3.783	2.773	3.881	6.399
	0.07536	0.253121	0.124264	0.10876	0.13177	0.062026	0.131144	0.112309			0.16599	0.09751	0.034395	0.139907	0.048348	0.135805	0.089158	0.02603				4.155	6.125	2.548	6.439	2.029	3.773	5.998	5.302			5.664	6.517	4.018	4.263	3.499	3.959	3.871	6.958
	0.261314	0.288643	0.037486	0.125353	0.125209	0.110101	0.178921	0.132026			0.265715	0.104305	0.058458	0.116369	0.038333	0.033259	0.055591	0.069399				5.694	4.586	3.842	4.753	1.852	3.567	3.793	5.194			3.998	5.988	5.321	7.869	3.224	5.361	6.664	3.753
	0.303551	0.243789	0.017253	0.069717	0.045731	0.192867	0.189399	0.269989			0.080255	0.044903	0.031174	0.091672	0.108727	0.226529	0.037221	0.171109				4.655	5.978	4.782	4.802	4.91	5.361	5.429	4.381			4.89	4.655	9.624	9.575	1.784	3.802	3.606	3.342
	0.280034	0.196299	0.028134	0.083286	0.183865	0.067473	0.062408	0.213946			0.085953	0.116151	0.040391	0.159731	0.087126	0.038975	0.054026	0.034776				3.43	8.379	4.165	5.566	7.86	2.705	2.47	5.802			7.468	7.428	2.332	5.615	2.911	4.616	4.42	5.978
	0.111214	0.223068	0.058042	0.176712	0.09299	0.274008	0.025723	0.166261			0.064565	0.049218	0.024583	0.14298	0.023319	0.153678	0.046729	0.065694				4.969	6.39	4.273	6.096	7.262	4.714	4.39	7.458			5.547	5.753	6.086	5.762	5.478	8.595	6.654	7.193
	0.279318	0.219982	0.149802	0.069236	0.057745	0.049145	0.037964	0.206288			0.031207	0.083604	0.034439	0.089526	0.124265	0.098609	0.036847	0.070948				4.008	3.136	1.323	6.801	5.811	3.45	5.655	4.831			3.038	4.969	6.772	8.585	5.39	4.39	3.224	3.949
	0.105052	0.324821	0.070724	0.117465	0.052431	0.147234	0.042461	0.125884			0.105684	0.184242	0.0291	0.0711	0.142025	0.031949	0.019021	0.086743				4.234	5.165	2.989	5.047	3.322	3.499	4.175	5.018			5.566	9.653	3.92	5.89	5.047	3.136	4.704	4.782
	0.188441	0.074682	0.052173	0.144376	0.030721	0.094133	0.063286	0.078908			0.128698	0.093766	0.029933	0.128765	0.060132	0.087538	0.056398	0.043797				6.556	5.076	6.615	4.635	4.341	3.391	3.234	4.341			6.233	5.165	4.381	4.498	2.038	4.214	4.136	4.4
	0.083304	0.18449	0.051738	0.122073	0.222053	0.125204	0.041133	0.114498			0.063344	0.064307	0.041766	0.163154	0.061385	0.244872	0.05668	0.122				3.675	7.634	6.478	5.596	6.576	4.067	3.342	6.252			3.773	5.821	3.979	4.204	4.41	2.666	3.675	4.185
	0.146087	0.166478	0.030951	0.063285	0.122895	0.151938	0.022566	0.098763			0.14843	0.103573	0.031879	0.110358	0.044225	0.085213	0.033405	0.09714				5.958	6.174	4.322	8.222	3.156	5.41	5.214	4.694			5.498	7.791	1.725	5.361	3.891	3.636	7.399	5.037
	0.235243	0.274878	0.029918	0.076652	0.05193	0.079349	0.073597	0.24507			0.08137	0.044703	0.021642	0.103936	0.047949	0.044264	0.093238	0.118797				5.312	4.822	3.822	6.742	4.224	5.076	3.842	4.988			8.477	6.125	3.675	4.194	3.175	3.009	7.036	5.645
	0.329473	0.310214	0.072107	0.136194	0.038614	0.121236	0.209963	0.173937			0.10203	0.122756	0.035386	0.102101	0.021655	0.031818	0.045964	0.051467				4.322	3.763	4.92	5.057	6.713	5.145	4.449	5.302			8.379	3.508	6.85	3.744	6.909	4.596	3.861	2.411
	0.27745	0.253449	0.06263	0.136803	0.159214	0.122757	0.046326	0.045163			0.12764	0.281132	0.073924	0.138305	0.022041	0.03281	0.088412	0.037481				4.038	6.007	2.832	4.185	7.35	5.733	2.969	9.036			5.155	5.606	3.548	6.017	3.626	2.411	4.42	7.722
	0.119279	0.298385	0.045654	0.073636	0.070591	0.06301	0.146546	0.099663			0.071153	0.160066	0.020478	0.126826	0.022621	0.338728	0.046123	0.059936				4.42	4.479	3.381	5.027	6.125	4.469	3.528	4.488			2.813	6.419	4.596	3.675	3.871	5.635	5.674	3.685
	0.206142	0.261486	0.027717	0.134386	0.147453	0.104806	0.042073	0.044493			0.16907	0.069193	0.031645	0.169462	0.134849	0.125435	0.046332	0.057612				2.675	7.918	7.252	4.743	4.322	5.615	3.479	6.409			5.155	6.772	3.332	4.724	4.714	4.694	3.224	6.233
	0.196029	0.309845	0.03923	0.153964	0.183109	0.144764	0.076781	0.106391			0.051178	0.076002	0.024372	0.114303	0.051007	0.098612	0.231117	0.086664				5.929	4.449	7.105	6.027	7.693	3.606	5.37	8.203			5.361	6.703	4.802	5.998	4.635	3.175	4.273	3.263
	0.054605	0.313815	0.020976	0.079012	0.055485	0.114189	0.072565	0.057702			0.045197	0.245554	0.022113	0.158889	0.033972	0.145365	0.069153	0.165866				3.646	5.321	8.114	6.321	5.684	4.939	3.538	5.998			9.379	4.88	4.126	4.39	4.665	8.31	4.567	0.686
	0.055613	0.186353	0.047308	0.135153	0.039545	0.058488	0.035099	0.160114			0.066587	0.083338	0.013556	0.201351	0.043679	0.084154	0.022674	0.110914				3.44	5.214	2.695	3.949	3.45	4.557	4.596	7.477			4.969	4.449	7.33	5.909	3.508	3.567	7.419	4.714
	0.193447	0.150352	0.067202	0.145515	0.045371	0.201791	0.050912	0.10226			0.032812	0.20469	0.04808	0.169123	0.119716	0.099669	0.061337	0.05712				0.725	5.184	4.136	5.018	5.027	4.449	4.057	6.331			3.234	8.105	2.724	5.998	5.468	3.851	3.528	4.831
	0.154578	0.315733	0.054768	0.100122	0.038457	0.218075	0.070921	0.221935			0.053479	0.180491	0.046782	0.055643	0.020596	0.112467	0.058668	0.057801				4.822	7.321	4.185	6.027	5.909	6.615	7.85	4.253			5.145	4.733	3.126	5.821	5.312	3.646	3.802	4.106
	0.047451	0.088473	0.052193	0.102115	0.028721	0.206549	0.23928	0.181275			0.105919	0.088355	0.030328	0.094707	0.019495	0.287626	0.094531	0.019944				6.713	6.243	3.077	4.39	5.811	7.301	3.332	7.752			4.479	4.616	3.352	5.184	4.518	4.292	3.548	5.116
	0.118492	0.253991	0.074495	0.092807	0.05558	0.116382	0.150922	0.132516			0.052847	0.032011	0.045469	0.075863	0.042679	0.07084	0.029187	0.139156				5.488	5.331	3.783	6.497	5.674	3.254	3.401	6.517			5.821	4.087	7.605	6.821	2.881	4.655	2.852	3.861
	0.111805	0.171376	0.03633	0.112918	0.09428	0.058114	0.227814	0.085996			0.104046	0.056612	0.027199	0.169207	0.074565	0.081949	0.049448	0.124452				5.743	6.321	5.018	5.468	4.292	5.341	4.528	5.488			4.518	5.919	5.929	5.4	5.557	4.165	8.673	9.271
	0.227745	0.250196	0.085222	0.218366	0.061012	0.18798	0.124774	0.151174			0.074526	0.086955	0.016973	0.15259	0.056977	0.066791	0.054384	0.13446				3.861	6.85	2.715	4.871	3.704	5.929	6.292	6.742			5.733	5.233	8.84	4.528	3.185	3.802	4.008	6.37
	0.23467	0.269423	0.051892	0.144891	0.075801	0.14692	0.063281	0.114137			0.039742	0.15123	0.036362	0.213642	0.034191	0.0486	0.049062	0.049302				8.124	7.027	3.401	4.567	2.607	3.989	4.498	7.085			5.615	4.361	5.41	2.95	3.724	7.879	4.39	3.979
	0.056083	0.210045	0.03159	0.129455	0.048343	0.058151	0.019314	0.1609			0.087347	0.100053	0.045866	0.212936	0.061668	0.103606	0.08393	0.076038				6.782	5.958	5.39	3.91	3.293	3.871	3.665	8.193			7.017	7.134	4.88	4.606	3.969	3.43	2.43	1.294
	0.095669	0.243887	0.090076	0.167588	0.061244	0.088719	0.071478	0.147879			0.10413	0.197934	0.032864	0.209538	0.021433	0.132356	0.059092	0.066325				3.332	4.871	4.42	5.292	5.057	5.135	5.272	8.242			5.615	6.135	2.568	5.321	2.92	5.086	4.106	5.106
	0.263962	0.287153	0.041012	0.144275	0.175851	0.095519	0.085057	0.160112			0.152504	0.218547	0.018799	0.15366	0.027718	0.108767	0.046374	0.069914				5.939	5.831	4.332	3.969	6.331	3.606	3.548	6.968			6.125	6.684	5.547	6.105	4.528	3.763	8.261	2.401
	0.072047	0.171889	0.099969	0.132693	0.099801	0.030439	0.165963	0.153891			0.142879	0.176259	0.033142	0.148128	0.063018	0.072341	0.049496	0.115053				3.93	5.067	3.557	4.047	5.243	5.351	3.851	8.31			4.136	6.811	2.92	4.773	3.224	4.459	3.528	4.469
	0.189048	0.316612	0.022892	0.079693	0.25703	0.069545	0.0465	0.179673			0.04874	0.101299	0.061036	0.085132	0.010611	0.227451	0.064021	0.12706				5.449	3.724	7.624	6.85	7.624	5.664	5.468	4.057			4.273	4.234	4.978	6.439	4.361	4.567	3.401	4.351
	0.278391	0.285334	0.015896	0.08431	0.220853	0.115357	0.028593	0.071484			0.081962	0.039249	0.04695	0.198096	0.026591	0.148147	0.055641	0.148804				5.586	5.498	6.938	6.595	3.734	4.194	3.273	3.43			3.616	5.439	2.724	5.018	3.704	3.185	8.369	1.695
	0.160274	0.240714	0.03526	0.058445	0.026313	0.250089	0.140132	0.126903			0.153974	0.065092	0.042676	0.102349	0.03551	0.053279	0.25699	0.06007				4.351	3.714	5.743	5.527	4.498	9.29	5.517	4.361			1.705	4.243	3.91	5.39	4.283	2.048	1.088	3.224
	0.182195	0.166728	0.032173	0.250058	0.03212	0.054259	0.2505	0.168134			0.08587	0.115188	0.047446	0.147089	0.039969	0.161219	0.084255	0.193733				3.263	4.459	5.292	9.81	4.028	3.508	4.106	6.556			5.635	6.742	5.733	5.439	3.45	5.88	3.038	3.665
	0.215985	0.196694	0.023992	0.095813	0.27514	0.076478	0.118644	0.247445			0.089971	0.197105	0.021304	0.067033	0.057605	0.03604	0.084372	0.060459				5.106	5.106	3.636	6.115	6.213	5.694	5.841	5.312			5.263	6.772	5.086	8.301	5.978	3.949	4.635	1.333
	0.203777	0.213577	0.03411	0.055335	0.152404	0.145522	0.03034	0.193854			0.079715	0.164016	0.039695	0.138946	0.048848	0.037612	0.052289	0.107586				5.743	6.674	5.89	6.791	6.086	4.273	7.458	6.39			3.636	3.45	7.605	5.223	4.43	2.754	3.136	7.115
	0.150161	0.278327	0.038316	0.074315	0.066954	0.125788	0.056914	0.074629			0.163079	0.10481	0.018205	0.209027	0.054266	0.034721	0.064532	0.077195				3.038	6.458	4.292	7.869	3.793	4.949	2.509	4.224			7.419	5.978	6.39	3.842	3.322	5.125	3.989	3.969
	0.290662	0.164799	0.03107	0.126468	0.033591	0.12833	0.168154	0.14169			0.043586	0.200201	0.040421	0.073896	0.02482	0.056602	0.083223	0.094889				9.153	5.772	3.881	5.282	6.517	5.449	3.273	5.537			9.085	4.322	3.489	5.978	1.372	3.91	3.381	5.067
	0.072652	0.220127	0.137739	0.306764	0.024579	0.102464	0.050537	0.057932			0.181495	0.203342	0.021709	0.073029	0.084667	0.185464	0.047535	0.108047				4.185	8.83	3.675	4.949	2.695	3.646	3.587	4.645			6.39	6.135	4.675	5.968	1.401	2.96	7.497	4.92
	0.096446	0.205103	0.109326	0.062294	0.076997	0.09323	0.055108	0.17717			0.071222	0.090537	0.027861	0.105725	0.036482	0.049764	0.055043	0.050803				3.998	3.626	2.793	3.92	2.401	2.901	5.576	5.145			4.763	6.762	5.204	6.194	8.212	3.391	2.92	3.724
	0.105518	0.313984	0.034558	0.093616	0.030281	0.128898	0.018124	0.21518			0.085969	0.07425	0.032563	0.078819	0.107935	0.22697	0.124795	0.035709				7.046	4.126	3.92	4.743	5.174	6.693	3.861	6.429			4.998	3.685	3.626	4.645	3.557	1.029	6.742	3.832
	0.245753	0.276475	0.129373	0.099547	0.209792	0.069746	0.08248	0.208335			0.078229	0.049007	0.025547	0.119531	0.168064	0.197784	0.090229	0.048613				6.546	4.106	4.626	5.439	3.43	4.802	5.057	5.282			4.204	4.665	3.361	6.223	3.989	3.871	2.597	4.155
	0.186622	0.262284	0.04385	0.149617	0.038028	0.054163	0.209763	0.182736			0.044412	0.134786	0.030646	0.12758	0.083173	0.047522	0.088274	0.135288				3.636	5.214	5.263	8.075	6.292	5.419	4.302	6.301			5.831	6.703	4.606	5.321	4.194	4.449	3.861	6.419
	0.22726	0.093774	0.058869	0.083083	0.023769	0.235388	0.050313	0.023229			0.130358	0.181967	0.058713	0.141025	0.090322	0.091898	0.077756	0.227492				8.751	3.185	3.293	6.223	4.959	4.479	2.568	4.096			5.351	8.193	3.489	6.145	4.41	3.45	5.037	2.528
	0.176387	0.240374	0.044065	0.15506	0.08362	0.071766	0.168243	0.066426			0.188794	0.104189	0.021137	0.095792	0.12664	0.070064	0.132925	0.017726				4.106	5.459	6.458	5.263	4.812	4.949	4.959	5.076			4.528	4.165	3.695	5.988	5.586	3.773	6.517	4.861
	0.154235	0.253625	0.03329	0.261178	0.045407	0.087391	0.013455	0.044706			0.049142	0.033396	0.042224	0.167743	0.051411	0.081275	0.128815	0.076027				3.91	5.037	3.802	4.459	3.058	5.919	7.174	4.655			4.88	4.959	2.901	5.557	2.038	3.303	6.282	4.008
	0.301293	0.2747	0.087219	0.062427	0.102589	0.048694	0.041909	0.090436			0.076644	0.060818	0.025685	0.098265	0.027894	0.190403	0.042899	0.070393				4.586	4.42	3.949	6.243	4.175	3.891	7.281	6.674			4.841	6.527	5.38	5.988	6.262	2.95	5.214	4.175
	0.185589	0.308179	0.036742	0.253789	0.053154	0.055592	0.147831	0.108003			0.116992	0.091895	0.019999	0.254551	0.031813	0.255156	0.019956	0.051597				6.546	4.41	3.871	2.411	3.381	4.322	3.42	5.841			3.293	7.977	4.822	8.908	4.753	8.791	5.831	5.253
	0.200342	0.085662	0.043088	0.111386	0.066353	0.250864	0.131728	0.056017			0.031444	0.093598	0.033989	0.118018	0.109662	0.12656	0.082362	0.028684				6.919	5.635	4.518	4.42	3.156	6.537	2.901	5.606			6.037	3.42	5.468	5.537	3.577	4.312	5.831	5.351
	0.053344	0.291075	0.042124	0.141987	0.116596	0.079363	0.054478	0.110453			0.034644	0.063751	0.024339	0.153329	0.029978	0.079588	0.02755	0.027877				4.606	5.39	3.322	4.89	4.675	3.861	6.742	5.155			5.625	5.851	3.185	5.027	5.067	5.449	6.017	4.596
	0.118277	0.211454	0.029114	0.159796	0.041148	0.054769	0.051243	0.114763			0.045659	0.178227	0.016929	0.119956	0.030845	0.03856	0.170906	0.053298				3.42	3.969	4.861	6.056	5.37	4.096	3.469	4.694			5.302	6.203	4.165	6.282	1.303	4.88	3.753	5.331
	0.183204	0.179842	0.086023	0.145862	0.061138	0.149939	0.040068	0.218137			0.0984	0.095752	0.03943	0.111132	0.048239	0.130438	0.078304	0.105255				4.655	4.626	3.763	6.292	5.419	7.732	5.586	5.39			5.753	5.488	3.42	4.43	5.057	4.577	2.813	4.43
	0.173673	0.133985	0.060472	0.183502	0.187305	0.184386	0.171743	0.222698			0.10293	0.092936	0.057324	0.173236	0.022359	0.049481	0.081141	0.084179				3.058	4.292	3.214	4.175	5.468	5.625	4.449	4.596			9.124	5.116	7.86	4.488	4.645	5.204	5.41	4.106
	0.275039	0.179162	0.027527	0.123962	0.067493	0.094518	0.155942	0.169285			0.134099	0.054151	0.049054	0.111863	0.022375	0.028683	0.040736	0.039554				7.252	7.213	4.273	4.743	6.429	3.871	6.772	4.616			5.929	5.145	3.998	4.038	3.479	5.684	4.978	4.312
	0.229315	0.234293	0.060087	0.092206	0.249942	0.093972	0.125218	0.157621			0.046651	0.303783	0.038793	0.127066	0.094185	0.11256	0.051651	0.064817				5.125	4.312	3.459	5.39	3.998	2.96	5.596	4.106			5.125	4.851	5.135	5.341	6.017	1.646	4.714	3.94
	0.101069	0.218164	0.052022	0.120528	0.073802	0.03155	0.039548	0.159251			0.037865	0.087753	0.042061	0.131625	0.078895	0.158081	0.128573	0.051979				5.488	4.782	3.293	4.969	2.607	6.527	4.449	7.115			6.635	6.546	3.146	6.047	5.517	2.705	3.783	6.223
	0.2378	0.290202	0.036838	0.097076	0.212801	0.057539	0.033055	0.148916			0.076354	0.107335	0.022325	0.13775	0.054052	0.046677	0.046895	0.049096				1.029	5.674	6.537	3.861	4.243	3.636	6.889	6.311			9.643	8.105	5.292	7.125	0.519	5.635	4.939	5.067
	0.326711	0.236391	0.036352	0.106593	0.049963	0.075538	0.174493	0.054728			0.098826	0.164697	0.074721	0.109553	0.046505	0.042216	0.08774	0.025534				4.018	6.987	5.37	6.105	4.302	4.381	4.43	5.517			4.518	4.743	1.784	6.458	5.753	3.675	3.45	5.89
	0.179553	0.340851	0.085449	0.131938	0.073094	0.238497	0.041164	0.060309			0.113239	0.214515	0.04283	0.173516	0.090242	0.040327	0.029302	0.099578				5.253	4.351	3.303	4.626	4.302	4.969	6.38	3.244			9.516	5.566	3.763	4.292	7.105	4.155	5.449	5.753
	0.153845	0.245354	0.090598	0.157987	0.050125	0.11268	0.128418	0.073495			0.166978	0.253663	0.026	0.174046	0.123218	0.065259	0.143688	0.08385				4.302	4.841	2.499	4.773	3.636	9.31	6.292	5.351			6.517	4.047	3.058	4.792	4.038	4.204	4.096	4.381
	0.062157	0.268678	0.015584	0.052761	0.094346	0.094611	0.047936	0.231441			0.140482	0.100491	0.013455	0.137719	0.071237	0.066256	0.057002	0.104222				0.745	5.478	6.478	6.791	3.195	3.802	6.811	4.645			3.508	4.371	6.174	3.714	3.567	3.734	0.823	1.088
	0.191001	0.085991	0.046945	0.204259	0.028667	0.243986	0.02678	0.189423			0.182475	0.049841	0.022524	0.257159	0.086074	0.20368	0.073368	0.124341				5.674	5.243	4.665	6.243	3.675	3.979	5.067	5.86			4.038	4.469	9.094	8.585	3.969	4.998	4.43	2.43
	0.113152	0.07433	0.039186	0.121692	0.056095	0.268314	0.17984	0.154026			0.066429	0.087443	0.017251	0.155214	0.036183	0.11443	0.214248	0.112847				3.303	4.577	5.165	5.459	4.332	5.116	2.342	4.224			5.9	4.518	4.704	5.38	4.155	4.165	4.488	8.291
	0.291242	0.249348	0.045515	0.142027	0.05202	0.314765	0.193021	0.048838			0.105642	0.276063	0.059798	0.099177	0.119554	0.108006	0.094367	0.093862				5.076	5.615	4.479	4.704	5.106	4.224	3.312	2.087			6.987	3.401	2.744	5.909	6.439	4.978	2.166	4.312
	0.218205	0.05819	0.156331	0.216889	0.055574	0.087779	0.132308	0.190853			0.072013	0.089397	0.024127	0.083272	0.057594	0.066668	0.085196	0.047538				3.646	3.45	2.685	3.616	6.811	6.409	5.067	4.018			3.165	4.469	3.538	6.419	1.842	3.93	5.341	5.723
	0.152422	0.265635	0.056188	0.130558	0.059774	0.112678	0.049057	0.189654			0.135123	0.026292	0.036628	0.143769	0.031266	0.073656	0.053769	0.053641				2.891	6.037	5.272	5.723	3.312	4.498	3.704	5.351			2.293	3.773	4.508	4.341	4.145	5.321	7.232	4.939
	0.200003	0.353077	0.02378	0.117938	0.075103	0.063628	0.036144	0.141035			0.033551	0.063528	0.024121	0.122585	0.112367	0.02301	0.067567	0.065185				3.646	4.684	5.459	3.959	4.4	4.606	3.538	5.968			3.646	4.459	3.871	6.066	3.9	5.106	5.586	4.136
	0.072155	0.251935	0.032908	0.278796	0.077508	0.11159	0.103622	0.218446			0.095365	0.093183	0.019233	0.186598	0.038796	0.06116	0.038879	0.030603				4.89	5.792	4.743	5.302	4.087	3.371	4.332	7.458			9.339	4.773	3.606	6.821	2.577	6.703	7.046	6.017
	0.087363	0.27236	0.032233	0.169976	0.076211	0.079704	0.106496	0.215101			0.063613	0.115272	0.023231	0.150009	0.095965	0.087054	0.017789	0.051597				2.911	4.165	5.576	4.9	4.92	5.067	0.441	6.066			5.027	5.429	3.891	5.331	2.734	4.92	5.214	3.646
	0.241132	0.281144	0.033642	0.070043	0.050589	0.103271	0.065378	0.062187			0.051968	0.10115	0.033374	0.185643	0.037958	0.098486	0.101899	0.033989				4.537	5.909	5.106	6.311	7.458	2.607	3.469	9.124			4.724	4.812	4.684	5.174	5.566	3.244	4.116	3.704
	0.133235	0.255267	0.028568	0.114082	0.030176	0.052828	0.23159	0.090275			0.045726	0.051205	0.027871	0.080546	0.021552	0.044035	0.042671	0.030319				4.743	4.41	6.282	6.909	5.361	4.861	4.361	4.234			5.272	6.782	3.038	8.418	4.704	4.998	8.712	3.704
	0.084197	0.307663	0.102763	0.075143	0.044413	0.059644	0.127841	0.085763			0.062485	0.031457	0.012311	0.124508	0.030031	0.034311	0.038825	0.047062				4.194	5.39	3.185	5.547	4.547	4.028	4.733	4.959			4.665	5.39	4.371	6.87	4.047	7.154	4.4	4.528
	0.139837	0.075217	0.040724	0.091594	0.096289	0.07005	0.089925	0.166212			0.08297	0.040486	0.032441	0.092602	0.053561	0.033305	0.044091	0.067201				3.126	3.724	3.9	5.459	2.832	5.155	5.89	5.88			7.634	6.615	3.224	6.017	6.468	3.665	3.587	3.518
	0.093303	0.282536	0.033591	0.172696	0.040724	0.081655	0.033758	0.142031			0.062465	0.023246	0.045076	0.093809	0.040313	0.090193	0.031881	0.046791				3.479	5.361	7.752	4.077	4.488	4.018	5.282	5.949			5.263	3.998	3.636	8.457	4.978	4.194	8.693	5.057
	0.209575	0.266247	0.067528	0.104847	0.105463	0.187034	0.192042	0.072859			0.072623	0.034211	0.031198	0.100842	0.081637	0.064027	0.061216	0.028788				5.125	7.507	3.793	5.263	3.832	3.851	4.988	5.772			5.841	7.781	4.91	7.134	0.755	4.655	5.263	4.175
	0.072509	0.265843	0.05199	0.107314	0.055495	0.097837	0.061196	0.08743			0.036734	0.194089	0.043801	0.113396	0.043015	0.178947	0.164931	0.045482				3.303	5.439	5.9	4.41	6.321	5.057	3.038	6.615			5.517	4.469	3.93	6.145	3.626	2.636	2.979	4.567
	0.200493	0.09758	0.040706	0.189814	0.041655	0.109779	0.049315	0.04042			0.233954	0.16782	0.02762	0.125364	0.042631	0.056726	0.197425	0.057977				5.958	3.832	3.263	3.518	5.361	3.587	4.763	7.291			7.938	3.891	4.528	5.645	4.126	3.665	3.459	2.185
	0.250872	0.296637	0.037271	0.13515	0.04815	0.052089	0.027163	0.049319			0.188691	0.08086	0.030976	0.072398	0.043276	0.253312	0.064909	0.095836				4.998	6.096	5.116	5.037	4.292	6.135	4.43	6.929			6.174	6.968	3.616	4.332	3.499	3.891	3.381	7.272
	0.091758	0.24254	0.042715	0.094496	0.056969	0.193991	0.026354	0.084744			0.130227	0.138207	0.022046	0.187305	0.026748	0.051731	0.190929	0.039246				3.058	5.753	4.155	5.978	2.626	2.009	4.969	4.518			7.34	6.644	2.607	4.381	4.224	5.165	4.273	4.714
	0.399277	0.28421	0.055071	0.070205	0.07716	0.080674	0.033798	0.105471			0.049357	0.051562	0.053834	0.083928	0.132817	0.041315	0.114235	0.1289				5.145	5.341	4.4	3.91	8.007	3.714	4.822	3.949			6.419	2.999	2.832	5.929	5.057	8.389	2.391	3.077
	0.077065	0.245689	0.055772	0.046443	0.194704	0.166322	0.040818	0.192047			0.050014	0.102556	0.047685	0.113382	0.053741	0.068835	0.016993	0.04435				4.39	5.41	3.538	4.39	4.763	6.037	3.156	2.842			4.694	8.938	4.381	6.997	4.077	3.704	4.459	3.989
	0.201516	0.172191	0.028201	0.130939	0.0487	0.258958	0.181379	0.096932			0.057599	0.071162	0.037756	0.150721	0.024211	0.068581	0.048365	0.158475				3.459	6.987	3.165	4.949	4.243	7.928	4.537	4.812			5.782	5.576	3.783	6.282	5.498	3.9	4.224	7.076
	0.252207	0.317003	0.067585	0.186751	0.133566	0.282004	0.088566	0.242374			0.036089	0.28536	0.033537	0.147585	0.033224	0.096961	0.039083	0.087823				3.704	6.066	3.548	4.096	4.665	6.184	6.978	7.066			7.281	4.4	3.695	4.057	6.537	3.165	2.048	3.695
	0.231852	0.202662	0.026489	0.130501	0.272867	0.228326	0.199084	0.14722			0.031289	0.034563	0.019797	0.107064	0.027736	0.158719	0.056218	0.037774				7.977	7.281	3.851	5.096	4.763	3.763	4.969	4.586			2.225	3.763	6.076	7.458	4.498	2.058	4.341	2.773
	0.164018	0.139168	0.036087	0.250741	0.069604	0.276917	0.105117	0.151644			0.026157	0.058575	0.021187	0.091265	0.075058	0.071754	0.01887	0.150583				4.586	1.607	6.311	7.654	3.881	5.282	5.86	5.968			8.977	5.508	4.929	4.498	1.558	4.694	5.508	3.626
	0.120002	0.293278	0.07244	0.17712	0.056959	0.231617	0.061801	0.079769			0.118623	0.022465	0.040033	0.117493	0.035497	0.107363	0.243886	0.048247				5.949	4.567	3.136	4.635	4.655	1.98	4.528	7.399			3.126	5.968	2.95	5.586	3.891	2.107	7.281	2.587
	0.1034	0.239037	0.028747	0.134054	0.082857	0.052377	0.037256	0.049371			0.048387	0.119612	0.043012	0.200796	0.038224	0.054255	0.135364	0.077436				3.538	6.38	8.457	5.998	3.998	7.703	3.822	7.076			6.311	5.135	5.723	4.547	3.597	3.665	4.067	1.94
	0.091711	0.22002	0.020296	0.085518	0.084187	0.100788	0.033898	0.186293			0.069345	0.081731	0.037571	0.091648	0.034317	0.24108	0.133386	0.025654				3.371	5.302	4.89	6.105	9.222	3.283	3.744	5.194			5.596	7.732	6.468	5.929	4.057	1.078	5.341	5.753
	0.129853	0.368769	0.05805	0.087728	0.024594	0.081196	0.09169	0.039184			0.06581	0.058784	0.013094	0.116779	0.036603	0.143119	0.158821	0.171183				3.077	3.567	3.793	6.292	4.812	4.283	5.331	4.675			6.154	6.919	4.263	5.008	7.242	4.479	5.312	3.881
	0.121987	0.212761	0.037555	0.119179	0.053128	0.283925	0.1741	0.091442			0.074494	0.102315	0.025012	0.096991	0.041559	0.0586	0.052388	0.04566				3.646	1.49	4.4	4.714	4.763	4.332	4.4	4.234			4.194	6.076	4.263	5.792	3.655	4.714	3.371	3.695
	0.12967	0.195352	0.052781	0.075607	0.033352	0.264669	0.142153	0.019497			0.103571	0.109149	0.086669	0.083808	0.070509	0.120484	0.110241	0.056732				5.018	3.9	4.949	3.724	5.194	3.156	3.91	9.408			5.988	3.224	3.293	5.566	3.91	8.595	3.361	5.057
	0.23243	0.26765	0.034299	0.191056	0.208546	0.133865	0.107898	0.082081			0.04896	0.135478	0.027627	0.116391	0.035298	0.08519	0.149668	0.091708				3.763	5.341	8.193	5.116	3.704	6.703	3.244	5.057			5.958	5.4	3.254	3.528	4.008	4.234	2.313	3.508
	0.108971	0.349308	0.028928	0.117697	0.064593	0.107014	0.079357	0.163579			0.046573	0.058362	0.021604	0.083629	0.026132	0.106072	0.064107	0.082639				3.038	6.292	3.92	5.282	5.978	4.41	3.753	7.174			5.331	1.784	4.92	4.508	8.84	3.773	5.341	3.881
	0.055211	0.157596	0.078724	0.068585	0.04593	0.10554	0.0255	0.051208			0.047821	0.04338	0.047991	0.10503	0.036152	0.042242	0.054309	0.110012				4.743	4.351	4.978	2.342	4.616	2.146	5.713	6.086			4.008	7.615	1.774	7.928	4.087	3.842	5.782	2.891
	0.244663	0.06411	0.089394	0.099618	0.035566	0.126391	0.035568	0.069054			0.082773	0.04294	0.030302	0.117586	0.021592	0.060682	0.071575	0.059801				3.91	4.077	3.675	5.517	5.547	4.018	3.655	5.753			4.488	6.84	3.312	6.194	4.949	4.136	5.076	5.204
	0.186386	0.313339	0.108269	0.151347	0.241634	0.079265	0.2106	0.149884			0.112335	0.075033	0.143197	0.130214	0.052263	0.143426	0.054066	0.041279				3.891	4.047	3.763	6.066	4.488	5.037	3.195	3.959			4.087	5.498	3.185	4.763	5.537	3.244	3.969	5.135
	0.101482	0.265035	0.02769	0.116331	0.040744	0.057887	0.112709	0.202442			0.07762	0.098651	0.0146	0.100158	0.045912	0.183291	0.030685	0.055577				6.056	4.224	7.321	6.086	5.958	4.175	3.528	6.39			3.038	3.91	4.606	4.586	6.556	6.223	4.204	4.322
	0.283581	0.335631	0.050541	0.090692	0.092608	0.053664	0.108714	0.151956			0.102555	0.03708	0.016097	0.118588	0.025516	0.102841	0.025184	0.076171				4.439	4.028	3.734	4.733	8.791	3.91	2.94	5.351			4.243	8.105	7.536	6.909	5.076	2.734	7.379	3.352
	0.258277	0.113436	0.032115	0.070028	0.135519	0.259916	0.148022	0.111755			0.083504	0.180229	0.0281	0.138707	0.067185	0.063278	0.05706	0.196136				4.645	9.408	4.175	4.243	6.507	3.969	5.312	5.655			7.977	3.597	5.253	7.242	3.224	3.773	3.185	5.821
	0.112468	0.233613	0.034141	0.10405	0.260407	0.059163	0.181253	0.174988			0.028415	0.071501	0.061349	0.034809	0.09624	0.201708	0.111993	0.111288				3.028	5.292	2.724	4.537	5.459	4.175	4.341	3.783			4.763	4.626	5.233	8.634	6.654	4.165	2.048	4.302
	0.255584	0.327247	0.042362	0.230357	0.044074	0.082157	0.073885	0.234846			0.164644	0.303734	0.024852	0.159973	0.017067	0.134776	0.065653	0.187176				4.684	4.116	3.655	3.812	4.116	5.37	2.96	6.007			1.597	4.802	6.223	4.861	5.312	4.665	3.528	1.833
	0.173301	0.179612	0.048244	0.086224	0.057315	0.09278	0.10729	0.062828			0.091538	0.321226	0.04409	0.09525	0.01357	0.097196	0.049954	0.038279				4.665	3.224	3.91	5.762	4.253	6.115	4.038	6.086			6.517	4.998	3.518	6.742	5.243	3.606	3.293	8.163
	0.21269	0.385728	0.037975	0.160564	0.067471	0.062907	0.111582	0.233887			0.043489	0.058831	0.030193	0.188523	0.061052	0.221581	0.183913	0.087403				6.517	5.312	3.606	4.469	6.919	7.615	8.859	8.173			5.821	4.469	2.911	6.899	5.998	3.303	3.597	4.214
	0.08998	0.196527	0.05419	0.113692	0.069264	0.239804	0.032572	0.020577			0.05024	0.242655	0.031627	0.117763	0.034126	0.125504	0.051159	0.060699				3.175	5.87	5.106	5.37	4.91	3.94	8.261	6.047			5.253	7.291	4.724	6.537	2.96	6.341	4.665	8.624
	0.059546	0.384089	0.045605	0.093359	0.049412	0.217495	0.023678	0.054137			0.034237	0.082562	0.042041	0.106857	0.01394	0.068601	0.158791	0.079091				4.626	4.861	4.263	3.891	4.263	3.557	4.91	5.057			4.802	5.194	3.136	5.106	7.085	4.439	4.792	4.008
	0.109818	0.237591	0.033666	0.112777	0.069608	0.109464	0.059048	0.059518			0.049231	0.07653	0.018603	0.108373	0.02481	0.033162	0.14393	0.196868				3.185	6.076	6.507	5.272	5.958	3.312	3.45	7.242			8.614	7.076	3.959	6.272	4.596	5.292	5.831	5.116
	0.310549	0.228531	0.047359	0.116378	0.036909	0.12882	0.100167	0.081629			0.041592	0.132785	0.028247	0.12166	0.01884	0.047458	0.161988	0.016662				5.635	5.488	4.773	5.39	4.351	4.557	3.812	3.528			6.311	4.694	5.243	6.576	5.488	5.321	5.243	7.37
	0.243147	0.312866	0.043247	0.082233	0.023805	0.272199	0.154457	0.066482			0.05229	0.11518	0.063826	0.079898	0.073798	0.062314	0.042558	0.189772				5.635	6.145	3.185	7.193	5.282	4.488	5.243	6.919			9.486	6.213	2.695	6.468	4.812	0.931	5.096	3.665
	0.059371	0.305943	0.034708	0.092371	0.05627	0.057675	0.158234	0.078077			0.070364	0.073757	0.024329	0.186394	0.044079	0.086068	0.037856	0.106971				6.644	3.156	3.704	4.743	4.136	4.567	2.587	6.321			4.851	5.488	3.195	5.135	4.194	3.557	6.39	1.548
	0.049093	0.28102	0.05925	0.185897	0.053691	0.131481	0.078541	0.028698			0.192122	0.087132	0.034806	0.06552	0.031731	0.11835	0.06878	0.19361				3.744	5.655	4.41	4.469	4.067	7.35	4.518	4.812			2.607	5.713	4.283	5.615	4.214	5.811	3.214	4.332
	0.081972	0.127441	0.038376	0.304638	0.054658	0.073228	0.107392	0.165827			0.043947	0.089807	0.01184	0.147007	0.022548	0.023094	0.029395	0.050077				6.86	8.193	4.528	5.37	5.253	3.391	5.449	5.635			4.841	5.086	4.851	5.165	6.056	5.419	4.518	4.704
	0.127362	0.28772	0.028051	0.159881	0.03076	0.277476	0.196926	0.13491			0.122201	0.066294	0.030332	0.147786	0.112642	0.10615	0.06906	0.044727				5.047	3.518	5.645	4.665	4.42	5.615	2.45	8.791			8.438	4.449	3.146	6.027	4.831	1.686	3.851	7.448
	0.09997	0.234256	0.020826	0.175603	0.058018	0.203562	0.077159	0.07223			0.071316	0.090048	0.027013	0.168563	0.047411	0.26759	0.122338	0.064561				5.4	6.85	6.978	3.763	9.751	3.479	3.597	6.194			4.616	5.331	3.802	8.301	1.607	3.254	7.203	4.047
	0.111675	0.322884	0.055889	0.061607	0.041004	0.15331	0.124912	0.048329			0.167387	0.05358	0.02731	0.109682	0.04495	0.065005	0.048967	0.148981				2.626	4.596	4.577	6.615	5.557	5.106	2.803	3.891			8.428	7.183	4.047	5.067	5.184	3.92	9.869	3.665
	0.073542	0.226969	0.047952	0.064146	0.101943	0.07936	0.028455	0.041055			0.043117	0.221541	0.038315	0.155214	0.030799	0.145398	0.045942	0.057074				5.909	6.821	5.429	7.164	6.38	6.429	2.93	6.742			4.469	9.281	5.174	5.331	3.783	2.127	3.038	3.322
	0.249554	0.263874	0.021988	0.093277	0.029673	0.133015	0.028516	0.069932			0.218304	0.114093	0.03185	0.135351	0.076368	0.145259	0.052922	0.045611				4.106	4.263	4.547	5.292	4.792	4.812	4.577	7.497			5.988	6.439	4.508	5.821	5.282	3.489	4.087	5.194
	0.125666	0.260588	0.056213	0.209936	0.093302	0.115757	0.046921	0.064275			0.037735	0.048399	0.049078	0.149056	0.062977	0.051324	0.083516	0.101266				6.772	4.038	3.41	3.371	9.281	0.774	4.586	5.223			3.793	5.174	2.744	4.459	4.753	4.047	2.862	4.469
	0.142206	0.159072	0.026726	0.196143	0.03242	0.18472	0.02172	0.036292			0.04008	0.058603	0.075515	0.122364	0.019443	0.105766	0.044043	0.080897				3.626	6.958	5.733	4.978	3.93	3.009	4.782	8.085			5.772	4.371	2.391	5.851	4.243	5.645	5.958	2.46
	0.0749	0.061022	0.058866	0.102516	0.039071	0.34454	0.144004	0.029092			0.018071	0.034443	0.023484	0.118662	0.119955	0.277726	0.161588	0.079287				3.704	4.567	4.292	4.959	4.92	2.715	6.693	6.654			4.831	5.86	3.126	7.419	3.195	3.989	4.4	3.508
	0.146859	0.175939	0.018259	0.107034	0.115695	0.155731	0.143482	0.12222			0.184403	0.094155	0.030851	0.148683	0.099973	0.194373	0.079455	0.051999				5.713	6.821	6.252	6.282	5.733	4.586	3.949	4.253			4.243	7.683	3.802	4.557	4.577	6.762	1.695	4.547
	0.102535	0.314466	0.039998	0.11097	0.054116	0.044525	0.018984	0.14824			0.038202	0.217211	0.02612	0.171049	0.060261	0.068946	0.095786	0.090283				4.047	5.821	4.616	5.116	3.195	5.4	5.292	6.88			6.292	5.223	4.508	5.076	0.784	3.92	3.067	3.695
	0.240321	0.271481	0.045811	0.228273	0.053721	0.092671	0.115299	0.182993			0.039177	0.098934	0.044778	0.14742	0.027307	0.119307	0.028945	0.054727				7.125	6.174	5.321	4.714	7.007	4.959	5.753	5.145			5.057	5.537	2.999	4.263	4.351	5.096	8.281	6.086
	0.027204	0.208446	0.033232	0.251285	0.03348	0.195433	0.205819	0.050402			0.06997	0.216363	0.046021	0.160253	0.065853	0.030727	0.107549	0.030532				4.43	4.459	3.802	5.988	3.655	8.889	3.93	3.234			3.92	7.703	1.499	4.841	5.067	6.409	5.243	5.39
	0.127441	0.165903	0.038732	0.116966	0.229262	0.234671	0.11212	0.09342			0.043159	0.228202	0.039046	0.126124	0.027592	0.030982	0.035166	0.020701				3.861	4.057	6.84	7.017	6.282	8.555	5.135	4.341			5.723	5.488	3.077	5.615	4.714	4.547	3.587	4.831
	0.198956	0.339301	0.021316	0.17093	0.084662	0.080478	0.108293	0.168712			0.085072	0.071008	0.02842	0.108479	0.151336	0.116074	0.039673	0.207605				4.998	6.772	8.693	4.547	4.724	3.214	6.007	4.439			7.056	7.409	3.871	7.644	5.615	3.597	4.43	4.763
	0.249205	0.311091	0.02896	0.086665	0.036045	0.06044	0.129306	0.132194			0.080472	0.135945	0.033651	0.124928	0.061329	0.055775	0.033765	0.042721				5.811	8.634	9.81	6.311	3.626	3.528	4.518	4.9			8.32	5.89	2.646	4.812	4.802	4.498	5.076	4.126
	0.131616	0.140207	0.01852	0.082831	0.039751	0.078458	0.130979	0.203135			0.19005	0.051628	0.043016	0.131393	0.092123	0.044092	0.041155	0.166653				4.39	5.4	5.694	4.684	5.37	4.302	4.557	8.81			5.018	5.37	4.243	4.253	4.714	4.341	5.4	6.321
	0.028839	0.197535	0.033778	0.213048	0.136326	0.145418	0.024037	0.045473			0.06813	0.100749	0.147133	0.086004	0.134392	0.049182	0.032188	0.113352				3.626	5.125	4.312	5.508	6.38	2.999	6.096	5.272			3.773	5.037	0.647	5.557	3.322	6.762	4.008	1.784
	0.076869	0.228558	0.046391	0.159299	0.058802	0.141901	0.115241	0.10567			0.076877	0.112836	0.053548	0.224437	0.024801	0.079905	0.169159	0.077624				5.214	9.232	4.4	3.93	5.135	4.822	5.478	6.429			5.635	5.772	3.538	3.832	5.831	3.92	4.88	4.361
	0.213569	0.289554	0.04857	0.088791	0.026815	0.101224	0.051808	0.188485			0.107364	0.071015	0.038343	0.126658	0.02389	0.031771	0.039759	0.037919				5.067	5.468	7.507	6.194	6.772	5.684	4.449	6.154			5.184	8.222	3.636	5.557	3.322	4.743	4.273	4.988
	0.070621	0.281597	0.025128	0.116685	0.128742	0.183269	0.04329	0.054273			0.063302	0.105805	0.012751	0.100397	0.020947	0.124252	0.029527	0.062197				4.234	5.037	4.116	6.066	6.047	5.723	4.939	4.528			5.165	4.939	6.331	5.89	3.832	6.497	3.156	3.822
	0.056899	0.252507	0.030032	0.105478	0.040555	0.226709	0.030643	0.20756			0.089047	0.190684	0.020918	0.226767	0.036312	0.032023	0.098673	0.092685				4.635	5.096	4.234	4.988	4.939	5.253	2.979	8.222			4.596	8.683	4.106	6.311	4.743	3.812	3.499	4.557
	0.168861	0.336235	0.039501	0.066965	0.032832	0.084995	0.049555	0.055636			0.032189	0.072005	0.020821	0.156211	0.043667	0.039075	0.065553	0.053924				5.488	3.214	3.753	5.713	4.802	5.057	3.91	4.9			8.859	3.577	6.468	6.105	3.42	5.047	6.625	8.144
	0.13377	0.227346	0.040699	0.09587	0.083068	0.188791	0.017624	0.255364			0.048678	0.119363	0.02884	0.119698	0.125108	0.068968	0.075445	0.069073				4.616	5.184	3.704	6.39	8.82	4.351	3.969	4.606			4.724	6.85	2.773	4.606	4.155	3.067	3.577	3.371
	0.151357	0.185447	0.02775	0.228166	0.049921	0.229626	0.102865	0.0283			0.034688	0.159586	0.026281	0.129002	0.047167	0.054675	0.057893	0.122781				4.91	6.409	4.302	3.891	3.714	1.421	5.498	4.792			6.066	6.713	4.351	4.087	2.313	3.234	4.165	4.841
	0.277035	0.06855	0.019986	0.149703	0.059445	0.150706	0.196922	0.125476			0.063671	0.094462	0.051335	0.083966	0.117134	0.089253	0.070215	0.063382				5.566	3.254	2.666	4.204	3.606	8.918	4.4	5.429			5.851	5.557	4.763	5.331	6.497	0.441	3.93	2.587
	0.054256	0.305172	0.044756	0.166542	0.15761	0.059599	0.09275	0.239921			0.060983	0.040696	0.070021	0.129755	0.05984	0.10333	0.055015	0.152562				5.41	5.106	4.332	4.488	3.94	5.253	3.91	3.891			4.439	7.771	8.457	6.35	1.382	3.283	3.293	5.047
	0.119685	0.361758	0.025025	0.140093	0.050032	0.232837	0.200482	0.049585			0.089801	0.106799	0.049533	0.040876	0.029391	0.050781	0.16671	0.054129				5.125	5.87	5.263	4.939	4.322	5.165	3.665	4.508			8.31	6.262	3.881	5.811	2.891	2.969	3.067	5.37
	0.072111	0.031796	0.02743	0.08865	0.036186	0.329506	0.151791	0.213867			0.029445	0.108089	0.022234	0.093287	0.02243	0.086167	0.160225	0.12151				5.047	6.556	4.528	4.018	3.979	3.773	5.106	6.341			7.566	3.655	3.724	4.018	4.567	1.999	1.823	4.106
	0.227414	0.198014	0.043478	0.053212	0.047277	0.187766	0.029779	0.243747			0.045865	0.080424	0.036037	0.180893	0.027298	0.056652	0.086877	0.050755				4.822	5.223	4.165	7.183	5.018	5.008	4.831	6.047			4.743	6.066	5.125	4.959	4.449	4.528	3.077	6.468
	0.219882	0.121786	0.072629	0.079593	0.0492	0.160428	0.123609	0.085808			0.092672	0.118439	0.043933	0.165491	0.048441	0.05441	0.053522	0.066277				6.752	4.518	2.969	6.135	3.832	4.449	7.36	5.468			9.29	3.842	3.038	4.831	4.586	3.146	3.214	3.881
	0.217891	0.321141	0.044831	0.055707	0.186776	0.085845	0.029266	0.137425			0.031339	0.101741	0.035733	0.140019	0.030341	0.10494	0.207862	0.140631				4.812	6.693	3.352	4.714	4.841	3.842	8.281	7.967			9.369	7.007	4.204	6.184	4.243	3.42	3.842	6.85
	0.070369	0.278814	0.050893	0.088865	0.023178	0.071157	0.117626	0.193572			0.036854	0.038759	0.023577	0.131578	0.033598	0.039168	0.052992	0.141996				4.743	5.596	2.93	7.174	3.949	4.145	6.39	4.763			5.527	5.027	3.45	8.065	6.517	3.744	4.508	3.94
	0.148424	0.282969	0.046316	0.201667	0.094012	0.044659	0.131176	0.170842			0.183475	0.053941	0.041197	0.124804	0.026215	0.087908	0.056325	0.197688				4.792	7.82	4.439	9.104	5.635	4.077	8.497	6.919			4.371	3.783	2.911	5.694	3.832	2.391	4.302	4.253
	0.140389	0.222226	0.015121	0.122349	0.021605	0.155056	0.141144	0.032304			0.065234	0.169362	0.027104	0.109526	0.04179	0.217134	0.091077	0.05157				2.793	5.419	6.066	5.429	7.791	4.449	4.978	5.566			5.194	9.565	3.205	6.135	6.086	0.461	5.625	3.616
	0.046418	0.194415	0.031008	0.110734	0.309972	0.113767	0.037774	0.208901			0.223534	0.227176	0.021625	0.118441	0.050146	0.151086	0.03922	0.135395				3.832	4.126	8.526	4.88	5.89	5.929	4.92	4.959			4.204	5.4	3.587	6.145	7.046	4.155	4.145	2.479
	0.156448	0.158736	0.031356	0.078434	0.029269	0.088319	0.043852	0.055037			0.203297	0.26036	0.031541	0.155322	0.185672	0.118736	0.110052	0.084968				3.753	4.067	4.547	3.508	5.939	3.724	6.252	4.381			1.235	7.036	3.744	5.233	5.978	2.195	3.361	4.087
	0.21221	0.157651	0.036	0.115391	0.06985	0.060462	0.056262	0.046261			0.044317	0.091223	0.020556	0.144182	0.142501	0.037338	0.127747	0.122591				5.439	3.077	5.125	4.635	3.381	4.185	3.312	4.488			5.321	3.773	8.732	6.135	1.999	6.586	5.076	4.273
	0.283096	0.094025	0.062598	0.090826	0.101059	0.114326	0.026458	0.055786			0.045721	0.149362	0.051874	0.082609	0.021263	0.043765	0.044369	0.043059				9.447	6.654	3.636	6.184	2.43	3.793	5.018	3.685			3.851	7.183	3.332	5.949	5.429	2.891	3.665	2.205
	0.252919	0.288045	0.139606	0.127079	0.054756	0.026782	0.032111	0.053968			0.06226	0.166545	0.037889	0.157725	0.060209	0.14691	0.06718	0.091289				4.43	6.86	4.606	4.469	3.998	4.822	3.263	5.223			5.39	5.4	3.469	3.812	7.82	4.978	3.704	5.909
	0.313581	0.183814	0.043803	0.054644	0.180661	0.094497	0.139232	0.231474			0.049178	0.029598	0.019975	0.129292	0.058292	0.03496	0.246162	0.061464				3.724	3.744	3.783	7.134	2.705	5.968	3.401	5.018			3.724	5.566	3.185	5.361	6.488	5.116	2.656	5.488
	0.177713	0.255671	0.034782	0.154288	0.036873	0.192694	0.209436	0.147357			0.087303	0.22333	0.021427	0.094678	0.041385	0.031508	0.044913	0.04621				3.165	3.283	3.871	5.488	5.782	4.684	5.429	3.891			3.263	5.576	4.077	6.027	2.107	4.302	7.909	4.89
	0.181389	0.284143	0.038982	0.234467	0.083539	0.234876	0.04031	0.047829			0.070509	0.043641	0.109655	0.117786	0.080786	0.095896	0.064941	0.163548				4.733	4.949	8.683	4.851	7.419	5.762	4.841	5.88			7.654	6.35	3.724	4.488	3.342	5.713	6.84	4.332
	0.082616	0.097886	0.039203	0.089606	0.340443	0.025907	0.100364	0.133687			0.036609	0.122471	0.039994	0.114766	0.069341	0.25016	0.046192	0.054561				5.743	5.929	5.586	3.773	6.203	5.302	2.421	3.93			6.997	5.929	5.331	5.782	4.155	1.499	3.254	2.901
	0.123686	0.407666	0.028535	0.088546	0.069516	0.052178	0.019995	0.259731			0.034576	0.262273	0.020041	0.094201	0.077277	0.05829	0.078178	0.022483				1.921	8.114	6.968	4.322	4.234	3.793	3.675	8.81			7.213	6.223	5.419	4.067	7.448	5.37	1.823	4.361
	0.068452	0.224892	0.029705	0.048333	0.034378	0.101265	0.033432	0.094114			0.208825	0.089825	0.023896	0.15403	0.230152	0.076933	0.035977	0.151599				4.635	3.94	4.185	8.271	4.351	4.88	5.321	3.058			0.853	4.322	4.028	4.626	3.567	4.449	5.38	4.665
	0.140258	0.221527	0.107231	0.311879	0.299493	0.077501	0.045391	0.236914			0.052074	0.12708	0.029084	0.083302	0.051322	0.066198	0.147771	0.067695				4.616	4.381	4.606	5.488	2.871	5.851	3.028	5.841			6.801	5.478	3.479	8.32	4.537	4.234	4.743	3.606
	0.171525	0.258969	0.028769	0.128951	0.069505	0.23449	0.141827	0.191774			0.076487	0.117755	0.071683	0.093241	0.026913	0.082253	0.072952	0.145541				3.322	4.283	4.861	4.978	6.87	7.37	4.126	4.243			8.614	8.075	2.626	8.163	4.753	4.449	2.862	6.85
	0.192149	0.286779	0.02295	0.163964	0.078089	0.121234	0.023534	0.079098			0.066737	0.222451	0.023078	0.130376	0.075008	0.157392	0.204193	0.144717				4.871	4.488	9.006	4.537	5.439	3.734	4.194	3.763			9.212	5.841	5.694	4.341	6.164	8.722	7.507	4.214
	0.23523	0.208995	0.037172	0.122109	0.093263	0.134761	0.043715	0.116496			0.062935	0.278781	0.053553	0.083104	0.089744	0.098314	0.125014	0.082424				6.448	4.518	3.254	4.067	6.429	4.351	3.508	6.213			5.596	4.008	4.243	3.979	4.812	2.852	0.804	2.999
	0.078105	0.301644	0.027666	0.173057	0.040511	0.058637	0.19915	0.224037			0.060989	0.103078	0.026071	0.142466	0.033281	0.065821	0.060029	0.056373				3.861	4.733	5.155	6.752	6.448	5.488	4.341	6.341			4.214	4.586	3.734	5.204	7.575	5.292	3.646	7.86
	0.039922	0.2608	0.04997	0.148049	0.041705	0.135561	0.138517	0.143328			0.036662	0.160951	0.039323	0.137548	0.02913	0.059603	0.041468	0.065234				7.477	7.448	5.704	4.106	5.027	4.302	6.723	5.547			7.213	6.282	2.519	3.077	4.185	3.793	3.077	6.615
	0.370745	0.46767	0.060842	0.132893	0.085019	0.123308	0.170739	0.150953			0.116492	0.027824	0.07659	0.090796	0.029423	0.074377	0.062851	0.041635				5.919	2.607	3.842	4.969	5.214	5.449	4.136	4.733			9.947	4.155	2.029	5.782	5.116	4.126	4.028	6.644
	0.334445	0.24286	0.041364	0.217333	0.087761	0.032701	0.02774	0.188881			0.039733	0.072136	0.01977	0.078389	0.046786	0.143395	0.085364	0.036051				2.313	3.352	3.753	5.253	1.744	8.908	5.331	5.733			4.998	5.811	3.528	4.116	4.4	0.676	3.969	3.254
	0.217011	0.150599	0.026143	0.193931	0.017218	0.266267	0.150178	0.205256			0.110646	0.062752	0.074643	0.119859	0.025629	0.092508	0.019509	0.041166				5.988	5.517	7.321	5.037	3.655	4.381	5.576	4.263			4.763	5.576	5.4	5.214	5.655	4.9	7.556	4.469
	0.144495	0.291916	0.027252	0.188977	0.022324	0.146772	0.02252	0.206109			0.035966	0.146977	0.030306	0.094559	0.072951	0.076718	0.042259	0.163228				6.017	9.183	4.077	4.273	6.762	3.724	4.263	6.007			5.253	3.832	4.253	6.125	2.499	4.273	6.017	4.067
	0.170807	0.206249	0.032345	0.09249	0.070592	0.133459	0.08489	0.225611			0.189804	0.093373	0.019358	0.181622	0.040458	0.06736	0.065763	0.056381				2.166	3.371	3.763	5.762	6.213	3.93	4.782	6.507			0.804	3.949	3.734	5.253	4.43	3.126	4.577	5.292
	0.128594	0.270994	0.11802	0.142253	0.134268	0.09168	0.035484	0.13816			0.119642	0.051265	0.032075	0.085782	0.084851	0.105851	0.137492	0.161193				6.439	4.459	3.577	6.311	7.056	5.214	4.087	9.065			9.437	5.958	6.752	4.743	4.488	3.263	7.105	4.185
	0.249789	0.223181	0.086962	0.046583	0.066769	0.134795	0.077518	0.152835			0.059663	0.114019	0.026592	0.05989	0.072468	0.024087	0.054266	0.077255				4.488	5.537	5.057	3.93	4.028	2.803	6.84	6.84			4.518	6.135	2.989	7.262	2.568	3.263	4.998	6.243
	0.090968	0.305107	0.015388	0.186461	0.031575	0.167623	0.026604	0.156697			0.073762	0.059513	0.019173	0.265731	0.045651	0.040973	0.04401	0.142085				4.185	5.047	4.332	6.997	5.4	4.165	5.361	4.92			5.978	6.88	4.949	4.439	5.302	5.096	5.498	7.438
	0.067766	0.272145	0.082997	0.050878	0.056622	0.26146	0.254693	0.176988			0.051233	0.121291	0.126279	0.125968	0.114062	0.183924	0.147508	0.131833				4.469	9.114	2.519	7.507	3.557	4.263	4.165	5.429			7.134	6.811	3.871	6.066	3.842	4.91	3.371	2.117
	0.062843	0.282246	0.045773	0.219733	0.108647	0.242778	0.159562	0.060792			0.064611	0.056941	0.034683	0.209791	0.146031	0.017418	0.052387	0.073628				0.725	5.625	3.763	8.693	2.93	8.526	4.087	4.204			5.39	4.959	3.254	3.597	5.165	5.802	4.194	3.802
	0.173841	0.274479	0.035332	0.110878	0.051323	0.094015	0.192938	0.059758			0.105061	0.055952	0.059666	0.066124	0.031382	0.130729	0.029579	0.081583				5.4	5.488	3.185	5.351	6.889	3.234	3.734	4.165			2.411	7.595	2.969	5.743	5.282	0.608	4.155	3.567
	0.061034	0.2927	0.05689	0.092436	0.034993	0.174048	0.169647	0.067512			0.113032	0.137272	0.024087	0.170964	0.107613	0.040045	0.23727	0.063971				3.675	3.44	2.969	4.469	4.096	3.567	4.88	4.929			5.018	6.772	4.694	5.047	1.176	3.303	3.891	4.841
	0.059812	0.269992	0.072374	0.208639	0.051093	0.190466	0.116613	0.056178			0.102642	0.070232	0.031563	0.094996	0.058908	0.055169	0.204126	0.041005				6.615	6.654	2.813	9.575	4.371	4.871	3.371	5.037			2.274	4.508	4.439	6.586	0.853	6.733	2.176	6.017
	0.284858	0.152547	0.045706	0.152366	0.030072	0.242804	0.059027	0.244147			0.096057	0.063496	0.039849	0.081037	0.031907	0.064699	0.03734	0.061318				3.293	3.508	4.302	4.822	3.998	3.43	4.038	3.822			0.441	4.861	3.048	7.928	5.998	3.097	7.379	9.594
	0.162255	0.398064	0.03092	0.118731	0.066839	0.076411	0.145386	0.266682			0.031968	0.104864	0.030817	0.112653	0.05048	0.132901	0.096163	0.033388				3.234	6.605	5.89	5.723	6.056	4.635	4.361	6.184			7.125	4.371	5.655	5.351	2.489	2.587	3.734	4.978
	0.045858	0.082332	0.041116	0.092167	0.05003	0.055293	0.18819	0.076476			0.115228	0.166283	0.027051	0.165798	0.039296	0.042351	0.052334	0.061134				4.929	7.183	2.029	5.606	6.252	6.311	4.302	5.606			7.34	3.136	3.822	5.008	3.44	4.586	4.743	4.047
	0.107167	0.149105	0.065424	0.102376	0.055876	0.071389	0.124717	0.171159			0.067058	0.169212	0.043619	0.158057	0.065849	0.143752	0.06639	0.122498				2.323	4.537	4.322	5.88	5.351	6.007	3.998	4.371			4.773	3.303	2.96	5.537	8.154	4.684	5.851	4.302
	0.239922	0.245386	0.050157	0.220272	0.063949	0.169705	0.082782	0.258393			0.073193	0.309318	0.029689	0.121643	0.041237	0.112765	0.114128	0.131057				5.057	6.066	6.488	4.704	3.802	8.359	3.195	5.312			5.116	2.891	3.822	7.889	4.243	5.341	5.321	2.47
	0.043185	0.104882	0.016942	0.171874	0.027935	0.071329	0.038692	0.135015			0.036134	0.164517	0.03308	0.240458	0.04017	0.090273	0.05087	0.198426				5.4	6.37	4.204	7.889	4.145	7.291	6.899	3.812			3.048	4.724	3.959	5.125	4.302	4.194	3.577	2.205
	0.232402	0.313539	0.082665	0.116588	0.104746	0.211603	0.103459	0.05099			0.101862	0.131653	0.016462	0.090122	0.04141	0.05768	0.146382	0.056074				6.684	4.802	2.891	5.116	9.79	6.292	4.586	5.566			4.185	4.753	3.881	4.841	1.754	3.891	2.43	4.312
	0.102687	0.307068	0.02458	0.156039	0.067645	0.120624	0.030136	0.191247			0.094466	0.127599	0.039319	0.129846	0.047911	0.156328	0.034511	0.028532				3.42	6.066	4.586	4.498	3.753	4.145	4.175	5.586			5.596	4.626	2.156	6.625	4.586	1.686	3.626	4.635
	0.082058	0.171089	0.024049	0.154341	0.036171	0.041699	0.058595	0.070954			0.093142	0.032887	0.033723	0.108495	0.034185	0.112554	0.053834	0.068894				3.685	8.536	4.714	6.076	5.919	7.085	5.351	3.636			3.812	3.587	4.371	4.243	5.067	5.782	2.666	5.312
	0.123214	0.315078	0.02267	0.158449	0.207409	0.128674	0.170446	0.226793			0.119542	0.149685	0.036372	0.188149	0.021772	0.223665	0.029271	0.169394				5.645	4.596	3.842	5.988	6.586	5.047	4.361	4.273			8.085	3.842	5.762	6.88	3.91	5.488	3.567	4.998
	0.13607	0.356463	0.049486	0.099005	0.109672	0.083676	0.035889	0.16467			0.152023	0.18312	0.021065	0.133882	0.111578	0.072968	0.041116	0.077003				6.448	1.509	3.93	6.154	6.292	6.478	5.478	3.871			3.773	6.076	5.684	5.655	3.861	6.017	5.449	5.811
	0.169094	0.282974	0.019621	0.138204	0.127099	0.111326	0.08049	0.17241			0.097718	0.050215	0.036775	0.132414	0.045298	0.11233	0.123212	0.129776				4.782	3.538	5.292	5.909	5.468	4.008	5.096	6.086			9.29	5.547	4.684	5.174	2.254	3.675	5.39	5.459
	0.170815	0.193053	0.049827	0.072599	0.046441	0.282547	0.137742	0.182997			0.088268	0.042026	0.025906	0.141726	0.024199	0.047073	0.166022	0.055044				2.803	4.959	4.91	6.203	3.753	6.968	3.881	4.694			1.009	7.36	4.341	5.566	3.969	5.498	4.929	4.773
	0.057743	0.09023	0.05926	0.185803	0.044005	0.166396	0.168893	0.243077			0.072748	0.084003	0.025228	0.092468	0.060776	0.054155	0.059254	0.066245				4.39	6.586	3.724	4.381	4.459	6.007	4.116	7.497			6.38	6.282	3.401	7.468	5.37	3.508	4.047	6.703
	0.163723	0.256775	0.042617	0.133126	0.303421	0.157636	0.159463	0.096329			0.108581	0.076398	0.033396	0.101298	0.067441	0.155365	0.096123	0.069569				9.761	6.909	5.282	3.41	4.704	5.086	3.881	4.057			9.281	8.134	3.734	5.792	1.47	5.988	2.215	6.243
	0.228863	0.124679	0.053229	0.134772	0.125594	0.089679	0.17761	0.254069			0.073843	0.038578	0.048296	0.14213	0.017827	0.192905	0.036117	0.110917				5.116	3.577	3.43	6.507	4.988	4.459	5.517	4.988			4.792	6.605	4.224	6.066	7.193	3.606	4.459	6.007
	0.256281	0.305412	0.107141	0.066824	0.04835	0.081708	0.065354	0.04884			0.104178	0.129859	0.026538	0.150333	0.054093	0.055933	0.037774	0.023596				5.194	6.115	2.999	9.3	4.528	3.685	3.979	4.969			4.714	5.89	4.018	5.459	5.978	1.999	6.987	5.184
	0.249997	0.275573	0.021045	0.151701	0.026274	0.052477	0.019842	0.269146			0.032965	0.115094	0.016396	0.098596	0.125537	0.068605	0.024608	0.186215				4.831	4.665	5.547	4.371	5.312	3.891	6.537	4.136			9.339	8.595	4.322	5.958	2.587	4.028	5.41	4.165
	0.179115	0.271552	0.032278	0.119437	0.049936	0.281834	0.026581	0.037944			0.047202	0.076707	0.037443	0.075773	0.059336	0.024982	0.070286	0.09182				4.753	4.547	6.007	5.253	4.822	4.675	5.537	4.4			4.763	4.449	3.459	5.772	2.548	4.351	5.027	2.597
	0.123286	0.30751	0.036556	0.276064	0.029648	0.058321	0.095795	0.085138			0.037697	0.047522	0.02507	0.096227	0.044095	0.101538	0.053362	0.12144				4.694	4.547	5.037	6.84	3.861	6.919	3.665	4.116			7.115	5.576	4.351	6.762	5.851	4.42	4.194	5.4
	0.092399	0.24619	0.039359	0.253968	0.045631	0.062116	0.051262	0.069334			0.098441	0.15896	0.032735	0.10876	0.056576	0.210637	0.036338	0.084216				3.479	4.91	3.94	4.234	3.205	1.842	4.185	2.303			4.626	7.918	5.243	5.841	3.724	4.978	5.312	3.185
	0.151893	0.279293	0.048148	0.12215	0.218187	0.050837	0.166776	0.037166			0.069465	0.063273	0.021145	0.204578	0.073577	0.05017	0.031849	0.068444				5.586	6.135	5.302	4.694	4.978	5.351	4.733	4.988			2.734	5.586	5.821	3.361	3.881	5.282	3.812	9.359
	0.217261	0.166264	0.077094	0.101161	0.141762	0.259667	0.038106	0.094538			0.070611	0.029871	0.021511	0.15566	0.054074	0.084769	0.036563	0.069802				4.753	6.37	2.93	5.586	4.645	5.145	3.802	5.87			5.331	5.449	3.44	4.792	4.449	2.773	2.048	2.92
	0.100503	0.275572	0.038514	0.149149	0.065271	0.133864	0.018237	0.200209			0.060436	0.183006	0.3604	0.078712	0.0301	0.061486	0.105676	0.054075				6.037	9.212	5.508	3.606	5.625	6.429	3.704	5.596			5.576	4.322	0.96	5.743	5.909	5.057	5.008	3.695
	0.23672	0.149494	0.067851	0.104555	0.318599	0.097988	0.135907	0.158846			0.153649	0.08305	0.02424	0.113001	0.03511	0.050891	0.058858	0.081483				4.684	7.683	4.714	5.018	4.88	1.813	4.851	5.625			9.839	6.889	3.097	5.214	3.459	6.213	4.087	3.224
	0.124899	0.354535	0.022511	0.084017	0.024871	0.141849	0.233174	0.294662			0.040314	0.105816	0.017459	0.170674	0.077302	0.04964	0.108134	0.107934				4.214	5.076	5.331	5.498	6.429	4.39	4.283	4.606			4.077	2.107	4.341	4.136	4.175	3.283	2.842	3.381
	0.235561	0.286059	0.033535	0.152969	0.035602	0.09338	0.046545	0.100959			0.081616	0.114037	0.017733	0.185116	0.090803	0.121544	0.118504	0.089325				5.547	3.518	4.743	5.165	4.047	3.91	2.911	3.459			6.919	4.577	4.42	4.204	5.909	3.587	1.774	9.428
	0.070748	0.424489	0.027944	0.098413	0.125424	0.133438	0.056267	0.138781			0.112502	0.086523	0.025256	0.108439	0.015844	0.060671	0.103411	0.148319				5.998	2.087	4.782	5.116	6.233	6.047	4.949	5.419			8.418	8.536	3.44	6.821	7.468	3.881	4.479	2.715
	0.063548	0.241604	0.06194	0.067891	0.040858	0.09971	0.044104	0.21892			0.055598	0.039368	0.043948	0.059776	0.105384	0.084503	0.063107	0.043748				4.39	6.409	5.527	6.595	4.126	4.822	6.086	5.87			1.411	8.908	3.891	7.879	1	6.399	4.714	8.222
	0.139596	0.234917	0.047586	0.360519	0.103478	0.122629	0.080887	0.210905			0.083743	0.106711	0.042146	0.174415	0.02792	0.063458	0.111639	0.041306				3.293	4.635	4.547	3.42	4.773	7.419	3.077	8.457			6.458	6.145	5.743	4.89	3.734	3.499	4.449	5.312
	0.208899	0.184848	0.050528	0.107351	0.158062	0.162932	0.162435	0.195996			0.138723	0.049553	0.026122	0.114812	0.045674	0.189935	0.033594	0.084095				4.234	6.831	3.9	5.635	3.832	5.272	5.135	6.135			3.332	6.488	5.498	4.185	1.793	8.987	4.714	4.263
	0.260256	0.261875	0.098372	0.219677	0.049442	0.181927	0.162042	0.113081			0.100741	0.065731	0.059231	0.091233	0.030425	0.106389	0.062049	0.043326				3.479	5.233	3.606	9.134	3.812	3.352	7.223	6.811			0.833	4.312	4.439	5.694	2.94	0.872	3.675	4.459
	0.232332	0.265778	0.079861	0.284275	0.200127	0.09495	0.068028	0.286686			0.043685	0.062558	0.024721	0.095162	0.017409	0.160136	0.071613	0.057905				5.949	6.801	2.773	3.312	2.068	3.665	5.39	5.096			7.693	4.959	5.076	6.919	6.615	3.636	3.469	4.508
	0.073903	0.284869	0.057139	0.05723	0.072895	0.205087	0.185819	0.251692			0.084531	0.099595	0.020153	0.089568	0.035273	0.025843	0.026073	0.066647				5.272	5.811	5.988	7.066	3.655	2.656	2.391	5.655			4.42	4.498	5.439	4.547	3.371	3.763	4.861	3.773
	0.111207	0.137976	0.03878	0.101376	0.102815	0.024748	0.030535	0.034489			0.078584	0.068191	0.02321	0.116264	0.065776	0.05427	0.079093	0.036587				6.409	4.096	5.606	5.204	4.361	6.007	8.683	4.087			4.606	3.675	4.302	4.743	6.007	4.096	3.636	4.322
	0.265503	0.264163	0.027747	0.094858	0.069294	0.085915	0.061796	0.032026			0.042669	0.015955	0.033088	0.095935	0.017724	0.164618	0.044675	0.066737				7.301	5.586	8.84	5.625	8.144	6.684	2.96	6.321			4.273	6.047	3.616	6.87	3.665	3.92	3.959	4.145
	0.28147	0.154259	0.033926	0.139924	0.205565	0.064953	0.033673	0.244009			0.057567	0.031249	0.028917	0.116359	0.017711	0.042184	0.056772	0.037187				3.175	5.341	3.92	3.979	4.469	6.88	2.871	4.567			1.47	4.273	3.361	5.174	4.4	3.205	5.596	4.253
	0.180838	0.250567	0.040153	0.17284	0.02506	0.06753	0.034387	0.11462			0.133875	0.063401	0.044013	0.139317	0.071762	0.125186	0.225823	0.037069				4.381	4.92	3.156	4.733	4.273	2.989	4.263	6.478			7.497	5.86	4.841	5.978	4.449	3.802	4.714	3.175
	0.322578	0.276637	0.119646	0.192095	0.058924	0.081607	0.017956	0.148464			0.116119	0.121078	0.022564	0.120373	0.034896	0.068929	0.115825	0.192282				5.586	4.42	1.607	4.459	4.194	5.223	4.322	4.773			4.831	4.606	4.077	5.762	3.489	3.92	3.195	5.018
	0.180377	0.231113	0.068688	0.048116	0.103674	0.09358	0.155951	0.106909			0.067878	0.113817	0.037582	0.069148	0.027731	0.037909	0.130557	0.044838				4.557	7.713	3.342	6.546	3.871	5.772	4.831	3.42			4.479	4.479	2.038	7.928	3.832	7.644	8.399	4.733
	0.075477	0.160815	0.075059	0.059985	0.091909	0.035019	0.052122	0.220457			0.052466	0.049703	0.020451	0.135878	0.031124	0.071988	0.025986	0.053598				3.009	3.332	4.469	6.262	6.066	3.714	4.89	5.645			8.114	5.655	2.793	5.547	6.997	5.949	3.577	5.067
	0.215489	0.234959	0.020928	0.204426	0.046781	0.127469	0.174216	0.068505			0.043503	0.055091	0.039939	0.104488	0.050288	0.127223	0.053653	0.110905				8.849	5.684	4.831	5.919	3.548	5.508	3.116	2.773			5.184	3.773	5.037	6.517	3.077	1.793	6.184	6.36
	0.086407	0.233615	0.062729	0.109478	0.172541	0.182824	0.06413	0.202269			0.108147	0.097723	0.023227	0.168689	0.061919	0.037478	0.032957	0.058471				5.664	4.841	4.479	4.665	4.782	3.802	2.842	6.429			5.596	6.115	3.391	4.449	3.636	4.616	5.214	3.969
	0.24639	0.205864	0.061964	0.092283	0.027615	0.209642	0.10312	0.276953			0.062282	0.044304	0.044179	0.116716	0.037874	0.1023	0.091889	0.102015				4.88	3.508	3.597	7.105	3.597	6.164	3.91	5.586			4.39	3.214	4.312	5.116	4.557	5.419	2.47	4.704
	0.110528	0.277028	0.036037	0.108854	0.065799	0.253885	0.146244	0.154804			0.032215	0.060763	0.074614	0.186248	0.049871	0.084914	0.069615	0.062373				4.057	3.45	5.939	6.213	2.989	5.008	5.978	4.929			6.782	4.645	9.8	4.234	3.518	3.606	2.871	4.939
	0.162253	0.199264	0.060812	0.057925	0.057003	0.065901	0.031224	0.101357			0.036433	0.261618	0.048885	0.07103	0.029579	0.054357	0.065367	0.061052				4.92	6.105	5.39	7.644	6.027	6.017	2.421	3.979			9.957	4.655	1.882	6.693	5.988	6.105	3.734	4.106
	0.224405	0.099435	0.019587	0.095244	0.043105	0.071175	0.223108	0.056652			0.18899	0.242345	0.029002	0.095359	0.080631	0.095401	0.050846	0.04847				4.528	4.537	6.311	4.733	4.547	3.41	5.39	8.261			1.117	6.987	3.45	5.762	3.616	3.822	6.409	4.214
	0.147013	0.292466	0.038225	0.100837	0.142509	0.086683	0.019499	0.30819			0.092523	0.097789	0.033402	0.11534	0.026846	0.085733	0.206413	0.065298				4.498	9.82	5.096	5.772	5.576	3.587	9.604	8.232			4.665	5.253	3.802	4.655	3.861	4.626	3.646	2.528
	0.056615	0.247188	0.098785	0.300026	0.158962	0.10373	0.204316	0.203725			0.333643	0.071241	0.029382	0.172623	0.062535	0.17601	0.057293	0.059583				2.607	3.93	2.46	7.046	6.664	4.959	3.9	4.224			3.989	5.645	2.283	5.272	4.763	0.402	6.733	8.085
	0.225046	0.139455	0.042757	0.235712	0.030504	0.07808	0.193688	0.132064			0.110847	0.098582	0.049975	0.068312	0.032615	0.0553	0.064945	0.036326				6.507	4.273	6.243	5.419	4.92	3.381	4.988	3.91			4.792	4.488	3.842	9.33	9.437	3.744	4.038	4.635
	0.184454	0.262286	0.038077	0.154065	0.16664	0.078402	0.027453	0.15806			0.066918	0.097212	0.023713	0.174667	0.09962	0.088128	0.052417	0.138423				5.4	5.243	4.616	5.067	5.517	4.39	3.606	4.263			3.597	5.762	3.361	4.959	2.401	3.646	4.312	7.497
	0.051075	0.235631	0.026724	0.112794	0.054104	0.044305	0.138353	0.043339			0.045834	0.102913	0.039254	0.091262	0.028255	0.048308	0.052855	0.028962				4.185	4.577	7.125	4.969	3.793	4.488	4.263	4.861			7.526	4.861	3.528	5.713	4.635	4.665	4.077	4.959
	0.047365	0.251118	0.069991	0.151336	0.034249	0.251295	0.168864	0.175733			0.123339	0.129291	0.032238	0.108825	0.043236	0.189626	0.14868	0.115561				3.489	5.909	2.734	3.303	5.88	6.135	5.312	6.703			7.027	0.882	3.156	6.615	3.744	4.586	3.842	4.88
	0.301137	0.209109	0.051642	0.087252	0.262912	0.05828	0.135673	0.19326			0.040139	0.083659	0.043798	0.078742	0.107383	0.152969	0.075462	0.030041				7.36	5.576	5.41	7.066	7.291	3.224	5.253	6.086			5.978	1.989	3.067	5.811	3.489	1.989	3.322	3.391
	0.073685	0.156281	0.026861	0.123186	0.16499	0.045675	0.149476	0.066458			0.076088	0.131687	0.020052	0.103427	0.019149	0.044262	0.144456	0.033483				4.567	5.233	5.116	6.076	5.586	1.313	4.136	4.136			3.254	5.292	4.969	6.938	4.028	3.43	4.292	4.841
	0.237396	0.359448	0.0375	0.052183	0.082734	0.036075	0.154237	0.174668			0.119773	0.098951	0.026502	0.142737	0.030954	0.070731	0.054852	0.043623				5.517	7.487	3.783	4.106	3.263	5.145	6.84	5.41			6.693	5.331	3.714	5.135	5.566	4.234	5.302	3.969
	0.215842	0.158083	0.062304	0.105452	0.081438	0.066299	0.171337	0.05583			0.038006	0.04331	0.02814	0.033296	0.017698	0.066876	0.03305	0.026736				4.537	6.243	4.479	5.811	3.518	6.752	7.115	4.243			4.096	5.145	4.077	9.124	3.646	5.439	3.793	5.87
	0.180388	0.16356	0.06301	0.216572	0.034798	0.103388	0.037091	0.172679			0.047671	0.038933	0.017882	0.06039	0.048946	0.085623	0.060344	0.109709				7.664	4.508	4.263	6.684	4.371	4.635	6.174	5.733			6.007	6.194	4.381	7.762	4.792	4.341	2.793	4.939
	0.231214	0.175644	0.02126	0.098497	0.049209	0.13733	0.207467	0.238629			0.041044	0.136356	0.040937	0.117147	0.056206	0.058105	0.054765	0.051095				3.283	4.714	4.733	5.713	3.361	5.586	4.792	3.91			5.704	3.773	4.361	5.831	4.851	3.744	3.126	3.989
	0.081125	0.342835	0.029463	0.112562	0.226441	0.191415	0.106112	0.039044			0.135279	0.141785	0.027601	0.109542	0.078277	0.128466	0.042036	0.040809				5.498	5.488	7.046	5.272	6.243	5.096	9.712	9.604			8.516	6.027	4.008	4.616	4.626	4.92	3.45	3.881
	0.119894	0.25805	0.039231	0.121298	0.078511	0.041102	0.166931	0.189565			0.042671	0.062433	0.017	0.107168	0.151943	0.04406	0.030029	0.067611				5.586	5.027	5.018	5.733	3.489	5.782	3.685	9.32			5.547	6.615	4.518	4.42	5.086	4.959	6.674	8.31
	0.093639	0.260995	0.076054	0.121255	0.062987	0.100062	0.031988	0.079776			0.138489	0.18163	0.035494	0.129053	0.018613	0.034064	0.06463	0.06098				8.673	6.252	4.008	7.448	3.734	3.891	6.948	4.038			0.745	5.998	3.91	4.949	7.458	5.253	0.813	5.635
	0.210552	0.143247	0.034046	0.082144	0.03124	0.12984	0.062868	0.051133			0.023474	0.094	0.02994	0.081326	0.017408	0.122176	0.114388	0.070789				8.242	4.126	3.724	6.292	5.86	3.989	4.684	6.605			6.439	7.223	3.675	7.546	3.989	5.39	6.576	7.526
	0.120465	0.158177	0.051372	0.078658	0.073666	0.145618	0.10203	0.145486			0.030187	0.042576	0.023398	0.139344	0.025832	0.31313	0.25067	0.096337				3.802	5.723	3.793	4.635	4.733	6.105	7.811	3.832			6.292	5.713	4.675	3.587	4.528	3.528	3.94	5.851
	0.083775	0.272213	0.06069	0.151929	0.038957	0.202086	0.125359	0.065577			0.079529	0.249315	0.030358	0.108476	0.091509	0.088865	0.035723	0.179138				4.283	5.057	3.626	5.939	7.928	6.595	3.606	5.096			6.85	3.195	8.389	5.89	5.772	4.361	3.45	2.754
	0.139618	0.161173	0.035182	0.17949	0.042538	0.04167	0.087936	0.285631			0.07653	0.330664	0.03218	0.050186	0.041804	0.054376	0.078372	0.086858				3.606	8.967	7.183	5.184	4.302	4.322	4.822	4.136			2.352	2.342	3.45	6.341	5.253	3.45	6.145	8.516
	0.155616	0.102797	0.021483	0.156432	0.079987	0.116261	0.141982	0.114519			0.048403	0.046044	0.030877	0.116521	0.021497	0.044903	0.025053	0.051049				3.283	9.477	4.469	3.979	2.871	2.636	3.371	3.352			5.067	3.538	2.999	5.086	2.087	3.41	4.41	4.998
	0.168305	0.262986	0.080389	0.040954	0.17083	0.051226	0.125387	0.228427			0.065814	0.077311	0.034557	0.073087	0.034555	0.061795	0.019813	0.05336				4.283	7.752	3.802	8.879	6.713	5.811	3.704	9.104			4.459	5.87	3.969	8.585	3.401	3.665	9.094	3.94
	0.059657	0.136945	0.017366	0.194066	0.041704	0.165478	0.106605	0.212404			0.072538	0.030303	0.031078	0.096735	0.07338	0.091282	0.196757	0.043077				5.361	4.439	4.831	5.018	4.479	8.35	3.538	4.42			4.106	5.586	2.852	6.154	4.694	3.43	5.41	3.254
	0.132484	0.125412	0.023976	0.079142	0.041469	0.125336	0.018723	0.027449			0.057161	0.035836	0.042023	0.118961	0.038105	0.068011	0.073817	0.108103				2.685	3.43	5.459	6.87	5.008	6.644	3.195	5.331			7.438	5.9	5.018	5.606	5.214	8.653	4.822	3.459
	0.12016	0.152537	0.098701	0.14361	0.102011	0.130915	0.170896	0.116777			0.127259	0.175325	0.030845	0.098579	0.042008	0.096211	0.067909	0.091369				4.939	5.096	4.096	4.322	3.763	6.772	8.732	5.263			5.243	2.107	3.028	4.645	2.862	2.205	0.941	7.223
	0.136762	0.261227	0.035107	0.087421	0.090902	0.133663	0.1904	0.057313			0.228524	0.040205	0.02922	0.166494	0.068541	0.19603	0.080301	0.132501				3.126	5.998	4.41	6.056	5.419	7.144	4.684	5.733			5.655	2.528	2.715	3.881	9.594	5.116	3.842	4.106
	0.043309	0.270177	0.039969	0.108596	0.032238	0.07094	0.145138	0.067742			0.06097	0.054377	0.01589	0.177042	0.107173	0.078366	0.094643	0.214132				3.087	7.958	4.841	4.792	5.41	3.812	4.871	4.273			4.89	4.635	8.046	4.145	3.675	9.222	3.077	6.311
	0.068132	0.287039	0.067795	0.169321	0.100856	0.112101	0.053911	0.094342			0.207235	0.20103	0.032421	0.122586	0.060732	0.037102	0.143356	0.14964				4.243	9.31	4.39	4.586	8.065	4.42	4.185	4.557			7.958	2.048	2.754	4.724	3.92	4.028	1.637	6.537
	0.154514	0.138236	0.076703	0.098818	0.079304	0.08737	0.10997	0.232852			0.083397	0.103937	0.031374	0.107937	0.026002	0.0506	0.043485	0.109629				4.087	6.399	3.009	6.703	6.076	4.459	4.018	9.771			3.861	9.79	2.95	6.194	6.752	3.949	4.557	1.411
	0.083001	0.250364	0.109455	0.204977	0.032435	0.215225	0.026561	0.069347			0.149382	0.125844	0.046343	0.234394	0.046179	0.05098	0.031825	0.147282				4.41	5.351	3.881	4.929	3.518	3.508	6.135	4.204			4.518	4.616	3.783	4.753	8.359	4.822	3.254	1.833
	0.191913	0.313492	0.054343	0.11414	0.215128	0.234865	0.192622	0.228442			0.114794	0.064435	0.0236	0.107987	0.095867	0.309135	0.066511	0.051671				5.527	6.145	3.704	5.988	6.684	3.675	6.301	4.812			4.528	5.841	5.204	5.508	4.812	7.213	1.911	4.773
	0.12071	0.226088	0.025399	0.20126	0.034032	0.222114	0.035529	0.098034			0.145307	0.051	0.021888	0.148946	0.057781	0.100016	0.084398	0.049915				4.302	5.86	7.458	5.909	4.283	4.145	4.831	4.626			8.644	2.352	7.899	4.969	9.104	4.577	3.616	5.459
	0.190998	0.023366	0.025295	0.097457	0.036432	0.104109	0.081801	0.028648			0.196369	0.180334	0.025814	0.123916	0.063579	0.063563	0.069497	0.039274				3.871	4.851	5.919	6.125	3.234	9.016	7.281	4.469			5.713	4.704	3.949	4.802	5.125	6.017	2.45	5.635
	0.107122	0.342476	0.070351	0.105187	0.047787	0.030056	0.068404	0.127742			0.050334	0.046685	0.016385	0.067192	0.043131	0.030495	0.042394	0.184496				4.459	3.185	4.077	4.087	6.262	9.869	4.469	4.998			7.801	5.929	3.538	4.753	5.125	4.106	6.429	5.939
	0.101283	0.163277	0.053025	0.09446	0.034122	0.108978	0.029841	0.101537			0.224374	0.161996	0.043177	0.262655	0.042177	0.057748	0.161028	0.054075				5.508	5.223	3.479	6.507	4.929	5.155	2.754	6.037			1.637	5.527	1.98	8.604	5.204	6.115	0.853	3.646
	0.145297	0.162325	0.049555	0.086049	0.020119	0.067486	0.039355	0.212134			0.041652	0.041815	0.030143	0.119381	0.032973	0.058521	0.051514	0.113402				3.959	5.537	3.989	6.233	3.851	5.037	3.391	6.488			5.547	4.39	7.203	4.665	5.282	3.636	5.361	5.645
	0.160983	0.395832	0.049099	0.204454	0.266386	0.19011	0.222017	0.046916			0.08608	0.038706	0.056682	0.105168	0.13495	0.087682	0.032154	0.031354				5.4	3.616	3.508	4.606	3.861	4.606	2.744	4.518			4.155	5.655	2.871	6.272	7.046	3.704	4.263	6.674
	0.147077	0.164912	0.046699	0.137997	0.042864	0.039272	0.025667	0.055743			0.064041	0.08147	0.041516	0.144687	0.080867	0.038487	0.039873	0.173972				5.047	5.88	3.861	5.37	6.213	6.448	2.989	5.135			5.243	3.548	4.194	6.174	4.567	3.214	6.429	5.145
	0.244256	0.12427	0.045336	0.069081	0.194706	0.055064	0.047542	0.067994			0.205777	0.115462	0.017672	0.104922	0.03581	0.071678	0.047671	0.085058				3.587	7.174	3.989	4.537	4.116	5.37	5.263	5.233			7.938	3.548	4.9	5.86	3.998	4.381	4.577	4.028
	0.079724	0.256288	0.020797	0.130239	0.096913	0.255267	0.034004	0.142542			0.036132	0.20764	0.036299	0.09737	0.080672	0.086755	0.041284	0.043835				7.673	5.782	4.116	4.949	3.038	5.38	5.566	4.978			3.94	6.39	4.89	5.762	6.076	3.567	6.595	4.155
	0.185388	0.174409	0.033798	0.109486	0.085399	0.11005	0.033044	0.286797			0.043301	0.176971	0.031255	0.148481	0.034398	0.133435	0.041569	0.110472				5.282	7.84	7.203	6.831	4.439	2.842	5.135	4.518			5.988	1.764	5.645	6.262	5.478	9.408	4.9	3.067
	0.152741	0.214921	0.03499	0.183964	0.063153	0.150646	0.023093	0.225449			0.041805	0.039763	0.021488	0.066264	0.133064	0.028407	0.064685	0.137525				4.518	5.37	3.763	4.528	6.115	4.498	4.596	5.184			3.91	8.879	4.008	8.007	1.725	3.136	3.714	0.559
	0.286368	0.17288	0.036395	0.05133	0.222114	0.258019	0.02572	0.183372			0.060678	0.152849	0.032927	0.076485	0.029519	0.02989	0.060277	0.069683				4.371	5.361	3.842	7.321	5.165	4.871	4.606	6.693			7.183	4.096	3.332	6.576	5.272	5.233	4.263	4.087
	0.079383	0.214116	0.04976	0.174036	0.1682	0.124993	0.15732	0.061568			0.045571	0.09635	0.025085	0.153624	0.024746	0.099219	0.035644	0.067268				3.126	6.439	7.546	5.086	6.154	5.076	4.841	2.724			5.998	6.164	3.998	5.449	4.655	2.666	3.949	8.82
	0.079834	0.27061	0.040226	0.171907	0.036848	0.105463	0.178527	0.094141			0.071629	0.034033	0.04761	0.081236	0.024829	0.077341	0.024593	0.034484				2.979	4.39	3.734	7.977	4.753	3.812	3.312	3.283			5.439	5.998	6.233	6.194	5.243	4.008	5.145	6.625
	0.187746	0.339886	0.026794	0.13337	0.066784	0.061346	0.15942	0.111224			0.056743	0.072404	0.019048	0.099373	0.017041	0.088446	0.078342	0.188141				3.606	3.283	7.115	5.076	6.154	4.008	3.273	6.301			6.125	9.967	4.626	3.332	4.792	4.136	6.791	5.194
	0.123683	0.269277	0.029764	0.091622	0.081762	0.02866	0.084888	0.214482			0.099954	0.061682	0.048626	0.145055	0.039083	0.043127	0.040022	0.22375				3.734	4.185	5.331	5.429	8.242	4.057	5.439	4.567			5.9	5.302	3.371	4.939	6.37	4.488	3.371	4.841
	0.122801	0.21599	0.1018	0.075737	0.054747	0.179368	0.071206	0.169985			0.14343	0.119161	0.028213	0.113148	0.045298	0.044945	0.026702	0.062996				4.361	5.939	2.891	4.332	6.527	6.125	0.519	6.076			1.225	4.479	2.773	5.684	3.9	3.381	4.253	1.98
	0.053512	0.242934	0.074087	0.103655	0.06375	0.103748	0.156394	0.055994			0.060065	0.17845	0.042712	0.074924	0.032044	0.030357	0.0476	0.045338				4.714	7.056	3.058	5.057	5.566	3.508	4.851	3.91			9.506	7.664	4.214	3.91	4.126	4.449	4.39	5.527
	0.051777	0.159112	0.065142	0.079398	0.038716	0.099081	0.2015	0.140095			0.051832	0.060344	0.03274	0.143611	0.03113	0.236331	0.033492	0.043529				4.547	4.204	3.401	4.929	4.322	5.165	3.92	4.822			4.586	7.781	5.194	3.45	2.862	4.155	3.842	4.949
	0.233133	0.253674	0.126286	0.100243	0.029378	0.218979	0.012859	0.058575			0.120063	0.033728	0.036124	0.11642	0.136603	0.067532	0.046163	0.079238				5.243	3.763	3.391	5.547	4.988	3.401	4.969	6.429			5.821	4.204	3.244	5.478	3.606	0.353	2.862	5.429
	0.222709	0.085556	0.032962	0.207268	0.142455	0.216447	0.176927	0.087561			0.036718	0.088154	0.032108	0.102462	0.159027	0.157011	0.198548	0.035247				5.116	5.331	4.312	5.057	7.987	7.281	3.548	3.665			5.439	4.822	3.812	6.282	0.323	0.97	3.655	5.194
	0.096447	0.284135	0.041722	0.143532	0.204221	0.052337	0.195078	0.180277			0.103645	0.249433	0.025429	0.108023	0.026762	0.089743	0.047171	0.040494				3.714	7.468	4.038	4.626	4.547	6.301	3.156	5.233			4.479	0.902	6.625	6.664	4.577	2.881	3.312	4.645
	0.072385	0.216167	0.034155	0.065483	0.074335	0.264839	0.031235	0.179554			0.139959	0.042065	0.016085	0.112003	0.056509	0.111878	0.023659	0.275919				4.518	4.292	7.468	6.301	5.733	4.802	4.008	6.429			3.009	4.479	3.881	6.576	4.959	9.163	5.282	5.125
	0.220167	0.226425	0.027141	0.167607	0.13337	0.054304	0.055679	0.221866			0.086621	0.079261	0.024208	0.112616	0.087662	0.058545	0.049457	0.037721				5.145	4.204	3.538	4.018	2.048	6.684	2.803	8.908			8.555	3.459	4.126	6.174	5.87	3.577	1.862	7.223
	0.051042	0.134235	0.057295	0.07349	0.058805	0.13074	0.173491	0.047004			0.077554	0.139851	0.047202	0.120587	0.049935	0.039143	0.068727	0.051409				4.488	4.567	3.195	8.232	5.057	5.762	9.281	4.106			4.586	4.145	3.381	3.322	1.009	3.714	2.852	3.861
	0.178307	0.212203	0.041799	0.195605	0.049965	0.11229	0.048631	0.133466			0.090541	0.103917	0.034257	0.144311	0.033025	0.063024	0.147701	0.158185				5.37	5.958	2.813	3.538	8.438	5.704	4.243	5.782			4.371	4.038	4.498	6.154	5.459	1.362	3.42	7.085
	0.241037	0.155958	0.051898	0.100207	0.086205	0.249307	0.024115	0.158158			0.036225	0.062259	0.024458	0.096159	0.045429	0.133573	0.072537	0.040331				7.811	5.204	4.175	4.106	4.341	6.321	3.136	4.312			6.733	5.958	3.293	5.919	2.509	3.048	2.911	4.557
	0.269788	0.236931	0.128921	0.175818	0.183977	0.098558	0.083615	0.19165			0.054355	0.130759	0.017528	0.140931	0.026791	0.061364	0.07242	0.051992				3.097	6.321	5.018	4.155	8.173	5.214	2.979	5.243			4.42	3.342	3.361	5.253	4.381	7.526	3.489	4.077
	0.16249	0.099137	0.030034	0.121675	0.033684	0.10362	0.175054	0.080931			0.056415	0.189541	0.015162	0.073044	0.021647	0.046762	0.052031	0.241174				4.185	4.42	4.792	6.674	4.704	4.234	4.253	5.145			5.919	1.137	5.958	5.9	5.439	3.244	2.93	4.106
	0.106849	0.190301	0.029086	0.060266	0.176905	0.087246	0.022558	0.06319			0.057879	0.184192	0.018395	0.180116	0.044938	0.04598	0.050452	0.038756				2.764	5.792	5.41	6.174	2.166	5.684	3.371	7.33			4.283	4.831	5.263	4.557	2.695	4.91	3.969	6.056
	0.077063	0.041073	0.048738	0.103202	0.054448	0.185427	0.187149	0.039598			0.073404	0.137745	0.044112	0.170919	0.03377	0.058182	0.07457	0.060677				3.352	3.92	6.272	8.31	6.703	9.055	2.999	7.095			7.085	4.596	3.861	4.92	3.871	2.695	4.253	4.606
	0.120308	0.228067	0.06724	0.06065	0.183717	0.140492	0.183662	0.235371			0.097982	0.036726	0.035437	0.08983	0.09655	0.141259	0.281087	0.071566				3.067	4.724	3.244	6.527	3.665	5.939	4.665	4.518			7.066	4.322	3.773	7.036	4.89	0.539	4.626	5.37
	0.143138	0.147041	0.033568	0.074411	0.034407	0.174334	0.057469	0.151078			0.031569	0.065839	0.032517	0.131707	0.029161	0.19685	0.023259	0.029215				3.342	3.812	4.841	7.448	4.714	1.225	5.135	5.87			4.283	4.939	3.067	3.979	3.606	0.774	5.743	4.116
	0.048328	0.179741	0.060993	0.083584	0.140783	0.093587	0.093864	0.037968			0.033262	0.046497	0.047614	0.115824	0.050209	0.145065	0.123159	0.030938				6.586	3.636	4.939	5.272	4.802	3.224	5.135	5.292			4.381	8.732	3.734	7.536	2.92	2.107	8.408	3.636
	0.209853	0.248275	0.045809	0.091201	0.179286	0.059397	0.071571	0.140666			0.118584	0.038066	0.023016	0.152159	0.031752	0.041327	0.154226	0.068226				5.155	3.832	3.577	5.243	4.802	4.332	4.165	5.949			4.165	9.643	4.763	5.968	2.852	2.479	3.195	4.292
	0.083751	0.191529	0.079482	0.086529	0.054176	0.112452	0.131663	0.176146			0.049211	0.157402	0.026651	0.125098	0.04858	0.046372	0.041108	0.22998				3.185	8.252	5.429	6.39	4.224	2.607	5.949	4.802			8.683	6.203	2.832	4.263	5.625	6.37	1.382	1.901
	0.116757	0.086209	0.038914	0.332697	0.052576	0.051509	0.162205	0.040378			0.092513	0.059821	0.058066	0.164889	0.032679	0.061974	0.212754	0.082755				5.566	6.184	3.783	4.371	3.989	7.546	4.557	5.517			5.067	7.634	6.341	6.38	6.105	2.44	3.969	5.851
	0.139097	0.166742	0.043589	0.1247	0.077179	0.108933	0.025216	0.183932			0.023024	0.104773	0.020723	0.172181	0.063275	0.128554	0.022085	0.220568				5.38	3.146	3.94	4.929	5.537	4.41	4.038	4.635			5.076	1.754	5.076	6.252	5.361	4.645	5.557	2.156
	0.181439	0.313522	0.034259	0.106502	0.031109	0.172047	0.190086	0.059262			0.043205	0.134704	0.353474	0.117183	0.034162	0.053905	0.028729	0.055482				5.87	9.31	3.538	4.469	6.076	4.978	8.232	4.234			7.34	4.949	0.902	6.037	1.421	2.176	5.498	3.695
	0.191541	0.336481	0.018471	0.077032	0.01905	0.169059	0.028268	0.20786			0.064021	0.023056	0.017892	0.113208	0.063898	0.128691	0.07789	0.19021				3.861	5.655	6.772	5.802	4.949	3.842	4.439	5.272			4.949	4.635	5.772	5.596	5.037	6.341	4.351	4.684
	0.324841	0.11186	0.031392	0.069149	0.047097	0.104063	0.113291	0.044348			0.126822	0.075176	0.024385	0.133466	0.073963	0.085668	0.123992	0.071839				5.135	4.341	3.43	5.468	4.479	3.038	3.695	3.361			6.292	7.095	3.352	6.791	6.096	4.92	4.606	3.048
	0.157236	0.22912	0.044789	0.175007	0.103261	0.164431	0.185643	0.045683			0.059702	0.127148	0.017057	0.0997	0.091336	0.194128	0.066285	0.027786				5.096	5.713	2.734	7.869	2.078	5.361	2.205	5.929			4.332	5.988	4.557	4.733	0.568	4.057	5.821	4.4
	0.11575	0.082962	0.043101	0.117296	0.046727	0.1878	0.097802	0.296705			0.055314	0.151521	0.020259	0.190517	0.023651	0.107585	0.08693	0.124972				5.145	6.321	3.175	7.085	3.655	5.615	9.261	7.546			4.439	5.302	4.371	5.527	3.361	4.949	2.029	7.242
	0.117863	0.17259	0.080296	0.132908	0.047745	0.053743	0.123004	0.26207			0.040853	0.104906	0.022229	0.071484	0.04695	0.107897	0.300446	0.033445				3.479	5.184	3.332	4.743	5.498	7.125	2.989	5.233			6.801	4.704	4.214	6.742	4.714	4.106	4.283	5.606
	0.111778	0.120558	0.05689	0.108721	0.029521	0.066334	0.169991	0.045354			0.029612	0.120945	0.047014	0.100957	0.150406	0.062927	0.071883	0.254023				5.586	6.056	6.027	5.508	4.606	6.782	4.42	5.184			7.35	4.557	4.537	5.655	0.451	3.675	4.596	1.117
	0.114626	0.131897	0.046106	0.156497	0.028058	0.169163	0.031889	0.144278			0.079721	0.124258	0.02318	0.095102	0.04697	0.033619	0.034168	0.107308				4.106	7.36	4.577	4.155	6.145	3.195	4.439	7.183			5.615	7.448	4.234	6.066	3.567	8.614	5.9	3.567
	0.253155	0.22217	0.049584	0.095352	0.029076	0.088533	0.100263	0.232127			0.040183	0.171865	0.046019	0.178993	0.077529	0.060593	0.040163	0.1303				4.096	3.783	5.214	4.508	4.822	3.244	4.322	7.115			3.273	5.782	3.156	3.44	0.686	2.43	4.038	3.489
	0.193355	0.081469	0.094562	0.098634	0.180361	0.030749	0.080789	0.205965			0.125545	0.083757	0.057145	0.18692	0.148076	0.10108	0.041	0.068898				3.91	4.743	2.822	5.302	5.253	4.792	7.575	4.763			3.93	3.43	2.009	3.949	6.252	3.205	5.713	8.134
	0.221375	0.058525	0.024249	0.110663	0.118003	0.046393	0.217158	0.055298			0.105684	0.069178	0.036518	0.080764	0.025715	0.085222	0.080797	0.02241				7.37	5.586	5.067	4.224	6.762	3.92	5.762	4.753			4.616	5.459	3.979	7.232	2.205	3.646	0.47	4.077
	0.114929	0.191437	0.032733	0.076439	0.11715	0.075045	0.026286	0.229818			0.178941	0.033312	0.025904	0.149788	0.0657	0.046707	0.117661	0.105663				6.713	6.821	3.655	5.341	9.163	4.4	3.489	9.183			4.439	5.39	4.606	5.125	2.401	3.557	2.96	1.45
	0.152827	0.285293	0.113996	0.114754	0.197146	0.173582	0.027516	0.041482			0.063981	0.025831	0.039661	0.093739	0.064539	0.055709	0.051071	0.080151				6.537	5.655	2.95	6.292	5.909	4.204	3.469	3.606			3.469	4.047	3.44	6.556	4.459	6.556	6.782	1.019
	0.17945	0.226562	0.078779	0.081926	0.035435	0.131277	0.146378	0.09114			0.090177	0.07787	0.022679	0.078682	0.049484	0.139448	0.06385	0.042747				6.811	4.4	2.293	4.665	8.016	6.997	4.998	3.802			8.281	5.361	7.33	5.733	3.42	3.949	3.538	4.292
	0.040473	0.29686	0.077929	0.064581	0.077701	0.227369	0.021202	0.217289			0.035581	0.068432	0.016871	0.119924	0.076471	0.043089	0.088351	0.039528				4.959	4.714	4.528	6.723	3.43	4.861	7.007	5.802			3.891	4.214	3.626	5.596	6.429	2.117	3.175	3.126
	0.322552	0.238848	0.033435	0.106196	0.165068	0.150508	0.132462	0.038617			0.092177	0.071656	0.034522	0.169877	0.055589	0.085284	0.186828	0.115737				3.93	5.998	6.174	3.881	4.41	4.008	5.586	4.988			6.997	3.479	3.812	3.979	1.274	4.557	3.92	4.577
	0.148524	0.314364	0.051648	0.124033	0.039234	0.116619	0.050829	0.230817			0.064179	0.024325	0.022472	0.101049	0.039453	0.122382	0.022046	0.187259				4.273	4.88	3.136	5.566	3.254	3.43	3.048	5.067			5.811	6.723	4.988	6.468	3.479	6.272	3.949	1.137
	0.141665	0.240595	0.047117	0.088998	0.083046	0.086693	0.099124	0.06777			0.055356	0.145599	0.0235	0.128463	0.055264	0.091362	0.105874	0.047578				4.283	6.664	4.077	6.135	3.283	5.527	6.566	4.978			5.811	6.86	4.145	5.4	3.508	3.763	3.116	8.938
	0.309947	0.324864	0.033323	0.047753	0.134026	0.106484	0.041628	0.203549			0.038963	0.099642	0.038306	0.117835	0.021156	0.121653	0.019603	0.032245				4.89	3.626	5.498	5.929	4.988	5.468	3.675	4.743			4.263	3.391	4.92	6.742	5.135	2.617	4.861	7.595
	0.298159	0.268968	0.021674	0.149023	0.04829	0.132008	0.102922	0.066975			0.071518	0.078079	0.019584	0.15898	0.03698	0.027464	0.131534	0.030372				2.803	4.988	5.233	4.038	4.91	2.568	3.763	5.851			5.606	5.419	4.283	4.733	4.214	6.439	2.47	6.713
	0.113339	0.060554	0.077489	0.094604	0.081527	0.104503	0.100998	0.111956			0.100697	0.246499	0.089858	0.224536	0.252175	0.154126	0.028773	0.116973				3.891	4.978	3.479	4.92	4.145	4.439	4.488	8.624			5.821	5.929	1.98	3.959	3.342	4.929	4.292	7.683
	0.066036	0.08177	0.02089	0.161545	0.067329	0.033463	0.076319	0.115848			0.126526	0.059487	0.022453	0.111129	0.041385	0.072449	0.203695	0.03366				3.518	7.879	3.322	5.958	5.939	3.312	4.949	7.017			5.047	5.88	5.968	5.851	5.517	3.42	3.214	6.527
	0.040668	0.321164	0.018918	0.13642	0.240219	0.063328	0.040403	0.04928			0.079812	0.305615	0.097268	0.152283	0.028793	0.165827	0.031774	0.030989				3.636	5.772	5.821	4.508	3.773	3.753	3.94	5.155			8.653	3.812	9.927	4.243	2.646	2.176	5.488	5.821
	0.078463	0.248327	0.048598	0.11928	0.059781	0.044723	0.185255	0.048629			0.050761	0.135373	0.060595	0.057494	0.021924	0.071312	0.187345	0.045425				6.919	5.527	4.126	4.606	5.184	2.695	3.489	5.096			4.351	6.468	2.734	6.723	5.89	4.008	2.117	4.557
	0.284979	0.074296	0.035736	0.079652	0.028583	0.166325	0.188	0.213063			0.068548	0.087522	0.039287	0.180445	0.031093	0.029299	0.04624	0.048858				3.469	3.979	4.822	3.508	3.724	1.186	5.027	6.556			9.947	4.645	3.871	4.155	4.243	3.469	4.302	4.645
	0.261782	0.293639	0.021074	0.191986	0.142527	0.200405	0.11353	0.193877			0.042707	0.134131	0.028378	0.144645	0.067549	0.103092	0.04829	0.078721				3.665	5.272	3.528	7.232	5.664	6.576	4.733	7.722			6.615	6.478	4.145	5.508	6.517	4.596	3.293	4.586
	0.195715	0.305192	0.052408	0.152211	0.114458	0.089551	0.026651	0.153411			0.04138	0.121606	0.020676	0.185288	0.049626	0.108146	0.090665	0.056652				4.988	5.027	5.263	5.155	5.851	2.96	8.908	2.156			4.106	4.479	4.449	4.596	7.085	3.93	5.753	5.841
	0.117826	0.113542	0.029192	0.263017	0.223156	0.097	0.10758	0.056857			0.110264	0.157554	0.024603	0.1557	0.022228	0.041435	0.068638	0.05144				4.126	5.586	5.517	2.636	4.459	4.841	6.39	7.605			3.812	4.292	2.813	4.694	3.979	2.45	2.44	3.636
	0.122906	0.268617	0.050745	0.235111	0.096341	0.064929	0.132612	0.036592			0.032164	0.039984	0.018417	0.117193	0.018527	0.038715	0.070519	0.158081				5.067	6.262	6.076	4.851	4.312	4.175	8.31	2.558			5.86	8.203	4.165	6.056	3.802	3.783	5.184	4.694
	0.14676	0.292456	0.021595	0.077603	0.021067	0.022254	0.035929	0.068021			0.149911	0.056844	0.039963	0.118492	0.029627	0.153762	0.045168	0.035342				3.087	5.155	7.115	6.88	3.92	7.017	4.42	4.528			1.548	9.633	2.372	5.116	5.302	3.92	3.734	4.851
	0.206514	0.182899	0.032568	0.105883	0.089581	0.04189	0.163281	0.192837			0.05602	0.117114	0.044091	0.10693	0.084084	0.066677	0.027798	0.255366				8.722	6.439	4.371	5.664	5.802	4.518	5.155	7.703			3.979	3.891	2.323	3.94	5.468	3.44	5.018	1.098
	0.089556	0.277739	0.02352	0.250555	0.044965	0.224148	0.033996	0.124352			0.130241	0.204503	0.017866	0.13291	0.032909	0.08292	0.045266	0.044772				4.528	6.821	5.067	4.234	4.341	7.174	4.537	5.155			6.987	5.331	8.673	5.37	3.94	3.802	3.567	7.262
	0.087669	0.18428	0.030988	0.132731	0.140925	0.169231	0.160992	0.135419			0.083046	0.018222	0.026296	0.214667	0.092716	0.02569	0.030104	0.075069				4.439	4.861	4.537	4.929	4.332	4.714	3.91	5.027			3.675	4.312	6.791	9.8	1.431	6.194	4.459	3.42
	0.282084	0.25608	0.036367	0.234035	0.076831	0.064144	0.032727	0.172728			0.027095	0.018311	0.017078	0.092952	0.070256	0.078242	0.05052	0.108429				5.018	6.174	4.479	3.175	6.811	6.292	4.635	5.968			4.42	8.869	4.145	6.703	5.488	3.93	3.685	4.332
	0.132575	0.340534	0.029448	0.095115	0.052049	0.11581	0.031637	0.066435			0.046496	0.102364	0.038693	0.131759	0.024076	0.10698	0.096429	0.065973				4.714	1.48	3.557	5.135	4.851	4.959	7.291	3.342			8.457	8.291	8.614	5.057	4.067	1.166	3.175	3.528
	0.100401	0.186452	0.032073	0.152542	0.04012	0.199432	0.11857	0.126191			0.034408	0.044881	0.04731	0.111828	0.019564	0.036552	0.209466	0.029965				8.154	5.694	4.606	4.9	7.056	4.684	2.715	8.31			6.301	5.713	2.695	5.37	4.008	2.597	0.529	3.832
	0.259423	0.222844	0.063124	0.085791	0.023203	0.076831	0.0595	0.120735			0.126555	0.097881	0.024841	0.162866	0.033602	0.081119	0.036214	0.032517				3.753	4.302	3.93	4.694	4.714	4.704	4.224	5.713			4.831	7.801	4.057	4.4	6.194	4.733	3.93	5.762
	0.094395	0.116754	0.050867	0.095022	0.095544	0.179995	0.177143	0.156504			0.022321	0.107593	0.051021	0.141374	0.104544	0.027257	0.039545	0.066644				4.577	3.959	4.214	4.9	6.096	4.283	3.665	6.184			8.634	5.909	5.302	6.086	2.783	3.998	5.87	4.4
	0.110601	0.123651	0.032832	0.079717	0.171	0.105749	0.087435	0.228137			0.056574	0.295229	0.047103	0.134779	0.145872	0.038741	0.04446	0.042445				6.272	5.106	4.91	4.812	5.321	5.106	6.468	4.253			3.979	5.949	2.832	5.4	1.441	4.351	3.43	3.489
	0.147841	0.234119	0.021277	0.311385	0.066922	0.033707	0.026928	0.093724			0.141282	0.078728	0.030821	0.086484	0.061541	0.038891	0.050086	0.127244				4.224	4.204	3.763	7.144	5.547	4.371	3.998	7.615			6.38	5.047	3.058	7.438	0.392	5.517	3.518	7.007
	0.226916	0.179078	0.113685	0.145549	0.168609	0.114353	0.145644	0.125135			0.054337	0.141151	0.029766	0.119031	0.033602	0.080326	0.119548	0.026612				5.292	5.047	3.058	5.282	4.4	5.596	5.998	5.851			3.802	5.106	3.783	5.782	5.145	2.891	4.243	3.832
	0.033311	0.138649	0.064782	0.108781	0.134228	0.098324	0.098074	0.181078			0.062174	0.122872	0.041957	0.107437	0.048523	0.097085	0.09492	0.066299				4.528	5.919	4.9	5.233	7.575	4.185	4.067	8.987			4.42	5.37	3.548	4.136	5.184	7.536	1.872	5.321
	0.208464	0.201173	0.035855	0.138011	0.06338	0.174776	0.081578	0.042473			0.148289	0.193461	0.039685	0.101683	0.15186	0.038369	0.118478	0.08278				5.057	9.712	4.567	4.439	4.557	4.224	4.89	5.576			5.508	3.234	2.871	4.743	5.165	3.283	4.312	3.704
	0.129921	0.110087	0.045642	0.07794	0.032909	0.251529	0.103238	0.20787			0.084501	0.032164	0.022481	0.078813	0.150839	0.047465	0.19887	0.047641				2.45	8.624	2.391	5.782	5.057	3.842	8.702	4.439			4.645	6.987	2.548	6.507	4.42	4.929	1.068	3.45
	0.055687	0.265572	0.032555	0.261555	0.054583	0.08186	0.041771	0.087215			0.152052	0.187296	0.024603	0.089412	0.017518	0.249003	0.140854	0.041163				4.155	3.028	4.596	5.047	3.322	4.057	2.842	4.626			8.859	2.313	3.567	5.253	5.713	4.645	4.547	3.391
	0.183833	0.215547	0.01813	0.096554	0.078397	0.093983	0.067829	0.176444			0.081539	0.075503	0.0325	0.134468	0.030074	0.093575	0.026079	0.097671				3.048	8.879	7.899	3.9	3.116	6.87	8.918	2.803			4.861	3.567	4.194	5.165	3.724	5.547	4.92	1.774
	0.048319	0.229647	0.040708	0.094933	0.062459	0.183521	0.026699	0.078943			0.0628	0.118438	0.024313	0.174574	0.039043	0.070539	0.106621	0.034487				4.057	4.332	4.018	5.047	3.989	3.636	4.616	4.41			5.606	7.027	5.968	5.586	5.762	5.89	2.136	9.829
	0.139803	0.197854	0.074855	0.052205	0.049666	0.097719	0.183609	0.162681			0.038917	0.088541	0.053185	0.126714	0.029262	0.034501	0.09256	0.019541				5.233	5.076	2.96	4.969	7.017	3.949	6.027	9.359			3.273	6.096	4.204	4.978	4.39	5.919	5.517	4.586
	0.129142	0.083707	0.080921	0.153026	0.025478	0.13772	0.052248	0.068885			0.039663	0.081286	0.022413	0.140937	0.045023	0.053248	0.195136	0.129909				3.087	3.146	4.116	8.399	8.624	4.42	7.791	7.634			5.4	4.812	4.273	3.891	4.479	4.018	2.724	1.294
	0.124537	0.144793	0.01908	0.184123	0.041031	0.22972	0.03846	0.136029			0.087917	0.096032	0.064424	0.128592	0.028326	0.04875	0.033604	0.057784				3.655	8.261	5.321	3.881	3.881	1.666	2.577	5.772			6.007	3.097	4.439	4.812	4.43	5.135	5.351	4.43
	0.134881	0.297767	0.101024	0.105021	0.047474	0.036385	0.029826	0.170278			0.103167	0.071113	0.016946	0.1784	0.052702	0.317461	0.15538	0.062455				2.92	5.576	2.342	4.4	4.851	6.674	3.499	5.194			4.508	5.459	4.9	4.136	3.734	6.105	1.098	3.45
	0.157086	0.252669	0.043943	0.16383	0.089693	0.043499	0.038653	0.165683			0.029456	0.157119	0.018953	0.132625	0.061273	0.086398	0.146089	0.045385				3.812	5.909	4.302	6.537	5.537	6.399	3.548	5.233			8.399	6.135	5.439	5.116	3.597	1.382	4.675	4.243
	0.094977	0.349448	0.053405	0.14194	0.040387	0.082739	0.086459	0.199458			0.069639	0.077778	0.027391	0.237061	0.034201	0.112303	0.026608	0.049999				8.359	5.174	3.557	4.371	3.303	2.636	8.193	5.547			7.095	4.361	4.91	3.067	4.89	3.214	4.371	3.734
	0.018365	0.296188	0.064532	0.167629	0.103285	0.111332	0.169002	0.187375			0.047175	0.060254	0.039534	0.095961	0.105944	0.051454	0.062078	0.060625				5.4	6.742	2.117	4.469	4.518	3.371	4.283	6.36			3.851	5.498	4.773	5.762	4.665	4.106	4.332	3.254
	0.287975	0.221143	0.074396	0.093844	0.193163	0.251108	0.054947	0.0602			0.020023	0.083458	0.018686	0.066241	0.050009	0.170627	0.077183	0.106				4.439	4.459	3.636	5.664	4.733	5.204	6.262	6.154			7.144	3.606	4.675	6.223	5.037	4.606	5.116	5.459
	0.208421	0.041246	0.033253	0.115079	0.039297	0.062331	0.167491	0.244459			0.040969	0.166356	0.029149	0.094095	0.064679	0.144552	0.052399	0.061792				3.469	6.88	3.753	4.92	2.813	3.41	3.949	5.527			6.086	5.223	4.439	5.919	0.794	4.155	5.302	2.195
	0.114109	0.058124	0.017434	0.169738	0.118599	0.037723	0.026519	0.181131			0.084014	0.077136	0.044886	0.067276	0.058257	0.284701	0.055794	0.157099				3.371	4.41	4.841	6.252	4.43	4.577	9.594	8.457			9.094	7.203	5.282	6.076	4.998	3.244	4.087	4.949
	0.157882	0.275293	0.018183	0.128084	0.057903	0.0504	0.176387	0.078432			0.031093	0.075279	0.055484	0.087897	0.041123	0.054	0.042741	0.056087				6.733	5.811	7.811	4.567	8.105	4.361	4.273	7.203			6.85	6.301	3.626	7.183	1.676	4.596	6.889	3.44
	0.036619	0.203251	0.042991	0.094091	0.147686	0.221265	0.172274	0.052904			0.163059	0.092726	0.099826	0.139783	0.126386	0.095133	0.236485	0.037706				7.34	6.576	4.165	4.675	3.959	4.498	6.713	8.369			3.665	7.869	1.774	7.693	8.212	1.264	1.617	7.546
	0.096703	0.153708	0.029107	0.145492	0.121946	0.047164	0.167229	0.048469			0.247521	0.139963	0.038819	0.084275	0.054902	0.073664	0.062179	0.062279				4.028	4.273	3.9	5.116	4.861	3.851	3.518	3.832			3.969	9.251	5.184	6.527	5.41	2.254	1.637	4.792
	0.227388	0.139614	0.039473	0.117737	0.034729	0.291913	0.083787	0.181858			0.046953	0.201916	0.053184	0.134726	0.062315	0.039259	0.131832	0.084404				4.929	6.164	4.175	4.626	4.567	3.42	7.634	7.85			4.9	7.105	5.733	4.969	5.792	3.959	5.057	5.802
	0.041005	0.253411	0.105703	0.104918	0.045969	0.032373	0.027339	0.11497			0.062718	0.047844	0.034097	0.150841	0.049882	0.065012	0.052913	0.051353				2.901	4.753	2.597	5.655	3.067	5.606	3.322	7.017			5.096	8.261	3.714	4.645	3.969	4.959	5.243	5.547
	0.079866	0.214715	0.054622	0.215095	0.056185	0.073534	0.04037	0.194799			0.139391	0.054804	0.044286	0.216734	0.030121	0.06782	0.150027	0.057827				1.901	6.037	4.802	4.312	3.43	5.047	4.253	5.743			7.477	4.91	4.214	8.016	1.96	3.979	5.527	5.772
	0.109916	0.131843	0.045576	0.129046	0.237275	0.291078	0.025919	0.232854			0.1568	0.104295	0.013872	0.102828	0.01972	0.116778	0.026789	0.199328				5.204	5.958	5.018	5.782	4.43	8.771	3.528	9.702			8.203	5.547	6.36	7.477	5.762	4.567	3.538	4.537
	0.174121	0.074561	0.062722	0.108849	0.157044	0.187292	0.033257	0.168266			0.059861	0.059968	0.066505	0.108779	0.060698	0.128643	0.088363	0.213067				4.567	4.929	3.969	5.439	8.114	4.871	3.528	5.302			5.537	7.585	3.077	4.361	7.232	3.097	2.832	5.361
	0.046795	0.19732	0.051912	0.052322	0.219486	0.155184	0.031608	0.039647			0.049294	0.056059	0.026546	0.106762	0.087489	0.113345	0.032619	0.029571				3.185	8.83	6.017	5.606	6.39	4.116	8.751	5.125			5.331	3.499	4.733	5.566	5.89	1.715	4.204	4.959
	0.239746	0.36322	0.015388	0.094981	0.055921	0.068153	0.144347	0.08806			0.081801	0.114711	0.029334	0.089356	0.116929	0.167187	0.039381	0.100739				5.998	6.86	5.106	3.842	4.038	5.027	4.547	5.302			3.714	4.645	3.293	6.027	4.459	1.901	3.802	4.459
	0.202772	0.324622	0.054852	0.19791	0.047365	0.084809	0.095901	0.219388			0.038041	0.040909	0.028199	0.115037	0.091297	0.072936	0.083603	0.023652				4.273	3.744	4.616	4.155	3.322	5.096	3.234	3.185			5.939	5.498	4.988	3.616	1.695	4.528	3.175	4.616
	0.059029	0.155317	0.043278	0.140306	0.039713	0.128482	0.184872	0.101839			0.043505	0.096676	0.023222	0.109213	0.038458	0.06	0.061229	0.031086				6.282	5.733	4.116	5.527	6.37	6.38	6.566	5.106			6.635	3.802	4.263	6.125	2.244	5.527	2.127	3.361
	0.287271	0.314983	0.051163	0.173495	0.047895	0.149873	0.154466	0.345902			0.026931	0.063307	0.044776	0.139154	0.043253	0.085677	0.041474	0.054727				4.9	5.468	3.097	4.126	5.821	7.752	5.018	5.351			4.831	4.498	5.968	4.234	2.95	1.088	3.763	5.635
	0.02158	0.410677	0.033642	0.120644	0.061585	0.075445	0.076018	0.020448			0.085462	0.093387	0.050557	0.140475	0.073127	0.045839	0.132633	0.054304				6.615	1.882	5.802	4.047	4.91	6.517	5.086	4.596			4.028	7.526	4.116	6.233	1.176	2.695	5.165	3.205
	0.185082	0.214294	0.032919	0.159047	0.028136	0.099046	0.094428	0.071493			0.063114	0.048748	0.032209	0.067745	0.214664	0.109561	0.0469	0.089882				5.88	6.017	3.822	9.153	4.577	5.008	4.635	8.555			3.822	6.145	4.4	4.616	4.675	3.401	4.861	5.9
	0.101776	0.192622	0.035533	0.13217	0.059754	0.045672	0.139378	0.221512			0.022678	0.024935	0.023934	0.122528	0.035605	0.081834	0.027554	0.107347				4.822	4.449	5.076	6.066	3.538	4.224	3.283	5.253			9.731	4.596	3.214	5.135	3.802	8.585	6.007	4.4
	0.108788	0.300234	0.059023	0.089919	0.072841	0.215527	0.039394	0.1759			0.03098	0.042674	0.014904	0.123336	0.04188	0.171588	0.043488	0.225147				3.43	5.586	4.332	5.38	5.978	5.723	3.018	6.684			7.977	2.538	5.429	4.714	3.107	6.076	3.116	4.488
	0.264802	0.207286	0.039666	0.113257	0.075637	0.192846	0.029639	0.168873			0.150057	0.060168	0.024342	0.181952	0.093103	0.029838	0.041079	0.050417				3.92	3.998	5.419	4.92	4.214	3.989	4.047	4.929			6.037	7.262	4.096	8.967	2.773	2.264	8.418	4.89
	0.254269	0.217163	0.049569	0.073784	0.021347	0.062863	0.178946	0.098748			0.040592	0.082473	0.010643	0.195024	0.032208	0.078634	0.026699	0.029321				4.273	5.272	4.008	4.302	7.762	4.831	3.234	7.732			4.077	3.616	7.311	9.78	5.968	2.597	4.449	8.8
	0.232484	0.21455	0.017039	0.149165	0.066158	0.063848	0.039134	0.207853			0.025104	0.08937	0.018579	0.085956	0.058099	0.068622	0.036674	0.040513				4.782	5.145	6.115	4.381	5.988	2.058	3.156	4.175			6.987	3.881	4.214	6.047	8.261	3.606	4.39	3.832
	0.084689	0.127706	0.04251	0.055243	0.226634	0.06537	0.043784	0.287116			0.06585	0.050258	0.031342	0.147488	0.028108	0.042648	0.045937	0.029715				4.175	4.822	4.224	6.135	5.351	5.566	3.91	5.067			5.076	5.753	4.224	5.243	4.4	4.028	3.969	4.439
	0.270186	0.37203	0.049402	0.118325	0.238802	0.114567	0.074038	0.046438			0.141738	0.063869	0.039913	0.114359	0.025925	0.033305	0.059102	0.044395				7.693	2.607	4.959	4.665	4.459	4.586	4.831	4.4			2.675	4.136	2.715	5.233	4.939	3.45	3.391	2.901
	0.040135	0.309323	0.049213	0.077797	0.091652	0.250588	0.019237	0.148162			0.071637	0.079159	0.031399	0.089531	0.031941	0.059776	0.03763	0.127389				7.046	3.92	3.538	5.88	3.763	2.93	3.861	6.664			4.038	4.724	4.557	4.439	3.91	6.439	8.261	5.498
	0.07357	0.199759	0.09957	0.139785	0.06293	0.266932	0.017712	0.117276			0.063696	0.059869	0.022011	0.097491	0.022874	0.230726	0.032221	0.049311				3.695	6.762	5.537	3.538	4.283	6.086	4.096	8.291			8.477	5.557	6.713	7.036	4.939	3.038	2.901	3.891
	0.106985	0.289465	0.04734	0.087022	0.11135	0.155175	0.087912	0.081887			0.121021	0.087108	0.017558	0.177	0.079971	0.072932	0.072086	0.03593				7.722	5.547	3.724	6.301	7.125	5.076	4.939	6.409			5.38	7.232	3.626	5.018	3.322	3.42	3.44	4.194
	0.069293	0.338875	0.068634	0.141732	0.050199	0.062301	0.145955	0.210108			0.063885	0.054635	0.019298	0.082684	0.084783	0.223908	0.058193	0.034769				3.92	3.842	3.998	5.292	5.145	4.939	5.449	5.772			4.381	3.714	5.439	6.85	7.174	4.077	3.322	4.635
	0.029718	0.172535	0.02394	0.12791	0.038848	0.095132	0.050675	0.081935			0.026398	0.161769	0.026504	0.147506	0.058095	0.024292	0.049171	0.061444				6.409	5.292	3.724	4.988	5.037	3.989	2.283	6.145			5.125	4.714	3.577	5.155	4.067	4.234	3.724	5.125
	0.275778	0.244864	0.025762	0.121173	0.045985	0.041396	0.071171	0.02848			0.15171	0.055736	0.041397	0.155154	0.024439	0.030398	0.120553	0.07653				4.292	5.527	4.243	4.861	3.655	5.419	4.106	6.488			8.742	4.92	2.568	5.41	6.527	6.007	3.263	3.342
	0.034018	0.190302	0.027414	0.137381	0.024774	0.065813	0.130943	0.046932			0.051159	0.111908	0.036567	0.109066	0.018709	0.033409	0.155889	0.065832				7.35	4.018	6.419	6.909	5.664	5.223	3.43	5.625			5.292	3.538	3.979	6.115	6.331	2.842	5.498	6.056
	0.046018	0.199895	0.028522	0.106213	0.153792	0.136167	0.082589	0.171543			0.044356	0.111078	0.032738	0.1076	0.088816	0.082072	0.032845	0.152968				3.499	4.537	4.92	5.821	9.153	4.508	4.283	5.106			2.891	3.557	3.881	6.566	1.372	6.086	2.92	5.86
	0.130995	0.127939	0.166994	0.101507	0.049491	0.187394	0.03282	0.039244			0.089331	0.058291	0.025982	0.088736	0.033406	0.098496	0.037473	0.044983				5.341	3.322	5.802	4.136	4.175	4.371	5.537	5.204			3.92	8.781	4.185	5.772	2.342	3.107	5.027	4.988
	0.095211	0.097166	0.10667	0.145292	0.022946	0.092104	0.034379	0.068099			0.069481	0.11108	0.023552	0.133368	0.068975	0.030791	0.242864	0.18817				4.655	4.547	5.488	5.027	7.556	3.861	6.527	4.087			5.086	4.39	2.979	5.664	3.861	2.871	0.882	5.89
	0.076938	0.340422	0.02451	0.17303	0.337862	0.190155	0.096249	0.030018			0.089893	0.070928	0.024204	0.10569	0.074431	0.235714	0.021461	0.085286				3.616	3.891	8.683	3.998	2.92	3.479	6.154	5.684			4.488	3.538	5.165	6.36	5.047	3.714	4.508	4.479
	0.145497	0.253688	0.044961	0.139783	0.056173	0.127139	0.025748	0.136922			0.027479	0.328861	0.021351	0.114273	0.030896	0.05832	0.080674	0.040017				7.517	3.949	3.744	4.939	4.694	3.42	5.478	6.517			5.753	4.449	3.93	4.381	9.692	2.587	2.92	5.557
	0.07315	0.254219	0.117891	0.096031	0.11833	0.025653	0.057052	0.237828			0.037917	0.043065	0.046599	0.07933	0.04393	0.199132	0.198896	0.070389				2.94	6.497	2.46	5.988	5.762	5.811	2.911	5.116			6.36	5.067	2.901	6.145	4.557	3.773	4.283	3.097
	0.214259	0.176948	0.022506	0.145005	0.039549	0.05533	0.145572	0.080205			0.072381	0.061319	0.062773	0.104288	0.04551	0.02171	0.04411	0.029163				5.449	4.635	4.253	4.145	4.675	3.45	3.097	5.968			5.949	5.811	5.615	4.714	2.989	3.773	3.959	5.272
	0.302261	0.277551	0.035735	0.126529	0.172433	0.100288	0.06504	0.059851			0.041509	0.104883	0.051787	0.088939	0.072285	0.028122	0.171777	0.201903				4.106	6.331	5.253	5.615	3.881	6.37	4.096	4.008			9.839	6.497	4.038	5.419	7.193	4.479	3.146	4.038
	0.192795	0.252674	0.041152	0.076664	0.051531	0.162501	0.053169	0.084628			0.027368	0.193562	0.01821	0.126201	0.038328	0.047944	0.049469	0.097215				4.4	5.958	3.881	5.88	3.499	3.704	3.244	5.86			7.291	3.126	4.861	5.723	4.165	5.909	4.929	0.696
	0.058497	0.312643	0.019988	0.184963	0.194265	0.132195	0.053456	0.267762			0.059559	0.090124	0.022828	0.156233	0.046774	0.051974	0.040408	0.123281				7.771	5.596	5.312	5.86	8.242	4.185	6.056	3.273			5.214	5.811	4.332	4.684	4.449	4.586	4.126	4.626
	0.157275	0.345107	0.022626	0.045624	0.124909	0.039179	0.027666	0.221323			0.053474	0.246871	0.035334	0.143822	0.102166	0.056579	0.023993	0.052062				9.065	4.273	6.566	7.801	6.576	3.156	2.891	5.165			7.399	4.978	8.193	5.968	6.899	2.009	4.273	2.548
	0.185128	0.251513	0.02416	0.101612	0.058325	0.044109	0.080767	0.028914			0.048428	0.090524	0.024882	0.178351	0.080229	0.135553	0.040517	0.043177				8.82	4.802	3.126	4.871	3.508	4.253	2.225	7.546			5.704	3.92	5.635	4.802	8.085	0.96	6.507	3.499
	0.049618	0.135579	0.032285	0.077968	0.15831	0.045935	0.22573	0.059948			0.048451	0.094055	0.036666	0.067172	0.061313	0.155268	0.045109	0.03232				3.342	7.693	6.36	7.154	3.744	8.252	2.901	4.067			5.194	3.94	3.087	8.546	3.793	0.608	2.999	4.871
	0.064405	0.116802	0.038053	0.134316	0.026771	0.169685	0.15023	0.053027			0.106606	0.09434	0.03766	0.082872	0.015571	0.048934	0.04281	0.111038				2.999	8.565	4.547	5.165	5.684	3.508	4.018	7.321			4.087	3.616	4.449	3.567	4.704	5.135	4.606	5.802
	0.294431	0.178622	0.024198	0.107453	0.206724	0.114292	0.026665	0.061297			0.169037	0.095985	0.020372	0.10448	0.0759	0.09508	0.042794	0.043462				6.615	6.742	4.988	7.605	5.782	7.134	3.214	3.881			6.154	8.163	5.018	5.547	1.235	2.421	4.067	6.517
	0.121164	0.214399	0.049558	0.141251	0.038063	0.229519	0.034792	0.076457			0.067325	0.141166	0.022932	0.096362	0.113604	0.056129	0.084698	0.08359				5.233	4.988	3.185	3.94	3.087	5.557	6.037	6.027			7.752	4.43	2.999	7.458	7.183	3.009	3.361	4.302
	0.127856	0.2279	0.043929	0.138147	0.106488	0.085295	0.137945	0.03869			0.040725	0.098076	0.058756	0.099184	0.021462	0.052088	0.030463	0.022413				4.449	5.498	5.341	3.979	3.949	5.88	5.292	6.899			6.546	3.361	6.458	8.506	9.036	4.067	3.548	4.469
	0.09074	0.191435	0.032361	0.064711	0.096146	0.200431	0.182361	0.045139			0.029948	0.126435	0.025448	0.103044	0.031622	0.075394	0.029017	0.050766				6.909	7.33	4.057	5.4	4.978	4.665	4.145	4.9			6.311	4.371	3.146	5.606	3.097	3.92	4.126	3.587
	0.088476	0.2337	0.024176	0.122833	0.020269	0.105589	0.112404	0.035326			0.088894	0.04138	0.038108	0.134949	0.01703	0.121625	0.068771	0.217041				5.37	6.36	5.243	4.43	6.321	4.861	2.695	4.136			3.479	6.135	3.508	4.332	5.527	2.685	5.919	5.214
	0.251203	0.277905	0.092799	0.126767	0.017646	0.132562	0.06347	0.043249			0.116745	0.105808	0.024522	0.176782	0.015262	0.135535	0.049145	0.0853				8.31	3.891	2.215	5.655	5.498	5.292	0.382	5.272			5.194	4.949	5.057	4.782	5.135	4.439	4.43	4.312
	0.124358	0.302942	0.064075	0.093944	0.111352	0.062575	0.062692	0.144315			0.150691	0.177456	0.022834	0.113755	0.074363	0.211325	0.05743	0.046117				6.801	4.802	3.881	5.351	6.488	4.743	4.469	8.34			4.145	3.205	4.537	4.596	3.685	3.528	2.293	3.43
	0.067772	0.212897	0.022537	0.157821	0.067337	0.259116	0.098215	0.054082			0.106939	0.052762	0.204397	0.090744	0.051289	0.045963	0.049581	0.03623				4.263	6.439	3.577	6.674	9.016	4.91	4.547	4.42			2.607	3.352	0.843	6.36	3.557	4.018	2.94	4.92
	0.154784	0.244778	0.025628	0.076533	0.219732	0.085467	0.020373	0.216818			0.16062	0.096051	0.03565	0.044686	0.136251	0.119909	0.05817	0.030687				4.479	7.762	4.469	5.909	3.44	8.33	5.635	3.969			9.78	6.458	4.459	9.339	4.087	0.539	4.047	5.027
	0.043534	0.272818	0.052426	0.086058	0.115657	0.063821	0.031637	0.0371			0.067832	0.11397	0.035407	0.12247	0.041166	0.071228	0.150828	0.042453				3.636	4.92	5.223	5.488	4.763	3.018	3.724	6.252			3.714	4.253	3.891	5.125	2.058	3.802	0.755	6.586
	0.035006	0.150263	0.040577	0.0777	0.06841	0.175791	0.169214	0.091496			0.065087	0.129536	0.026025	0.214657	0.041552	0.03143	0.065772	0.037928				3.234	5.841	9.575	5.223	4.126	3.969	5.419	3.881			4.988	5.851	4.4	3.587	2.636	3.126	4.175	4.116
	0.069493	0.145322	0.114368	0.100137	0.058392	0.040643	0.041871	0.175753			0.027892	0.088348	0.052178	0.103019	0.04941	0.078729	0.021504	0.055448				4.381	3.695	2.244	3.685	2.871	4.802	2.862	4.087			7.164	6.546	3.793	5.37	3.9	2.234	2.901	2.078
	0.177388	0.184505	0.032317	0.110693	0.067787	0.089563	0.055118	0.106092			0.02505	0.118083	0.017302	0.107576	0.026228	0.054794	0.072377	0.049542				3.812	6.037	4.263	5.331	4.89	3.018	9.261	4.969			5.88	8.301	9.261	6.037	3.851	3.44	4.361	5.459
	0.067966	0.295103	0.015088	0.063544	0.03199	0.047922	0.058279	0.106183			0.071949	0.109961	0.01721	0.099396	0.033585	0.147238	0.200256	0.08596				3.557	4.88	6.605	7.399	6.821	6.909	3.812	3.783			4.978	4.067	4.841	6.409	4.88	6.115	3.244	3.077
	0.075341	0.238795	0.033105	0.060813	0.039309	0.056593	0.044263	0.016441			0.178561	0.038755	0.038525	0.099556	0.026681	0.071099	0.159373	0.045498				2.871	5.165	3.097	9.398	6.007	4.537	8.34	5.694			0.774	6.282	5.096	6.468	5.302	5.086	2.381	5.645
	0.176662	0.20562	0.084006	0.321184	0.072891	0.057418	0.047764	0.082783			0.038493	0.252335	0.019753	0.151829	0.043321	0.043019	0.046024	0.075716				3.41	6.007	5.37	3.91	6.929	6.429	5.155	3.371			0.921	4.802	6.821	4.567	4.341	4.596	2.401	3.567
	0.196507	0.273441	0.03845	0.11787	0.151131	0.031449	0.119495	0.091991			0.01566	0.080932	0.03628	0.143175	0.06217	0.03547	0.057705	0.04614				4.283	3.489	4.557	3.489	6.007	7.487	3.548	3.989			7.144	6.831	6.331	3.9	6.194	6.125	5.606	5.018
	0.065307	0.067187	0.053971	0.211162	0.098839	0.087557	0.040852	0.221992			0.033	0.124589	0.032727	0.082772	0.135882	0.025392	0.145351	0.025685				3.9	4.057	4.822	2.989	4.831	8.408	3.42	4.381			8.31	3.783	5.027	6.184	4.332	7.948	3.058	6.811
	0.073172	0.201786	0.075789	0.185071	0.110352	0.16585	0.090659	0.150866			0.106936	0.035393	0.038702	0.072746	0.05657	0.035183	0.079407	0.013601				3.959	5.87	3.518	4.645	5.684	4.851	4.645	5.762			1.078	5.547	2.254	7.879	0.97	5.988	3.597	6.301
	0.105548	0.332272	0.053704	0.164761	0.044479	0.109802	0.086417	0.164375			0.158682	0.151349	0.01285	0.128332	0.08409	0.056213	0.037992	0.03567				2.362	4.018	4.675	4.567	5.096	3.557	2.95	4.469			4.988	3.45	5.566	4.753	6.145	4.949	3.606	3.067
	0.092769	0.338987	0.041576	0.421264	0.041615	0.065085	0.071363	0.032791			0.025228	0.131889	0.031008	0.116213	0.127475	0.28974	0.014973	0.028365				3.371	4.253	4.577	3.989	7.517	4.978	4.047	6.135			5.998	6.468	2.862	5.841	2.009	4.665	4.91	6.929
	0.090125	0.091662	0.02491	0.07748	0.072042	0.143787	0.062016	0.152103			0.089625	0.291528	0.020671	0.172494	0.023136	0.090395	0.141467	0.044604				5.566	7.125	3.587	7.409	4.047	3.842	7.174	5.694			3.577	4.773	3.744	4.008	7.35	2.636	3.881	7.076
	0.211887	0.233475	0.036119	0.060903	0.065057	0.083251	0.192817	0.225889			0.100218	0.042616	0.072727	0.181849	0.112533	0.076017	0.053025	0.067138				4.978	5.194	5.694	5.831	2.832	4.4	2.715	5.488			5.086	5.165	2.117	4.283	2.068	5.968	6.997	8.399
	0.234304	0.246598	0.054774	0.187298	0.048749	0.053522	0.169379	0.053671			0.085024	0.090669	0.024927	0.060885	0.042707	0.134949	0.091877	0.14277				4.4	4.557	3.058	4.283	3.685	3.675	6.115	3.254			4.586	3.557	7.517	6.919	6.419	4.831	5.233	4.469
	0.166315	0.197094	0.067532	0.1124	0.093097	0.047323	0.190709	0.107044			0.093219	0.145654	0.093395	0.104618	0.104947	0.087992	0.045419	0.072946				5.096	7.115	2.764	3.851	4.655	6.292	2.969	5.243			6.86	5.419	8.546	5.214	3.214	2.94	3.048	6.478
	0.22681	0.288282	0.062145	0.138863	0.245895	0.179166	0.040273	0.119358			0.025686	0.039108	0.092297	0.136884	0.048277	0.093081	0.055918	0.043253				4.312	5.919	4.665	5.096	3.557	3.401	6.341	6.546			5.929	5.89	1.686	3.832	5.321	4.635	8.281	2.793
	0.062003	0.148893	0.055893	0.100202	0.069173	0.088568	0.026417	0.123447			0.017462	0.085105	0.062846	0.077925	0.147133	0.086735	0.051346	0.053558				3.361	5.214	4.106	4.763	4.351	3.861	4.479	6.566			7.526	4.145	3.812	5.576	0.608	4.998	4.204	4.861
	0.258264	0.189249	0.043212	0.151322	0.057731	0.120375	0.013358	0.122228			0.05575	0.10087	0.024494	0.098459	0.062548	0.175402	0.03667	0.098414				5.704	4.841	3.753	8.399	3.332	6.115	4.861	4.547			3.959	5.811	4.224	5.41	0.598	6.096	5.625	3.44
	0.078172	0.33757	0.033935	0.144541	0.05968	0.234057	0.081241	0.228558			0.046888	0.045685	0.020311	0.115608	0.127019	0.036534	0.030954	0.019256				5.498	4.312	6.782	4.871	4.214	4.949	4.537	5.174			6.468	3.567	3.665	4.586	0.578	3.499	8.271	9.584
	0.107241	0.26595	0.024255	0.09356	0.074109	0.101411	0.109124	0.032937			0.040403	0.057705	0.017842	0.082487	0.054846	0.133499	0.04926	0.041109				0.784	5.086	4.724	6.096	2.734	4.861	6.693	5.772			7.105	6.311	6.282	4.185	4.194	3.616	3.577	5.341
	0.180963	0.094117	0.050502	0.059173	0.031975	0.102094	0.058232	0.130334			0.114677	0.065357	0.034439	0.11148	0.070952	0.042518	0.247807	0.095238				3.773	3.518	4.038	6.027	4.096	5.468	3.058	6.733			4.145	3.567	4.998	6.027	4.714	3.881	6.037	4.949
	0.223418	0.236897	0.027581	0.055019	0.277478	0.140466	0.154359	0.124522			0.042706	0.124702	0.017665	0.08257	0.045786	0.03931	0.041692	0.067317				4.606	8.261	5.449	5.302	3.793	3.381	3.097	6.233			4.018	4.753	8.036	7.575	3.263	3.41	5.86	5.625
	0.0772	0.158029	0.054226	0.178745	0.19975	0.088433	0.036178	0.079795			0.03134	0.111119	0.036773	0.146837	0.059638	0.034303	0.043494	0.130292				5.106	5.821	3.352	5.351	3.577	2.323	3.244	5.851			7.526	3.459	2.038	5.674	1.264	4.038	2.862	8.173
	0.058042	0.17336	0.034386	0.166566	0.111658	0.044393	0.069329	0.024742			0.074872	0.063205	0.013182	0.053892	0.145893	0.050074	0.036758	0.044286				2.695	4.067	4.606	3.038	4.871	4.508	3.244	4.243			7.105	4.949	5.586	5.067	3.783	4.361	3.45	4.136
	0.191931	0.089921	0.031749	0.138508	0.054809	0.118796	0.019699	0.047052			0.079813	0.041585	0.022191	0.123678	0.109411	0.042958	0.110021	0.063				5.214	7.458	7.281	4.577	6.154	6.703	5.331	6.086			9.565	5.625	4.234	4.91	5.517	3.391	1.352	2.45
	0.044968	0.244302	0.114782	0.087053	0.042929	0.065552	0.188115	0.11074			0.048111	0.14523	0.039069	0.119488	0.059221	0.220811	0.104835	0.114646				2.95	5.008	3.312	3.969	3.401	7.027	4.988	4.243			4.792	3.175	5.37	5.468	4.743	3.489	4.273	9.967
	0.063366	0.272994	0.114547	0.059852	0.111008	0.210035	0.045659	0.088702			0.076202	0.140503	0.021682	0.188786	0.108835	0.053174	0.088969	0.055897				8.085	4.959	3.136	6.321	7.321	4.312	3.626	6.38			5.429	3.371	3.499	3.322	3.087	4.773	2.96	4.253
	0.178836	0.338326	0.060159	0.173022	0.025349	0.057199	0.216555	0.095019			0.118153	0.043101	0.032185	0.098559	0.05297	0.073921	0.042793	0.035649				5.41	1.372	4.753	4.684	6.821	4.165	3.91	4.851			8.683	6.292	4.714	4.822	5.233	9.829	7.076	4.743
	0.115517	0.275347	0.06027	0.164447	0.051986	0.108342	0.184904	0.203051			0.054805	0.059396	0.016625	0.084409	0.035061	0.179923	0.074723	0.093621				3.675	8.32	3.832	4.165	7.183	4.567	4.41	5.978			9.839	4.733	3.724	6.272	1.705	8.8	4.929	1.401
	0.098427	0.213602	0.037352	0.100376	0.084839	0.04628	0.184661	0.107503			0.074597	0.097798	0.026939	0.125514	0.101346	0.05329	0.216356	0.127466				3.94	3.263	3.979	4.743	4.194	3.322	2.617	5.184			4.537	4.528	2.842	4.959	1.205	3.352	5.125	5.851
	0.122393	0.152173	0.084516	0.184457	0.024992	0.146646	0.173869	0.154571			0.079161	0.13993	0.020714	0.173211	0.108362	0.039636	0.021581	0.052724				2.136	6.419	5.606	3.224	3.538	4.841	5.321	6.468			4.234	2.715	4.185	5.743	2.46	4.185	7.468	4.106
	0.175642	0.12252	0.090876	0.109444	0.044073	0.111419	0.159265	0.146406			0.096745	0.110496	0.042055	0.0895	0.051791	0.044853	0.036296	0.053321				5.606	5.743	3.42	4.655	4.439	4.283	3.254	4.214			4.557	6.831	3.832	6.135	5.204	3.224	3.969	4.959
	0.035488	0.233722	0.044042	0.258413	0.038298	0.093804	0.139859	0.048132			0.174577	0.09594	0.055714	0.121401	0.094503	0.045844	0.026515	0.054673				9.31	6.007	4.439	6.027	3.312	0.666	6.282	6.919			6.752	5.468	2.911	5.704	1.196	3.812	3.949	9.584
	0.082532	0.277732	0.054709	0.089666	0.084612	0.087235	0.053862	0.033223			0.153561	0.032733	0.031868	0.083166	0.188741	0.126021	0.043496	0.037692				4.782	5.018	4.312	5.292	7.585	4.008	3.322	4.332			3.303	4.596	3.704	5.272	3.861	2.43	0.921	6.115
	0.325716	0.327561	0.022085	0.208171	0.074018	0.156574	0.068339	0.207915			0.094389	0.27275	0.052813	0.106246	0.040255	0.125194	0.042733	0.090982				5.802	4.567	4.351	3.979	3.332	4.704	4.4	6.742			6.968	3.244	4.253	6.164	6.223	3.352	5.243	2.715
	0.171853	0.226045	0.116751	0.068707	0.02796	0.13102	0.061968	0.014606			0.069837	0.213722	0.040512	0.117476	0.032461	0.044149	0.084673	0.063493				3.724	5.302	4.136	7.683	5.664	6.674	3.538	7.066			4.998	3.646	3.851	5.566	4.812	3.156	3.342	2.558
	0.03456	0.103548	0.034723	0.066094	0.041331	0.226638	0.084358	0.311394			0.054825	0.113014	0.045305	0.080883	0.048413	0.1926	0.03227	0.218032				2.342	3.822	4.439	6.733	5.439	3.577	4.586	6.87			8.389	9.418	6.419	5.194	6.546	1.156	5.067	5.9
	0.196244	0.192017	0.051597	0.128479	0.056698	0.102637	0.101867	0.188625			0.094735	0.107901	0.02879	0.08491	0.02073	0.106145	0.026635	0.145303				1.872	7.507	5.018	3.959	4.057	4.861	0.559	4.087			7.869	4.89	2.871	7.085	4.077	5.713	3.969	4.096
	0.037036	0.247138	0.043449	0.361171	0.058412	0.051093	0.06033	0.177409			0.048933	0.063376	0.018803	0.159311	0.042916	0.113391	0.055088	0.035975				5.684	4.812	4.959	4.743	4.302	4.253	8.702	4.704			4.498	3.91	6.605	4.694	4.087	6.625	5.449	4.518
	0.070933	0.316397	0.052691	0.04902	0.102364	0.11175	0.093284	0.20622			0.031339	0.088208	0.016725	0.154696	0.134419	0.059161	0.044919	0.064924				3.165	3.763	3.636	5.821	6.223	3.734	3.891	9.927			4.087	3.528	5.88	4.41	8.418	3.312	5.537	4.253
	0.042263	0.233117	0.041027	0.100059	0.082337	0.059037	0.168437	0.029716			0.029435	0.071873	0.031168	0.132075	0.023043	0.244426	0.042943	0.031518				3.42	5.204	3.646	4.498	3.43	4.537	4.224	5.723			4.978	0.892	4.537	5.106	3.665	2.626	1.686	3.097
	0.16586	0.15996	0.021488	0.063773	0.102068	0.097722	0.10234	0.17761			0.056665	0.125079	0.025689	0.119433	0.03046	0.043897	0.029559	0.058575				3.9	5.351	4.234	5.517	4.871	3.45	4.39	5.821			4.43	6.321	4.812	5.606	3.283	2.979	3.979	5.439
	0.16022	0.260097	0.035095	0.101145	0.051625	0.191843	0.029953	0.066475			0.137727	0.12981	0.043712	0.219725	0.116428	0.050807	0.204695	0.038286				4.371	4.851	4.959	3.891	6.125	4.616	1.813	6.86			9.947	4.42	3.881	6.282	5.027	5.057	6.458	3.998
	0.297346	0.146263	0.016917	0.347411	0.057775	0.051287	0.026497	0.169137			0.045797	0.088502	0.033876	0.128399	0.057331	0.050411	0.182979	0.04697				3.263	3.969	7.752	5.204	3.606	5.194	4.606	5.145			4.155	4.351	4.871	6.301	3.606	5.537	4.714	4.145
	0.048319	0.301507	0.060272	0.096483	0.068685	0.129591	0.018955	0.170466			0.028551	0.081202	0.057961	0.143774	0.031783	0.038717	0.097213	0.09411				4.449	6.762	3.165	6.331	6.938	3.42	4.586	8.369			5.674	5.37	5.802	5.645	3.626	3.734	4.616	5.419
	0.207479	0.219953	0.090583	0.147135	0.039435	0.082596	0.079089	0.23266			0.050477	0.203889	0.020066	0.138556	0.071282	0.048349	0.042141	0.058159				6.968	4.645	3.597	4.4	3.812	2.568	5.576	6.497			7.242	6.184	5.939	5.664	0.608	4.606	3.94	4.096
	0.261971	0.218217	0.028016	0.24838	0.135386	0.090344	0.141832	0.147156			0.076583	0.125867	0.017154	0.090741	0.037686	0.064266	0.105338	0.181856				8.056	4.273	4.645	5.86	5.655	4.439	4.038	4.704			4.802	4.018	5.429	3.969	1.725	2.156	3.028	2.871
	0.056708	0.246303	0.040745	0.139674	0.043325	0.057384	0.097164	0.110338			0.050318	0.168002	0.022503	0.097378	0.026444	0.101225	0.075525	0.053548				6.243	6.027	3.851	2.793	4.322	5.88	4.39	5.468			4.694	5.243	4.822	6.39	1.695	4.234	3.567	3.92
	0.190151	0.307095	0.037247	0.23703	0.035704	0.159729	0.17496	0.09435			0.063177	0.124616	0.042126	0.076488	0.096955	0.040845	0.098846	0.073464				4.283	5.9	3.185	4.302	6.233	4.243	3.655	7.683			4.753	6.527	4.273	4.302	4.351	3.851	5.204	3.381
	0.250904	0.175424	0.068046	0.101828	0.033479	0.067382	0.022547	0.166277			0.15517	0.111791	0.020991	0.112728	0.032915	0.03467	0.235765	0.057114				3.293	4.263	3.097	6.478	4.126	5.802	4.743	3.802			0.333	2.803	4.077	4.4	6.399	3.949	4.351	3.92
	0.235867	0.188579	0.061458	0.161023	0.038652	0.074851	0.117615	0.172131			0.047877	0.058637	0.026797	0.170012	0.027234	0.044307	0.035809	0.034132				4.175	4.675	3.018	4.626	4.361	3.665	6.213	4.273			4.439	4.283	4.096	4.42	5.851	1.852	3.861	3.508
	0.071112	0.335629	0.044149	0.090246	0.087467	0.140176	0.200912	0.06344			0.176736	0.031357	0.020166	0.112354	0.038675	0.124915	0.043155	0.02564				4.655	3.254	4.087	6.135	2.47	4.4	3.724	4.067			6.938	3.303	3.606	5.88	5.625	3.548	2.176	5.919
	0.142827	0.238023	0.039281	0.129578	0.045903	0.183079	0.021971	0.2671			0.027075	0.053073	0.060098	0.125715	0.072272	0.039081	0.073093	0.058977				3.646	4.557	5.263	4.978	4.087	0.48	3.263	3.979			5.41	4.498	4.841	4.959	3.146	4.273	3.293	2.783
	0.060001	0.27939	0.039378	0.128189	0.04694	0.110389	0.184284	0.165955			0.083884	0.047972	0.040388	0.108224	0.039316	0.062699	0.06475	0.049623				6.184	6.056	7.017	5.272	5.321	3.116	3.665	3.665			3.018	6.448	2.391	5.968	1.49	2.46	3.675	5.635
	0.231048	0.217364	0.095814	0.112512	0.070636	0.046764	0.056768	0.048564			0.201292	0.109448	0.021251	0.127266	0.037875	0.059877	0.033469	0.082403				5.018	6.948	4.253	4.243	2.871	2.852	3.959	3.665			1.254	6.468	5.586	5.576	5.625	3.401	4.175	4.998
	0.306472	0.196055	0.039246	0.202479	0.081969	0.212908	0.180034	0.246525			0.057706	0.056312	0.033388	0.062896	0.034809	0.076308	0.218988	0.047487				5.517	3.342	4.234	7.869	6.527	7.213	3.244	4.724			4.782	3.518	3.322	7.615	3.361	3.459	3.842	3.646
	0.194251	0.228868	0.040743	0.088495	0.026305	0.099507	0.037049	0.111907			0.050236	0.167411	0.034349	0.191358	0.033485	0.037901	0.031045	0.03315				4.684	5.125	4.351	5.39	9.996	4.861	4.057	4.302			6.125	8.585	3.508	3.548	3.254	5.165	3.41	2.685
	0.178645	0.106394	0.031345	0.177536	0.036028	0.131248	0.135675	0.137708			0.05568	0.103598	0.020228	0.130327	0.032156	0.024789	0.051365	0.041604				3.303	3.851	3.156	3.342	5.978	4.459	4.077	4.381			4.194	4.714	5.321	5.586	7.33	3.969	3.871	3.234
	0.242257	0.159861	0.145464	0.095401	0.066445	0.101806	0.094767	0.175513			0.089016	0.292388	0.024925	0.068938	0.01768	0.145906	0.076625	0.037286				5.223	4.136	4.332	5.047	4.557	5.978	4.537	7.82			4.361	4.439	4.165	5.351	4.586	1.245	3.626	3.871
	0.025222	0.151844	0.042055	0.290723	0.200275	0.088432	0.021092	0.172734			0.233691	0.022994	0.029573	0.100906	0.059337	0.044774	0.039224	0.065305				3.45	3.352	3.489	6.752	3.548	2.519	5.821	4.41			4.675	4.959	4.596	5.027	5.135	3.352	4.959	4.9
	0.147752	0.265087	0.08427	0.082442	0.109283	0.212077	0.053558	0.036846			0.044822	0.097652	0.0521	0.109459	0.057081	0.057285	0.033117	0.033927				6.321	6.007	5.547	4.439	4.518	4.498	7.35	7.438			5.851	4.567	3.646	5.635	3.352	3.744	7.007	3.391
	0.113445	0.112162	0.026348	0.141203	0.024537	0.205722	0.161622	0.092948			0.044697	0.036475	0.027536	0.155311	0.03598	0.033101	0.030227	0.031102				5.498	5.38	5.292	3.959	4.773	6.605	2.871	8.908			5.096	7.134	4.067	5.429	3.577	7.105	4.145	5.057
	0.234977	0.165216	0.017332	0.06869	0.041671	0.057853	0.149793	0.051347			0.197643	0.055379	0.021273	0.132094	0.017276	0.057866	0.136372	0.053431				5.184	5.351	6.145	4.351	5.87	4.126	8.418	4.9			3.646	4.733	3.44	7.497	4.9	5.527	5.076	3.499
	0.049541	0.271922	0.045724	0.158791	0.205998	0.166018	0.05393	0.073425			0.033257	0.105358	0.027029	0.182642	0.036197	0.171865	0.070858	0.068622				2.979	5.841	5.116	3.018	8.457	1.166	3.44	4.645			4.508	6.213	3.254	4.292	3.93	4.596	8.154	3.126
	0.240227	0.235831	0.044249	0.154539	0.038688	0.073588	0.095186	0.197572			0.201337	0.224432	0.023706	0.105666	0.11153	0.04962	0.071564	0.040052				5.488	2.969	3.655	4.224	3.263	4.145	4.126	2.93			4.165	0.902	4.057	6.35	1.166	3.969	7.664	6.703
	0.1233	0.216002	0.117533	0.094084	0.216181	0.214029	0.105559	0.187492			0.064857	0.051153	0.024249	0.123697	0.060799	0.028615	0.0924	0.051434				6.007	5.155	3.469	3.038	5.488	4.91	4.616	4.871			1.392	5.713	3.312	4.439	0.872	4.204	2.764	3.126
	0.272387	0.28247	0.063128	0.096416	0.076565	0.186617	0.160272	0.149742			0.048297	0.09	0.026766	0.07715	0.025798	0.242714	0.034576	0.057035				3.744	5.155	4.861	8.016	5.272	3.724	5.272	8.546			4.243	5.547	4.978	6.586	5.263	4.606	3.469	3.332
	0.065928	0.260515	0.034002	0.113226	0.048135	0.143965	0.019543	0.187845			0.017588	0.072022	0.02756	0.093902	0.051634	0.046391	0.035693	0.067516				3.205	5.125	7.575	5.165	4.008	3.802	2.803	6.899			7.977	4.733	3.802	5.155	6.733	4.812	4.351	2.832
	0.274257	0.192382	0.040039	0.068108	0.137405	0.117884	0.03895	0.158225			0.205124	0.05107	0.06446	0.105778	0.022328	0.054975	0.10112	0.110612				4.194	4.126	3.94	4.165	5.047	5.419	3.626	8.555			3.175	4.498	2.362	5.9	8.644	5.439	5.39	3.812
	0.227994	0.270195	0.055388	0.108772	0.130822	0.058152	0.073583	0.02851			0.090205	0.139393	0.028036	0.076268	0.03869	0.051486	0.03408	0.043864				4.469	3.234	4.782	6.213	6.282	5.537	0.323	6.36			3.018	4.008	4.43	6.056	4.096	3.567	3.097	8.761
	0.100424	0.138952	0.027693	0.179973	0.063368	0.150183	0.03263	0.068228			0.139393	0.063459	0.013507	0.134686	0.057474	0.019708	0.044157	0.019577				4.234	6.105	4.43	6.439	3.175	3.9	3.989	8.399			4.371	6.056	5.606	4.292	3.195	4.008	4.42	6.448
	0.267433	0.277095	0.050324	0.245695	0.049323	0.106874	0.123083	0.192208			0.050209	0.077936	0.031092	0.076112	0.048907	0.038015	0.138706	0.08272				5.459	3.479	3.136	5.439	3.675	4.831	2.303	4.949			9.81	4.596	3.744	6.723	2.871	4.106	4.753	1.548
	0.046556	0.207267	0.038141	0.145681	0.046844	0.202528	0.066296	0.250544			0.021785	0.078216	0.036728	0.131842	0.049776	0.05122	0.11103	0.079418				3.293	6.115	3.949	5.919	3.695	5.145	4.88	6.488			4.861	5.811	3.881	4.469	6.243	6.742	3.518	8.32
	0.22712	0.135633	0.046742	0.12166	0.045071	0.191353	0.091251	0.184875			0.166147	0.164544	0.048153	0.13658	0.031215	0.032656	0.039099	0.059887				5.223	8.918	3.557	5.625	3.812	3.107	7.517	3.812			5.958	5.498	2.44	4.096	3.058	7.713	3.861	4.655
	0.180437	0.24809	0.04506	0.105315	0.049181	0.050569	0.110432	0.148158			0.030976	0.124124	0.010314	0.152944	0.048668	0.145711	0.04344	0.08148				7.262	3.44	3.969	4.969	3.91	4.371	3.665	4.841			3.91	4.42	8.34	9.339	1.911	0.921	7.683	3.126
	0.136375	0.187616	0.08379	0.155863	0.065712	0.108764	0.025898	0.095292			0.047341	0.04177	0.130477	0.172005	0.078266	0.07017	0.033965	0.053212				6.703	5.792	1.862	3.528	3.714	5.037	3.655	6.047			3.92	7.468	2.852	4.988	6.027	3.871	4.822	4.675
	0.153762	0.185376	0.023077	0.151014	0.047011	0.201944	0.186017	0.031682			0.141379	0.059187	0.032284	0.076483	0.081777	0.189104	0.024595	0.109578				5.88	5.243	4.675	4.273	3.93	6.399	3.793	4.4			6.115	3.675	3.116	5.958	3.949	3.802	3.979	3.802
	0.088558	0.178909	0.07523	0.059927	0.116727	0.059304	0.12742	0.274555			0.048303	0.124352	0.023736	0.081262	0.039214	0.047808	0.060522	0.024852				2.783	5.155	4.351	5.478	4.841	3.998	3.45	8.34			3.587	4.459	3.665	5.39	2.44	2.793	4.831	5.527
	0.090821	0.122227	0.047801	0.096988	0.034666	0.121078	0.181593	0.17951			0.030103	0.192489	0.042029	0.091672	0.043191	0.061336	0.02859	0.030566				3.93	2.254	3.783	4.577	7.644	6.409	3.048	5.272			6.409	4.714	2.489	7.34	4.959	4.253	3.959	9.192
	0.032478	0.031263	0.101849	0.086646	0.023208	0.15979	0.170161	0.174722			0.065314	0.05121	0.022563	0.144884	0.106004	0.138121	0.097625	0.148867				4.91	6.782	3.587	8.095	4.929	2.352	4.224	4.978			4.802	0.333	3.832	3.636	0.911	0.598	2.754	6.429
	0.080067	0.213594	0.049086	0.330799	0.025834	0.067957	0.141583	0.151891			0.083013	0.037701	0.019962	0.07314	0.049726	0.042352	0.040018	0.055758				5.135	5.204	4.381	4.42	4.41	3.744	4.43	6.919			5.302	4.488	6.958	7.458	3.959	4.253	4.655	2.244
	0.28429	0.074192	0.033087	0.151327	0.071659	0.181693	0.202513	0.216005			0.144447	0.058054	0.06182	0.140445	0.077644	0.060234	0.017778	0.0473				6.164	7.399	4.126	4.175	3.832	3.116	5.341	5.41			4.498	4.743	6.674	3.851	2.783	5.527	2.891	3.332
	0.194774	0.236828	0.083609	0.180577	0.024398	0.155358	0.162304	0.027269			0.12888	0.041817	0.032272	0.083521	0.037436	0.038147	0.043335	0.047103				5.429	4.263	4.038	4.724	2.127	6.213	6.164	5.312			2.969	1.548	3.685	5.635	0.99	2.499	3.175	3.273
	0.103277	0.225788	0.034159	0.103653	0.257312	0.060519	0.069399	0.124919			0.04211	0.074213	0.057808	0.099781	0.037725	0.261246	0.069099	0.047582				3.616	5.449	4.547	4.361	3.655	5.145	4.537	5.135			2.489	7.536	5.674	4.831	2.274	4.498	4.243	8.105
	0.072558	0.229683	0.030373	0.17825	0.031988	0.105756	0.191803	0.072669			0.053411	0.066727	0.027003	0.182932	0.017851	0.079963	0.067097	0.08259				2.94	5.096	3.949	4.449	6.644	4.635	4.861	5.86			7.066	4.822	5.547	4.812	3.783	2.489	4.361	3.165
	0.169684	0.263383	0.058343	0.07854	0.085897	0.146754	0.129462	0.079091			0.056371	0.106044	0.048737	0.108006	0.038216	0.142349	0.069481	0.045457				4.263	5.106	3.303	5.811	7.448	5.233	4.469	3.734			4.214	2.813	3.9	4.322	3.695	4.263	2.636	4.096
	0.048713	0.257062	0.041097	0.12723	0.054547	0.084701	0.124916	0.231118			0.151778	0.054572	0.030709	0.079793	0.042134	0.117691	0.018323	0.019528				4.322	4.116	3.93	6.056	5.88	4.175	6.439	6.037			9.927	4.322	3.459	5.223	4.488	7.125	3.675	3.724
	0.22335	0.186235	0.075549	0.084753	0.199543	0.130519	0.038788	0.26445			0.088955	0.031509	0.024863	0.09646	0.035908	0.056723	0.087058	0.082705				3.361	4.988	5.537	5.929	4.185	2.391	5.909	4.439			4.459	3.998	3.018	4.537	3.381	3.009	1.862	4.92
	0.042155	0.204488	0.093658	0.090378	0.032246	0.093117	0.150612	0.224967			0.100549	0.088084	0.035147	0.080093	0.05308	0.04452	0.050769	0.117318				4.724	5.106	3.352	5.88	3.714	6.654	0.363	6.497			5.772	5.37	4.224	5.86	3.548	3.636	3.175	2.666
	0.113072	0.243753	0.036351	0.12206	0.061944	0.149442	0.062519	0.063402			0.039622	0.114503	0.042125	0.067024	0.051549	0.03208	0.05667	0.029196				3.93	3.028	3.832	4.743	4.165	3.891	2.234	6.791			9.192	3.45	3.352	5.439	6.252	5.174	3.312	2.813
	0.212637	0.239564	0.16782	0.071785	0.041768	0.111152	0.10971	0.079778			0.043679	0.09269	0.041349	0.208762	0.084801	0.142889	0.057052	0.070059				6.39	6.693	3.626	5.9	6.86	4.273	3.459	5.625			6.831	6.644	4.665	4.439	8.889	3.783	3.597	2.715
	0.171093	0.290147	0.050619	0.058951	0.04388	0.14278	0.085981	0.070192			0.115818	0.302655	0.06736	0.113885	0.163737	0.081628	0.076706	0.016575				3.43	6.497	4.332	4.577	7.164	5.341	4.175	6.037			4.675	2.979	4.645	4.841	3.832	1.303	5.615	4.626
	0.074888	0.256695	0.055352	0.133644	0.213347	0.067042	0.171335	0.173291			0.093654	0.124132	0.011651	0.141084	0.022985	0.112947	0.016821	0.265581				3.097	3.851	3.538	4.018	4.714	4.792	4.312	5.674			3.822	4.028	8.232	7.86	3.949	4.273	2.342	4.263
	0.116479	0.046778	0.075011	0.127032	0.136069	0.020895	0.033176	0.215403			0.053636	0.083412	0.02801	0.085442	0.054333	0.130551	0.061056	0.026457				5.302	4.743	3.881	3.675	7.762	4.165	6.723	6.282			3.871	3.773	3.136	5.361	4.224	2.43	6.654	5.116
	0.084251	0.179573	0.021465	0.065552	0.233176	0.191482	0.063621	0.059035			0.065092	0.03284	0.028296	0.156337	0.029459	0.109939	0.102858	0.04953				3.998	4.381	5.762	5.233	4.185	7.438	3.459	4.469			5.155	5.566	3.009	4.724	2.764	1.176	2.94	5.753
	0.182778	0.246513	0.051612	0.105186	0.066251	0.127806	0.174412	0.079746			0.254508	0.025266	0.032762	0.086547	0.059754	0.057442	0.054665	0.104182				2.92	5.596	4.851	5.635	3.871	5.057	6.801	6.703			4.087	4.361	9.496	8.967	5.988	5.949	5.625	8.007
	0.077919	0.276686	0.043341	0.113281	0.029057	0.055373	0.035397	0.226679			0.100998	0.088613	0.215989	0.078095	0.041817	0.045831	0.03883	0.105624				3.842	4.381	2.881	6.409	5.243	5.321	3.224	5.39			6.674	5.067	0.755	5.713	5.184	3.842	5.664	5.263
	0.235131	0.187903	0.052855	0.06403	0.027745	0.139621	0.143133	0.239636			0.147002	0.066907	0.044402	0.124739	0.039419	0.118733	0.033788	0.073961				4.586	5.351	8.987	6.331	4.978	2.93	5.41	8.497			2.195	3.44	4.567	6.047	2.969	1.313	3.116	3.244
	0.031021	0.276089	0.028933	0.117472	0.089351	0.044455	0.026318	0.062748			0.042848	0.095448	0.018551	0.075731	0.027698	0.078596	0.040447	0.112989				3.45	5.145	6.929	6.017	3.891	5.253	6.605	5.135			5.057	4.998	4.528	4.694	4.557	2.999	3.989	0.853
	0.138065	0.26841	0.077319	0.079789	0.07449	0.096623	0.112518	0.029306			0.052877	0.153393	0.018116	0.072613	0.05056	0.024902	0.053301	0.159501				1.931	5.096	4.616	5.184	7.507	3.587	4.038	5.998			6.997	2.538	3.459	8.408	0.451	3.793	4.959	4.88
	0.045363	0.255561	0.042562	0.089784	0.036177	0.064161	0.183069	0.060678			0.059481	0.058153	0.038594	0.055884	0.050539	0.073306	0.036963	0.076321				4.831	4.773	5.733	5.302	7.105	5.517	5.018	3.303			3.616	5.165	2.989	9.222	3.058	3.322	2.95	2.695
	0.099461	0.191536	0.101939	0.111768	0.044447	0.050135	0.035608	0.175404			0.068533	0.08504	0.027849	0.096918	0.018337	0.043841	0.027293	0.120194				5.655	3.851	3.93	4.949	4.253	3.665	3.028	4.655			3.352	3.724	3.763	3.616	4.596	3.175	4.871	2.989
	0.210161	0.137708	0.067941	0.07033	0.116805	0.101646	0.246585	0.030488			0.112972	0.048812	0.0437	0.086782	0.023563	0.0324	0.01723	0.105251				5.361	5.312	3.352	6.007	3.744	3.655	4.518	5.067			2.744	5.096	4.106	6.468	5.586	6.703	4.792	3.165
	0.071215	0.073015	0.046342	0.10924	0.042688	0.059449	0.076687	0.290086			0.028	0.213857	0.026027	0.134183	0.021994	0.054823	0.030254	0.051191				3.479	6.586	3.91	4.831	4.988	5.645	3.058	4.998			5.88	3.214	3.107	3.165	5.86	2.656	3.783	4.91
	0.050731	0.094942	0.053065	0.10523	0.036308	0.126932	0.033127	0.083509			0.059496	0.193442	0.060883	0.138125	0.033332	0.022604	0.039093	0.043052				4.929	3.744	5.174	4.969	5.194	4.292	3.489	4.39			4.939	7.82	4.194	7.811	5.125	3.665	5.243	3.44
	0.064707	0.101395	0.042226	0.134073	0.071239	0.222003	0.054001	0.254084			0.102191	0.06268	0.024771	0.131381	0.024649	0.019974	0.026737	0.103061				3.998	6.066	4.283	4.665	5.351	4.253	1.019	4.626			7.193	4.626	4.439	7.36	3.214	3.802	3.303	5.282
	0.20591	0.20117	0.036455	0.071219	0.079373	0.054562	0.08949	0.136681			0.039413	0.144239	0.031523	0.178129	0.022767	0.044539	0.081049	0.249051				6.831	6.644	4.851	5.939	5.762	3.636	5.86	4.243			5.194	5.508	4.577	3.773	4.263	3.508	4.635	3.067
	0.071222	0.206997	0.036135	0.094864	0.034049	0.195289	0.135696	0.202384			0.040964	0.069938	0.059798	0.151405	0.027888	0.045173	0.019169	0.039943				3.959	4.361	5.753	5.145	4.9	7.487	3.714	4.283			4.41	9.379	0.402	4.557	5.282	5.625	5.762	7.115
	0.239393	0.150138	0.029874	0.08238	0.089791	0.036861	0.066673	0.249031			0.115906	0.140134	0.147091	0.165356	0.046985	0.028475	0.034578	0.02353				4.724	4.312	4.155	4.449	3.587	5.753	3.548	4.675			3.753	4.008	0.519	4.998	8.457	4.175	3.067	4.626
	0.080913	0.218082	0.03054	0.098451	0.057641	0.055963	0.095525	0.12497			0.139683	0.089098	0.036432	0.145473	0.017957	0.05522	0.070351	0.053851				4.292	4.537	3.675	4.273	4.469	3.891	5.713	5.194			4.547	4.577	3.42	6.419	4.724	3.842	1.48	3.361
	0.16527	0.279819	0.065604	0.112612	0.061807	0.05244	0.041703	0.057352			0.173843	0.170206	0.020535	0.198073	0.033581	0.058635	0.036729	0.05945				4.665	4.136	3.714	4.665	4.194	4.175	2.852	4.939			3.891	5.557	3.567	3.557	4.822	3.273	5.821	3.528
	0.165049	0.174566	0.043962	0.067153	0.0273	0.171447	0.02857	0.265529			0.226332	0.193985	0.01365	0.124341	0.020921	0.129971	0.09273	0.07902				3.724	4.831	3.802	3.92	9.094	3.234	5.988	6.076			3.067	6.017	8.301	5.998	4.822	3.979	2.852	3.92
	0.127468	0.190021	0.019407	0.137083	0.030391	0.085075	0.129214	0.202715			0.054832	0.025495	0.024263	0.14734	0.042776	0.058437	0.039059	0.036943				1.284	6.948	3.793	3.891	3.695	3.459	5.978	5.419			3.744	6.154	3.499	4.508	6.556	4.449	3.646	4.155
	0.239719	0.314449	0.055778	0.103103	0.033537	0.12122	0.052503	0.119827			0.040692	0.087176	0.045011	0.091281	0.075197	0.123591	0.045618	0.17371				3.616	4.479	4.635	4.773	3.685	6.311	3.401	7.311			3.802	4.057	3.538	4.88	7.203	0.98	3.704	4.528
	0.034537	0.031745	0.123354	0.23196	0.116658	0.062613	0.141362	0.04594			0.119823	0.102812	0.035679	0.106494	0.125798	0.071339	0.032681	0.14243				5.929	5.645	5.184	5.949	7.624	4.518	3.9	3.724			3.763	7.546	3.842	3.9	1.186	3.469	3.567	4.067
	0.129644	0.272863	0.027401	0.071761	0.177481	0.103279	0.047024	0.050614			0.057117	0.033684	0.030727	0.07502	0.12459	0.037369	0.031792	0.062113				4.224	8.732	4.106	6.458	5.566	3.753	4.361	5.468			3.695	7.203	5.527	4.322	6.987	3.793	4.087	3.293
	0.26164	0.271452	0.070165	0.096779	0.152513	0.138215	0.10381	0.083292			0.204002	0.047807	0.024731	0.128529	0.030466	0.065085	0.036797	0.069133				5.655	4.43	3.548	4.694	9.702	5.204	4.381	3.41			6.223	5.939	3.616	6.105	6.262	3.499	4.361	3.714
	0.139607	0.22832	0.035164	0.080606	0.037414	0.061425	0.154988	0.219814			0.0504	0.079258	0.025464	0.056281	0.067957	0.106844	0.049126	0.078766				2.881	4.263	3.714	5.008	4.812	3.832	3.107	4.204			5.204	5.027	3.332	9.692	1.725	0.706	3.116	2.989
	0.218376	0.129538	0.053753	0.147318	0.034326	0.079259	0.084076	0.142882			0.070298	0.103053	0.048817	0.158622	0.16586	0.109409	0.21112	0.182819				4.655	4.165	3.361	5.067	5.939	4.028	3.185	5.86			3.097	4.175	4.871	6.762	0.892	6.958	3.508	5.4
	0.234345	0.167458	0.042002	0.165277	0.033614	0.137354	0.061151	0.191598			0.049337	0.099322	0.018166	0.086463	0.161613	0.06533	0.070527	0.051117				5.018	7.85	3.92	4.518	4.008	5.527	4.351	7.536			5.713	5.606	3.332	5.9	3.793	5.449	4.361	5.645
	0.332503	0.160385	0.02977	0.224217	0.044685	0.092991	0.059577	0.134395			0.112741	0.028998	0.021505	0.069004	0.020982	0.035631	0.064046	0.039622				3.077	4.724	4.057	4.763	4.626	4.106	4.694	6.292			9.065	4.949	3.891	4.518	3.587	4.812	3.989	4.42
	0.196839	0.185918	0.031189	0.089376	0.191131	0.060674	0.139241	0.029113			0.128851	0.203986	0.023774	0.106008	0.090026	0.033831	0.04086	0.144016				4.802	5.145	5.282	4.449	5.743	5.615	3.92	5.645			2.695	7.811	4.606	5.576	3.43	4.949	4.929	5.096
	0.383135	0.204096	0.08649	0.111496	0.115616	0.040262	0.043449	0.090102			0.02269	0.137164	0.03805	0.16136	0.019158	0.029776	0.061896	0.027651				1.774	6.252	2.862	5.067	3.616	4.136	3.793	4.988			3.724	3.891	4.596	5.233	3.195	5.263	6.537	4.488
	0.08259	0.26823	0.035224	0.244876	0.068993	0.055558	0.097036	0.260448			0.059325	0.17159	0.040407	0.144677	0.066213	0.069782	0.04213	0.068866				6.419	5.988	4.802	3.969	4.381	4.204	5.949	4.733			3.303	3.116	5.125	5.419	7.252	6.056	3.636	5.821
	0.048596	0.071626	0.047929	0.146784	0.143516	0.176687	0.15425	0.175477			0.038439	0.210035	0.028951	0.135246	0.038725	0.141064	0.031003	0.145469				5.939	3.744	5.596	5.037	6.174	8.957	4.89	5.508			7.869	4.214	5.615	5.38	4.508	1.627	5.38	1.392
	0.072847	0.291845	0.057922	0.10402	0.045784	0.188651	0.061699	0.173903			0.075669	0.077291	0.030211	0.155248	0.029128	0.266635	0.033712	0.146593				4.988	6.125	3.077	4.733	5.831	5.027	3.891	7.174			4.4	5.851	2.901	4.577	4.929	5.41	4.557	2.636
	0.201406	0.31478	0.01409	0.059976	0.038908	0.229084	0.053573	0.073774			0.111408	0.080855	0.018546	0.115934	0.059513	0.152778	0.113341	0.15936				3.587	4.655	8.271	6.037	4.439	3.998	2.45	3.028			8.183	4.488	5.978	4.351	5.576	5.155	2.773	4.871
	0.141719	0.263673	0.043632	0.192721	0.154596	0.04123	0.146518	0.082895			0.047185	0.105664	0.029524	0.07331	0.013683	0.085804	0.045392	0.067607				8.8	5.018	5.125	3.43	4.9	6.252	3.812	4.508			9.202	5.508	6.213	4.018	5.184	6.821	4.567	4.547
	0.08083	0.349472	0.043146	0.06514	0.046219	0.064139	0.153033	0.050563			0.103807	0.134003	0.050585	0.149116	0.037309	0.03494	0.172384	0.024997				4.008	3.126	4.028	6.478	3.469	3.577	5.194	4.978			2.989	4.194	2.95	3.479	1.872	3.753	3.891	6.723
	0.296922	0.163402	0.050224	0.210009	0.128709	0.188346	0.183402	0.048816			0.202255	0.221858	0.049389	0.161564	0.104647	0.216042	0.042895	0.046281				5.753	5.263	3.45	4.616	5.076	4.243	3.273	7.673			4.234	7.203	3.861	4.861	3.685	4.018	3.077	2.862
	0.299747	0.321005	0.036208	0.114661	0.049042	0.153519	0.03482	0.216876			0.031608	0.143289	0.022172	0.074272	0.024945	0.210946	0.058737	0.19617				4.606	4.88	5.174	3.587	4.929	4.959	5.037	5.214			9.251	3.107	2.92	7.918	2.528	3.205	3.606	4.488
	0.197028	0.20436	0.028443	0.053787	0.130167	0.080925	0.049572	0.275364			0.02016	0.127077	0.024632	0.106651	0.030763	0.228324	0.040556	0.037612				6.782	4.586	5.645	5.498	3.842	6.644	4.488	6.037			4.038	4.439	4.675	5.018	6.223	2.646	6.047	4.596
	0.239268	0.17941	0.035464	0.147739	0.070471	0.034313	0.03289	0.113988			0.034024	0.108653	0.032827	0.07362	0.111506	0.018033	0.025167	0.023016				6.125	6.615	5.694	3.469	6.889	4.243	3.94	5.008			4.381	3.861	4.978	4.126	6.252	3.949	3.224	4.822
	0.131517	0.185093	0.028901	0.036407	0.178984	0.069812	0.095721	0.22857			0.065888	0.087108	0.024314	0.12661	0.032739	0.030813	0.178255	0.059709				4.939	5.508	4.616	4.939	5.292	3.489	5.811	5.508			5.488	4.479	4.459	4.792	1.637	3.998	5.096	2.048
	0.150169	0.348769	0.052389	0.079401	0.034931	0.054361	0.118526	0.157924			0.05507	0.09725	0.021049	0.117203	0.088094	0.075153	0.030498	0.059318				3.038	4.763	5.243	6.115	4.773	4.077	6.605	4.626			3.891	5.782	5.047	4.92	0.216	5.557	4.684	4.253
	0.067224	0.275584	0.02983	0.099912	0.035033	0.255764	0.179957	0.226876			0.01985	0.188614	0.056089	0.102088	0.088399	0.078186	0.051741	0.069585				4.998	8.849	3.704	4.949	4.567	4.547	5.655	7.076			4.381	4.547	2.607	4.939	0.764	2.048	5.821	2.969
	0.293011	0.201243	0.027049	0.072262	0.107662	0.253599	0.038938	0.119316			0.102558	0.04716	0.083979	0.085477	0.048288	0.103926	0.072473	0.04022				3.704	3.802	6.145	5.321	4.096	5.204	3.881	6.831			5.988	4.851	2.979	4.616	5.047	0.764	3.822	5.155
	0.03745	0.280519	0.033486	0.104131	0.081474	0.040396	0.027363	0.281208			0.048359	0.049041	0.021315	0.065312	0.037025	0.053418	0.052306	0.062631				3.41	6.88	6.272	4.9	6.145	4.253	3.812	4.557			3.518	8.879	5.086	6.488	4.038	5.89	5.233	4.087
	0.131732	0.185515	0.045023	0.244963	0.056361	0.049819	0.197437	0.232746			0.206129	0.066637	0.028192	0.103387	0.040256	0.032045	0.02064	0.059431				2.715	2.215	6.154	5.155	3.881	4.381	4.792	5.488			3.753	4.743	4.929	6.154	3.851	4.224	7.703	5.733
	0.080175	0.216158	0.01847	0.151797	0.064393	0.042797	0.029598	0.094283			0.030569	0.284323	0.03042	0.164637	0.040854	0.038663	0.040911	0.037936				2.999	5.145	6.243	3.214	4.645	1.852	7.722	3.587			5.527	1.45	5.772	4.008	4.665	4.077	5.204	4.263
	0.17537	0.203201	0.116605	0.147873	0.036594	0.039103	0.022466	0.254711			0.054908	0.032487	0.021151	0.094963	0.018747	0.06433	0.030274	0.031081				6.497	5.018	3.714	4.537	4.733	6.811	3.303	7.409			2.999	5.625	4.655	6.968	5.233	3.469	3.998	5.106
	0.042848	0.076678	0.041751	0.139079	0.07501	0.134078	0.048844	0.194691			0.021728	0.129642	0.033954	0.108832	0.026784	0.088803	0.037945	0.072267				8.457	6.987	3.254	4.91	6.507	1.735	5.468	3.44			4.41	5.498	7.252	5.517	5.38	4.332	4.822	7.115
	0.074846	0.314323	0.033409	0.287514	0.076031	0.140011	0.043003	0.176159			0.085971	0.207045	0.030309	0.126285	0.020405	0.067758	0.180704	0.045343				3.283	5.37	7.125	5.39	5.537	4.743	7.595	4.371			9.633	5.086	4.116	5.86	4.547	4.096	4.949	3.401
	0.110802	0.273283	0.042427	0.064246	0.026252	0.042708	0.088312	0.117478			0.04909	0.157301	0.036398	0.217214	0.038383	0.05599	0.037658	0.119588				5.233	3.646	3.42	8.026	5.38	3.165	5.664	8.056			4.577	4.038	5.851	3.822	1.588	4.322	3.665	4.302
	0.15562	0.161726	0.059782	0.23421	0.069712	0.037508	0.190286	0.095062			0.051021	0.08521	0.042013	0.07344	0.051564	0.080177	0.054064	0.048218				6.713	4.704	4.341	5.547	3.126	3.793	7.428	4.596			4.067	3.459	3.959	5.821	3.802	1.205	3.773	3.646
	0.204494	0.176762	0.031071	0.184916	0.040315	0.273349	0.228537	0.148072			0.050411	0.229786	0.033198	0.082159	0.022086	0.038054	0.046499	0.138623				4.675	3.851	8.898	3.371	9.731	3.998	4.018	3.812			8.124	6.39	4.224	7.076	3.646	2.401	5.341	4.733
	0.209541	0.185134	0.021347	0.067398	0.033988	0.123216	0.089707	0.038968			0.206568	0.127669	0.028662	0.127239	0.026454	0.111921	0.127263	0.123296				4.155	4.949	7.771	8.83	5.792	5.312	7.781	5.439			2.901	0.363	3.802	6.086	3.744	3.557	9.232	5.282
	0.167326	0.221953	0.050036	0.062833	0.040796	0.184486	0.105258	0.135274			0.064808	0.099344	0.017112	0.117876	0.030444	0.068441	0.034732	0.041893				4.332	5.096	4.43	6.292	4.292	3.949	5.272	4.586			3.048	5.459	7.458	6.615	3.94	1.784	6.595	2.519
	0.083781	0.142462	0.053186	0.056118	0.076415	0.270796	0.205854	0.038383			0.082782	0.099795	0.041377	0.099872	0.067022	0.030234	0.064618	0.086696				4.106	4.518	3.685	6.105	7.889	4.332	5.037	5.929			4.273	4.724	3.626	6.733	5.067	3.508	4.057	3.861
	0.079642	0.232824	0.067464	0.201927	0.23584	0.095129	0.047813	0.122266			0.033471	0.027168	0.032536	0.132906	0.032988	0.1102	0.040419	0.113656				5.321	5.625	3.822	3.518	3.704	2.587	4.332	4.204			5.949	3.205	6.105	4.635	5.743	1.205	9.339	5.174
	0.233212	0.223872	0.026616	0.160075	0.053247	0.043518	0.072288	0.213223			0.11158	0.042529	0.031216	0.10839	0.017909	0.057689	0.048544	0.214544				2.724	2.969	4.371	4.498	6.625	5.468	4.322	4.312			5.4	5.214	2.381	5.321	3.45	7.938	2.901	4.312
	0.224852	0.294773	0.049147	0.093381	0.063405	0.039165	0.015289	0.204349			0.065574	0.056629	0.04344	0.131926	0.033892	0.131746	0.065132	0.024926				3.891	5.459	4.469	4.42	3.822	4.302	5.429	4.988			5.351	8.105	4.155	4.057	4.655	5.596	3.91	8.742
	0.113089	0.262295	0.036514	0.080143	0.031858	0.15561	0.08577	0.129807			0.047881	0.04835	0.02725	0.101637	0.020395	0.074599	0.051844	0.058749				2.45	4.116	3.538	8.007	4.929	4.792	3.626	5.155			3.391	8.849	4.234	5.135	4.498	2.528	2.323	4.763
	0.118028	0.031156	0.027998	0.113598	0.058877	0.061489	0.149935	0.057068			0.06841	0.015532	0.02101	0.070982	0.039746	0.080006	0.037688	0.044132				2.705	4.606	4.42	5.312	5.321	3.312	6.203	5.223			5.968	5.586	2.528	7.987	6.772	1.999	4.616	5.047
	0.148711	0.232267	0.035982	0.149718	0.04331	0.038394	0.037722	0.049015			0.068572	0.061814	0.028011	0.079786	0.029171	0.025973	0.045423	0.068044				4.635	3.469	5.606	5.008	3.548	6.791	3.263	4.831			6.987	3.41	6.605	6.223	4.381	4.743	5.684	4.165
	0.287417	0.273387	0.063631	0.063598	0.047843	0.05535	0.148405	0.17374			0.029168	0.194894	0.128143	0.098766	0.08476	0.054169	0.03004	0.08986				5.929	7.791	3.342	5.998	8.604	5.263	2.44	5.753			6.468	2.195	2.352	4.9	5.998	4.224	3.832	5.762
	0.191217	0.239569	0.041793	0.249887	0.177323	0.110726	0.208572	0.214753			0.240567	0.198138	0.027617	0.102011	0.030658	0.058949	0.030679	0.068296				2.989	7.438	3.93	4.234	6.556	4.341	4.528	5.537			6.713	6.076	3.146	6.027	2.577	6.458	4.194	0.402
	0.249058	0.162881	0.193972	0.098593	0.240684	0.147763	0.062537	0.07191			0.082123	0.066076	0.08063	0.111094	0.080486	0.04516	0.077521	0.126442				5.331	5.096	4.038	5.517	6.439	3.303	6.811	5.9			5.557	5.155	3.048	5.145	4.635	3.567	4.773	6.801
	0.159824	0.134515	0.047388	0.167818	0.055247	0.059514	0.03803	0.023807			0.112662	0.111419	0.023349	0.179511	0.028705	0.089385	0.063848	0.030948				3.254	3.763	4.567	3.998	4.361	3.048	4.126	4.988			3.812	1.617	4.743	5.557	2.764	1.274	3.263	4.998
	0.122413	0.259428	0.082202	0.05336	0.060542	0.083127	0.046056	0.060779			0.068352	0.118904	0.087424	0.106215	0.051493	0.042597	0.093039	0.023636				1.323	5.233	3.763	4.077	4.077	3.391	3.273	4.39			4.488	5.851	3.675	4.557	3.391	4.42	3.224	3.636
	0.220249	0.283701	0.028859	0.118951	0.127867	0.0651	0.168737	0.182462			0.076544	0.285414	0.033115	0.159121	0.036465	0.015561	0.042556	0.112119				5.478	7.33	5.478	4.616	4.214	3.234	3.322	5.772			5.704	3.273	4.292	4.547	5.596	4.763	4.89	3.195
	0.02686	0.180581	0.053005	0.094806	0.094549	0.060375	0.043722	0.170856			0.075977	0.067334	0.034513	0.081104	0.104363	0.031011	0.033208	0.032792				3.263	6.086	4.498	3.214	4.145	4.773	2.185	5.361			3.058	5.253	3.567	5.615	6.448	6.311	3.538	4.508
	0.291132	0.279893	0.034724	0.099843	0.122136	0.119349	0.160551	0.238222			0.037504	0.025671	0.060346	0.1015	0.038542	0.105	0.055655	0.024987				9.986	5.566	5.321	4.724	6.105	4.175	5.321	7.654			4.626	4.753	3.479	3.9	2.509	3.332	2.734	4.077
	0.086195	0.040891	0.05839	0.176959	0.057228	0.11537	0.206669	0.256536			0.136583	0.078678	0.046832	0.129191	0.020828	0.094892	0.117018	0.029492				5.233	9.741	3.695	4.43	7.781	4.341	5.253	7.223			4.822	3.548	3.214	4.381	3.91	4.047	6.096	5.704
	0.094553	0.223507	0.050598	0.115054	0.132817	0.090133	0.021595	0.217109			0.058717	0.108034	0.022607	0.082036	0.089842	0.100042	0.06742	0.116434				9.486	4.449	4.479	4.312	3.685	1.588	3.744	5.145			4.9	6.39	2.773	6.909	3.616	3.91	4.459	4.43
	0.244504	0.167045	0.052637	0.106969	0.044088	0.043156	0.164858	0.154518			0.136515	0.109633	0.045691	0.200391	0.032102	0.032625	0.038992	0.023177				6.801	3.695	3.342	5.733	4.841	3.234	3.479	5.243			5.204	7.085	2.842	4.234	3.753	6.978	8.987	3.763
	0.141967	0.175509	0.058612	0.066414	0.067808	0.056628	0.053129	0.153804			0.060015	0.097811	0.022646	0.079524	0.033877	0.111663	0.032694	0.096087				4.185	4.43	4.626	6.654	6.331	3.342	4.4	5.39			4.88	4.714	3.156	4.145	3.91	3.508	5.802	5.694
	0.088532	0.148435	0.037016	0.213217	0.032351	0.204566	0.164945	0.235274			0.065008	0.064373	0.038974	0.129747	0.065304	0.021221	0.042028	0.103595				8.379	5.743	5.214	4.665	6.919	0.931	4.753	5.096			4.341	4.087	3.538	5.165	0.568	5.615	3.753	1.372
	0.087125	0.154669	0.032138	0.060173	0.099259	0.050755	0.131963	0.059701			0.078635	0.029884	0.038643	0.108925	0.04206	0.028057	0.032908	0.030149				1.578	9.839	4.861	7.566	7.958	4.969	3.9	4.822			4.175	5.772	2.401	5.821	3.391	4.341	2.577	4.88
	0.252475	0.052665	0.049399	0.077875	0.052254	0.035404	0.112667	0.283234			0.077735	0.069171	0.027583	0.06234	0.088998	0.026497	0.073781	0.162894				4.43	4.645	5.057	5.88	2.901	4.292	4.822	5.978			4.214	6.566	4.675	9.428	4.802	4.655	2.538	5.498
	0.111741	0.26776	0.072462	0.149949	0.059789	0.138241	0.233885	0.197305			0.05265	0.084606	0.097614	0.138575	0.056373	0.080596	0.107122	0.044072				4.577	5.919	3.499	4.087	3.704	5.145	3.763	6.723			8.751	6.546	0.676	5.282	0.559	4.851	3.401	5.253
	0.152144	0.287797	0.012234	0.222629	0.038361	0.08682	0.217136	0.216929			0.068024	0.074916	0.023758	0.092959	0.100118	0.165559	0.128022	0.100559				3.45	5.302	6.184	5.057	5.508	4.018	3.753	9.33			4.871	4.969	5.047	5.557	8.849	3.469	3.107	4.194
	0.059935	0.266159	0.03196	0.105672	0.03379	0.109142	0.026532	0.289149			0.088674	0.103536	0.089325	0.171588	0.069755	0.114892	0.051003	0.171264				3.322	3.714	7.134	4.498	4.822	4.714	4.057	3.567			6.478	3.655	4.155	6.311	3.783	4.518	4.782	8.144
	0.190965	0.198125	0.043101	0.298461	0.02085	0.165477	0.027381	0.039199			0.051594	0.053357	0.019633	0.088338	0.109665	0.022706	0.060121	0.081388				4.322	4.116	4.567	5.125	5.929	5.106	6.488	6.693			5.419	3.949	4.439	7.468	6.733	3.783	4.106	3.136
	0.109302	0.226241	0.054059	0.290123	0.034298	0.07641	0.05128	0.254513			0.07108	0.266346	0.022309	0.057642	0.15843	0.029076	0.03986	0.129414				4.145	6.341	4.743	6.556	4.096	3.45	4.116	3.097			3.695	3.851	4.175	8.016	3.489	6.047	2.528	3.675
	0.071485	0.31651	0.048298	0.259079	0.116843	0.134162	0.145795	0.243733			0.029226	0.155029	0.052415	0.128281	0.021538	0.049197	0.043923	0.173375				3.489	3.802	4.39	4.185	3.459	4.596	4.459	6.096			4.606	7.281	3.018	5.361	3.704	3.959	3.969	5.204
	0.161836	0.227792	0.014901	0.247286	0.072592	0.074301	0.045419	0.179935			0.100566	0.052317	0.035007	0.161404	0.067982	0.060322	0.043631	0.034874				3.695	6.35	6.625	6.399	4.822	3.959	3.675	6.978			7.683	7.399	4.332	4.812	1.323	4.645	3.92	9.271
	0.090208	0.170607	0.031646	0.123637	0.228512	0.265732	0.037094	0.09656			0.059873	0.254222	0.020316	0.216293	0.044224	0.032716	0.097562	0.028441				2.94	4.9	2.764	4.096	4.087	2.803	4.978	4.498			9.771	9.134	4.763	8.389	1.94	6.693	7.752	4.694
	0.260929	0.206684	0.031716	0.219194	0.041497	0.0825	0.251785	0.024166			0.113961	0.084628	0.033333	0.161834	0.031924	0.064336	0.058524	0.029663				5.998	5.38	4.743	6.096	5.302	3.734	4.449	5.125			4.253	3.861	2.107	5.429	5.782	1.519	3.077	5.165
	0.021255	0.217402	0.034819	0.132269	0.0463	0.078829	0.049048	0.284296			0.095613	0.21887	0.059292	0.11758	0.066478	0.026883	0.16028	0.036025				4.341	3.548	4.145	4.606	3.577	4.488	5.998	7.83			5.194	0.48	3.528	7.036	3.499	3.744	3.518	4.302
	0.180795	0.241459	0.030246	0.086611	0.048948	0.177245	0.151946	0.050398			0.035684	0.044519	0.021649	0.128087	0.025158	0.074597	0.12653	0.06148				6.252	4.694	5.968	5.341	4.263	4.322	4.969	4.234			5.9	4.351	4.577	4.371	2.862	5.223	4.449	4.469
	0.074978	0.231057	0.035934	0.069498	0.13382	0.054403	0.032954	0.068195			0.034829	0.071294	0.067368	0.126143	0.078273	0.219909	0.103394	0.093903				3.606	3.979	4.88	5.811	5.811	4.077	4.753	4.057			3.175	3.9	3.832	5.762	3.773	5.125	2.862	3.881
	0.252917	0.174733	0.0463	0.163371	0.059151	0.09692	0.066092	0.069135			0.065164	0.070358	0.019512	0.086698	0.046378	0.035826	0.068343	0.111663				5.664	4.194	3.94	5.351	2.715	4.616	5.331	6.272			5.165	5.086	4.165	6.429	4.831	3.959	7.673	7.536
	0.215667	0.136376	0.047535	0.064805	0.048555	0.076772	0.036953	0.294884			0.025717	0.068034	0.020253	0.158111	0.064795	0.087478	0.126215	0.073376				5.596	5.027	3.871	7.027	6.292	3.989	3.567	4.469			4.4	4.606	4.008	6.341	4.263	6.252	0.745	6.84
	0.073553	0.300518	0.052208	0.064104	0.01792	0.02203	0.11171	0.108824			0.258377	0.19446	0.028229	0.08168	0.018025	0.153904	0.150605	0.054865				4.753	3.646	5.302	7.605	9.143	4.792	5.821	6.115			3.989	6.311	3.91	6.38	3.606	3.704	2.195	5.174
	0.268089	0.205042	0.037326	0.095512	0.04807	0.108095	0.178356	0.032079			0.058509	0.035	0.108122	0.081082	0.047812	0.064233	0.028997	0.089751				3.861	4.675	5.86	5.39	5.018	4.116	2.332	9.124			4.841	6.292	0.225	7.213	6.331	0.911	5.018	8.889
	0.16383	0.217966	0.075442	0.082655	0.07241	0.170903	0.033485	0.043813			0.049564	0.084525	0.022543	0.171469	0.025124	0.039218	0.076799	0.122378				6.194	3.273	4.763	7.928	3.753	3.832	4.537	4.057			7.115	7.879	5.096	9.437	3.107	4.743	4.861	6.605
	0.065992	0.032397	0.029706	0.112206	0.047691	0.138201	0.025064	0.050792			0.095747	0.06981	0.027262	0.156343	0.022981	0.053695	0.060202	0.040845				7.056	5.155	4.234	3.646	5.155	3.93	3.469	4.096			7.673	4.773	4.645	4.381	4.018	3.577	3.675	4.479
	0.10754	0.048243	0.0315	0.112468	0.041906	0.08218	0.049255	0.279506			0.050083	0.055142	0.022998	0.116628	0.022435	0.051204	0.165427	0.04774				4.204	3.332	5.968	3.028	4.537	4.92	5.909	4.224			3.773	4.9	5.557	7.262	5.674	4.263	3.822	7.389
	0.109543	0.331678	0.086396	0.229853	0.035048	0.13586	0.059303	0.039733			0.022636	0.085441	0.062842	0.143205	0.02589	0.030508	0.133509	0.033377				4.439	3.998	3.557	4.714	7.36	3.665	5.067	4.567			6.458	3.499	4.459	6.497	3.528	2.607	1.441	3.273
	0.074925	0.116125	0.020504	0.137289	0.036633	0.420451	0.037248	0.021277			0.047642	0.068346	0.033778	0.110633	0.045009	0.055409	0.081528	0.038246				3.42	4.714	6.184	5.704	4.243	1.147	3.508	7.428			3.793	0.99	2.891	3.459	5.674	6.752	4.43	4.645
	0.194829	0.065074	0.084765	0.152915	0.062986	0.132352	0.166041	0.02786			0.057006	0.043461	0.048801	0.119478	0.07695	0.042087	0.066589	0.080325				4.361	3.685	4.43	3.773	3.156	3.979	6.125	4.567			3.763	2.764	4.332	5.606	5.027	3.979	0.51	1.411
	0.170957	0.188941	0.027935	0.112738	0.215308	0.178475	0.231876	0.178504			0.022067	0.064316	0.027335	0.217233	0.047426	0.124157	0.118284	0.157263				3.303	4.371	5.057	4.969	5.4	4.606	3.322	6.556			8.84	4.694	9.036	3.655	2.087	2.323	1.186	6.615
	0.187708	0.25347	0.036468	0.079506	0.053231	0.102626	0.109142	0.053991			0.181604	0.039294	0.037773	0.09867	0.023766	0.153177	0.161776	0.109757				4.234	3.616	3.548	5.87	3.557	3.508	7.722	4.292			4.361	6.654	7.095	5.978	5.566	1.666	3.391	1.627
	0.087752	0.303163	0.017731	0.11568	0.0375	0.135218	0.037157	0.083618			0.037568	0.04048	0.037518	0.113267	0.047197	0.047666	0.063044	0.047983				4.087	4.42	6.154	2.989	4.43	4.332	4.194	3.41			3.381	4.596	3.783	5.018	4.763	3.244	3.234	4.92
	0.0648	0.228345	0.051541	0.119547	0.036	0.249676	0.109683	0.22691			0.096234	0.058161	0.046338	0.103416	0.032362	0.077133	0.032027	0.071436				3.479	5.145	4.42	3.783	5.508	4.439	4.243	4.616			2.225	9.751	3.283	7.017	3.107	2.342	3.655	5.233
	0.101436	0.263123	0.057951	0.197273	0.035029	0.087867	0.149072	0.157728			0.063853	0.108504	0.04504	0.162034	0.104397	0.161621	0.131899	0.079397				6.292	4.528	3.979	7.566	4.812	3.646	4.606	4.096			1.46	4.812	4.204	4.518	4.978	8.252	1.117	4.067
	0.119828	0.069052	0.251971	0.091052	0.044322	0.045916	0.219108	0.031107			0.045352	0.084322	0.07583	0.112434	0.09035	0.116463	0.161676	0.060814				7.066	3.793	3.714	5.086	4.077	4.341	3.734	4.39			6.36	3.695	9.33	4.567	4.302	3.332	0.725	7.879
	0.241783	0.205603	0.019617	0.114641	0.053247	0.082607	0.030155	0.095039			0.061452	0.094818	0.038042	0.189483	0.049135	0.232987	0.15942	0.106968				6.958	4.126	8.34	5.233	4.253	3.391	3.949	3.518			8.575	1.539	4.087	5.047	0.882	2.019	4.185	3.293
	0.197385	0.171568	0.06163	0.105621	0.023092	0.155983	0.019204	0.141907			0.060951	0.057246	0.030283	0.157807	0.043567	0.075155	0.032171	0.050772				3.842	5.008	3.793	4.88	4.635	5.106	5.018	6.497			7.036	3.91	3.606	4.234	4.194	3.655	4.057	3.665
	0.124714	0.294871	0.077978	0.132173	0.096849	0.32286	0.1217	0.069838			0.051638	0.059535	0.032811	0.134905	0.04418	0.137361	0.034004	0.078134				4.322	9.241	2.764	4.175	4.136	5.106	4.253	5.635			2.519	3.812	3.851	5.841	2.519	1.225	5.596	1.627
	0.140199	0.232283	0.026256	0.087712	0.067396	0.094693	0.083503	0.229222			0.052287	0.137086	0.108612	0.170833	0.026179	0.151604	0.016329	0.027183				2.038	5.419	4.165	5.684	4.341	3.861	5.282	6.282			5.116	4.057	7.35	4.792	6.801	5.243	5.018	6.184
	0.077873	0.083155	0.040334	0.154994	0.031563	0.059171	0.148474	0.249416			0.033382	0.073594	0.018389	0.123719	0.054074	0.015779	0.120279	0.052328				3.528	4.763	8.007	4.577	3.597	6.625	1.97	7.526			1.637	4.361	5.067	5.655	4.243	8.506	4.694	3.881
	0.138646	0.434694	0.062147	0.10892	0.147555	0.108756	0.032163	0.142451			0.018652	0.130437	0.041832	0.102865	0.02708	0.094933	0.041586	0.029096				1.627	3.45	2.969	5.645	4.4	2.058	5.586	3.048			7.673	1	3.753	6.762	4.498	2.303	5.027	5.998
	0.069835	0.265869	0.039946	0.158539	0.037912	0.193705	0.193105	0.183169			0.08771	0.17992	0.023813	0.103193	0.052692	0.057038	0.053966	0.099228				3.234	4.263	3.636	4.39	5.223	1.186	2.793	7.673			3.538	3.44	4.371	5.664	6.987	5.919	7.027	2.47
	0.11232	0.222027	0.057034	0.050856	0.070456	0.048136	0.04689	0.238713			0.072474	0.042161	0.013506	0.160549	0.036177	0.031262	0.097543	0.187432				2.362	6.086	4.145	5.635	5.439	4.763	5.517	6.174			3.391	6.615	7.36	4.263	3.753	1.891	5.321	0.794
	0.074874	0.226105	0.041251	0.118546	0.080771	0.080285	0.106771	0.162241			0.052633	0.042886	0.238753	0.074369	0.08558	0.021804	0.062243	0.032806				4.4	4.292	3.371	9.241	8.34	2.822	9.937	2.244			4.792	6.272	0.549	7.644	1.558	4.969	4.371	3.675
	0.172084	0.192118	0.044115	0.204383	0.037683	0.065031	0.170395	0.068936			0.050571	0.030628	0.021874	0.079703	0.026763	0.228271	0.109216	0.01708				6.811	9.673	2.96	3.371	4.89	7.624	4.645	3.058			6.664	6.174	2.911	5.87	2.969	4.067	3.028	8.82
	0.260076	0.180459	0.045282	0.130558	0.031262	0.102401	0.183964	0.068866			0.085995	0.066996	0.05772	0.087656	0.02809	0.070982	0.070128	0.082398				3.861	6.125	5.018	3.391	6.87	3.626	7.517	4.567			7.644	4.831	2.47	6.007	5.302	3.832	1.401	3.136
	0.03948	0.215316	0.074207	0.132892	0.025895	0.280051	0.052325	0.08447			0.093914	0.097348	0.027035	0.219414	0.053	0.032269	0.190029	0.199228				3.881	5.733	3.655	4.361	5.106	5.027	4.077	5.047			2.313	1	3.753	3.851	3.312	3.41	2.274	6.096
	0.21233	0.277545	0.153992	0.131254	0.200233	0.050428	0.043086	0.202614			0.052696	0.022848	0.026242	0.117503	0.103428	0.066865	0.066414	0.079424				5.625	3.332	3.822	3.342	3.979	6.184	3.91	4.822			6.762	5.831	4.361	8.252	2.401	3.597	3.44	0.666
	0.253062	0.17966	0.034455	0.065292	0.118511	0.037748	0.197581	0.136378			0.035516	0.055555	0.083342	0.070776	0.028066	0.285614	0.065117	0.152069				5.39	3.851	3.616	5.067	7.37	6.899	9.114	4.694			5.38	8.575	2.901	4.969	4.194	5.057	7.517	0.647
	0.125494	0.277143	0.102866	0.158148	0.183707	0.213154	0.020265	0.122557			0.134719	0.145696	0.020407	0.085316	0.078483	0.051027	0.047931	0.043355				4.165	5.184	1.215	4.606	3.185	2.93	4.606	5.174			6.331	7.634	3.175	6.164	5.429	3.175	2.744	9.232
	0.169948	0.037332	0.056207	0.112264	0.13572	0.063288	0.048233	0.297225			0.111005	0.017061	0.014821	0.101429	0.084871	0.0215	0.066182	0.049641				5.968	2.724	3.783	4.175	3.342	3.881	4.567	5.341			3.214	3.42	4.812	5.625	4.694	6.537	3.273	3.214
	0.06011	0.190032	0.059926	0.127501	0.047218	0.119965	0.130558	0.062668			0.058835	0.130858	0.021337	0.07526	0.03596	0.038979	0.028227	0.067369				3.675	5.87	3.283	3.342	3.704	7.673	5.517	3.763			3.597	6.85	5.047	8.575	1.039	4.488	4.263	5.008
	0.118002	0.287732	0.049505	0.095632	0.06232	0.207558	0.094275	0.068081			0.067031	0.078173	0.014555	0.082048	0.050265	0.064187	0.036407	0.141091				5.782	5.204	4.018	4.831	9.134	2.979	4.057	4.145			4.332	5.733	4.116	7.595	5.135	3.891	6.135	3.842
	0.240221	0.101687	0.066278	0.197533	0.063371	0.201348	0.065662	0.086756			0.038161	0.129587	0.056069	0.092187	0.025799	0.033182	0.031793	0.041351				4.155	6.674	2.95	5.615	3.655	6.076	4.557	8.898			4.371	4.449	3.998	5.478	6.047	3.43	5.351	5.762
	0.160878	0.180691	0.032573	0.138112	0.231921	0.125618	0.179852	0.198094			0.054039	0.097492	0.039961	0.112226	0.070821	0.076769	0.048771	0.043791				6.811	9.065	4.459	6.311	0.941	5.762	3.224	5.135			3.469	4.586	2.519	5.4	5.88	6.733	4.175	5.214
	0.072341	0.128864	0.045714	0.121341	0.174234	0.114257	0.029892	0.102407			0.105546	0.02403	0.054039	0.096104	0.037881	0.05789	0.06987	0.032645				2.264	3.842	3.851	4.606	6.154	0.911	4.077	8.732			4.41	7.487	1.47	7.84	3.842	3.528	5.488	4.871
	0.220684	0.08533	0.044364	0.098877	0.055203	0.073493	0.114253	0.227158			0.030629	0.021317	0.039349	0.159994	0.026574	0.084709	0.048006	0.058411				3.969	4.635	5.968	5.057	3.273	5.566	4.978	3.802			6.742	4.684	4.008	3.675	3.616	1.646	4.606	3.802
	0.126513	0.194817	0.039095	0.072225	0.032929	0.099938	0.100486	0.195762			0.048766	0.091617	0.023978	0.092335	0.029957	0.159183	0.066607	0.022248				4.185	4.704	6.272	4.988	7.193	5.145	6.125	4.537			4.4	2.822	3.891	6.419	2.107	6.047	3.891	5.037
	0.068348	0.168485	0.036002	0.047563	0.074119	0.06728	0.027475	0.052518			0.077914	0.019614	0.014927	0.094405	0.070899	0.198987	0.08818	0.037278				4.479	5.459	3.557	4.665	4.096	3.675	4.371	3.773			4.753	5.263	5.125	3.989	2.117	2.754	3.802	4.4
	0.070176	0.108545	0.024753	0.215706	0.053803	0.176321	0.048318	0.17122			0.067863	0.089544	0.021097	0.114058	0.02116	0.035788	0.163134	0.068608				3.205	3.832	4.116	5.145	2.607	8.007	5.919	5.243			4.616	4.635	7.027	7.37	4.322	4.224	2.607	4.008
	0.061725	0.111699	0.037917	0.123405	0.10658	0.11282	0.075216	0.209078			0.176567	0.055485	0.045915	0.088874	0.055873	0.103516	0.056225	0.039659				2.969	3.763	3.91	5.713	5.89	3.763	3.244	7.595			7.585	7.193	2.44	5.41	4.302	0.784	2.989	5.762
	0.271275	0.245922	0.038597	0.129353	0.060186	0.120681	0.049826	0.140993			0.034189	0.060012	0.025179	0.141312	0.052803	0.023975	0.037932	0.105747				6.184	4.949	3.381	4.479	4.224	8.879	4.42	1.009			6.282	5.782	3.165	5.321	8.32	3.646	4.724	6.497
	0.204131	0.268636	0.037462	0.108233	0.185368	0.177763	0.027577	0.032337			0.075639	0.216901	0.097775	0.076101	0.036656	0.053826	0.073183	0.01882				4.41	5.018	4.145	4.537	6.164	4.753	4.459	4.577			4.969	4.841	5.018	8.83	5.174	1.637	4.116	5.939
	0.063301	0.214182	0.046581	0.219779	0.225104	0.076059	0.082872	0.192143			0.118339	0.088107	0.03446	0.075074	0.049088	0.045388	0.029403	0.032619				3.832	5.831	3.636	4.243	4.988	4.194	2.019	4.459			7.899	6.047	3.969	7.213	3.979	4.194	4.028	7.997
	0.220666	0.285204	0.080804	0.143493	0.128277	0.034263	0.158308	0.07355			0.030753	0.089436	0.026306	0.085487	0.064325	0.036253	0.035709	0.054147				1.921	4.087	3.224	4.812	5.909	4.959	4.39	5.488			5.89	3.342	3.675	5.811	5.086	3.979	7.85	5.223
	0.309958	0.215043	0.022178	0.157166	0.030907	0.077094	0.023528	0.227921			0.065336	0.268602	0.023863	0.054919	0.054081	0.043774	0.038985	0.142427				4.087	5.439	4.655	4.136	5.282	3.587	5.831	4.851			4.43	1.186	2.95	5.713	5.468	4.459	5.047	3.009
	0.046359	0.161687	0.064515	0.148582	0.037461	0.054877	0.027113	0.193859			0.155534	0.077497	0.030254	0.141408	0.04892	0.032651	0.061701	0.037842				3.214	5.635	4.822	6.105	7.193	4.518	3.528	6.644			4.704	3.871	2.47	5.723	3.224	7.546	2.95	1.627
	0.188481	0.097225	0.061058	0.06734	0.061499	0.138511	0.033406	0.243483			0.051063	0.053287	0.022064	0.043887	0.028689	0.033964	0.090373	0.02744				5.116	6.919	5.106	6.703	5.027	8.565	2.646	5.027			4.322	4.42	3.744	9.947	4.332	3.087	3.146	5.488
	0.224072	0.223178	0.072316	0.083374	0.061485	0.225247	0.067241	0.052551			0.067829	0.169977	0.020127	0.09123	0.086948	0.078508	0.054045	0.100067				3.802	5.909	5.37	5.566	4.008	2.911	5.557	4.508			5.174	0.706	4.537	6.664	5.076	3.793	2.44	3.636
	0.109735	0.053682	0.035395	0.097701	0.021	0.03258	0.136992	0.18599			0.107516	0.084613	0.018135	0.191759	0.034558	0.154125	0.028607	0.056987				3.44	3.322	5.488	4.978	3.704	5.194	3.998	4.665			6.497	7.37	5.821	6.037	3.41	3.587	3.43	6.605
	0.130082	0.122523	0.031791	0.119485	0.171922	0.025161	0.169439	0.085543			0.031398	0.081257	0.041587	0.169722	0.124922	0.02537	0.038717	0.033461				3.41	5.419	5.547	4.518	1.294	5.086	2.999	4.136			4.488	4.665	3.773	4.792	0.755	4.185	4.802	3.812
	0.171655	0.268263	0.03918	0.142131	0.027499	0.047549	0.080199	0.192563			0.060427	0.098846	0.025883	0.117295	0.096147	0.052151	0.071544	0.141563				4.537	4.802	5.586	3.998	6.272	4.253	5.488	8.232			6.987	5.194	4.488	4.567	1.754	2.705	8.212	1.098
	0.086207	0.315322	0.029236	0.029551	0.033143	0.054445	0.018934	0.214958			0.047904	0.040403	0.019785	0.074151	0.062803	0.029031	0.238484	0.0236				5.831	3.753	3.538	6.713	4.978	3.832	4.116	6.223			4.753	3.92	3.489	7.213	6.595	3.009	3.665	5.762
	0.025929	0.218964	0.047317	0.185078	0.027062	0.076638	0.08884	0.054042			0.031609	0.072368	0.019905	0.044241	0.016907	0.080404	0.099269	0.051037				2.891	4.224	4.263	3.312	5.733	7.605	5.429	2.734			3.518	5.018	4.743	9.957	3.479	3.851	2.283	4.332
	0.319634	0.250374	0.03279	0.229127	0.277053	0.102661	0.218945	0.041133			0.093534	0.078891	0.021634	0.103893	0.026337	0.09813	0.100549	0.041288				5.527	3.959	8.212	3.538	2.666	5.988	3.195	2.969			6.987	3.391	5.459	5.586	4.381	4.302	9.467	4.439
	0.243268	0.115384	0.040789	0.071591	0.130624	0.057343	0.146708	0.219887			0.071315	0.091502	0.025426	0.129601	0.017997	0.112431	0.143007	0.049938				3.489	7.468	4.057	7.399	8.663	4.714	6.87	5.086			8.418	4.361	4.165	4.998	6.341	3.989	7.428	3.038
	0.046457	0.227418	0.021471	0.103283	0.044028	0.111218	0.195191	0.171222			0.043777	0.125271	0.045599	0.108713	0.017704	0.031914	0.01842	0.064822				5.223	5.165	5.831	6.272	3.812	7.223	6.115	6.537			4.322	3.312	2.617	6.027	3.881	4.253	3.45	4.518
	0.056594	0.114572	0.031231	0.090514	0.172591	0.179119	0.053071	0.03411			0.046654	0.062218	0.025364	0.068804	0.033932	0.05538	0.21151	0.135955				4.302	4.488	3.812	5.145	7.154	7.644	7.017	3.93			3.685	3.293	8.457	5.674	3.763	3.077	2.911	9.016
	0.140634	0.289179	0.035436	0.0701	0.145572	0.075203	0.094349	0.113358			0.036647	0.098054	0.039817	0.075963	0.05449	0.163533	0.061071	0.140152				3.352	1.205	3.185	3.9	2.489	2.391	3.136	5.704			2.715	3.058	3.254	3.744	3.577	3.793	3.077	9.428
	0.221392	0.21788	0.048251	0.137176	0.076811	0.040875	0.12964	0.210352			0.138807	0.074482	0.05259	0.086611	0.028588	0.035924	0.131627	0.059909				7.37	3.548	4.694	5.106	4.302	4.675	3.665	6.537			9.388	4.714	7.183	6.938	3.312	4.959	4.871	3.9
	0.050664	0.249268	0.027063	0.057831	0.085553	0.118149	0.126524	0.145036			0.094297	0.031388	0.028233	0.109492	0.026654	0.04607	0.064962	0.03931				4.577	5.713	5.272	6.488	3.175	8.987	4.91	5.86			4.155	5.204	4.185	5.027	6.566	2.372	3.293	6.007
	0.092192	0.1068	0.100838	0.06715	0.159409	0.124066	0.145368	0.179547			0.082509	0.057717	0.022239	0.055757	0.061831	0.022596	0.119648	0.075714				2.185	5.302	3.655	5.753	3.724	5.909	6.576	6.713			9.437	6.586	3.616	8.898	3.979	4.126	6.831	3.969
	0.22921	0.22948	0.03676	0.102164	0.032321	0.139505	0.046558	0.207953			0.024062	0.107872	0.05364	0.086324	0.026149	0.053847	0.069982	0.045961				6.213	4.802	6.546	3.812	8.565	7.526	2.078	4.253			3.94	4.939	3.665	5.909	4.136	6.233	7.664	3.165
	0.207914	0.11609	0.033709	0.144185	0.070968	0.050462	0.103876	0.21605			0.071108	0.108061	0.018138	0.06502	0.035265	0.068688	0.153844	0.036922				5.125	3.93	6.546	5.694	6.742	4.263	3.734	2.47			5.939	3.548	4.351	5.831	3.45	9.888	6.537	3.734
	0.074311	0.116621	0.023396	0.114573	0.038322	0.217387	0.023748	0.064731			0.027066	0.05422	0.068028	0.079224	0.016288	0.154015	0.040141	0.056588				3.93	3.979	3.842	4.861	7.017	4.087	5.88	5.292			5.067	4.635	5.39	6.448	6.007	6.85	3.685	4.42
	0.287507	0.065905	0.024537	0.095254	0.038672	0.075428	0.074525	0.048557			0.031916	0.037217	0.016021	0.125209	0.04712	0.023249	0.047548	0.065773				3.018	5.145	5.018	5.557	5.351	5.38	4.292	6.35			5.184	7.154	4.518	4.508	4.449	6.272	3.214	4.537
	0.044241	0.307745	0.025212	0.127432	0.064881	0.090471	0.109805	0.077847			0.03892	0.062523	0.024779	0.156009	0.024871	0.092521	0.040115	0.080443				6.948	4.469	5.292	4.057	4.332	6.909	5.37	3.842			4.675	3.881	2.871	5.106	4.224	3.704	5.449	3.332
	0.255688	0.235946	0.045694	0.091304	0.233617	0.105348	0.041997	0.08665			0.026838	0.090962	0.041259	0.176191	0.071873	0.036317	0.032781	0.166009				4.077	4.812	4.312	5.968	4.332	3.773	4.155	7.683			5.606	4.89	0.99	3.812	0.892	4.351	4.126	6.742
	0.256179	0.201254	0.054464	0.07403	0.078611	0.082961	0.118711	0.202395			0.205375	0.077069	0.030591	0.0992	0.029099	0.093324	0.0557	0.091285				4.067	5.694	4.263	4.586	5.753	3.028	4.596	5.106			9.31	3.92	2.979	5.547	3.949	3.136	1.744	4.988
	0.209837	0.346048	0.060637	0.08698	0.086688	0.100908	0.063861	0.127876			0.025428	0.106849	0.032668	0.095132	0.112685	0.033819	0.020005	0.100775				5.557	7.634	3.763	6.791	4.743	4.263	3.322	5.782			4.204	3.597	3.342	9.516	5.762	4.175	4.626	2.538
	0.181962	0.055691	0.032244	0.078473	0.187206	0.075167	0.181977	0.168285			0.095989	0.046302	0.027454	0.118084	0.050838	0.033647	0.134599	0.030712				5.9	4.606	4.214	4.449	4.596	5.478	5.429	4.949			3.832	4.087	6.056	4.743	5.194	2.822	3.851	7.517
	0.126302	0.188859	0.057517	0.124097	0.09333	0.090641	0.100248	0.15818			0.027545	0.065953	0.018395	0.083531	0.142028	0.045517	0.029944	0.048905				4.616	5.125	4.782	6.184	5.792	5.89	4.704	4.998			3.528	3.165	7.154	4.488	3.998	4.273	8.32	4.194
	0.034032	0.086759	0.040545	0.093604	0.053989	0.059352	0.039927	0.063218			0.116004	0.095535	0.020751	0.076687	0.018922	0.117371	0.066226	0.05237				7.183	8.124	3.597	4.185	3.881	3.773	3.744	5.929			3.636	5.449	4.439	7.36	4.106	6.625	4.528	6.056
	0.138492	0.098392	0.02772	0.207605	0.050513	0.207174	0.029683	0.141398			0.122965	0.052874	0.036465	0.121368	0.090556	0.034162	0.020424	0.035102				3.636	3.459	3.557	6.007	4.381	3.94	6.282	7.575			8.565	6.311	2.724	5.596	6.292	6.399	4.88	4.841
	0.171789	0.167133	0.033315	0.069185	0.062604	0.058423	0.016157	0.06556			0.09115	0.084908	0.020101	0.075241	0.032499	0.065635	0.061252	0.053446				3.842	5.694	4.782	6.164	5.576	2.999	7.84	5.958			6.252	5.498	4.018	6.076	3.812	2.92	4.42	5.733
	0.100685	0.121256	0.041366	0.057012	0.056395	0.179359	0.05353	0.129918			0.033834	0.056093	0.066659	0.058751	0.037646	0.043346	0.037325	0.092111				1.695	4.528	4.88	5.38	5.027	5.174	5.4	7.027			4.096	5.527	3.851	7.242	5.047	6.448	9.349	3.352
	0.102104	0.154136	0.043831	0.211975	0.082203	0.062391	0.125904	0.248613			0.031139	0.186578	0.026125	0.125638	0.018425	0.048714	0.029567	0.078598				1.47	4.351	2.372	6.997	4.41	3.989	7.615	6.625			5.243	5.762	3.303	4.89	6.213	6.821	4.577	3.851
	0.034223	0.237732	0.033269	0.173063	0.106501	0.202231	0.048564	0.095521			0.076838	0.044888	0.024918	0.141085	0.051921	0.039852	0.109646	0.048704				4.861	3.655	5.106	4.949	6.605	3.322	6.213	4.322			7.399	4.322	3.646	3.499	0.804	5.194	2.999	4.528
	0.178778	0.275664	0.056416	0.062316	0.127689	0.16382	0.053929	0.172774			0.040881	0.134737	0.020904	0.051608	0.02016	0.148262	0.030639	0.038402				3.871	4.4	4.312	5.41	6.948	6.135	3.802	4.106			4.204	5.909	4.322	6.595	4.145	0.245	3.665	3.185
	0.127083	0.293885	0.031062	0.099729	0.047781	0.081884	0.158228	0.114019			0.057172	0.135679	0.019786	0.059842	0.122325	0.040271	0.098446	0.041554				4.43	4.626	6.782	5.909	5.527	5.704	3.989	7.242			4.43	3.018	3.861	6.723	8.32	5.557	3.185	3.704
	0.203874	0.221277	0.031622	0.100608	0.052044	0.040904	0.089065	0.16014			0.034324	0.053555	0.035929	0.063813	0.0178	0.026816	0.060536	0.191747				4.057	6.684	4.88	3.998	6.546	5.586	2.969	7.742			5.566	3.626	4.028	6.733	4.92	6.821	3.214	2.822
	0.035221	0.30215	0.017445	0.112963	0.049898	0.074489	0.032135	0.037328			0.061382	0.238732	0.024278	0.105042	0.081461	0.030418	0.038785	0.065795				3.665	2.832	8.859	5.165	4.733	4.312	3.695	4.214			3.283	4.077	4.498	5.263	6.644	5.155	3.518	5.263
	0.175524	0.470219	0.043274	0.090465	0.071744	0.055362	0.195109	0.172645			0.088265	0.208478	0.038232	0.138074	0.025957	0.11159	0.081677	0.020863				8.35	1.333	4.312	3.107	6.066	3.685	4.802	4.263			4.763	4.841	5.047	4.988	5.802	2.499	2.519	4.861
	0.043904	0.230837	0.023486	0.072541	0.050699	0.103295	0.205551	0.154206			0.026163	0.065605	0.029223	0.141085	0.103636	0.051396	0.022942	0.039626				4.224	8.134	4.488	5.135	3.577	4.655	4.057	4.528			3.597	4.567	3.871	3.459	1.284	3.998	3.077	3.597
	0.178161	0.170336	0.087029	0.117289	0.024409	0.038537	0.132189	0.161011			0.159485	0.141014	0.059127	0.092507	0.019573	0.037654	0.10819	0.026523				4.586	6.664	4.959	5.968	4.822	4.724	3.9	5.9			3.616	5.733	2.881	3.861	4.126	6.86	3.087	5.713
	0.244371	0.099526	0.04422	0.097381	0.05705	0.178505	0.088687	0.203529			0.058584	0.035543	0.051293	0.095198	0.025756	0.078611	0.114191	0.035948				3.793	5.419	6.88	5.478	3.773	4.204	6.056	5.674			4.341	4.988	4.047	3.263	4.939	4.194	3.675	4.008
	0.209266	0.293491	0.032757	0.101966	0.024073	0.074066	0.026486	0.088861			0.05443	0.097927	0.042032	0.047649	0.051405	0.026098	0.098301	0.150778				5.135	9.261	4.449	6.233	6.88	6.105	5.664	5.508			4.253	7.458	2.048	7.624	5.4	7.419	4.616	0.559
	0.22992	0.309999	0.039962	0.1136	0.115268	0.086316	0.047818	0.019322			0.054964	0.058683	0.102189	0.153224	0.012856	0.071927	0.038105	0.048392				4.43	3.557	5.596	3.616	4.792	2.489	2.558	7.585			3.146	5.253	2.293	5.174	4.508	6.066	4.763	5.596
	0.147157	0.031732	0.041966	0.103784	0.100672	0.164202	0.05262	0.160353			0.079575	0.080282	0.015218	0.052824	0.035037	0.031715	0.031068	0.150531				5.547	5.302	3.371	4.381	6.311	5.821	3.734	6.537			4.822	6.154	4.234	6.37	8.526	3.087	3.42	3.734
	0.143706	0.146855	0.032018	0.098091	0.041967	0.100425	0.086764	0.05679			0.03643	0.096565	0.02328	0.242022	0.046034	0.071606	0.075275	0.062833				4.234	6.262	3.92	4.782	6.194	6.88	4.802	3.391			5.968	5.939	3.744	3.381	4.204	3.822	4.488	5.037
	0.098379	0.170005	0.034819	0.154209	0.029434	0.056103	0.03446	0.08704			0.029316	0.131382	0.038435	0.112577	0.022718	0.028027	0.063396	0.023861				2.695	5.635	4.41	3.332	6.37	3.606	4.802	7.673			5.811	5.204	3.067	5.733	5.733	6.243	5.753	5.596
	0.282848	0.255666	0.020112	0.095674	0.058374	0.060778	0.196407	0.06099			0.02974	0.073396	0.035299	0.16076	0.017187	0.123529	0.045409	0.031077				3.038	7.301	6.693	4.91	4.292	4.596	4.253	7.448			5.811	4.812	4.675	4.655	5.909	4.645	4.302	6.164
	0.126589	0.081636	0.040161	0.140135	0.014481	0.04706	0.025693	0.06424			0.018329	0.019915	0.048463	0.131835	0.033361	0.144758	0.048309	0.019508				4.792	4.214	5.272	4.165	8.281	2.773	4.292	7.379			5.184	4.341	5.87	6.174	3.949	0.392	3.303	5.302
	0.057333	0.157528	0.039889	0.191268	0.04986	0.129535	0.089773	0.101282			0.067694	0.050388	0.02617	0.138157	0.054099	0.037322	0.019938	0.028588				3.44	5.174	3.322	6.733	4.283	4.234	6.194	4.694			9.957	6.595	3.871	5.272	8.085	5.909	9.32	2.999
	0.238662	0.073289	0.028605	0.09378	0.033288	0.043718	0.079994	0.113355			0.089003	0.046651	0.032183	0.05409	0.041995	0.031038	0.036498	0.022932				4.077	6.497	4.988	7.144	4.43	4.567	6.223	5.743			6.086	4.851	2.636	7.517	5.41	3.499	5.096	7.35
	0.20212	0.111256	0.053005	0.15391	0.168115	0.129351	0.045061	0.082466			0.197691	0.095463	0.017602	0.129824	0.03268	0.097485	0.063044	0.278474				5.331	3.704	3.91	5.527	4.096	3.773	2.803	4.655			6.027	4.439	4.43	5.998	7.252	1.372	3.557	8.506
	0.109566	0.216956	0.042677	0.138461	0.264847	0.117657	0.043928	0.170474			0.042347	0.060915	0.022693	0.117072	0.051819	0.070852	0.075448	0.032905				5.919	5.106	6.919	4.116	3.979	3.528	6.125	7.664			3.704	4.616	3.734	4.92	4.381	8.193	3.773	5.762
	0.240362	0.193788	0.039154	0.068884	0.093113	0.174688	0.137792	0.153093			0.090784	0.075229	0.026683	0.139221	0.03013	0.11973	0.026824	0.057501				4.361	3.136	4.616	8.154	5.664	7.762	3.92	6.39			6.752	4.733	6.252	6.38	3.861	3.577	6.174	2.852
	0.2353	0.397217	0.022752	0.041538	0.036728	0.2203	0.028033	0.0661			0.10736	0.235607	0.016889	0.21782	0.068646	0.045838	0.114393	0.031915				5.674	1.774	4.155	7.683	3.881	3.332	6.115	6.331			8.34	4.645	4.518	3.9	3.479	4.88	1.411	4.449
	0.116218	0.236654	0.046166	0.087029	0.088844	0.061158	0.025353	0.048835			0.137712	0.080976	0.055955	0.121369	0.06215	0.030103	0.035365	0.032125				3.342	5.027	5.89	4.469	4.145	7.193	4.567	6.733			3.655	5.174	4.39	4.724	5.537	4.39	4.802	7.115
	0.131615	0.263447	0.030562	0.077234	0.077247	0.147731	0.047009	0.133735			0.048649	0.120112	0.028932	0.178721	0.015346	0.061002	0.131043	0.146435				5.723	5.723	4.851	3.528	5.292	5.939	5.939	6.164			5.263	3.214	4.351	5.968	7.301	1.254	2.695	3.303
	0.076175	0.32505	0.031191	0.091514	0.070423	0.163564	0.037812	0.043686			0.051015	0.170242	0.028645	0.070045	0.083564	0.223472	0.179895	0.057027				3.254	3.92	3.205	6.027	6.674	3.969	4.224	7.281			3.156	3.871	4.106	6.625	3.949	6.556	3.126	5.312
	0.271156	0.228298	0.023871	0.074402	0.186252	0.158018	0.023655	0.042752			0.020546	0.158035	0.030348	0.133812	0.051722	0.118367	0.121908	0.050376				2.979	4.204	6.409	5.684	5.194	6.164	4.087	4.537			4.136	8.938	9.594	6.37	1.931	0.529	1.627	5.145
	0.17968	0.124708	0.03625	0.103949	0.043894	0.153242	0.072377	0.128232			0.124544	0.078731	0.057468	0.283918	0.016135	0.02377	0.043959	0.113293				4.645	4.851	4.126	5.037	4.057	3.773	5.86	5.753			6.252	4.459	2.47	9.369	5.723	5.576	4.929	8.732
	0.17215	0.219925	0.045827	0.192012	0.04563	0.152084	0.121019	0.056747			0.189302	0.163979	0.025082	0.120871	0.080336	0.029412	0.075824	0.028866				6.654	8.761	4.292	3.802	4.537	6.233	2.744	4.312			4.43	7.252	3.793	4.684	4.861	1.607	2.734	4.008
	0.03304	0.063227	0.040347	0.047546	0.262111	0.115514	0.158681	0.053372			0.059764	0.104189	0.037221	0.070092	0.050228	0.050501	0.217611	0.02906				4.861	5.576	6.889	7.046	3.126	9.624	2.901	7.105			4.41	5.321	3.557	6.439	3.107	5.086	2.999	5.547
	0.101406	0.160661	0.026879	0.068523	0.220698	0.230753	0.170042	0.218411			0.0695	0.104344	0.023344	0.141087	0.028144	0.042824	0.138654	0.074654				2.372	5.488	5.38	4.116	4.547	4.743	3.499	5.449			4.273	4.871	2.087	7.223	4.136	3.753	3.528	3.136
	0.115227	0.262513	0.042467	0.042736	0.026061	0.14922	0.162339	0.02744			0.042176	0.134408	0.02115	0.079159	0.033817	0.035019	0.213086	0.054663				6.595	4.822	3.851	6.076	2.852	5.076	3.263	8.408			3.871	5.155	2.47	5.831	7.33	2.195	1.362	2.911
	0.215082	0.233149	0.027323	0.103409	0.056516	0.102357	0.154108	0.227495			0.078151	0.057315	0.040961	0.188827	0.067807	0.125049	0.069463	0.055433				5.821	4.508	3.871	5.331	6.85	4.851	4.577	5.635			6.017	5.89	3.459	4.969	6.292	3.91	2.195	5.321
	0.17	0.18032	0.023264	0.153912	0.045011	0.179114	0.036108	0.246987			0.045735	0.085137	0.054716	0.112242	0.046654	0.035232	0.252818	0.023431				4.43	5.125	4.067	3.665	2.813	4.234	2.264	9.437			6.468	1.019	3.342	6.027	5.135	3.822	2.146	5.057
	0.244584	0.271961	0.02237	0.132302	0.05404	0.11423	0.054871	0.204895			0.033874	0.085227	0.028677	0.10405	0.045362	0.237233	0.064385	0.111505				2.911	6.713	4.949	5.067	5.41	7.262	5.292	6.615			8.497	5.4	6.742	5.9	3.891	3.165	3.175	5.096
	0.170272	0.175897	0.061239	0.070231	0.070497	0.069751	0.103848	0.184056			0.204714	0.083451	0.101349	0.145464	0.054395	0.028461	0.018491	0.027077				7.183	8.222	2.862	3.93	8.546	6.292	4.743	7.321			5.272	3.528	4.753	5.194	4.155	6.105	6.154	5.419
	0.249997	0.096551	0.024419	0.057964	0.157587	0.235527	0.150263	0.064209			0.127634	0.03392	0.019283	0.163741	0.05071	0.126847	0.020594	0.116459				4.106	5.41	4.557	5.89	8.075	3.518	5.468	4.635			9.535	5.106	4.214	4.655	5.919	3.205	3.528	5.684
	0.04153	0.319406	0.036487	0.12496	0.043386	0.14509	0.108878	0.204649			0.041879	0.093574	0.034639	0.097974	0.017224	0.20027	0.030575	0.041073				6.105	4.341	5.174	4.704	3.949	6.635	5.331	7.575			6.801	5.723	2.96	6.007	5.762	5.263	3.214	5.988
	0.167879	0.308422	0.052465	0.119947	0.064309	0.056469	0.105719	0.026634			0.033366	0.028614	0.029112	0.085335	0.066638	0.05216	0.040096	0.059231				6.292	5.978	4.586	6.086	7.801	4.253	7.213	6.537			7.468	9.78	2.705	7.35	5.174	4.684	3.557	4.782
	0.191383	0.18095	0.075145	0.094235	0.150327	0.036383	0.040979	0.054061			0.040599	0.161384	0.019304	0.093564	0.156717	0.185371	0.050612	0.022247				7.076	7.076	3.822	4.518	4.871	4.949	3.205	5.116			4.224	6.243	4.234	6.801	5.39	6.154	4.155	6.399
	0.037973	0.044541	0.022799	0.151898	0.081142	0.237699	0.120737	0.183355			0.03418	0.032463	0.018681	0.152978	0.033588	0.037826	0.033974	0.085777				3.695	3.548	4.655	9.094	4.312	3.734	3.695	6.478			3.891	2.323	4.42	6.282	7.272	3.861	3.303	9.653
	0.186677	0.135176	0.033233	0.129508	0.053387	0.096202	0.03681	0.153131			0.108532	0.048185	0.077392	0.077924	0.034078	0.112036	0.145172	0.059362				5.655	7.36	4.096	4.88	5.802	3.675	4.724	4.273			4.929	4.077	4.263	5.341	7.673	1.627	2.401	5.018
	0.089624	0.379023	0.024951	0.156853	0.030988	0.070209	0.020477	0.222971			0.122834	0.041298	0.016345	0.19406	0.037139	0.055521	0.034245	0.031354				4.724	0.99	8.575	4.498	3.802	3.606	3.91	5.174			4.175	6.556	5.223	3.597	4.714	4.341	2.969	5.027
	0.11712	0.031079	0.040264	0.147111	0.023544	0.180462	0.1532	0.184988			0.190343	0.049171	0.021122	0.128227	0.022507	0.109976	0.028521	0.064804				2.538	3.744	6.321	3.518	8.516	6.703	3.312	6.566			3.802	7.36	4.018	4.596	5.341	5.919	4.273	6.076
	0.042996	0.302057	0.054978	0.064998	0.131762	0.040934	0.152551	0.211251			0.044384	0.036616	0.038384	0.118048	0.078568	0.028893	0.030714	0.052415				4.038	4.145	4.449	5.596	4.635	3.332	6.527	4.557			4.831	7.487	5.027	6.762	7.203	5.027	3.42	5.625
	0.327009	0.209064	0.042937	0.048808	0.062247	0.137714	0.135697	0.174318			0.164777	0.30291	0.026656	0.165177	0.030808	0.126952	0.101701	0.041624				7.242	4.939	6.439	5.067	5.802	3.009	5.811	4.557			6.341	8.085	5.204	4.371	4.185	8.497	7.693	3.714
	0.195361	0.298396	0.053588	0.10062	0.040579	0.062268	0.18032	0.055917			0.165376	0.034669	0.032659	0.153291	0.079175	0.079306	0.130561	0.048029				5.263	4.42	3.891	2.783	6.399	3.822	3.616	7.428			4.057	9.379	4.381	3.773	7.125	7.879	3.195	3.293
	0.084024	0.221712	0.03213	0.113861	0.038656	0.053558	0.037481	0.17254			0.031177	0.095192	0.020982	0.080535	0.025346	0.125719	0.083539	0.132958				4.155	6.125	3.753	5.557	5.664	6.556	4.822	3.616			3.391	4.41	4.586	4.743	2.313	5.792	1.362	5.998
	0.040013	0.270868	0.052639	0.06727	0.064686	0.126866	0.125705	0.266898			0.252459	0.056099	0.033053	0.076164	0.020892	0.036603	0.027308	0.025677				4.998	5.713	5.439	5.174	3.969	5.958	0.794	4.469			0.99	6.262	3.577	6.537	4.479	2.313	6.556	3.567
	0.072042	0.035789	0.060477	0.178365	0.047698	0.087573	0.205754	0.211716			0.028294	0.151431	0.024546	0.12433	0.024592	0.023078	0.069656	0.026512				4.616	4.204	8.967	4.782	4.969	3.832	5.498	7.134			6.292	4.988	4.126	6.272	4.234	2.871	4.302	6.507
	0.126294	0.229456	0.076941	0.236687	0.034432	0.034838	0.033927	0.145103			0.190302	0.080647	0.031345	0.111372	0.077769	0.040259	0.037779	0.025575				6.341	7.84	3.812	3.93	3.753	3.352	2.509	8.105			3.636	3.41	2.646	5.517	3.636	7.683	4.459	5.37
	0.051823	0.228586	0.0267	0.047531	0.075712	0.026127	0.044742	0.029479			0.034179	0.056193	0.028069	0.121333	0.04148	0.209206	0.045905	0.046273				3.44	6.537	5.204	6.174	7.536	3.332	3.861	8.996			7.879	3.9	3.303	5.41	4.9	3.048	3.949	2.724
	0.079392	0.300289	0.018513	0.070701	0.057656	0.083622	0.090089	0.064112			0.024195	0.052647	0.047488	0.09855	0.023757	0.060174	0.031851	0.040724				9.947	5.743	5.684	3.773	7.105	3.107	8.614	5.978			5.782	4.586	3.136	6.194	5.076	2.773	5.223	4.616
	0.227039	0.23096	0.030585	0.11158	0.110498	0.256181	0.059143	0.063108			0.13535	0.058892	0.02418	0.136193	0.027218	0.047778	0.03629	0.06854				3.92	4.292	5.792	6.468	5.527	4.635	2.46	5.027			3.636	5.331	4.577	3.44	4.861	3.704	4.831	2.754
	0.104371	0.103026	0.062347	0.12898	0.044294	0.097275	0.161801	0.094831			0.044815	0.121601	0.028939	0.129669	0.044914	0.019697	0.125164	0.148378				7.399	7.095	3.42	4.802	5.41	3.753	2.94	5.988			7.252	7.262	5.096	4.949	7.066	4.185	5.047	3.146
	0.075758	0.060134	0.027965	0.156102	0.064147	0.150643	0.224807	0.107681			0.016072	0.1774	0.020178	0.103815	0.047769	0.021957	0.171218	0.035815				3.136	5.468	7.673	4.302	3.773	5.106	6.654	9.114			5.576	4.008	3.655	7.644	1.176	3.528	1.245	2.92
	0.208116	0.13497	0.021243	0.194296	0.067551	0.060822	0.154377	0.201613			0.07909	0.054393	0.029809	0.097116	0.038403	0.04206	0.037313	0.034569				2.127	3.058	5.694	4.067	3.146	4.439	3.665	3.763			7.076	6.497	4.91	7.477	1.274	3.087	5.204	6.223
	0.390471	0.226354	0.02789	0.295169	0.045146	0.120479	0.128889	0.061798			0.054422	0.1588	0.025912	0.101933	0.039695	0.049299	0.042021	0.089987				3.567	3.606	3.401	5.282	2.999	4.831	2.675	2.675			3.646	2.705	4.39	4.733	7.281	2.048	5.321	3.214
	0.313676	0.260643	0.036652	0.060141	0.145444	0.212162	0.217648	0.066817			0.045839	0.071671	0.017383	0.06703	0.055274	0.074251	0.040455	0.173197				4.557	4.096	3.998	6.292	5.302	3.675	5.851	5.439			4.851	2.342	4.694	4.116	5.174	3.773	4.194	4.645
	0.036144	0.181598	0.029145	0.058403	0.068042	0.031541	0.091901	0.177959			0.043403	0.022711	0.064057	0.218861	0.045792	0.05633	0.053476	0.145374				3.44	4.831	3.793	7.468	2.93	7.125	1.274	6.282			4.586	3.626	2.078	5.596	4.449	2.587	4.557	4.351
	0.235122	0.25263	0.017704	0.074747	0.247604	0.117338	0.188846	0.157302			0.059298	0.034207	0.027493	0.117667	0.033711	0.186155	0.056641	0.063461				3.793	5.606	6.733	5.459	7.085	3.881	3.9	6.517			4.038	6.36	3.342	5.351	3.793	2.764	6.399	7.183
	0.200348	0.217361	0.065233	0.144091	0.141969	0.038132	0.032872	0.196444			0.032536	0.224891	0.033897	0.108059	0.084918	0.013913	0.06824	0.045451				3.479	5.37	3.156	4.831	6.056	3.577	4.488	3.714			3.949	4.655	4.067	5.762	3.891	9.986	4.969	5.38
	0.205604	0.338783	0.080312	0.090445	0.077172	0.050704	0.042815	0.226385			0.124578	0.084313	0.024832	0.087145	0.136658	0.015414	0.071772	0.129425				4.449	9.369	3.851	5.429	5.125	5.39	3.812	3.018			8.203	3.293	3.391	5.292	4.175	3.626	5.341	4.283
	0.020419	0.080696	0.018079	0.113469	0.131667	0.200768	0.106408	0.035187			0.05168	0.067427	0.024295	0.12264	0.057271	0.147595	0.019091	0.041408				8.967	4.106	6.478	4.371	3.979	4.175	7.644	4.057			4.145	3.597	3.763	5.282	3.518	3.489	3.793	3.753
	0.196448	0.081099	0.036533	0.24885	0.136795	0.042832	0.126695	0.035767			0.090215	0.101161	0.014311	0.116587	0.098592	0.08284	0.062025	0.062761				3.793	7.291	5.498	4.077	6.586	8.418	7.507	5.341			5.978	6.311	4.684	4.537	7.811	4.175	4.047	2.754
	0.267361	0.284625	0.03731	0.124863	0.072778	0.116745	0.056692	0.169155			0.109424	0.077432	0.02006	0.168702	0.041943	0.129058	0.090659	0.057809				5.341	4.273	3.842	4.988	2.136	3.224	1.98	9.516			0.431	4.518	5.517	4.42	3.156	7.35	4.724	4.028
	0.160126	0.151799	0.034825	0.247922	0.15497	0.096607	0.040094	0.049833			0.113432	0.074349	0.015411	0.086419	0.028095	0.143315	0.048992	0.055789				3.597	7.017	3.116	4.724	4.224	3.499	2.999	4.234			8.056	3.998	3.93	5.527	4.106	3.067	3.979	3.9
	0.273966	0.161179	0.034855	0.113325	0.142202	0.033942	0.162239	0.04384			0.065631	0.176029	0.031017	0.127017	0.022992	0.08361	0.036205	0.066483				4.273	4.763	5.527	5.782	6.145	5.645	2.773	8.918			4.077	9.869	5.41	4.057	5.978	3.518	4.469	0.813
	0.209536	0.196939	0.027912	0.12351	0.051744	0.055206	0.152592	0.087927			0.041888	0.051202	0.039383	0.076632	0.075279	0.044902	0.039665	0.074307				5.155	5.478	3.822	4.126	3.43	3.891	6.115	1.98			3.675	4.9	5.704	6.105	3.832	6.38	2.607	6.252
	0.262923	0.260046	0.027087	0.135929	0.158725	0.150917	0.034766	0.171043			0.032372	0.058659	0.028618	0.124899	0.03369	0.042152	0.19594	0.033939				6.772	4.155	6.968	4.234	3.283	8.702	4.841	6.527			4.4	3.783	5.38	4.684	2.068	5.116	3.087	4.008
	0.125473	0.116402	0.049484	0.066568	0.066645	0.101642	0.027278	0.157617			0.060621	0.068525	0.034389	0.138511	0.078256	0.072883	0.099272	0.066137				3.665	4.537	4.312	4.949	4.214	3.871	4.675	4.92			4.871	6.88	3.646	5.713	7.605	0.813	4.675	3.91
	0.181065	0.115028	0.03412	0.109082	0.039105	0.043436	0.122429	0.049429			0.037177	0.049335	0.031445	0.180673	0.078005	0.051462	0.045444	0.022974				4.684	3.812	3.695	5.488	5.782	3.92	6.429	9.79			4.038	5.361	4.998	3.998	7.791	3.763	4.096	4.39
	0.051885	0.075915	0.034481	0.151694	0.031989	0.104435	0.105653	0.149827			0.062841	0.059765	0.024931	0.088207	0.030396	0.10032	0.086264	0.088262				3.41	5.086	4.381	5.978	4.332	3.851	6.282	7.595			7.34	4.567	4.185	6.174	4.537	4.616	3.195	3.254
	0.186623	0.205721	0.020916	0.06793	0.038088	0.304239	0.226122	0.130278			0.109418	0.103747	0.033485	0.149799	0.088611	0.098431	0.120679	0.061876				4.724	6.517	5.076	5.86	5.645	4.969	6.821	4.096			3.822	4.802	4.645	2.969	5.037	6.929	1.46	6.664
	0.124807	0.047051	0.033354	0.095531	0.092853	0.035017	0.067135	0.033982			0.157288	0.095364	0.039513	0.118634	0.050483	0.02028	0.051493	0.01943				4.586	8.408	7.379	4.577	4.41	5.664	3.077	5.596			7.615	2.871	3.548	3.655	4.635	4.802	5.841	3.557
	0.116015	0.096997	0.028343	0.059229	0.036748	0.090875	0.090984	0.159728			0.049103	0.024754	0.03523	0.109257	0.02307	0.106678	0.145437	0.068187				4.067	7.644	4.92	3.802	4.253	5.782	4.243	7.595			4.332	4.43	4.498	4.998	5.253	4.498	2.871	2.891
	0.194228	0.119127	0.061193	0.081603	0.061955	0.060322	0.081412	0.202434			0.246245	0.093513	0.033732	0.115045	0.11178	0.037079	0.027396	0.023753				4.802	4.077	2.724	5.792	6.38	2.871	4.704	4.116			8.242	3.636	6.772	6.213	4.4	4.861	4.88	4.018
	0.157531	0.210593	0.051815	0.112602	0.049525	0.057152	0.11117	0.127841			0.049611	0.064011	0.021382	0.137516	0.019404	0.050447	0.065944	0.044106				8.879	4.635	3.018	4.871	4.537	4.332	6.968	4.087			8.497	4.851	3.753	3.91	4.204	4.469	4.175	3.636
	0.080896	0.109439	0.032128	0.080673	0.061517	0.038421	0.12421	0.059755			0.08274	0.030891	0.026807	0.10001	0.050377	0.031675	0.026925	0.031459				4.332	5.223	3.567	4.194	4.939	6.007	7.262	4.733			7.281	6.644	6.733	6.115	3.567	4.39	4.185	3.646
	0.218304	0.07957	0.040294	0.141463	0.204271	0.067427	0.132292	0.037993			0.083725	0.102355	0.049868	0.16147	0.026006	0.143734	0.074306	0.01305				7.664	2.979	5.606	4.116	5.684	3.734	3.616	5.488			3.665	8.085	3.195	7.722	3.949	3.626	3.136	6.85
	0.072069	0.292989	0.063788	0.088219	0.069065	0.089392	0.054457	0.244013			0.043459	0.130306	0.020454	0.074244	0.027354	0.030176	0.093581	0.036623				2.313	4.332	3.048	5.018	4.586	4.341	4.381	5.223			5.802	4.694	7.507	4.381	5.165	3.969	3.851	4.175
	0.069378	0.246138	0.04467	0.087064	0.04345	0.11186	0.05562	0.023092			0.101625	0.032436	0.082852	0.122198	0.025459	0.078157	0.102235	0.036631				4.488	3.812	3.949	5.949	3.744	3.156	3.548	6.693			5.694	5.361	3.685	3.763	3.508	4.449	6.791	3.322
	0.103326	0.255703	0.050324	0.230324	0.081234	0.075387	0.106642	0.037767			0.050889	0.055676	0.029934	0.160912	0.021046	0.024238	0.055659	0.025563				4.185	5.821	3.195	9.545	6.831	6.615	4.145	4.704			4.988	4.371	5.243	5.194	4.008	3.636	4.557	5.057
	0.24986	0.06942	0.027305	0.070262	0.085761	0.224091	0.02805	0.041684			0.109168	0.084848	0.015074	0.199588	0.020617	0.151612	0.131306	0.017314				6.164	4.332	5.204	4.831	4.949	5.204	3.714	5.547			2.999	3.165	4.596	6.674	6.644	3.949	6.458	6.517
	0.167461	0.085381	0.034953	0.156902	0.101227	0.208742	0.074081	0.04704			0.071317	0.054636	0.024488	0.09057	0.07456	0.031618	0.070259	0.041629				5.449	4.253	4.439	4.302	3.949	3.626	2.744	5.076			3.43	5.449	3.842	5.557	2.95	4.126	3.058	5.674
	0.239532	0.19338	0.047313	0.159695	0.022117	0.098031	0.0291	0.058347			0.114915	0.103774	0.040868	0.123339	0.038409	0.049584	0.027704	0.081934				3.989	6.037	5.233	5.018	5.145	5.223	3.293	4.175			5.478	4.165	4.861	3.832	3.851	3.665	4.175	4.488
	0.087875	0.222316	0.11182	0.064218	0.080563	0.084308	0.142367	0.170889			0.019535	0.145299	0.048971	0.11761	0.026143	0.087672	0.046005	0.116776				3.94	3.655	4.332	6.586	4.077	4.802	2.901	4.42			6.723	4.635	4.567	6.664	5.067	3.009	4.214	4.822
	0.036707	0.171322	0.047165	0.124075	0.273891	0.089996	0.017681	0.027702			0.039047	0.05798	0.025496	0.219835	0.113148	0.120752	0.090029	0.038143				3.44	2.332	6.566	4.704	5.517	5.047	4.518	6.782			4.381	4.88	3.636	3.832	3.744	1.264	2.832	3.646
	0.156632	0.295107	0.018956	0.088945	0.070079	0.253989	0.051809	0.086267			0.036198	0.089373	0.028092	0.162776	0.043052	0.088808	0.078863	0.210281				5.498	4.645	7.232	4.9	2.538	5.223	6.713	5.037			4.508	4.341	3.254	4.43	2.803	5.41	5.988	4.067
	0.113701	0.117691	0.027627	0.131866	0.054146	0.229967	0.038531	0.097064			0.041414	0.185054	0.053515	0.189627	0.025125	0.04405	0.056513	0.044825				5.664	3.499	6.448	3.802	5.233	6.272	4.018	6.664			7.399	4.41	4.136	4.204	4.204	5.488	2.068	4.361
	0.27325	0.277726	0.018239	0.145099	0.026851	0.1371	0.036284	0.085404			0.02916	0.067063	0.028792	0.135803	0.109024	0.035247	0.101758	0.041897				3.93	6.164	9.653	4.322	4.88	1.686	6.85	4.175			6.576	7.144	3.753	5.292	6.595	5.037	3.42	5.527
	0.045932	0.210217	0.072675	0.077109	0.030765	0.038536	0.064298	0.093995			0.042762	0.126151	0.027226	0.157614	0.053851	0.090941	0.044245	0.041686				4.381	3.92	4.449	4.773	3.881	3.577	3.832	4.753			7.948	3.577	3.009	4.773	5.449	1.039	1.901	6.948
	0.244429	0.263766	0.037727	0.072109	0.051036	0.166325	0.047263	0.124584			0.041581	0.137451	0.023159	0.09044	0.136042	0.052288	0.050099	0.023555				4.439	4.077	4.655	6.066	4.841	1.186	3.009	2.862			3.9	9.712	2.715	5.008	6.586	5.664	2.734	3.45
	0.242619	0.292122	0.108875	0.151956	0.063656	0.201104	0.131125	0.154611			0.035577	0.059172	0.070968	0.114766	0.063214	0.073172	0.077324	0.036294				5.165	5.076	3.195	3.851	3.989	5.008	4.782	6.644			3.724	3.842	5.018	5.625	5.821	5.106	4.596	3.391
	0.077423	0.296299	0.018396	0.110949	0.092365	0.026487	0.160275	0.033801			0.039554	0.066505	0.030579	0.104118	0.083642	0.039983	0.070322	0.067135				2.911	3.43	5.821	5.547	1.578	6.115	7.458	5.468			6.958	4.988	3.303	4.194	1.196	7.634	3.479	1.842
	0.210311	0.075442	0.029752	0.108394	0.04169	0.109098	0.131245	0.083583			0.103052	0.080787	0.038095	0.051732	0.091058	0.130594	0.13622	0.069072				4.645	7.252	5.792	4.743	3.646	4.743	4.861	4.635			4.077	4.371	3.469	7.213	5.361	4.626	3.949	2.47
	0.126799	0.269939	0.02092	0.192004	0.100477	0.042632	0.132876	0.082657			0.100453	0.044609	0.221212	0.116222	0.055908	0.031393	0.035383	0.093141				7.017	4.4	3.93	4.047	4.381	2.93	3.518	4.263			9.036	5.674	0.911	5.223	4.116	2.94	4.929	5.909
	0.075897	0.276077	0.025866	0.067891	0.140033	0.060219	0.059981	0.12512			0.053018	0.086445	0.023394	0.079901	0.052942	0.273819	0.029339	0.047954				5.743	4.959	4.361	5.537	5.909	4.449	8.193	5.596			4.949	4.371	2.783	5.194	2.352	4.635	4.273	5.586
	0.167889	0.060656	0.028531	0.081276	0.031256	0.113965	0.036748	0.158701			0.096747	0.084576	0.034567	0.119162	0.021062	0.072581	0.100559	0.046042				2.852	3.802	5.047	5.576	4.773	8.595	3.371	5.674			4.675	8.438	3.528	4.714	4.459	4.469	3.048	4.675
	0.197798	0.225421	0.111416	0.087711	0.118037	0.03589	0.062015	0.144693			0.03369	0.091604	0.039795	0.079462	0.051092	0.217025	0.049088	0.037626				4.635	7.272	3.998	5.282	5.037	4.978	5.155	7.722			9.486	3.116	4.782	3.263	4.194	2.166	0.813	3.577
	0.156782	0.247729	0.033839	0.063401	0.036889	0.183104	0.040239	0.18447			0.065084	0.055408	0.018764	0.082143	0.025649	0.024559	0.031877	0.163206				5.635	5.909	8.046	4.645	4.763	2.636	8.026	5.919			4.665	5.478	6.448	5.713	4.469	3.205	4.439	3.998
	0.066968	0.155065	0.030486	0.12101	0.173189	0.08071	0.042144	0.25081			0.044621	0.097246	0.036772	0.135979	0.040491	0.04612	0.065419	0.026212				3.528	7.193	5.135	4.675	2.185	3.773	3.891	5.478			5.508	4.42	2.793	4.861	1.431	3.107	4.263	4.028
	0.087403	0.261344	0.075116	0.066382	0.181575	0.233209	0.071035	0.196741			0.08175	0.065967	0.060906	0.088661	0.083178	0.037364	0.109074	0.026221				4.42	4.988	2.764	4.106	5.165	5.331	4.469	5.723			9.722	4.087	1.989	5.792	1.284	4.969	0.99	3.998
	0.309935	0.195128	0.05734	0.079469	0.028996	0.111452	0.151722	0.259762			0.038052	0.113759	0.063328	0.164738	0.048923	0.031302	0.144926	0.054937				7.428	4.606	4.234	6.429	7.556	4.508	4.998	5.39			4.89	3.753	8.252	7.301	2.195	3.871	5.125	3.254
	0.193677	0.187523	0.060784	0.069989	0.026383	0.125442	0.039489	0.033988			0.063366	0.060543	0.035537	0.096863	0.121434	0.044906	0.097102	0.037706				4.939	6.801	3.175	4.841	3.998	4.332	3.312	5.096			4.684	4.616	3.655	6.654	6.056	9.153	2.675	3.518
	0.183504	0.230279	0.031774	0.042207	0.099524	0.16984	0.157796	0.054687			0.034397	0.062997	0.028506	0.170391	0.125337	0.020019	0.043329	0.11171				5.204	6.223	4.194	6.88	5.204	1.637	2.078	4.675			7.37	2.205	2.587	4.528	4.008	7.987	4.577	5.116
	0.192394	0.269055	0.049579	0.117293	0.036587	0.24824	0.03961	0.101203			0.079448	0.13884	0.057784	0.125295	0.024476	0.029182	0.047759	0.0375				3.067	4.224	4.89	5.106	6.184	3.342	4.273	4.214			5.919	6.497	4.773	4.273	3.557	8.849	2.862	4.43
	0.091821	0.202036	0.046529	0.159749	0.194633	0.070985	0.144066	0.045014			0.028771	0.080653	0.028292	0.120998	0.054635	0.105934	0.026577	0.023215				3.009	5.184	3.734	3.851	4.381	3.753	3.087	4.684			4.42	4.351	4.675	6.958	1.441	2.724	4.518	4.969
	0.129343	0.273941	0.041415	0.093906	0.044243	0.281831	0.058798	0.172973			0.129258	0.248511	0.045618	0.153886	0.02747	0.037735	0.05371	0.097336				4.155	7.419	7.967	5.331	3.91	3.812	4.351	4.4			6.076	1.666	2.617	4.351	5.86	2.215	4.008	6.693
	0.050214	0.241219	0.063784	0.090124	0.018512	0.115899	0.192816	0.059266			0.059852	0.040911	0.025059	0.134039	0.059335	0.114373	0.059196	0.056855				5.106	5.037	3.881	4.675	5.988	5.831	2.96	5.615			4.43	4.773	4.273	4.547	0.588	4.243	2.871	3.773
	0.064707	0.224012	0.030428	0.215074	0.044473	0.053936	0.017438	0.203674			0.040942	0.024454	0.078088	0.113489	0.086292	0.032263	0.09242	0.035624				3.45	4.9	4.204	4.694	3.067	3.469	8.261	5.655			8.359	5.792	3.136	6.439	5.655	5.586	4.008	4.557
	0.117779	0.095399	0.037594	0.105055	0.060164	0.08641	0.128209	0.110589			0.111509	0.039904	0.035589	0.152502	0.060492	0.059201	0.035224	0.040372				1.392	7.595	4.88	6.831	3.273	5.086	4.606	6.899			7.076	2.029	6.086	4.792	5.419	6.831	6.213	4.361
	0.217481	0.182624	0.022991	0.087348	0.05137	0.120923	0.064473	0.073447			0.044855	0.049193	0.04555	0.120378	0.021728	0.030922	0.074936	0.071759				5.547	4.214	6.027	4.204	4.204	4.292	2.597	7.771			4.204	3.028	2.969	4.822	4.567	5.488	5.498	4.528
	0.128363	0.143169	0.042473	0.032994	0.100127	0.217993	0.138747	0.252971			0.025565	0.109588	0.039057	0.107339	0.09141	0.096893	0.034658	0.152975				0.441	8.751	4.253	8.604	5.027	5.243	8.712	9.496			4.763	4.743	1.637	5.125	7.997	6.997	4.655	3.998
	0.043514	0.071279	0.046389	0.087839	0.047759	0.238762	0.101754	0.129004			0.144925	0.037313	0.020918	0.074393	0.040624	0.076857	0.029308	0.018054				9.369	9.143	4.361	5.096	3.695	4.871	6.586	3.606			1.735	5.165	3.969	5.566	6.772	0.794	2.587	4.861
	0.082348	0.284768	0.024728	0.221161	0.083713	0.079717	0.130397	0.045635			0.034641	0.068279	0.05279	0.147591	0.0401	0.229632	0.033159	0.063576				2.675	7.281	3.998	3.43	6.35	3.459	4.635	3.401			7.517	3.695	3.94	5.243	4.557	0.892	2.401	3.244
	0.094522	0.32611	0.066354	0.149954	0.092813	0.093274	0.193898	0.03333			0.067583	0.033694	0.01359	0.150453	0.035914	0.048953	0.083466	0.034471				2.391	3.067	3.646	4.439	4.047	7.742	6.419	4.733			6.135	4.312	4.606	4.312	6.88	8.663	1.784	4.675
	0.265826	0.164234	0.090889	0.129032	0.035988	0.04011	0.162522	0.160713			0.071278	0.073963	0.0271	0.089368	0.045352	0.104231	0.035807	0.086966				4.694	6.213	4.116	4.724	5.253	3.214	3.861	3.685			4.998	0.764	4.322	3.959	6.556	1.813	5.86	3.832
	0.307648	0.081637	0.044317	0.202991	0.086437	0.09307	0.12891	0.129254			0.128759	0.031899	0.034388	0.127532	0.04155	0.034023	0.114752	0.023596				4.057	0.755	5.086	2.852	1.617	4.978	4.557	6.772			3.058	4.92	1.94	3.695	3.802	6.096	1.274	3.704
	0.051064	0.247418	0.038304	0.144317	0.173586	0.070536	0.14911	0.188373			0.105943	0.096178	0.033833	0.093262	0.02975	0.177735	0.056133	0.078303				7.575	5.008	2.372	4.655	4.518	3.156	4.939	3.165			4.077	6.556	3.636	7.85	4.361	5.429	4.822	5.508
	0.252682	0.295519	0.02626	0.13556	0.110155	0.084995	0.101568	0.078513			0.103626	0.279907	0.01179	0.13547	0.033231	0.080285	0.135597	0.118961				3.273	5.312	5.9	4.724	6.096	3.695	4.841	5.772			4.704	3.146	4.185	6.723	3.842	2.352	2.96	6.301
	0.035112	0.216304	0.024634	0.248293	0.02413	0.075722	0.182393	0.219301			0.155068	0.071808	0.029866	0.079301	0.049044	0.087274	0.088066	0.059701				6.223	5.145	3.842	6.184	5.625	2.842	4.528	6.321			7.556	4.371	6.439	4.724	3.9	4.616	0.755	4.586
	0.071092	0.244883	0.052517	0.056457	0.064687	0.236828	0.098646	0.048256			0.100374	0.029412	0.020508	0.078569	0.123289	0.06964	0.199838	0.040157				3.126	4.89	3.391	6.262	6.615	6.096	3.616	3.695			5.351	8.183	4.831	6.703	4.743	7.468	4.665	6.184
	0.217888	0.240746	0.035431	0.105847	0.041398	0.229707	0.112435	0.188084			0.055215	0.080839	0.018892	0.07668	0.052816	0.114014	0.018638	0.034676				3.538	5.537	4.077	5.508	4.283	4.831	3.254	5.576			4.243	3.626	5.253	4.586	9.349	4.547	4.028	6.625
	0.252438	0.189532	0.074848	0.252366	0.119057	0.140819	0.033541	0.102313			0.135633	0.03214	0.030407	0.065725	0.054932	0.052795	0.033119	0.054734				4.704	5.468	3.714	3.185	6.987	5.331	5.821	4.322			2.274	7.997	5.184	5.4	3.45	3.45	3.175	4.302
	0.146092	0.238997	0.024956	0.065215	0.184769	0.096568	0.134812	0.0952			0.047072	0.051952	0.060657	0.228192	0.054237	0.060155	0.043381	0.094488				7.556	4.606	3.518	7.35	3.783	1.156	6.987	4.577			3.518	6.537	5.233	6.321	9.967	3.528	3.263	3.606
	0.25324	0.296526	0.071799	0.160898	0.086101	0.073844	0.087643	0.125283			0.068937	0.079135	0.039192	0.096574	0.055133	0.027661	0.058322	0.03809				5.517	3.371	4.459	3.92	5.713	3.724	5.174	5.88			3.94	4.263	4.263	6.527	0.715	6.625	5.38	2.617
	0.128407	0.182363	0.039586	0.099232	0.213085	0.14872	0.032488	0.084681			0.091451	0.102633	0.231618	0.104742	0.028651	0.198236	0.031224	0.021978				7.615	4.508	5.067	5.429	6.488	6.968	5.086	5.106			7.556	3.156	0.598	4.126	3.028	3.626	5.272	5.86
	0.035993	0.194774	0.048858	0.104139	0.109418	0.111637	0.199785	0.035679			0.067514	0.065402	0.033885	0.137739	0.018639	0.076638	0.042998	0.049685				4.43	4.812	3.283	4.39	2.862	4.243	4.008	5.949			4.351	3.322	4.116	3.665	4.322	3.538	2.225	3.273
	0.094509	0.08877	0.032073	0.09794	0.153695	0.084966	0.077692	0.069156			0.070816	0.108914	0.027902	0.129042	0.039517	0.059085	0.151371	0.032289				5.527	3.577	3.979	5.449	4.675	3.969	4.743	4.498			3.812	3.587	5.606	5.704	3.998	3.773	4.214	3.097
	0.076031	0.12756	0.050579	0.151995	0.094807	0.066811	0.155676	0.070462			0.071194	0.119231	0.028473	0.113093	0.029341	0.048785	0.030085	0.062687				3.704	6.056	3.734	5.018	6.664	3.91	4.665	2.205			6.243	5.743	3.538	6.076	4.831	5.351	3.998	4.88
	0.029918	0.334932	0.068379	0.053595	0.193714	0.075649	0.03447	0.029519			0.021488	0.094076	0.017413	0.064381	0.023736	0.036255	0.036609	0.033884				3.518	3.94	3.528	6.772	8.751	4.263	4.753	5.508			6.919	3.685	8.271	5.018	5.184	5.851	3.91	7.154
	0.071315	0.141745	0.070487	0.094483	0.041472	0.144357	0.0408	0.032299			0.053172	0.14051	0.041501	0.129251	0.059798	0.061441	0.022993	0.028422				3.459	3.763	7.938	5.821	5.057	7.811	3.018	3.881			3.881	0.353	1.294	4.057	0.402	4.39	2.685	4.773
	0.112533	0.24046	0.112387	0.114032	0.141076	0.038869	0.048391	0.094179			0.02655	0.113989	0.024155	0.046695	0.018801	0.02682	0.031394	0.043506				4.136	4.469	9.163	3.597	4.861	3.146	4.978	2.862			5.067	5.743	4.234	5.576	6.047	4.214	5.351	3.557
	0.032637	0.231318	0.035184	0.145389	0.201638	0.076353	0.130885	0.142254			0.199899	0.043525	0.04149	0.080164	0.025031	0.052114	0.042565	0.056266				4.528	3.773	4.616	4.332	4.978	3.871	4.126	4.596			3.793	5.165	3.773	3.92	2.832	3.597	1.872	5.125
	0.088358	0.205802	0.03867	0.07538	0.026081	0.067673	0.063632	0.168488			0.035956	0.032105	0.042779	0.06668	0.215997	0.114631	0.127121	0.042289				3.94	5.057	4.606	5.782	3.959	2.989	2.538	4.42			4.567	8.702	4.939	6.556	3.214	1.401	3.097	2.401
	0.165801	0.039368	0.058188	0.070399	0.097534	0.142397	0.056535	0.101684			0.179163	0.027039	0.037413	0.128679	0.031056	0.038191	0.034438	0.123687				1.548	3.734	4.39	4.537	5.008	8.791	4.635	4.616			9.633	7.281	5.214	3.195	5.165	3.479	4.792	3.44
	0.226299	0.262059	0.03721	0.08283	0.031969	0.19955	0.113306	0.159292			0.040155	0.081204	0.034319	0.158105	0.031675	0.060589	0.100881	0.025397				5.047	6.184	4.812	5.184	6.801	3.94	2.254	4.871			7.938	4.498	2.724	6.546	3.548	1.911	5.341	2.852
	0.237407	0.073707	0.019848	0.121387	0.09229	0.135901	0.029624	0.046634			0.121008	0.025534	0.054298	0.072741	0.043032	0.046996	0.037855	0.05632				4.185	3.822	4.41	4.567	5.214	4.263	4.459	3.146			8.849	5.87	3.469	7.134	4.773	5.263	3.704	6.84
	0.259781	0.312208	0.062338	0.118817	0.114412	0.141314	0.040801	0.145751			0.097221	0.06984	0.02632	0.101089	0.037145	0.026432	0.056064	0.070782				4.714	3.665	3.185	3.469	3.577	3.822	3.293	6.252			6.811	8.996	2.479	5.664	4.841	3.753	9.398	9.878
	0.111235	0.217897	0.046557	0.140343	0.100803	0.10239	0.042359	0.165858			0.02949	0.073533	0.063405	0.141553	0.08034	0.05502	0.035178	0.052042				9.359	5.263	3.42	5.694	0.99	5.762	5.331	4.831			6.801	6.674	4.077	3.949	5.116	2.195	6.223	3.587
	0.05626	0.156959	0.046761	0.050615	0.069348	0.057001	0.049116	0.09357			0.164742	0.036683	0.10795	0.110197	0.08778	0.031393	0.073614	0.047585				4.077	5.321	3.695	7.585	4.361	4.4	8.653	6.341			2.891	7.389	4.214	6.37	5.723	5.939	4.087	3.714
	0.249658	0.126414	0.053874	0.11145	0.073345	0.137253	0.106323	0.032131			0.096235	0.108684	0.027863	0.10747	0.05717	0.15145	0.036044	0.033096				3.704	3.499	3.675	4.704	5.184	3.597	4.998	5.821			3.273	9.594	3.009	3.802	3.489	4.89	4.743	5.635
	0.215885	0.16983	0.033381	0.059944	0.126888	0.051457	0.02873	0.147916			0.143773	0.113613	0.017055	0.154062	0.084024	0.049907	0.032134	0.205495				6.821	5.566	5.723	3.891	4.145	3.871	3.881	6.987			2.587	3.989	6.546	4.969	4.322	3.9	4.067	3.724
	0.093799	0.262606	0.055913	0.256614	0.088551	0.104548	0.105306	0.023732			0.024009	0.175422	0.017327	0.074716	0.188548	0.116679	0.090225	0.040691				3.107	6.997	3.724	4.959	4.596	4.861	3.92	7.987			7.33	2.421	3.499	5.743	9.29	2.911	2.43	5.733
	0.111308	0.111821	0.053261	0.096508	0.046475	0.116542	0.09028	0.044849			0.211722	0.162277	0.019375	0.143052	0.036433	0.022522	0.043691	0.073777				6.644	4.263	3.842	5.174	6.507	4.361	7.801	4.733			6.586	1.548	4.665	5.723	5.655	2.548	4.949	3.665
	0.205618	0.231599	0.051677	0.067388	0.015021	0.17237	0.019299	0.153209			0.145603	0.03211	0.031089	0.110503	0.059878	0.093422	0.115221	0.081269				5.429	5.4	3.391	3.283	4.802	5.566	4.665	5.949			7.213	5.037	4.92	5.341	3.067	2.695	1.441	3.077
	0.226364	0.244913	0.034227	0.084288	0.076658	0.068023	0.050668	0.228658			0.037753	0.024885	0.071496	0.1577	0.019824	0.090315	0.072863	0.06771				4.43	3.881	4.234	5.606	5.664	5.645	3.273	5.909			4.214	4.861	1.999	5.106	3.685	1.107	3.361	3.352
	0.093938	0.257778	0.027594	0.325631	0.22551	0.078111	0.070707	0.162691			0.067603	0.036219	0.044165	0.108043	0.074759	0.069437	0.120212	0.066325				5.116	8.457	2.087	5.125	2.871	3.381	5.233	5.792			5.439	5.762	5.576	5.89	7.83	3.499	4.42	2.803
	0.1242	0.367611	0.045949	0.123785	0.132444	0.08118	0.136359	0.069889			0.036195	0.129944	0.034311	0.080992	0.033717	0.116064	0.084548	0.11276				4.087	4.263	5.949	6.017	1.98	2.852	3.744	3.097			6.605	2.127	5.331	5.184	4.449	5.018	2.656	4.635
	0.133173	0.271128	0.028587	0.069788	0.27499	0.177629	0.097446	0.0252			0.043646	0.02828	0.017867	0.089445	0.086399	0.0665	0.061595	0.152938				6.693	5.194	4.626	5.361	4.89	4.557	4.194	6.321			5.517	2.568	3.156	6.899	6.439	4.498	3.528	4.234
	0.101233	0.131834	0.122009	0.142393	0.024081	0.135835	0.067663	0.032			0.029256	0.106729	0.02168	0.19376	0.050381	0.249205	0.032232	0.039297				5.664	6.566	8.663	4.273	4.518	5.713	6.35	7.497			5.184	5.4	8.036	2.656	3.685	4.969	6.782	3.293
	0.084126	0.086993	0.033124	0.105973	0.113201	0.075847	0.122047	0.181015			0.031365	0.098118	0.016436	0.100769	0.144491	0.201411	0.026375	0.063026				4.263	1.617	6.047	4.214	7.232	5.312	1.578	6.223			4.831	3.724	4.283	5.586	4.812	4.185	4.616	4.145
	0.147933	0.240106	0.033716	0.166448	0.029477	0.191148	0.032832	0.042302			0.032698	0.084299	0.084623	0.155104	0.06203	0.086376	0.047652	0.197186				2.43	5.253	3.371	5.135	2.724	6.194	7.585	6.252			3.734	3.675	2.313	5.341	3.597	0.804	3.342	3.136
	0.075656	0.073725	0.037316	0.083127	0.066567	0.053474	0.019876	0.206701			0.069261	0.039959	0.023183	0.067357	0.141336	0.041425	0.09765	0.032676				9.036	5.263	5.753	5.263	5.841	6.664	4.312	4.675			6.301	6.693	5.811	6.625	5.027	4.322	3.94	3.459
	0.227725	0.22338	0.014416	0.088689	0.118353	0.276851	0.118115	0.055359			0.087857	0.061925	0.010579	0.175092	0.02116	0.050495	0.129699	0.021791				3.577	4.4	6.478	5.321	6.507	4.116	3.028	5.655			7.007	6.635	6.546	8.007	5.214	8.261	2.323	4.096
	0.03041	0.248589	0.043429	0.139459	0.035328	0.140277	0.042396	0.122274			0.025057	0.109913	0.017412	0.171477	0.043978	0.045703	0.047109	0.102717				5.243	6.066	4.194	3.391	7.713	3.508	3.783	4.557			5.929	3.518	7.056	4.635	3.459	3.401	4.959	4.537
	0.241303	0.222769	0.030156	0.203486	0.039326	0.050691	0.15957	0.037138			0.029541	0.069244	0.031625	0.112497	0.042148	0.083449	0.16042	0.157617				5.811	5.302	4.812	2.666	3.851	3.92	4.733	5.459			5.645	4.253	3.626	6.331	4.969	4.635	4.684	6.811
	0.150545	0.205189	0.031325	0.180252	0.228367	0.154256	0.06965	0.073907			0.067256	0.026872	0.034491	0.124584	0.076085	0.105947	0.040324	0.105602				3.842	5.008	5.41	3.979	5.606	3.107	8.604	4.655			5.341	5.076	3.508	4.038	1.47	4.822	6.497	2.058
	0.14909	0.264078	0.01698	0.128332	0.086606	0.103756	0.207315	0.073654			0.071728	0.046947	0.072359	0.068611	0.027157	0.049966	0.052601	0.144638				3.724	3.234	5.125	4.508	7.409	5.067	3.499	4.567			4.782	6.184	6.262	6.566	4.547	2.744	4.508	1.911
	0.187479	0.111223	0.06063	0.219071	0.049734	0.140167	0.092545	0.239575			0.073427	0.033566	0.031066	0.143515	0.059559	0.052253	0.054001	0.087989				4.812	4.841	4.332	4.704	5.419	4.194	3.871	4.557			4.234	6.831	3.616	4.929	4.959	2.372	3.655	0.451
	0.069414	0.282383	0.029556	0.143037	0.031455	0.075814	0.043313	0.035216			0.110037	0.193211	0.057341	0.133275	0.032352	0.036026	0.037315	0.048136				4.763	6.292	5.39	5.223	4.028	3.371	3.077	4.557			6.615	3.969	3.959	4.165	2.303	4.753	4.42	4.302
	0.092586	0.157699	0.042973	0.072665	0.086809	0.148201	0.082346	0.106988			0.023069	0.01602	0.058315	0.21024	0.056173	0.049985	0.018254	0.04074				3.459	7.575	3.744	5.713	5.174	4.616	9.653	4.273			5.106	6.87	5.576	3.773	4.831	7.487	3.636	5.165
	0.115252	0.127922	0.112846	0.153613	0.034307	0.16275	0.115051	0.135147			0.058214	0.120361	0.035964	0.080132	0.044479	0.28533	0.058369	0.079676				5.958	8.232	7.007	3.949	5.743	4.88	3.43	8.497			6.458	5.429	4.047	5.762	0.813	2.019	3.371	3.293
	0.218524	0.170318	0.034935	0.040233	0.056234	0.129299	0.195942	0.073655			0.077557	0.127624	0.018269	0.095072	0.028939	0.122047	0.125186	0.074939				4.322	7.497	7.928	6.742	6.056	5.184	3.469	4.616			4.655	9.104	4.782	5.155	4.234	4.929	4.655	2.607
	0.268365	0.259964	0.03721	0.107484	0.108188	0.155548	0.055466	0.062973			0.180639	0.029461	0.031057	0.101668	0.0598	0.068121	0.112348	0.023278				4.165	3.9	5.723	5.096	6.497	6.36	4.822	3.969			4.89	5.694	3.244	3.577	2.519	4.087	2.323	4.39
	0.220595	0.196332	0.05132	0.101731	0.026807	0.278017	0.268086	0.044693			0.068232	0.128757	0.051193	0.13344	0.034939	0.145577	0.081017	0.036174				3.401	5.223	4.273	4.253	4.332	4.028	6.938	8.163			3.685	5.38	3.793	5.184	0.578	5.958	6.027	3.969
	0.115238	0.271718	0.044749	0.135721	0.018614	0.072342	0.097977	0.238575			0.084173	0.049923	0.065423	0.115111	0.061122	0.036589	0.18254	0.045422				4.116	5.517	4.949	4.861	7.027	4.528	5.694	5.615			4.322	3.577	3.704	7.281	4.753	3.744	1.411	4.322
	0.073035	0.06281	0.058833	0.08215	0.107221	0.049037	0.027459	0.145707			0.131126	0.045785	0.053179	0.078782	0.077135	0.255025	0.046024	0.048214				3.891	4.341	2.979	3.979	4.537	5.743	9.369	5.88			8.438	5.204	4.028	7.703	5.655	3.92	3.92	2.685
	0.221488	0.24061	0.030616	0.138969	0.031233	0.045169	0.061678	0.247007			0.087137	0.078787	0.020476	0.128563	0.070118	0.053498	0.138122	0.041026				4.194	3.783	4.273	7.095	4.547	5.233	3.9	4.645			5.508	4.204	3.695	6.243	7.458	4.4	0.735	5.243
	0.056094	0.053954	0.047455	0.160919	0.069351	0.084117	0.182639	0.061811			0.158101	0.044925	0.048906	0.107438	0.028946	0.105	0.044104	0.086101				4.273	5.4	4.782	4.518	6.056	5.165	6.233	4.743			4.243	4.724	3.381	5.557	4.292	6.929	4.812	8.467
	0.12819	0.222286	0.036103	0.068145	0.153218	0.178141	0.113071	0.17463			0.056378	0.039485	0.032168	0.111664	0.059852	0.028665	0.057891	0.127909				3.704	8.193	6.439	8.624	4.077	4.204	4.381	5.498			5.204	6.497	3.107	5.557	2.234	3.587	3.44	7.928
	0.182167	0.16785	0.078901	0.051849	0.135068	0.0477	0.092949	0.048422			0.036997	0.053088	0.022179	0.050779	0.03801	0.120416	0.038724	0.045104				3.067	7.017	2.127	6.096	6.674	4.038	3.263	4.606			5.821	5.988	3.567	7.458	5.645	2.45	4.665	4.959
	0.127354	0.070432	0.093685	0.219768	0.048965	0.159776	0.068607	0.150362			0.162249	0.148508	0.03039	0.15373	0.033511	0.101118	0.206809	0.066915				4.871	3.371	3.597	4.008	4.479	4.126	4.165	6.929			4.175	2.607	5.694	4.91	6.272	0.794	5.263	8.33
	0.094801	0.238851	0.062282	0.078771	0.020018	0.086863	0.105332	0.109916			0.021167	0.038158	0.024436	0.147573	0.021874	0.032759	0.022365	0.06402				4.126	5.821	4.802	6.301	6.056	4.822	3.822	4.645			4.528	9.82	4.351	5.831	2.381	5.38	6.821	5.223
	0.26171	0.24148	0.028234	0.091419	0.0361	0.068389	0.063008	0.047531			0.104423	0.032899	0.019755	0.0988	0.050369	0.062755	0.023355	0.053863				3.714	5.782	5.949	5.615	4.283	6.017	3.479	3.626			5.194	5.067	4.057	5.233	4.067	5.772	3.802	5.537
	0.044594	0.256639	0.039646	0.095018	0.0551	0.025746	0.090948	0.114095			0.040491	0.04642	0.030844	0.084575	0.087273	0.023206	0.041592	0.042344				8.026	5.145	4.096	5.88	3.058	5.39	4.361	5.566			4.851	4.665	4.185	6.419	8.663	3.371	3.998	3.42
	0.217808	0.346589	0.059122	0.11952	0.032607	0.269224	0.038782	0.211221			0.154565	0.053396	0.027058	0.151055	0.03426	0.070488	0.115537	0.209769				3.401	3.508	4.381	4.675	4.106	2.587	6.282	4.194			4.704	6.684	4.145	5.165	4.214	4.449	4.302	9.751
	0.043676	0.235663	0.026581	0.150585	0.083767	0.097825	0.035286	0.286237			0.093143	0.221743	0.031163	0.094653	0.053257	0.077374	0.052113	0.028564				5.361	4.616	4.88	4.43	4.586	3.508	3.832	4.498			2.617	5.606	6.948	5.253	6.115	4.528	1.313	5.145
	0.036951	0.250823	0.030428	0.131083	0.049075	0.075892	0.023029	0.251918			0.044357	0.052065	0.020892	0.213563	0.110903	0.07087	0.046722	0.098559				4.831	9.937	4.577	5.361	3.763	3.009	6.88	4.136			9.565	3.881	4.724	4.528	6.595	4.684	3.597	1.872
	0.099475	0.240371	0.19315	0.196464	0.04437	0.183072	0.18319	0.174248			0.048886	0.025772	0.026947	0.120455	0.087361	0.119701	0.055805	0.102471				2.548	6.997	2.166	4.861	7.036	0.96	4.831	5.792			3.616	6.752	3.352	5.321	5.135	4.91	7.458	4.077
	0.075652	0.074478	0.029634	0.133326	0.09601	0.027944	0.040696	0.227304			0.02832	0.043513	0.021662	0.093575	0.121565	0.142069	0.034702	0.050484				2.43	1.891	3.969	4.361	4.684	5.067	4.351	8.32			3.832	5.459	4.439	4.41	4.126	4.038	6.282	3.597
	0.194055	0.203274	0.044679	0.107514	0.053273	0.13351	0.021444	0.098929			0.054539	0.050336	0.030231	0.093426	0.054036	0.100036	0.042461	0.038937				8.359	5.184	4.43	3.949	3.058	3.45	6.693	6.154			7.399	6.644	4.557	4.243	5.704	2.499	4.792	4.508
	0.067301	0.124346	0.066614	0.135539	0.048166	0.165713	0.035416	0.18362			0.074553	0.076737	0.078412	0.06524	0.039711	0.099889	0.100414	0.061515				3.959	4.106	3.391	4.018	3.42	6.968	8.516	8.879			2.891	0.941	3.832	6.027	3.989	4.439	2.862	6.664
	0.121537	0.17217	0.019705	0.096038	0.101973	0.085529	0.15241	0.186609			0.019078	0.038978	0.037249	0.101577	0.029149	0.045436	0.062519	0.050937				4.929	3.077	6.625	3.548	3.616	5.125	4.694	9.594			5.645	4.155	3.254	6.047	4.498	5.38	4.42	3.116
	0.151355	0.278006	0.079454	0.152253	0.057747	0.251225	0.074676	0.19715			0.025282	0.282247	0.048187	0.056494	0.024028	0.108502	0.020266	0.069092				4.312	4.861	4.655	4.234	4.841	2.92	6.801	6.311			5.547	0.676	4.302	5.008	3.479	0.676	7.938	3.077
	0.037149	0.302531	0.013998	0.129167	0.223767	0.135026	0.016981	0.078687			0.075444	0.035386	0.025941	0.130238	0.077522	0.038565	0.050117	0.054166				5.939	4.194	4.714	4.096	6.409	4.243	7.438	6.164			2.332	3.636	4.978	3.94	2.244	5.655	6.88	5.576
	0.178423	0.113685	0.028944	0.103445	0.039704	0.136946	0.184321	0.065393			0.048584	0.049969	0.033781	0.142913	0.042219	0.162902	0.058011	0.081149				3.528	6.056	3.557	3.832	3.802	4.596	3.871	8.448			4.165	5.488	2.979	4.724	3.93	4.743	3.185	4.263
	0.158513	0.209522	0.036432	0.066756	0.02167	0.031955	0.045296	0.078879			0.127681	0.213149	0.029999	0.090133	0.051741	0.051416	0.077969	0.108077				4.586	6.527	5.792	5.125	4.9	6.125	4.4	3.979			9.663	4.42	3.802	4.782	1.078	4.175	2.989	2.577
	0.090983	0.274402	0.034112	0.203382	0.079783	0.060541	0.052906	0.10049			0.056662	0.028135	0.01678	0.185966	0.060183	0.094291	0.179023	0.110785				2.666	3.391	4.263	3.293	4.136	3.195	5.155	5.615			9.232	5.018	3.401	5.282	2.117	8.007	2.617	3.048
	0.177715	0.222592	0.121144	0.241177	0.080804	0.053319	0.02896	0.114952			0.112547	0.172309	0.037581	0.095714	0.029997	0.066625	0.043098	0.039107				7.272	3.283	5.566	5.537	4.508	7.066	6.037	6.105			2.626	3.097	3.871	4.694	3.263	4.047	2.822	6.625
	0.061698	0.232953	0.033732	0.149196	0.027121	0.177109	0.203353	0.045075			0.032917	0.101507	0.038011	0.102941	0.038659	0.081594	0.096074	0.153239				4.43	4.43	5.488	5.684	6.154	1.117	2.969	5.37			4.802	2.195	3.9	5.096	9.722	6.997	2.656	4.302
	0.10071	0.14146	0.025644	0.101159	0.264882	0.075453	0.044131	0.091666			0.037889	0.036653	0.020147	0.053946	0.036188	0.032079	0.091491	0.039099				6.115	3.224	5.263	6.076	7.811	3.93	3.665	5.37			5.135	7.487	7.33	5.841	3.597	4.175	7.056	7.203
	0.040842	0.24563	0.035656	0.101059	0.118636	0.046243	0.103252	0.063752			0.02219	0.054068	0.038959	0.090099	0.114988	0.086824	0.029205	0.031214				3.263	5.194	7.105	5.439	4.596	4.312	4.283	4.39			5.606	4.488	3.793	5.419	4.381	4.057	4.528	4.243
	0.201297	0.058798	0.147223	0.095821	0.039942	0.032298	0.094728	0.188251			0.149073	0.097823	0.067126	0.049772	0.051902	0.080268	0.078583	0.038757				7.33	3.038	4.439	5.713	4.577	4.39	2.822	5.664			4.851	3.254	3.665	5.361	0.843	2.303	5.194	8.183
	0.047604	0.107467	0.01966	0.067612	0.095156	0.260911	0.014287	0.050342			0.039928	0.035116	0.020787	0.105385	0.060093	0.047129	0.065967	0.06958				3.224	5.4	6.282	7.154	7.399	4.684	3.675	5.253			2.813	3.989	4.439	5.057	2.607	6.321	1.49	0.931
	0.158078	0.149208	0.098929	0.148253	0.198127	0.070129	0.244084	0.307848			0.04751	0.077494	0.023046	0.057294	0.053239	0.039629	0.075967	0.061738				7.262	5.047	5.282	4.243	5.37	4.449	4.165	3.881			4.714	5.949	2.989	6.595	4.753	5.282	4.488	4.871
	0.088988	0.172403	0.0245	0.065596	0.0874	0.034748	0.036982	0.094705			0.051813	0.216888	0.025316	0.185892	0.057701	0.07267	0.01619	0.155887				4.831	5.596	4.439	5.282	5.694	3.45	4.204	8.124			3.783	2.96	4.341	7.007	0.539	2.479	6.321	5.145
	0.11158	0.044358	0.030549	0.110217	0.036828	0.064085	0.028646	0.037467			0.047538	0.17393	0.018442	0.14028	0.092644	0.084533	0.036604	0.063873				4.41	4.283	4.665	5.086	5.223	2.274	3.479	5.557			3.391	5.811	4.871	5.204	4.518	9.81	2.999	2.92
	0.046255	0.214406	0.056859	0.150114	0.072216	0.039619	0.160857	0.15103			0.027017	0.097803	0.031044	0.196949	0.04822	0.155727	0.01723	0.061711				3.205	5.782	4.096	4.792	4.91	5.89	5.704	9.712			4.567	5.351	4.557	4.214	5.282	1.49	4.812	3.871
	0.197286	0.167847	0.024148	0.250873	0.039574	0.041778	0.050314	0.155094			0.040216	0.101055	0.020722	0.056755	0.021496	0.048133	0.029761	0.052753				4.802	7.193	6.831	4.635	3.067	7.752	7.301	4.4			3.704	2.695	5.949	7.899	5.302	2.303	3.812	6.84
	0.161206	0.286441	0.044706	0.122046	0.038588	0.129593	0.038643	0.200613			0.04655	0.183122	0.037858	0.070055	0.132628	0.089939	0.062248	0.13793				4.302	5.194	3.43	4.606	5.831	5.018	4.087	7.801			3.744	5.998	5.488	6.458	5.214	3.499	5.076	4.714
	0.056252	0.241412	0.015982	0.055495	0.032173	0.044403	0.098838	0.132695			0.052492	0.043256	0.023397	0.127001	0.031865	0.07698	0.030937	0.058406				4.518	5.743	4.371	5.968	4.234	4.851	5.645	3.969			3.704	6.076	3.626	6.194	3.979	5.351	6.419	3.361
	0.225174	0.17854	0.028656	0.070951	0.037838	0.098878	0.014383	0.190266			0.160014	0.052612	0.019104	0.093367	0.073513	0.041432	0.023225	0.121649				2.999	7.634	4.91	6.066	3.891	3.842	7.017	5.86			4.038	6.458	4.214	5.762	3.989	4.753	4.537	6.831
	0.181844	0.143117	0.045179	0.08418	0.151049	0.067716	0.125265	0.107373			0.099238	0.107174	0.019772	0.12001	0.085966	0.06882	0.061888	0.050561				3.832	3.802	4.782	4.469	5.047	3.156	3.969	4.626			6.762	5.008	4.185	5.684	0.755	0.862	9.251	3.597
	0.046636	0.038513	0.024931	0.075622	0.025736	0.045825	0.138457	0.072766			0.072837	0.034361	0.026499	0.126067	0.046397	0.029365	0.064987	0.040345				3.655	2.146	5.429	5.841	4.714	2.705	3.234	3.979			5.282	7.301	3.028	5.655	4.4	3.361	3.9	3.175
	0.295838	0.193065	0.015916	0.13959	0.034111	0.191084	0.071593	0.124032			0.090369	0.079194	0.058824	0.129512	0.06869	0.042124	0.022976	0.023036				5.194	5.89	6.772	3.44	4.204	3.783	4.557	5.194			4.89	7.801	5.782	5.41	3.567	3.724	6.233	4.106
	0.121715	0.173685	0.051649	0.236832	0.046553	0.217608	0.019013	0.157531			0.051748	0.112664	0.025247	0.180899	0.0539	0.03374	0.029902	0.093757				6.595	7.624	3.263	5.772	4.145	8.781	4.655	5.057			4.273	5.4	4.988	5.155	6.321	4.528	2.646	5.517
	0.05734	0.255189	0.039661	0.131437	0.034747	0.086914	0.144349	0.176647			0.019984	0.039952	0.02021	0.165014	0.052128	0.046745	0.084763	0.052531				5.537	5.909	5.9	3.528	5.008	5.155	7.379	4.547			3.685	5.38	3.861	4.077	9.075	1.539	1.117	3.156
	0.232039	0.276382	0.080658	0.115654	0.137807	0.06654	0.114666	0.111898			0.051182	0.128876	0.045338	0.111865	0.028552	0.089341	0.180925	0.030539				3.107	3.734	4.606	4.067	3.949	1.686	3.018	4.126			2.254	1.891	4.038	5.008	5.204	7.634	4.351	4.273
	0.137051	0.069568	0.025232	0.163439	0.020966	0.054329	0.031605	0.083596			0.063628	0.021477	0.019175	0.034776	0.052095	0.088029	0.167181	0.155319				4.488	5.919	3.812	3.675	7.507	4.008	2.773	5.086			6.909	6.87	3.195	4.92	1.627	2.705	3.616	4.028
	0.268021	0.131403	0.063412	0.058446	0.21308	0.05655	0.041386	0.039492			0.092117	0.073964	0.046492	0.120576	0.033004	0.051006	0.021452	0.056186				4.449	6.566	2.999	4.057	4.822	4.41	3.205	5.39			2.783	4.243	2.862	3.185	4.047	2.156	4.185	3.93
	0.044046	0.112447	0.249373	0.109638	0.070705	0.088692	0.035408	0.180774			0.030374	0.125409	0.034961	0.224131	0.049241	0.054363	0.041966	0.043222				4.714	3.802	8.389	5.753	3.087	3.126	7.389	5.508			4.704	6.85	3.548	3.704	5.321	4.302	3.479	2.95
	0.207733	0.215461	0.039849	0.177449	0.207879	0.262326	0.05272	0.172574			0.044841	0.019321	0.030968	0.093853	0.030189	0.026235	0.18489	0.04742				3.263	6.821	4.42	8.81	3.675	3.871	2.47	5.4			3.959	5.194	2.871	5.233	4.312	4.185	5.645	3.342
	0.022287	0.165976	0.04467	0.105988	0.030797	0.120983	0.095866	0.120119			0.053403	0.02711	0.05804	0.111873	0.033619	0.044367	0.037808	0.052381				3.616	6.39	3.891	6.938	9.692	8.291	4.361	5.772			2.548	5.988	3.557	7.781	4.949	4.126	3.087	2.862
	0.047901	0.220865	0.045884	0.093203	0.024095	0.139534	0.112326	0.274958			0.070416	0.031271	0.029413	0.055198	0.09705	0.131445	0.03709	0.053951				5.664	3.048	3.646	4.263	5.586	4.929	4.204	5.4			2.528	6.027	5.596	6.056	6.821	8.203	3.303	1.793
	0.322856	0.14005	0.025795	0.061256	0.079987	0.054758	0.029149	0.065323			0.050561	0.117774	0.060039	0.099252	0.146185	0.110527	0.046486	0.033748				3.254	3.665	4.91	5.106	4.126	4.185	4.841	4.43			4.253	5.174	2.724	5.547	5.174	3.489	2.499	6.409
	0.189927	0.186094	0.0206	0.116323	0.155541	0.117778	0.191826	0.210464			0.035371	0.159694	0.025126	0.065865	0.071588	0.192013	0.033063	0.125223				4.606	6.576	3.41	4.792	8.359	3.332	3.92	4.018			4.724	4.969	4.136	8.124	5.998	6.458	3.312	2.43
	0.206207	0.156465	0.060164	0.269901	0.12287	0.044445	0.080031	0.107379			0.05005	0.077736	0.024789	0.110059	0.06905	0.028085	0.166615	0.047564				3.087	6.576	3.842	6.556	7.105	3.41	2.362	8.742			3.116	1.107	3.989	5.576	3.459	4.782	4.018	4.175
	0.134667	0.139366	0.103769	0.058277	0.0421	0.06802	0.077632	0.168681			0.019985	0.057728	0.043865	0.15776	0.068825	0.118032	0.026961	0.039095				5.165	7.193	5.027	4.528	5.076	4.332	4.645	4.694			5.037	4.557	3.009	6.282	7.242	5.615	4.724	5.635
	0.106154	0.263509	0.060753	0.068588	0.054827	0.059153	0.117081	0.145059			0.075919	0.066129	0.036573	0.105805	0.048621	0.10584	0.031918	0.02872				3.783	5.037	3.528	6.693	4.39	3.724	3.587	6.605			6.086	6.488	3.322	4.165	6.84	4.126	3.567	4.802
	0.221226	0.09911	0.035234	0.128376	0.062453	0.044736	0.103798	0.221872			0.052148	0.059386	0.040766	0.115214	0.023796	0.050815	0.074603	0.014216				4.361	4.302	4.371	3.91	5.145	5.39	2.391	5.508			7.164	5.331	3.43	4.312	4.332	3.43	3.332	6.576
	0.251081	0.049208	0.041694	0.050298	0.079166	0.086652	0.033229	0.150523			0.034162	0.22086	0.036975	0.117794	0.06901	0.049609	0.095604	0.039678				3.802	2.862	3.655	5.988	2.548	5.674	6.429	9.604			5.488	0.98	3.205	4.116	5.527	4.812	8.448	3.557
	0.208668	0.271636	0.073959	0.107699	0.058464	0.184192	0.021323	0.168047			0.148648	0.078841	0.019135	0.21084	0.032093	0.222886	0.057929	0.065127				6.145	6.164	2.783	4.008	6.262	4.371	4.234	7.242			3.773	5.557	4.626	2.999	3.058	2.832	4.792	3.871
	0.116326	0.260025	0.041113	0.138166	0.022887	0.055807	0.036151	0.029832			0.072637	0.041733	0.021931	0.158953	0.054263	0.071006	0.033286	0.04195				3.851	5.292	4.988	3.45	4.655	4.959	3.606	4.684			4.4	7.889	4.224	6.419	3.655	2.656	2.92	3.548
	0.248536	0.222539	0.029075	0.046167	0.048602	0.053155	0.055882	0.033011			0.09207	0.124519	0.011864	0.12921	0.04021	0.060247	0.064658	0.020419				5.998	4.479	7.83	5.057	3.557	5.145	4.449	7.291			2.999	3.195	7.762	5.419	4.077	3.704	3.655	4.459
	0.235492	0.172888	0.025282	0.072845	0.026138	0.052833	0.024329	0.169282			0.033514	0.025824	0.031522	0.173645	0.088489	0.1894	0.114483	0.051802				5.782	4.4	3.675	5.86	5.87	3.969	5.439	4.518			5.988	3.724	4.028	9.085	3.156	5.174	3.9	3.087
	0.166313	0.227922	0.023315	0.086245	0.026281	0.110247	0.042804	0.186836			0.058233	0.100876	0.027144	0.094433	0.025011	0.065274	0.029625	0.043732				5.517	5.557	4.841	4.782	7.252	4.498	4.194	5.4			3.832	3.557	3.244	4.684	4.263	3.067	2.754	3.714
	0.105691	0.293979	0.030563	0.068855	0.087266	0.079714	0.089148	0.07162			0.061523	0.103897	0.050652	0.101521	0.078984	0.040747	0.011486	0.10666				7.546	4.057	7.791	6.341	2.94	4.449	0.392	4.136			1.274	7.605	5.713	5.086	4.39	5.517	9.447	9.114
	0.148666	0.295963	0.029991	0.047618	0.096347	0.071994	0.156699	0.026396			0.114991	0.191644	0.017997	0.087789	0.032804	0.147271	0.154245	0.018496				2.587	3.655	6.105	4.332	3.538	3.753	4.498	5.272			7.713	8.908	5.713	5.263	4.283	4.322	3.028	3.655
	0.196252	0.266256	0.041438	0.062821	0.109409	0.138861	0.025176	0.179456			0.047475	0.061384	0.052623	0.166477	0.018488	0.153953	0.021549	0.16309				3.675	4.782	5.233	7.85	8.34	9.869	4.087	3.704			3.557	3.41	4.92	3.773	1.48	3.616	4.675	3.43
	0.132235	0.220352	0.036317	0.101756	0.039762	0.066272	0.035398	0.217213			0.165087	0.057791	0.050856	0.13278	0.028614	0.02061	0.068613	0.034319				6.115	7.624	4.851	4.341	3.793	3.724	2.44	4.253			6.252	3.9	2.401	4.841	3.195	5.684	1.578	4.194
	0.100608	0.113241	0.045709	0.107013	0.024968	0.052943	0.099288	0.13006			0.04905	0.036549	0.029681	0.064494	0.056812	0.046793	0.11822	0.074516				2.254	7.046	3.91	4.655	3.724	3.616	3.234	3.528			4.106	5.282	5.086	6.203	6.762	3.92	6.497	1.96
	0.077075	0.117553	0.036395	0.170987	0.03314	0.080083	0.091185	0.082262			0.033296	0.123922	0.035326	0.170302	0.046615	0.037736	0.023355	0.014965				4.204	3.94	5.919	4.469	4.655	3.93	6.576	3.861			3.597	8.938	3.93	4.9	4.939	5.988	4.929	3.773
	0.139573	0.267124	0.049747	0.151944	0.052029	0.203918	0.033512	0.165897			0.036424	0.093256	0.02822	0.123936	0.01461	0.071906	0.048793	0.103988				5.674	6.047	3.636	4.822	4.606	4.626	4.488	3.116			4.126	5.625	4.684	4.841	5.214	3.587	2.097	3.557
	0.17028	0.273457	0.022866	0.180802	0.032086	0.237223	0.023856	0.034655			0.035061	0.146182	0.021419	0.128135	0.047546	0.052223	0.047688	0.032951				9.065	4.41	8.31	3.616	4.763	4.341	6.566	3.42			4.841	3.263	4.655	3.881	0.235	5.988	4.116	6.027
	0.077425	0.326215	0.037559	0.122474	0.130068	0.108949	0.051429	0.043351			0.026874	0.129785	0.035667	0.092312	0.06026	0.078147	0.037832	0.100502				3.009	3.773	4.439	5.302	4.724	1.264	3.832	5.272			5.4	6.252	3.097	4.939	2.538	4.047	4.302	3.577
	0.22311	0.28112	0.078125	0.094535	0.073277	0.210925	0.043011	0.08248			0.23983	0.207466	0.031667	0.068444	0.13389	0.027526	0.022893	0.051138				0.921	7.487	3.43	3.557	4.096	6.066	4.175	5.076			5.566	1.646	5.625	6.194	4.763	3.283	4.626	3.861
	0.028699	0.231306	0.064399	0.054846	0.092599	0.040642	0.092261	0.21881			0.086451	0.020057	0.038676	0.109649	0.07469	0.152358	0.024956	0.171158				3.156	3.704	3.959	5.576	4.792	3.479	4.586	5.302			5.341	3.293	3.597	5.086	6.282	4.518	3.126	5.733
	0.108155	0.202996	0.029036	0.100897	0.030209	0.097835	0.229759	0.189379			0.039817	0.060262	0.037106	0.087166	0.087885	0.020798	0.057404	0.045666				3.273	4.194	5.488	3.753	4.243	6.399	5.096	5.89			5.811	7.281	6.086	4.518	4.283	5.753	5.331	2.764
	0.059866	0.113069	0.044472	0.083715	0.075588	0.213843	0.048508	0.195064			0.028796	0.029213	0.061551	0.126072	0.065739	0.099196	0.146065	0.048188				2.705	3.479	3.273	3.685	4.116	5.753	5.321	4.851			3.42	3.724	7.585	5.851	4.116	4.038	2.891	6.36
	0.188457	0.284032	0.019557	0.136232	0.032473	0.040285	0.069372	0.172618			0.056428	0.165074	0.022337	0.133984	0.078142	0.032757	0.091709	0.038999				3.891	8.026	3.989	5.664	5.361	5.027	3.92	5.939			4.116	4.234	4.704	6.537	6.154	3.949	3.45	5.753
	0.13104	0.252959	0.023109	0.1027	0.097041	0.162894	0.061233	0.066074			0.12155	0.407447	0.020059	0.128042	0.057204	0.157358	0.030752	0.039459				4.861	5.302	4.459	4.067	3.508	4.498	0.274	2.205			0.559	2.93	7.869	3.802	7.575	3.793	5.998	2.528
	0.095597	0.260319	0.084274	0.145788	0.028934	0.071944	0.08526	0.095804			0.085114	0.112962	0.027782	0.078576	0.042063	0.020467	0.023162	0.079263				4.214	4.4	5.076	5.478	6.145	1.323	6.478	7.615			3.508	6.115	6.517	6.85	3.871	3.842	3.812	3.459
	0.152906	0.203883	0.020009	0.112261	0.03165	0.096156	0.095512	0.100955			0.058676	0.115381	0.04317	0.099694	0.022292	0.082423	0.026829	0.105122				9.398	4.273	8.35	4.39	5.429	1.96	9.594	8.742			9.339	4.704	4.763	6.517	3.753	1.107	3.871	8.095
	0.066985	0.062177	0.038842	0.053024	0.075669	0.130093	0.16174	0.207051			0.103354	0.090904	0.032997	0.132363	0.0231	0.034464	0.027069	0.04339				5.998	3.597	3.822	5.057	4.959	5.204	8.046	6.311			4.214	4.067	4.077	5.086	4.586	3.685	4.361	6.213
	0.264875	0.237786	0.115222	0.059266	0.0271	0.165725	0.034769	0.252701			0.023931	0.149456	0.055589	0.095775	0.118965	0.094482	0.038485	0.041321				6.115	5.576	6.066	5.753	4.136	4.449	5.811	5.037			6.84	4.577	4.341	5.419	4.547	4.263	4.812	7.487
	0.112229	0.294314	0.067816	0.107527	0.054066	0.033624	0.082109	0.120408			0.044193	0.134115	0.06468	0.069971	0.023713	0.179564	0.023011	0.047668				3.577	4.126	2.852	3.42	3.234	5.096	4.9	5.998			4.626	5.841	3.528	5.978	5.194	4.224	3.753	6.331
	0.097308	0.093889	0.107372	0.050301	0.022998	0.095769	0.108342	0.029242			0.054814	0.088552	0.042878	0.106564	0.034141	0.027205	0.035442	0.038991				4.077	3.616	3.42	5.488	4.861	5.488	3.959	4.371			8.487	4.028	5.047	3.273	4.92	5.204	4.106	4.488
	0.035493	0.09317	0.035422	0.095744	0.050796	0.122698	0.046582	0.066809			0.085551	0.100305	0.050853	0.083532	0.063251	0.043433	0.011295	0.078019				4.018	2.871	4.469	4.841	5.645	3.832	1.49	7.781			0.892	3.802	3.891	5.753	9.584	0.451	4.332	4.949
	0.106684	0.154853	0.04693	0.10043	0.034378	0.120167	0.170881	0.145717			0.119638	0.124196	0.031497	0.116669	0.036549	0.077803	0.131565	0.083471				1.509	7.017	5.88	6.693	3.724	6.272	6.909	3.156			7.566	4.302	2.989	3.714	5.811	0.843	4.988	2.568
	0.068802	0.304672	0.041546	0.251255	0.033157	0.07564	0.052827	0.097357			0.054695	0.048896	0.02478	0.274914	0.026671	0.061003	0.046292	0.045361				4.038	4.381	3.881	4.077	4.341	3.969	5.566	3.342			6.507	4.302	2.979	2.44	4.351	2.195	3.018	4.126
	0.154744	0.308215	0.142483	0.083964	0.065101	0.217731	0.135667	0.032903			0.049215	0.062391	0.019261	0.09885	0.022453	0.02163	0.055428	0.082173				1.676	3.342	5.596	5.263	4.028	5.165	5.4	4.165			3.949	4.939	3.303	4.978	4.047	4.684	6.733	4.459
	0.188325	0.272142	0.037662	0.095025	0.127008	0.152956	0.04178	0.159382			0.072776	0.079916	0.023397	0.139959	0.036117	0.053845	0.133906	0.038445				4.43	4.126	5.635	8.879	2.558	3.695	4.263	5.361			3.959	4.361	5.792	4.9	2.274	3.009	0.353	4.763
	0.063128	0.16254	0.034891	0.05849	0.060278	0.104826	0.21126	0.053814			0.071691	0.037115	0.038209	0.138014	0.042264	0.037499	0.05119	0.058666				2.666	4.959	5.821	6.615	4.704	5.831	4.655	4.547			6.733	2.92	4.773	5.233	1.539	3.312	1.725	3.695
	0.145434	0.041472	0.084004	0.062612	0.049224	0.020971	0.040068	0.097439			0.047155	0.034948	0.033621	0.124207	0.052769	0.033934	0.055552	0.05667				3.303	7.066	2.92	3.744	3.714	4.106	3.842	4.263			5.978	7.36	3.469	6.017	4.479	4.978	5.174	2.342
	0.122701	0.321489	0.03446	0.174946	0.028128	0.087577	0.142777	0.057762			0.029223	0.066327	0.027774	0.08226	0.150507	0.230651	0.085869	0.050485				4.194	3.175	3.538	3.205	4.606	4.596	4.586	8.849			6.35	4.234	3.538	6.37	6.399	4.214	2.097	3.508
	0.13917	0.132096	0.024511	0.103796	0.049964	0.178783	0.193227	0.096527			0.055702	0.05628	0.032277	0.122522	0.102751	0.035623	0.078065	0.056535				3.567	5.547	7.066	4.939	4.332	4.89	7.076	5.361			3.479	4.292	3.45	3.773	5.782	6.458	3.146	4.518
	0.059006	0.181986	0.047362	0.09688	0.05777	0.06823	0.066608	0.055222			0.029429	0.039605	0.028312	0.05308	0.01637	0.196988	0.046104	0.035871				4.292	6.821	5.38	4.312	4.332	4.106	1.401	7.36			4.047	3.714	3.332	7.144	5.566	2.421	2.607	4.459
	0.124304	0.158145	0.039034	0.135486	0.062509	0.051257	0.03355	0.018413			0.027434	0.173867	0.033481	0.175033	0.019919	0.020947	0.020625	0.187168				5.988	3.293	4.047	4.126	5.498	3.655	5.204	7.144			4.332	1.578	5.851	3.969	5.194	3.518	2.783	1.803
	0.092748	0.123356	0.04595	0.125608	0.038972	0.051533	0.042931	0.075515			0.020366	0.067248	0.032615	0.078039	0.050641	0.059597	0.019846	0.053159				4.812	4.684	4.194	4.136	9.575	3.842	3.753	5.606			5.419	5.89	2.479	5.704	6.066	1.186	6.566	3.92
	0.089128	0.085663	0.048999	0.086631	0.055758	0.206735	0.146921	0.152411			0.29501	0.057715	0.052601	0.101011	0.030176	0.043247	0.101973	0.226718				4.802	3.058	7.938	4.841	3.646	7.291	4.635	7.115			4.998	3.734	3.156	4.096	4.292	4.714	1.617	4.038
	0.251933	0.282036	0.075375	0.080946	0.0595	0.19336	0.069909	0.185606			0.061262	0.056016	0.039324	0.071872	0.04251	0.052373	0.032445	0.043462				5.468	6.272	3.597	5.223	4.116	4.038	6.713	6.174			4.39	4.557	3.675	5.596	3.43	3.322	5.645	4.243
	0.047317	0.277398	0.047671	0.196442	0.040799	0.053309	0.028839	0.080438			0.066305	0.165592	0.037693	0.117236	0.055276	0.084798	0.024689	0.038279				6.615	4.43	3.597	3.734	4.096	5.723	3.881	3.695			4.361	3.058	3.058	4.518	3.9	4.841	2.871	6.919
	0.042734	0.119423	0.047972	0.128246	0.039107	0.084535	0.037913	0.024724			0.017813	0.094627	0.050935	0.136562	0.089855	0.041596	0.028631	0.042521				4.949	4.645	3.224	4.675	3.969	3.802	4.88	8.506			6.36	4.351	4.126	4.057	4.792	5.753	3.371	4.439
	0.184665	0.092541	0.042803	0.100889	0.110936	0.308976	0.048074	0.08169			0.164955	0.071373	0.015211	0.070337	0.108853	0.118637	0.073325	0.085152				4.449	5.37	4.724	4.949	5.282	2.773	7.095	3.244			9.065	6.096	4.224	6.047	4.714	4.498	3.479	3.499
	0.050266	0.212141	0.0305	0.06679	0.089802	0.229025	0.124063	0.07854			0.058886	0.117876	0.027366	0.250337	0.013495	0.036836	0.021673	0.074306				3.234	5.86	5.939	4.087	5.027	6.546	4.812	5.488			4.439	3.548	2.842	8.536	5.174	3.646	4.488	5.292
	0.22565	0.208857	0.032917	0.121469	0.160562	0.06094	0.219757	0.048673			0.137986	0.185126	0.072004	0.101254	0.044914	0.029831	0.025101	0.060306				4.626	3.9	5.155	4.596	4.988	5.174	4.194	3.567			6.037	5.096	4.4	7.34	2.009	4.635	3.891	3.097
	0.124982	0.180782	0.051792	0.226235	0.03256	0.089714	0.148345	0.242453			0.03579	0.049193	0.041806	0.098595	0.053247	0.040276	0.031461	0.072093				1.98	3.695	3.342	6.321	6.115	2.303	3.185	5.762			6.203	5.027	2.92	4.92	7.86	5.321	4.145	3.185
	0.107751	0.220025	0.075892	0.129939	0.050398	0.047053	0.040832	0.067584			0.039878	0.030672	0.020021	0.078962	0.038635	0.12735	0.073087	0.08601				6.497	6.115	4.106	4.4	4.89	5.762	3.312	3.401			2.607	6.164	5.272	6.87	1.039	4.635	4.185	3.087
	0.087743	0.161215	0.101822	0.122002	0.20893	0.052908	0.088608	0.183183			0.054093	0.089909	0.078814	0.089656	0.038388	0.165034	0.217788	0.064109				3.969	6.635	3.959	4.449	5.165	5.537	6.703	7.428			3.959	4.988	3.567	7.301	4.175	5.223	6.037	3.224
	0.128537	0.145634	0.061563	0.244534	0.063382	0.06127	0.076886	0.056995			0.035328	0.110356	0.030857	0.115509	0.104	0.044337	0.030223	0.043975				4.42	5.625	4.155	3.499	6.135	1.882	3.626	5.037			4.351	4.753	4.136	5.135	6.84	4.41	6.047	6.223
	0.03403	0.03792	0.050855	0.107677	0.069562	0.061464	0.024834	0.085905			0.086337	0.119	0.019475	0.152583	0.0216	0.028231	0.054192	0.038045				2.391	3.606	3.175	5.596	2.283	4.155	3.773	5.821			9.222	2.215	7.34	5.184	5.214	5.174	4.43	5.488
	0.384637	0.244803	0.067389	0.112085	0.04281	0.144168	0.175651	0.242529			0.048297	0.069775	0.015725	0.173564	0.03225	0.031489	0.031928	0.03378				5.478	6.478	3.861	4.498	4.802	4.802	6.262	5.753			3.969	3.744	4.851	3.459	3.293	4.39	5.096	3.969
	0.068855	0.201225	0.027134	0.097052	0.018313	0.053723	0.080572	0.216409			0.049038	0.091697	0.029549	0.115887	0.025689	0.136783	0.037682	0.034679				3.45	4.381	5.302	4.675	6.223	6.595	2.352	7.801			6.889	6.213	3.195	4.351	4.537	7.242	4.694	4.92
	0.046214	0.266646	0.044554	0.142516	0.060379	0.093217	0.028767	0.114667			0.02673	0.071209	0.043514	0.122483	0.078616	0.029298	0.149311	0.061429				4.224	5.704	4.194	5.694	3.734	6.223	4.822	9.3			5.694	4.616	3.842	4.655	5.704	3.665	6.076	4.292
	0.142114	0.100468	0.088436	0.073189	0.030258	0.088659	0.03215	0.180268			0.023295	0.066724	0.029352	0.167455	0.037685	0.040253	0.029487	0.025796				2.47	6.586	3.567	5.214	5.733	4.724	7.634	4.616			5.841	3.822	3.695	4.822	2.048	4.802	3.518	4.224
	0.061454	0.126037	0.090134	0.083675	0.093757	0.084326	0.166141	0.201725			0.037911	0.222373	0.059161	0.106465	0.117558	0.140726	0.076287	0.041002				3.303	5.106	3.881	4.831	5.302	3.097	9.418	7.036			6.527	2.95	3.214	6.233	1.499	6.586	4.851	4.92
	0.199085	0.29589	0.019426	0.136241	0.078593	0.100984	0.137732	0.118197			0.032497	0.124896	0.041047	0.113155	0.056436	0.049538	0.046953	0.036801				4.067	3.361	6.027	5.802	3.959	7.566	4.675	6.674			3.998	4.263	3.91	4.792	1.196	3.851	3.636	3.773
	0.085272	0.304614	0.023373	0.100503	0.041809	0.204225	0.157694	0.238426			0.025246	0.103661	0.023923	0.090514	0.057607	0.042328	0.060682	0.030804				4.204	4.704	5.459	4.802	3.832	2.695	5.361	4.145			5.851	2.715	4.89	2.881	4.43	1.901	4.782	2.911
	0.238601	0.302922	0.065031	0.047687	0.02553	0.111744	0.096254	0.155575			0.195741	0.079662	0.014608	0.1592	0.044765	0.050475	0.036496	0.038761				3.793	3.567	3.832	8.604	4.42	2.323	3.704	6.243			3.91	4.714	4.087	5.782	7.948	4.9	2.666	4.684
	0.212985	0.225256	0.021375	0.085476	0.12162	0.046279	0.044012	0.162196			0.106967	0.085618	0.063918	0.099955	0.050675	0.047002	0.038282	0.027757				3.93	4.008	3.949	5.988	6.439	2.607	5.145	6.076			6.87	5.478	3.312	5.361	4.645	2.029	3.45	5.949
	0.056731	0.254062	0.059573	0.084969	0.091213	0.091328	0.051663	0.101137			0.25401	0.029447	0.011536	0.168988	0.053451	0.030995	0.087132	0.033819				4.038	3.077	4.645	5.488	2.891	4.214	7.918	3.773			2.999	5.223	6.497	3.92	1.833	3.998	3.352	4.861
	0.194959	0.050754	0.027961	0.13242	0.029353	0.071821	0.037416	0.099211			0.093511	0.062653	0.049067	0.112358	0.013712	0.026426	0.02132	0.032111				5.184	4.204	3.528	4.351	4.616	2.852	4.459	3.891			6.35	4.959	1.95	3.636	4.008	4.42	8.154	5.743
	0.045137	0.319722	0.027913	0.073978	0.164983	0.13202	0.20139	0.088793			0.038992	0.087302	0.033811	0.110429	0.015835	0.025403	0.023363	0.137726				3.695	3.949	4.185	5.958	7.673	4.694	4.537	5.753			4.88	3.459	5.625	4.283	6.586	4.606	9.349	3.116
	0.300116	0.028542	0.048451	0.096864	0.055795	0.069276	0.159693	0.14244			0.056706	0.040843	0.029609	0.109497	0.052021	0.036067	0.108581	0.120022				4.675	3.861	5.204	6.272	4.39	4.949	5.851	6.693			5.439	1.764	5.498	5.851	5.439	2.773	7.321	4.155
	0.105345	0.256249	0.052381	0.104365	0.122982	0.034462	0.067337	0.057205			0.110887	0.157922	0.032373	0.081808	0.056684	0.056373	0.13626	0.077928				2.117	3.205	2.989	3.92	4.41	5.517	3.361	4.586			6.066	4.724	2.117	4.479	3.626	0.559	3.9	5.38
	0.162603	0.17454	0.036502	0.1394	0.022524	0.050822	0.218996	0.138146			0.07563	0.063689	0.015604	0.155982	0.040384	0.092129	0.060638	0.120093				9.104	3.871	4.792	4.302	5.018	3.783	5.39	4.165			5.782	5.606	5.106	5.076	5.576	2.911	3.283	9.82
	0.087328	0.169717	0.077719	0.106716	0.067472	0.040356	0.033868	0.023282			0.038837	0.05332	0.04297	0.128238	0.033585	0.039626	0.047863	0.206022				1.803	4.332	3.793	3.704	4.145	3.332	6.458	5.057			6.174	2.528	4.508	3.881	3.548	4.302	4.714	4.165
	0.057948	0.229892	0.02117	0.149656	0.01595	0.122328	0.024858	0.177569			0.046487	0.179606	0.026577	0.104279	0.094917	0.034426	0.041052	0.024981				8.026	4.371	4.567	4.292	4.978	5.312	6.772	5.047			4.243	3.93	3.097	3.832	3.371	7.105	2.45	5.547
	0.172269	0.071344	0.042869	0.123065	0.036704	0.163254	0.051726	0.127756			0.035787	0.058751	0.042207	0.163862	0.130497	0.064321	0.018905	0.019555				2.705	4.469	5.116	4.684	3.195	4.018	4.332	5.312			5.498	4.381	2.793	4.792	1.235	4.684	4.635	6.576
	0.295116	0.105209	0.032998	0.068743	0.034623	0.027246	0.022851	0.236053			0.052893	0.055831	0.024305	0.162846	0.09754	0.107221	0.070761	0.046392				7.458	3.499	3.283	4.959	5.802	4.214	7.517	6.566			3.459	5.655	2.832	3.812	6.488	3.93	2.999	4.283
	0.085705	0.297998	0.027746	0.069096	0.033983	0.232841	0.090365	0.029872			0.027468	0.031248	0.070453	0.087969	0.051875	0.024915	0.048651	0.065441				1.166	3.812	4.959	6.096	6.184	5.37	1.617	4.626			4.831	6.39	3.744	5.684	4.998	4.518	3.871	1.882
	0.103124	0.186731	0.042624	0.239453	0.051534	0.137234	0.124153	0.158692			0.089946	0.12527	0.032795	0.056467	0.033866	0.032008	0.02807	0.115748				3.704	7.419	6.007	5.067	3.067	5.419	4.41	6.331			6.644	2.489	4.763	6.566	4.449	3.744	6.497	4.351
	0.215326	0.309044	0.049976	0.193864	0.032337	0.052097	0.023488	0.055089			0.074244	0.038415	0.017353	0.061614	0.059821	0.096655	0.063983	0.048888				1.999	5.018	3.067	7.027	5.635	4.939	5.321	4.175			4.841	3.871	4.283	7.085	3.665	9.447	4.635	4.057
	0.23622	0.163058	0.037394	0.162359	0.038596	0.04018	0.029261	0.028826			0.03679	0.085505	0.028344	0.047508	0.040926	0.045833	0.035692	0.021757				2.989	3.322	6.341	7.644	2.832	3.303	3.655	5.272			6.635	7.291	5.508	5.116	5.723	5.292	4.008	5.302
	0.104563	0.229227	0.041055	0.056904	0.032914	0.083248	0.096143	0.10276			0.055328	0.048312	0.035428	0.135985	0.035978	0.036482	0.08115	0.181586				2.029	4.616	4.322	5.263	5.292	3.156	3.597	9.33			3.391	3.861	6.615	3.998	4.479	5.331	4.253	0.686
	0.166336	0.29119	0.029533	0.095061	0.241767	0.022928	0.016926	0.072227			0.205929	0.121037	0.032435	0.105095	0.039974	0.054422	0.119843	0.142264				2.911	3.616	4.488	5.223	3.763	3.577	3.391	3.244			3.783	8.281	3.753	3.744	3.92	4.087	4.4	0.911
	0.149033	0.268992	0.034556	0.09989	0.258981	0.125464	0.05133	0.092955			0.037059	0.070829	0.044058	0.121773	0.075712	0.119631	0.034695	0.044721				4.449	5.135	4.929	5.841	3.704	1.362	3.773	4.057			6.066	4.939	2.685	5.165	7.399	2.068	3.185	3.753
	0.176441	0.313471	0.031541	0.187999	0.032467	0.165307	0.065253	0.151948			0.068246	0.031374	0.021555	0.099538	0.133382	0.16586	0.036099	0.0752				3.508	4.616	3.93	5.047	7.869	3.43	2.107	4.312			4.665	7.027	3.293	4.939	2.803	3.842	8.016	4.792
	0.163604	0.104741	0.017732	0.171534	0.046245	0.139094	0.056058	0.085762			0.036954	0.124673	0.115274	0.082512	0.178318	0.13008	0.114013	0.053058				3.361	5.116	7.918	4.41	3.704	6.958	6.174	4.871			4.978	5.919	8.114	4.567	3.469	7.526	3.675	8.438
	0.167901	0.256942	0.031923	0.03403	0.027829	0.200571	0.064325	0.229383			0.075021	0.085766	0.061964	0.115057	0.017553	0.021682	0.08706	0.042852				4.175	5.292	4.704	5.674	4.606	3.048	7.046	4.871			6.233	0.382	2.048	4.998	6.605	5.86	3.048	3.636
	0.121082	0.109419	0.021629	0.091484	0.038803	0.132761	0.036308	0.272492			0.03706	0.039837	0.01999	0.070578	0.024158	0.03957	0.049053	0.071981				3.058	2.587	6.115	4.469	6.321	5.214	2.989	2.44			4.057	5.949	5.86	8.007	5.312	2.754	3.156	5.488
	0.067324	0.202646	0.035264	0.078457	0.123386	0.029946	0.062688	0.162694			0.026503	0.029721	0.025694	0.11208	0.080831	0.113207	0.137427	0.081439				2.969	3.165	4.263	6.047	3.94	4.39	4.283	5.361			4.439	3.998	4.528	4.714	1.009	5.116	5.851	4.508
	0.235001	0.274761	0.020512	0.052065	0.053312	0.142491	0.026857	0.134505			0.040743	0.034334	0.027178	0.10542	0.041416	0.049787	0.032656	0.045125				3.655	6.223	4.694	8.183	5.645	6.752	2.862	4.175			3.9	3.616	3.175	4.929	3.44	4.41	3.42	5.723
	0.194122	0.063066	0.019846	0.074371	0.125725	0.085173	0.040257	0.071886			0.089998	0.081525	0.021198	0.18714	0.012432	0.070054	0.028169	0.028771				7.036	4.704	4.008	4.292	5.596	3.567	8.742	5.439			3.626	5.331	5.586	4.596	3.597	4.753	4.978	4.116
	0.206313	0.255766	0.030029	0.093848	0.032147	0.153293	0.028591	0.169742			0.105744	0.055894	0.028802	0.121885	0.025522	0.032383	0.04978	0.03163				3.126	3.802	6.752	4.841	4.263	3.93	5.263	5.321			7.399	4.145	3.881	6.007	5.155	4.88	1.95	4.459
	0.057868	0.365377	0.073135	0.125689	0.166116	0.111268	0.151376	0.066898			0.193768	0.030118	0.01997	0.146619	0.091696	0.096887	0.080178	0.106422				3.293	3.43	3.518	5.37	3.94	4.371	7.154	4.802			3.989	5.194	6.203	4.479	2.499	4.243	6.174	9.624
	0.122282	0.040255	0.059063	0.102589	0.043117	0.089923	0.18274	0.139566			0.019543	0.050579	0.0244	0.124471	0.033824	0.122326	0.059359	0.060228				2.646	4.243	4.243	3.518	4.43	2.744	7.262	4.616			4.635	5.939	6.027	4.92	4.292	3.793	6.096	2.293
	0.208548	0.231395	0.019891	0.035567	0.058305	0.127029	0.106077	0.207787			0.027276	0.15533	0.032991	0.134785	0.034727	0.020669	0.070737	0.028512				3.371	5.527	4.508	5.233	4.39	1.137	4.234	5.488			8.849	1.352	3.969	5.929	5.086	2.705	4.332	3.822
	0.10671	0.053153	0.020589	0.077245	0.032228	0.174369	0.032337	0.033678			0.050094	0.034754	0.035718	0.133831	0.04697	0.106972	0.023496	0.026498				3.214	3.332	5.341	4.341	4.4	2.94	4.263	7.86			4.782	4.322	4.684	5.831	5.909	3.146	8.203	4.39
	0.131699	0.277357	0.050905	0.160301	0.150718	0.222773	0.110939	0.135235			0.047616	0.153683	0.018804	0.082218	0.0215	0.110173	0.023671	0.04702				4.802	3.332	4.714	4.371	6.919	4.449	4.253	6.684			3.489	5.909	4.43	7.213	4.106	0.372	3.058	3.136
	0.069087	0.32856	0.046217	0.074478	0.045494	0.097458	0.018283	0.05781			0.079666	0.098139	0.013163	0.138757	0.023825	0.052418	0.027908	0.108282				5.831	5.282	3.381	4.067	6.007	5.184	4.929	5.037			8.065	6.84	3.744	4.743	4.782	5.998	8.693	1.088
	0.066388	0.208435	0.031475	0.077924	0.072975	0.070456	0.033202	0.040818			0.063574	0.032998	0.092527	0.165848	0.026511	0.137593	0.034733	0.050481				5.106	5.939	5.811	4.802	5.331	5.459	3.499	4.263			6.233	3.832	5.067	5.586	5.831	1.421	5.547	3.312
	0.09756	0.32076	0.109167	0.119663	0.207391	0.025018	0.135006	0.124446			0.043475	0.081078	0.020691	0.173965	0.079405	0.018214	0.060813	0.065353				6.488	4.204	2.568	3.783	3.832	5.449	8.761	8.634			3.636	4.204	3.508	6.968	4.292	3.322	3.606	3.43
	0.126197	0.205525	0.048871	0.195782	0.022395	0.071905	0.193777	0.151964			0.084837	0.053155	0.018795	0.147411	0.093909	0.022706	0.011432	0.086692				6.507	5.125	2.881	4.557	8.183	2.078	4.939	6.625			6.262	4.812	5.419	6.086	1.842	3.597	9.673	1.49
	0.036912	0.407776	0.034482	0.1264	0.04378	0.149587	0.04014	0.055166			0.04366	0.07024	0.044318	0.11494	0.030626	0.080874	0.02995	0.122225				5.361	3.685	4.616	5.057	4.361	3.499	4.273	4.861			5.635	4.782	4.185	5.968	4.596	3.91	3.528	0.931
	0.050234	0.257001	0.044156	0.103255	0.225441	0.188231	0.139025	0.144306			0.046378	0.108964	0.032355	0.060782	0.066213	0.036378	0.093812	0.156843				2.969	7.232	3.832	4.283	4.263	2.509	5.87	6.203			4.096	3.234	4.42	6.733	6.791	3.655	0.627	0.568
	0.253904	0.165907	0.041708	0.057968	0.064885	0.149222	0.164808	0.113733			0.021376	0.103594	0.019787	0.072647	0.131836	0.077915	0.077255	0.058464				4.528	5.743	4.733	5.145	4.43	4.263	3.136	6.448			4.498	2.871	6.027	5.488	1.676	3.126	2.646	3.342
	0.132717	0.150129	0.01663	0.096307	0.027094	0.050082	0.178413	0.129321			0.028152	0.1164	0.029743	0.175923	0.055172	0.061015	0.062557	0.121177				5.684	3.763	6.448	4.675	3.087	3.871	4.351	6.566			6.527	7.781	3.714	4.586	2.342	3.812	4.851	3.332
	0.256893	0.307119	0.046252	0.035783	0.031908	0.038927	0.157983	0.317152			0.036055	0.138998	0.017372	0.092212	0.080411	0.023549	0.070549	0.157597				2.92	2.871	4.498	6.017	5.508	5.067	5.135	2.989			3.381	7.34	5.243	5.468	5.096	6.497	4.439	6.752
	0.167059	0.084623	0.021445	0.184134	0.091631	0.102515	0.050097	0.103869			0.099545	0.075077	0.020299	0.082557	0.047009	0.044067	0.049572	0.053869				1.235	4.871	3.822	4.733	4.586	4.116	3.822	5.018			7.742	6.938	6.439	7.86	3.469	4.057	1.303	3.557
	0.043113	0.132197	0.024735	0.107803	0.144528	0.171139	0.213232	0.210672			0.028052	0.018351	0.039034	0.0682	0.032368	0.015734	0.023332	0.04388				3.195	5.566	5.527	4.724	7.017	2.734	4.508	5.125			3.048	6.889	6.135	7.879	3.989	4.841	4.616	3.195
	0.206277	0.146765	0.018061	0.070988	0.108266	0.05326	0.185197	0.234748			0.119216	0.199853	0.039114	0.08859	0.041541	0.099416	0.02015	0.040898				3.136	3.753	4.234	6.066	5.086	7.095	6.125	5.165			5.566	4.234	4.243	4.675	3.763	3.744	4.106	3.744
	0.064888	0.193446	0.019101	0.143293	0.104136	0.243259	0.03759	0.048166			0.196751	0.098479	0.057046	0.171108	0.015322	0.24759	0.066277	0.035293				2.597	4.626	5.135	4.822	5.165	5.341	5.361	4.136			4.439	5.527	1.774	4.753	4.145	2.95	5.37	5.282
	0.078648	0.305738	0.019069	0.237127	0.036488	0.095441	0.090191	0.047673			0.035057	0.053792	0.048547	0.086673	0.120001	0.036139	0.266553	0.059263				3.94	3.636	6.654	5.586	4.116	6.537	6.429	8.232			5.606	4.292	3.528	7.85	2.323	4.812	4.096	4.292
	0.160271	0.119074	0.105964	0.077976	0.065048	0.199261	0.036643	0.086845			0.127019	0.037739	0.019034	0.111356	0.030777	0.03077	0.119103	0.171457				2.675	5.047	2.852	5.802	8.751	3.94	3.587	6.272			0.578	7.683	4.949	5.723	4.351	4.116	3.557	2.705
	0.124775	0.071866	0.06378	0.145956	0.020166	0.069861	0.078567	0.167901			0.159736	0.062005	0.037224	0.113871	0.037328	0.020604	0.033163	0.119146				4.684	0.764	3.391	4.302	4.675	4.606	4.694	6.262			5.958	4.332	3.038	4.528	7.193	5.135	4.106	8.624
	0.164788	0.055979	0.028521	0.092712	0.032048	0.088684	0.042127	0.079979			0.030085	0.043436	0.031263	0.178598	0.078456	0.026469	0.119496	0.037				3.979	5.351	3.401	4.626	4.175	5.076	4.812	4.733			8.575	4.537	3.714	5.38	3.126	4.312	3.342	4.9
	0.226429	0.075476	0.035287	0.16996	0.040069	0.079737	0.089312	0.060549			0.07406	0.076242	0.084781	0.059515	0.043633	0.089202	0.051981	0.068974				3.459	3.724	3.538	4.302	4.753	7.125	4.606	6.047			5.782	2.636	3.058	7.291	3.783	2.332	1.989	4.234
	0.18188	0.112833	0.029741	0.115193	0.170671	0.031815	0.134989	0.133659			0.042599	0.040783	0.036214	0.110191	0.055397	0.091668	0.033003	0.053743				4.812	3.254	4.302	4.361	2.832	4.449	2.862	3.832			4.626	4.655	4.341	4.292	4.224	2.685	5.39	3.312
	0.101233	0.236264	0.030942	0.059634	0.133845	0.127246	0.049407	0.071293			0.050105	0.039011	0.051207	0.055304	0.041438	0.099897	0.026465	0.048605				3.508	4.41	5.41	7.468	1.45	4.92	5.508	7.311			6.037	7.105	7.487	6.664	7.673	6.537	7.056	2.773
	0.117857	0.089392	0.029163	0.111204	0.0428	0.065271	0.02203	0.089773			0.053972	0.037484	0.056728	0.095199	0.023868	0.034745	0.23881	0.090058				0.853	5.292	4.508	5.694	4.508	3.548	7.82	6.556			4.038	6.39	3.94	4.577	5.008	5.694	4.635	3.352
	0.254726	0.258385	0.034456	0.127046	0.161207	0.063077	0.041624	0.127194			0.025995	0.07371	0.030097	0.110449	0.065107	0.085621	0.060847	0.023918				9.633	5.9	5.302	3.41	4.851	3.949	4.087	9.026			5.762	4.361	2.283	4.645	4.851	0.755	3.312	3.636
	0.16813	0.17388	0.06072	0.101322	0.07075	0.122935	0.031111	0.17543			0.054578	0.029751	0.031483	0.088959	0.019924	0.088616	0.047027	0.051289				2.842	3.793	6.419	5.243	3.802	0.882	5.802	4.9			3.518	8.516	4.596	5.743	3.048	3.41	0.735	5.459
	0.110953	0.115776	0.044001	0.278206	0.251629	0.055404	0.066784	0.100691			0.046697	0.117056	0.032698	0.168056	0.04998	0.043671	0.081392	0.044739				4.165	2.117	5.351	8.928	4.939	4.038	5.243	6.027			8.144	3.577	4.9	3.91	2.058	3.332	2.548	5.851
	0.030401	0.228197	0.015881	0.060087	0.054259	0.215972	0.193436	0.166425			0.028249	0.063211	0.033778	0.076804	0.074819	0.07141	0.049348	0.130044				5.253	4.508	6.909	5.89	5.253	5.204	5.625	7.448			4.694	4.988	5.037	5.606	3.9	9.682	3.156	4.743
	0.189322	0.241116	0.051873	0.131234	0.095756	0.124267	0.084064	0.081863			0.071836	0.132231	0.024726	0.075046	0.038741	0.030214	0.03777	0.097911				4.675	3.969	4.038	3.156	1.254	3.949	3.508	4.253			6.458	4.626	4.439	6.439	7.262	3.087	8.996	0.617
	0.241768	0.189951	0.048576	0.100104	0.04091	0.071643	0.053023	0.041918			0.037369	0.065972	0.04714	0.152955	0.029916	0.107655	0.03484	0.046568				5.439	3.009	4.057	4.939	3.322	3.097	3.048	7.262			4.292	5.243	3.067	4.4	4.087	4.106	4.459	3.793
	0.030841	0.292451	0.024256	0.187966	0.036814	0.143633	0.177798	0.13069			0.034483	0.027127	0.0307	0.11801	0.028767	0.027094	0.075187	0.0669				4.43	6.076	6.556	3.116	3.851	4.224	2.332	6.929			4.822	5.145	3.636	4.283	6.203	3.91	3.871	2.901
	0.051311	0.293698	0.020405	0.107667	0.155667	0.063479	0.197863	0.096572			0.139203	0.15395	0.037527	0.145111	0.123353	0.021647	0.044148	0.053103				4.684	4.312	7.34	5.527	4.792	3.793	6.007	5.174			6.86	5.243	5.841	4.969	5.419	4.312	2.881	3.244
	0.111412	0.236227	0.067619	0.203709	0.144872	0.245885	0.061626	0.215985			0.027262	0.027772	0.014657	0.08126	0.050883	0.050145	0.023288	0.0944				6.497	6.978	3.479	5.792	7.526	3.508	8.163	5.302			6.929	7.566	3.959	6.203	2.969	5.106	4.586	6.115
	0.040962	0.260403	0.022572	0.31685	0.041913	0.03752	0.081035	0.192617			0.023431	0.051137	0.020637	0.109826	0.042042	0.069725	0.066543	0.032894				4.861	4.861	9.937	3.724	5.939	4.028	5.233	5.165			4.116	4.449	4.714	4.175	0.735	1.656	3.528	3.293
	0.033069	0.107802	0.045866	0.241205	0.039209	0.059642	0.035156	0.10257			0.029225	0.063837	0.03129	0.070722	0.023005	0.030108	0.155387	0.046435				3.548	4.243	3.332	3.93	5.243	4.096	2.891	5.292			3.244	4.675	4.145	4.89	3.195	3.93	1.009	4.88
	0.232223	0.171413	0.024342	0.106202	0.039888	0.040923	0.036813	0.181493			0.212005	0.14058	0.029204	0.137036	0.026428	0.120315	0.037448	0.045185				3.224	8.81	5.566	4.596	4.439	3.812	3.43	7.967			5.096	4.665	4.234	5.419	5.351	2.871	2.842	3.773
	0.074012	0.202479	0.108664	0.137115	0.127689	0.20074	0.06848	0.25094			0.04631	0.068226	0.023744	0.109458	0.042195	0.025304	0.031097	0.058077				4.547	6.399	4.929	6.194	8.144	4.204	5.988	3.891			9.418	7.683	2.989	5.361	3.851	4.185	9.33	5.586
	0.102172	0.263693	0.044301	0.209237	0.026961	0.080542	0.066892	0.02325			0.211414	0.248019	0.074241	0.214546	0.034502	0.143987	0.081105	0.057034				8.457	4.547	4.577	5.88	5.958	4.969	4.292	5.282			7.585	4.038	1.891	4.704	3.048	5.88	7.673	5.821
	0.110783	0.141498	0.021571	0.05021	0.083438	0.066124	0.052171	0.038332			0.093092	0.167279	0.029386	0.15087	0.048808	0.038919	0.032433	0.197048				5.243	7.585	7.252	5.9	5.802	4.528	3.528	8.418			3.802	4.469	3.508	3.606	0.529	2.636	3.979	4.42
	0.155837	0.255585	0.020908	0.149042	0.035554	0.248931	0.02652	0.175679			0.034465	0.139165	0.046946	0.094439	0.049193	0.040048	0.063202	0.030386				4.459	4.704	6.576	3.861	4.488	5.968	5.272	5.86			6.38	0.343	3.067	5.851	1.186	9.339	2.499	5.292
	0.021698	0.22162	0.098232	0.052651	0.09323	0.067123	0.046664	0.211575			0.063826	0.032447	0.060096	0.089797	0.023625	0.127401	0.031967	0.023135				6.586	3.107	3.087	5.958	4.194	3.459	4.88	5.302			3.9	4.684	2.058	5.89	3.773	5.762	4.92	4.185
	0.085757	0.260641	0.070713	0.105033	0.044129	0.185543	0.021735	0.090466			0.151447	0.031802	0.038895	0.142839	0.091663	0.048391	0.261732	0.025787				3.734	5.537	5.145	4.665	5.762	5.204	3.665	7.977			5.312	2.744	4.675	5.243	2.411	4.969	3.93	4.773
	0.253738	0.124868	0.037721	0.056808	0.03608	0.049788	0.061116	0.036023			0.054759	0.14271	0.017953	0.114613	0.03129	0.043506	0.10629	0.041541				4.988	3.567	5.233	6.595	3.254	5.625	3.205	5.909			4.812	2.724	5.37	6.203	5.429	5.116	9.486	2.754
	0.135925	0.221293	0.036145	0.09736	0.061369	0.105563	0.105276	0.020847			0.143131	0.13327	0.024461	0.133302	0.026218	0.040641	0.127395	0.032526				7.37	3.959	5.723	4.675	3.616	4.038	5.488	4.929			3.606	4.234	4.008	5.86	4.822	3.41	2.372	3.508
	0.127381	0.186333	0.05395	0.036368	0.044186	0.160955	0.120415	0.208215			0.115842	0.038822	0.024512	0.106404	0.031989	0.055267	0.036472	0.084858				1.107	2.901	5.449	9.251	6.331	6.203	1.989	4.871			2.813	4.508	3.665	4.165	6.821	6.125	3.675	5.684
	0.127679	0.086141	0.062422	0.127519	0.072216	0.138556	0.057493	0.033264			0.018671	0.04921	0.053518	0.107353	0.060475	0.065867	0.037016	0.197411				6.742	4.714	2.793	5.351	3.489	3.822	3.655	8.399			8.82	4.106	3.244	5.204	2.675	0.549	5.547	3.214
	0.257278	0.263229	0.048179	0.111452	0.086103	0.033706	0.059966	0.056143			0.057096	0.167032	0.026622	0.075227	0.082986	0.171251	0.020087	0.044055				3.802	8.595	3.989	3.371	6.076	4.136	3.195	4.851			3.205	3.773	3.459	5.449	4.92	4.577	6.674	7.791
	0.153634	0.131318	0.02059	0.10294	0.040553	0.071123	0.02986	0.055657			0.072295	0.257056	0.047677	0.131676	0.153355	0.068437	0.068733	0.037743				5.909	6.762	4.959	4.273	5.165	4.283	3.283	3.626			4.645	0.98	4.224	4.988	4.645	5.361	4.067	3.401
	0.189467	0.146968	0.04485	0.165029	0.156357	0.081934	0.064961	0.080773			0.10212	0.081798	0.024268	0.111507	0.032	0.063863	0.044742	0.03131				4.537	3.44	4.351	3.352	6.311	3.842	3.675	2.999			6.586	7.262	4.469	6.066	3.42	5.057	5.478	3.802
	0.182997	0.237745	0.029914	0.059357	0.064634	0.072612	0.063729	0.2355			0.124368	0.036226	0.019458	0.092606	0.211787	0.062591	0.036827	0.014396				5.037	5.89	5.762	5.615	4.067	4.822	4.312	4.449			3.263	6.311	2.891	4.675	3.126	2.92	3.783	6.262
	0.106433	0.169925	0.022932	0.139757	0.120293	0.035706	0.062574	0.214769			0.027624	0.059502	0.04105	0.150473	0.022468	0.104034	0.039093	0.107071				2.607	4.42	4.831	3.812	5.792	4.831	6.331	3.773			3.802	9.692	3.744	3.548	3.626	4.136	3.41	0.902
	0.13141	0.173359	0.081477	0.281321	0.140311	0.04619	0.064377	0.187002			0.135142	0.018616	0.021998	0.126772	0.039761	0.047189	0.038517	0.041436				6.625	8.644	3.45	5.321	4.802	2.509	4.273	6.537			2.656	4.596	3.891	6.292	9.741	5.282	5.39	5.811
	0.267402	0.035839	0.024834	0.032122	0.209634	0.209368	0.118979	0.026906			0.018044	0.027801	0.017302	0.160577	0.026146	0.104357	0.019416	0.066285				4.586	5.233	4.724	6.184	3.646	3.979	3.744	3.979			5.106	5.419	6.576	5.223	4.057	9.222	3.91	4.361
	0.198196	0.246601	0.026228	0.046295	0.020146	0.037398	0.034325	0.189434			0.203466	0.053269	0.036336	0.086897	0.022633	0.042314	0.042001	0.057007				3.107	3.881	4.773	1.96	4.684	4.194	4.851	3.832			6.919	4.988	5.086	5.517	3.116	2.558	6.047	8.624
	0.110779	0.201925	0.017053	0.057048	0.028171	0.104022	0.027599	0.062368			0.036808	0.077201	0.015196	0.165636	0.022429	0.074507	0.035691	0.06562				4.704	8.722	5.184	6.889	7.536	4.645	3.714	6.978			4.194	6.36	7.174	3.763	2.636	4.155	3.499	3.43
	0.057275	0.180238	0.024756	0.090862	0.094472	0.029795	0.13178	0.096083			0.025318	0.09687	0.03291	0.074688	0.027641	0.046359	0.021114	0.031757				3.303	7.154	4.106	6.027	4.88	3.342	4.449	3.224			8.526	5.615	4.155	6.948	5.302	7.811	3.871	3.891
	0.042309	0.189243	0.044114	0.087036	0.043188	0.0634	0.113174	0.057167			0.035176	0.04705	0.055075	0.156396	0.051214	0.034284	0.162114	0.020046				5.302	8.389	3.969	5.076	4.851	5.488	5.282	2.656			5.321	5.086	2.127	6.821	4.626	3.606	5.459	4.459
	0.195555	0.247056	0.046406	0.07434	0.040498	0.050294	0.03903	0.098633			0.031505	0.057297	0.036961	0.120249	0.156984	0.045093	0.035599	0.033644				5.341	7.938	5.586	7.242	4.273	5.39	3.401	5.194			6.556	6.566	2.636	5.086	3.499	3.42	2.695	4.39
	0.142868	0.230209	0.049603	0.130921	0.0842	0.135545	0.211335	0.074726			0.042574	0.041989	0.028631	0.117097	0.037226	0.024909	0.025207	0.142419				7.791	6.586	4.831	4.42	5.929	4.577	4.439	4.371			7.673	4.155	3.126	4.802	0.666	5.253	6.576	2.127
	0.214635	0.264749	0.08944	0.22164	0.18035	0.198302	0.036934	0.154807			0.086568	0.099168	0.011293	0.107243	0.038074	0.141551	0.141097	0.025898				3.753	4.204	3.753	4.185	4.988	5.361	5.321	4.273			4.253	3.371	6.331	4.361	5.468	3.646	2.038	4.635
	0.091881	0.076837	0.073778	0.102512	0.043654	0.173925	0.124429	0.074186			0.144159	0.059138	0.019729	0.087818	0.018553	0.0609	0.084294	0.03296				6.723	3.391	2.705	4.577	3.714	7.115	4.537	4.606			5.87	6.546	5.762	4.831	5.704	1	2.744	3.43
	0.070487	0.211834	0.031766	0.050328	0.075859	0.072928	0.044905	0.066733			0.041088	0.085793	0.028709	0.152588	0.021999	0.044506	0.040282	0.152302				4.067	5.047	3.283	4.204	3.871	4.381	4.067	5.459			4.89	4.165	3.753	5.076	5.027	6.742	6.076	3.949
	0.25865	0.199944	0.06426	0.141388	0.125257	0.137904	0.174497	0.112279			0.039365	0.062796	0.033287	0.065308	0.113523	0.044264	0.036748	0.080182				3.018	4.763	3.783	3.998	3.303	1.764	8.653	4.929			4.89	3.322	2.793	3.528	4.116	3.655	4.047	2.117
	0.046417	0.036636	0.086246	0.147062	0.099638	0.223159	0.041801	0.026114			0.092515	0.174113	0.018522	0.165183	0.019013	0.052207	0.031629	0.03594				3.626	3.793	3.91	4.292	5.841	4.42	3.489	6.037			4.057	2.176	6.272	3.675	6.243	5.694	4.724	6.096
	0.093604	0.145473	0.051866	0.103884	0.147525	0.07707	0.072518	0.084167			0.027046	0.059857	0.055448	0.115594	0.027043	0.043564	0.081444	0.052969				5.106	3.9	5.429	4.841	7.536	5.998	5.586	4.047			3.273	4.057	3.577	5.312	5.174	1.852	2.597	5.027
	0.315029	0.389846	0.047818	0.15186	0.028503	0.07327	0.160222	0.057998			0.04481	0.04509	0.024483	0.069122	0.023735	0.043153	0.017834	0.012925				6.056	5.184	3.714	4.077	3.959	1.98	3.979	3.783			6.556	9.829	3.293	3.538	3.989	3.567	4.292	4.234
	0.129417	0.306358	0.046262	0.063482	0.089489	0.11255	0.17279	0.2205			0.043789	0.074231	0.027662	0.090596	0.051528	0.053062	0.050333	0.081821				4.469	4.988	4.704	4.929	3.891	4.126	5.174	4.626			5.625	6.586	2.773	5.155	1.196	4.528	2.724	3.048
	0.27046	0.227876	0.024369	0.055517	0.269016	0.071811	0.123083	0.141562			0.023191	0.072065	0.043628	0.151879	0.03569	0.062857	0.068497	0.042962				4.782	4.292	5.625	4.43	4.145	3.165	2.303	4.351			5.802	7.272	2.734	3.675	6.831	0.549	3.156	3.097
	0.046603	0.253104	0.024709	0.154	0.030936	0.104734	0.096519	0.110085			0.069616	0.204398	0.02046	0.093599	0.042282	0.078924	0.099915	0.043693				3.224	5.282	4.449	3.548	4.488	3.891	4.508	7.654			4.224	3.665	3.646	5.704	4.459	2.685	3.401	4.214
	0.061709	0.269013	0.018276	0.138079	0.03088	0.067742	0.157031	0.099282			0.057365	0.018142	0.024469	0.073221	0.041454	0.038685	0.114529	0.275517				4.714	6.919	3.969	4.185	5.067	3.989	3.704	7.713			5.086	5.174	3.224	4.753	5.194	3.244	4.341	3.518
	0.189512	0.080247	0.042914	0.08986	0.072591	0.210154	0.055387	0.124579			0.043012	0.056561	0.108104	0.093307	0.022944	0.216404	0.141332	0.037078				1.362	4.557	3.44	4.067	2.862	7.193	3.577	6.282			7.742	7.036	5.557	3.822	5.988	4.89	5.615	7.095
	0.225264	0.229673	0.055235	0.138103	0.105663	0.026885	0.125366	0.111582			0.021572	0.158184	0.016247	0.058491	0.037222	0.048577	0.023805	0.050914				4.606	4.136	3.499	4.528	7.409	5.145	3.94	4.341			4.694	4.616	5.302	7.605	6.194	3.822	3.009	5.655
	0.2341	0.270497	0.02673	0.08955	0.11325	0.210207	0.197834	0.162237			0.032256	0.060201	0.053962	0.09552	0.034934	0.047392	0.052358	0.050315				6.929	4.704	4.488	4.567	6.154	4.567	4.361	6.615			5.302	5.87	4.028	5.233	5.733	7.046	7.301	3.851
	0.092616	0.193868	0.025077	0.091246	0.099998	0.100488	0.113592	0.091324			0.224069	0.102738	0.018824	0.118199	0.108477	0.049074	0.034351	0.05996				5.743	6.066	4.077	7.36	6.292	5.272	3.587	5.39			4.096	5.292	4.498	3.646	8.8	3.185	6.164	7.722
	0.03139	0.047319	0.028758	0.070341	0.196305	0.131202	0.02585	0.159451			0.099039	0.09242	0.032322	0.113155	0.073952	0.164613	0.033368	0.0404				3.9	4.145	5.87	6.252	5.067	5.429	3.489	5.263			6.184	3.655	2.911	4.4	3.234	4.106	4.929	4.528
	0.088703	0.095253	0.021582	0.124733	0.072676	0.08732	0.145624	0.116046			0.132306	0.019037	0.026042	0.181493	0.037268	0.147463	0.176191	0.064506				5.096	3.959	7.193	5.253	3.499	4.165	5.037	3.998			5.802	3.714	3.989	5.263	4.537	1.754	4.733	4.145
	0.159054	0.315971	0.02231	0.160124	0.056297	0.071087	0.063612	0.050776			0.153577	0.066369	0.040106	0.114182	0.030812	0.124045	0.023579	0.138214				1.872	6.292	4.645	3.606	3.734	2.92	4.851	5.174			8.947	7.722	6.488	8.624	4.047	3.675	3.518	3.989
	0.110965	0.165553	0.021786	0.113923	0.035979	0.070685	0.113694	0.155735			0.04377	0.048772	0.032469	0.067185	0.09379	0.050951	0.062884	0.059965				3.156	3.695	4.88	5.145	6.35	4.616	3.254	4.665			4.714	3.626	2.656	5.958	3.783	7.869	5.694	5.086
	0.097938	0.227623	0.064604	0.114898	0.025726	0.083894	0.109613	0.230181			0.021174	0.030215	0.064727	0.097545	0.034658	0.031356	0.104569	0.058202				5.939	4.096	5.361	6.439	4.831	5.929	4.537	6.88			3.312	4.782	3.655	4.841	4.116	1.852	4.802	5.713
	0.047075	0.24676	0.053587	0.139529	0.070254	0.048196	0.128055	0.160372			0.063623	0.069365	0.019442	0.175948	0.024878	0.067415	0.052988	0.074819				3.499	4.91	5.498	3.567	3.989	3.45	2.901	5.214			7.987	4.89	5.047	4.067	4.596	1.039	9.614	4.214
	0.269559	0.044108	0.018777	0.051301	0.016493	0.100904	0.031014	0.230157			0.079588	0.04507	0.021336	0.197522	0.052372	0.017744	0.109194	0.024925				3.587	5.939	4.743	4.136	8.007	6.125	3.616	4.802			7.575	6.007	4.547	4.234	8.016	3.861	1.127	5.645
	0.084524	0.190155	0.026381	0.088814	0.176112	0.115837	0.026001	0.057464			0.036467	0.087958	0.028983	0.116798	0.052682	0.053819	0.040968	0.020462				2.666	5.89	4.41	4.753	6.448	3.469	2.764	3.626			4.645	6.066	4.136	3.048	1.49	1.009	3.567	7.37
	0.189645	0.065575	0.040281	0.095447	0.022059	0.159361	0.055862	0.074388			0.066403	0.044214	0.053724	0.103873	0.022504	0.05357	0.055384	0.094485				4.733	3.371	3.508	4.312	2.881	5.449	3.626	3.93			1.46	3.567	1.47	5.684	5.615	5.958	2.852	4.116
	0.247776	0.178344	0.01862	0.065334	0.244827	0.080574	0.184721	0.093611			0.028946	0.117043	0.06197	0.096035	0.039923	0.037724	0.112476	0.024525				5.772	4.557	3.92	5.41	7.605	4.596	2.822	5.037			6.252	4.861	1.901	5.37	5.312	8.242	1.96	4.234
	0.024614	0.060777	0.020402	0.090121	0.041721	0.169928	0.15614	0.22368			0.014081	0.097842	0.035497	0.085596	0.063343	0.114091	0.033969	0.039066				5.027	7.33	4.586	6.87	4.4	3.94	3.401	8.369			6.968	3.499	5.537	5.998	3.45	1.725	2.372	3.626
	0.135044	0.167083	0.09127	0.103921	0.036699	0.087924	0.209108	0.150621			0.043419	0.06334	0.024726	0.069699	0.090468	0.102664	0.111052	0.031444				4.694	3.665	3.293	5.214	4.978	2.675	6.762	5.596			6.135	2.705	4.724	6.517	6.674	0.853	3.116	4.969
	0.225215	0.098664	0.045644	0.065699	0.186973	0.077287	0.142564	0.220769			0.030592	0.056642	0.028677	0.047106	0.104163	0.14404	0.026564	0.023599				4.371	6.635	6.88	4.773	5.096	4.92	2.332	4.763			4.479	7.242	4.988	4.479	4.488	3.116	4.802	4.214
	0.120579	0.044948	0.03136	0.072839	0.066739	0.033475	0.101863	0.04994			0.131388	0.034094	0.046748	0.09481	0.092929	0.101154	0.055154	0.105341				3.891	3.695	3.93	6.105	5.459	5.272	5.625	5.439			5.243	2.999	2.95	5.596	4.263	3.704	6.791	7.487
	0.051023	0.191861	0.082503	0.168602	0.131291	0.044278	0.076003	0.066204			0.065042	0.07645	0.027308	0.118814	0.085734	0.083927	0.046554	0.048899				5.439	9.516	4.253	3.812	7.487	3.665	3.655	3.646			6.233	6.546	4.106	3.861	4.498	9.957	3.332	3.508
	0.221249	0.103246	0.027785	0.139926	0.181435	0.164249	0.031716	0.051282			0.061525	0.044431	0.02199	0.132681	0.106865	0.102189	0.030269	0.043558				3.538	7.095	7.468	4.508	4.077	7.771	2.695	4.077			1.411	4.802	2.989	6.821	2.764	0.549	2.96	3.812
	0.038296	0.202718	0.075934	0.095823	0.043116	0.245617	0.085977	0.199602			0.045699	0.024789	0.029012	0.109372	0.029005	0.027618	0.149343	0.109694				3.822	1.95	2.832	3.655	5.468	5.008	1.705	2.666			5.037	4.773	2.999	5.067	4.057	3.773	4.116	5.811
	0.215786	0.259969	0.033898	0.049393	0.220693	0.038827	0.035438	0.148566			0.073772	0.028561	0.034683	0.173799	0.032867	0.04748	0.027264	0.054906				1.568	4.498	4.929	4.185	5.782	3.597	6.742	6.027			8.467	7.232	2.871	3.018	3.734	2.45	3.606	9.771
	0.284108	0.07685	0.023612	0.229413	0.130685	0.064211	0.161716	0.044385			0.02746	0.109075	0.01533	0.119246	0.034391	0.097832	0.078775	0.024317				4.204	3.538	5.008	4.263	6.203	3.802	3.244	4.126			6.527	4.567	4.351	4.439	4.773	1.529	6.586	4.743
	0.250442	0.205693	0.087535	0.110391	0.039845	0.0368	0.215846	0.184707			0.031299	0.047766	0.039748	0.11309	0.023983	0.060558	0.062835	0.037748				8.928	4.361	4.567	4.106	4.577	3.126	3.518	4.479			5.155	6.664	3.665	4.528	4.42	5.851	3.518	4.577
	0.095664	0.137695	0.023508	0.038221	0.140858	0.058035	0.058452	0.060902			0.055542	0.073985	0.022229	0.134721	0.017611	0.056004	0.03648	0.040244				6.017	4.439	4.214	8.173	4.998	4.214	3.949	4.92			7.193	4.537	5.165	4.312	5.517	3.606	2.362	1.833
	0.232247	0.214909	0.036553	0.108603	0.039478	0.248993	0.087472	0.059455			0.057418	0.16096	0.020776	0.123708	0.02636	0.069078	0.06743	0.051371				4.88	5.204	4.439	5.566	6.439	5.292	4.361	6.35			4.361	3.263	4.782	4.067	3.597	5.694	4.939	3.734
	0.282817	0.249801	0.05138	0.135225	0.07875	0.13216	0.103588	0.107122			0.040359	0.067776	0.038736	0.098137	0.046349	0.116586	0.178581	0.037401				6.262	8.281	2.577	5.39	3.714	5.027	2.313	6.625			5.704	6.674	2.675	7.252	3.401	4.518	1.382	5.086
	0.20077	0.105026	0.09814	0.167934	0.026414	0.162297	0.124956	0.217221			0.04197	0.058891	0.020687	0.151593	0.088763	0.105873	0.094807	0.116657				5.802	6.233	3.45	4.381	6.595	4.067	4.616	6.272			6.458	2.783	5.116	4.116	5.331	3.214	5.37	7.007
	0.274541	0.267994	0.026302	0.292247	0.051436	0.080869	0.057969	0.204579			0.0688	0.070173	0.051768	0.153831	0.020734	0.081738	0.054051	0.11955				3.048	3.998	5.929	4.675	4.459	7.526	4.175	3.92			3.94	3.891	3.224	5.272	5.047	2.607	2.95	3.998
	0.086883	0.127045	0.079655	0.055987	0.15934	0.054811	0.14121	0.144903			0.035267	0.115978	0.03186	0.084934	0.035001	0.063213	0.120809	0.024334				3.989	3.734	3.283	4.978	5.713	3.969	2.832	5.351			8.261	9.506	2.724	6.39	3.842	1.45	4.253	4.234
	0.203823	0.197828	0.040898	0.04783	0.036441	0.074013	0.077453	0.207913			0.015309	0.049737	0.035753	0.07285	0.037443	0.146346	0.09573	0.0317				3.92	5.233	3.851	7.654	5.537	5.87	2.156	6.948			8.536	3.283	3.371	4.812	3.881	2.656	3.185	3.91
	0.100451	0.232409	0.036546	0.037156	0.185871	0.057593	0.134667	0.27904			0.036244	0.040858	0.052335	0.078477	0.029658	0.061142	0.017881	0.016875				5.684	7.183	5.067	2.479	6.507	4.106	4.42	4.733			9.486	7.693	1.911	4.332	4.234	5.606	4.714	7.507
	0.056969	0.238494	0.036953	0.088621	0.023718	0.022012	0.035503	0.125299			0.077121	0.135209	0.274235	0.10387	0.068501	0.025914	0.039485	0.072712				2.832	4.959	5.478	4.812	4.939	6.076	3.93	5.302			3.832	2.764	0.598	5.537	2.969	1.676	3.636	4.126
	0.238722	0.086649	0.041975	0.080911	0.149334	0.048565	0.121396	0.151202			0.037302	0.053319	0.019347	0.11165	0.189454	0.042447	0.028322	0.065327				4.537	5.753	3.205	6.752	6.35	5.4	8.281	7.664			5.018	3.116	5.076	5.508	4.341	4.047	3.685	3.93
	0.076696	0.225652	0.048667	0.071064	0.081896	0.096362	0.114148	0.049339			0.02859	0.101617	0.016921	0.07097	0.053622	0.091772	0.105147	0.047885				3.459	6.429	4.175	6.782	4.959	3.636	6.713	4.087			5.361	4.322	3.224	8.183	5.331	5.655	3.989	6.233
	0.268316	0.227913	0.031878	0.038439	0.04533	0.12259	0.151407	0.207406			0.11277	0.055152	0.017485	0.137379	0.054822	0.067627	0.065135	0.039374				2.352	8.477	3.802	7.34	4.028	3.479	4.557	5.694			5.351	4.459	3.45	4.704	1.225	3.42	3.146	2.283
	0.137092	0.13204	0.034075	0.074148	0.024588	0.058125	0.046481	0.031262			0.067113	0.156122	0.039734	0.09239	0.036348	0.044205	0.077444	0.03911				6.644	6.88	5.057	5.106	3.773	3.832	3.616	4.508			4.43	3.773	2.773	5.625	6.478	2.969	4.057	4.665
	0.124802	0.199206	0.046594	0.079481	0.125345	0.090896	0.06985	0.250683			0.135039	0.033534	0.04135	0.068048	0.179431	0.085786	0.034564	0.048972				2.803	3.91	3.802	5.958	4.292	4.302	5.713	4.939			4.714	5.566	4.057	4.743	3.597	4.88	2.528	8.849
	0.182457	0.266787	0.080904	0.096968	0.028839	0.056291	0.141571	0.027472			0.047854	0.132712	0.048418	0.124788	0.039555	0.192792	0.037876	0.11073				5.312	5.312	2.979	5.419	6.409	4.224	4.988	6.419			3.734	3.303	2.675	5.557	5.321	4.606	4.929	7.605
	0.107566	0.272153	0.035925	0.072644	0.065086	0.060234	0.061024	0.117874			0.086916	0.134324	0.020632	0.101056	0.03671	0.033181	0.037622	0.055061				3.685	5.174	3.734	4.067	5.067	2.528	0.412	2.528			4.792	4.684	4.684	4.4	6.742	4.89	3.91	7.742
	0.058877	0.041246	0.05639	0.064804	0.073586	0.291216	0.06368	0.036674			0.045323	0.020353	0.029812	0.109813	0.028407	0.04835	0.180878	0.105626				9.457	5.272	3.548	4.263	6.223	3.753	6.556	4.351			5.488	5.772	2.803	5.223	6.507	8.007	6.341	7.987
	0.111139	0.305837	0.017654	0.186429	0.192128	0.047054	0.102255	0.108611			0.163549	0.027327	0.057819	0.081911	0.105128	0.032553	0.049447	0.03649				2.205	3.714	6.88	4.528	2.519	5.557	2.832	3.753			3.508	8.203	3.793	5.586	0.804	4.155	3.636	5.792
	0.098335	0.31566	0.081343	0.131769	0.033767	0.079489	0.186984	0.082608			0.045596	0.029804	0.018433	0.084573	0.048927	0.102589	0.019458	0.05397				1.294	5.498	4.204	3.998	4.684	4.773	5.165	8.967			3.43	7.997	5.341	6.272	3.832	3.93	4.145	3.205
	0.167486	0.09016	0.081467	0.138442	0.040682	0.037477	0.182926	0.185967			0.051682	0.058449	0.047016	0.131169	0.044793	0.02177	0.204113	0.048957				3.244	4.596	4.312	4.351	6.909	4.008	5.292	6.174			4.253	5.204	5.184	5.204	7.232	3.067	3.312	3.518
	0.0522	0.03849	0.043358	0.15389	0.0712	0.048208	0.069261	0.056321			0.033009	0.122513	0.070464	0.1063	0.045759	0.10561	0.048266	0.037081				3.273	6.311	3.489	4.596	4.439	3.724	4.508	8.81			3.097	9.32	6.086	6.203	6.047	3.548	3.254	6.184
	0.070385	0.314267	0.027194	0.070037	0.071947	0.094307	0.04858	0.182681			0.025433	0.090471	0.017761	0.105057	0.096773	0.027463	0.036843	0.049693				5.557	5.184	4.635	4.704	4.155	3.704	3.293	7.399			6.556	5.655	3.312	4.459	1.352	5.527	5.419	2.519
	0.161728	0.113128	0.028909	0.14694	0.058255	0.067833	0.188466	0.104709			0.089096	0.031982	0.059626	0.085875	0.034121	0.172351	0.032766	0.018938				3.126	2.852	3.43	4.831	3.156	4.88	3.871	7.066			4.92	5.39	2.636	7.575	2.783	4.008	3.646	3.763
	0.141688	0.253335	0.023136	0.13062	0.041612	0.138293	0.081006	0.231874			0.178861	0.160763	0.022399	0.125863	0.075438	0.039692	0.038967	0.027858				3.626	6.35	5.067	3.548	4.204	4.675	4.567	6.439			3.577	8.8	2.421	5.645	0.843	6.252	5.89	4.606
	0.033506	0.177215	0.087693	0.081301	0.083884	0.029197	0.050545	0.197792			0.084438	0.039557	0.018325	0.131234	0.075676	0.140767	0.026488	0.154846				3.92	4.351	4.449	5.655	2.822	4.224	4.469	4.822			6.399	3.979	3.685	4.802	5.684	3.636	3.018	5.41
	0.073236	0.197736	0.075351	0.257671	0.036646	0.082493	0.13423	0.047473			0.020481	0.0556	0.019953	0.049004	0.019245	0.06686	0.093734	0.048581				3.489	4.263	2.813	4.234	3.783	4.057	6.37	3.773			4.626	5.802	4.449	5.125	4.038	3.969	7.987	5.233
	0.106242	0.333741	0.052394	0.049124	0.23246	0.183473	0.031654	0.029404			0.234483	0.115666	0.03537	0.091048	0.158421	0.053317	0.085271	0.078969				1.509	3.185	3.195	7.223	3.842	7.869	9.643	5.88			1.97	3.508	4.635	5.645	3.185	4.43	4.528	5.939
	0.114642	0.073103	0.061591	0.130889	0.071215	0.084812	0.156868	0.047084			0.080844	0.125009	0.049029	0.15068	0.029645	0.07624	0.098649	0.035654				2.274	4.929	2.754	3.381	5.978	2.94	4.194	4.449			3.704	6.007	4.047	4.479	3.793	3.401	4.322	4.194
	0.127663	0.259595	0.034762	0.082108	0.267229	0.102094	0.085542	0.034323			0.025391	0.115035	0.029438	0.097273	0.034389	0.024614	0.097341	0.039446				4.978	4.381	4.243	4.018	3.116	2.489	4.185	7.105			3.881	1.597	3.499	5.792	2.999	5.292	3.048	3.459
	0.137059	0.267721	0.032596	0.096364	0.189667	0.238928	0.124847	0.048075			0.183016	0.092839	0.047182	0.11498	0.164586	0.13421	0.084413	0.058452				6.978	3.94	2.783	4.724	5.762	6.164	5.116	7.37			4.812	3.508	4.155	6.497	5.576	4.665	2.871	4.91
	0.135654	0.215082	0.017264	0.112621	0.04567	0.057463	0.090996	0.175446			0.02397	0.098272	0.014094	0.129439	0.038495	0.026927	0.017623	0.032633				3.763	5.165	3.646	4.008	1.862	3.116	3.636	5.302			4.518	5.87	7.438	4.92	4.792	4.861	2.577	3.097
	0.175453	0.249626	0.120359	0.069129	0.104071	0.049306	0.031932	0.152647			0.025897	0.064864	0.01579	0.114622	0.089691	0.153437	0.047869	0.064862				3.067	3.077	3.048	5.292	7.056	3.342	7.624	7.85			4.175	4.057	5.174	5.184	7.987	3.156	3.832	4.096
	0.204794	0.261969	0.032478	0.064643	0.129242	0.031955	0.084188	0.078879			0.139853	0.066405	0.02472	0.099743	0.065459	0.03998	0.069548	0.039004				5.037	6.056	4.91	6.331	5.615	3.763	6.311	3.312			5.449	3.94	2.509	5.478	3.067	8.457	2.871	4.273
	0.277655	0.277268	0.075021	0.156195	0.252929	0.037318	0.056771	0.028929			0.082678	0.041931	0.034161	0.125009	0.026389	0.040195	0.038864	0.03218				4.4	3.949	3.293	2.92	4.753	4.361	3.998	6.899			3.597	7.399	3.979	5.312	5.821	2.901	3.675	4.194
	0.047399	0.272226	0.077216	0.091583	0.037304	0.036099	0.134371	0.023358			0.033683	0.190668	0.018641	0.209099	0.053795	0.050424	0.120954	0.034961				7.811	3.293	6.958	4.616	6.507	5.341	6.056	5.762			4.978	4.822	4.214	3.851	1.911	3.557	4.185	4.988
	0.110771	0.049086	0.046744	0.042526	0.055748	0.073131	0.049377	0.169676			0.056905	0.101645	0.051976	0.132654	0.029934	0.052455	0.053966	0.028391				3.175	5.41	3.969	6.703	5.704	4.077	4.988	7.517			9.153	9.016	3.254	5.125	1.803	3.822	3.136	4.557
	0.099353	0.164116	0.078819	0.079301	0.225173	0.075686	0.044736	0.210008			0.113896	0.02148	0.025916	0.095586	0.085202	0.053387	0.038839	0.064118				2.225	6.723	4.851	5.802	6.595	3.352	7.752	6.154			3.479	3.998	3.665	4.822	6.086	4.43	9.663	4.165
	0.107973	0.21048	0.023634	0.055582	0.189096	0.090362	0.038973	0.223555			0.087927	0.03761	0.016736	0.139241	0.032973	0.039366	0.034932	0.017996				5.214	4.626	5.615	6.997	5.89	1.695	4.243	6.693			1.372	3.381	3.557	5.057	4.106	2.911	3.557	5.38
	0.195715	0.2019	0.033089	0.066119	0.048601	0.063652	0.15379	0.191725			0.118148	0.094388	0.043813	0.058378	0.071747	0.041842	0.078584	0.057198				3.714	6.978	4.469	6.88	4.175	3.763	5.174	6.096			7.84	8.31	5.165	4.626	4.782	5.459	3.842	7.575
	0.201645	0.154476	0.030556	0.146291	0.127323	0.18327	0.087765	0.059896			0.056609	0.038642	0.026465	0.109519	0.035283	0.01974	0.090427	0.057168				7.115	5.674	4.312	4.557	7.242	5.439	4.92	5.125			5.674	4.714	4.929	4.577	4.106	3.165	3.734	5.37
	0.129003	0.248732	0.044331	0.109057	0.22707	0.080773	0.079386	0.040661			0.091044	0.075722	0.019246	0.130608	0.035597	0.044776	0.17446	0.077583				6.056	3.616	4.155	4.498	4.753	4.175	3.832	6.527			4.586	5.096	4.312	4.4	3.391	2.391	1	5.312
	0.043873	0.204346	0.039582	0.127984	0.04614	0.056371	0.220358	0.031825			0.140883	0.078029	0.020035	0.069287	0.055381	0.023456	0.12082	0.056831				4.596	6.605	3.704	4.851	3.175	3.028	5.596	3.959			7.624	4.851	6.576	4.234	7.105	4.959	1.499	0.97
	0.049039	0.242607	0.023393	0.154368	0.051785	0.136383	0.06924	0.02083			0.028205	0.065659	0.042783	0.150439	0.018849	0.070534	0.049935	0.110856				3.891	3.763	5.576	3.528	4.234	4.763	3.469	7.732			7.967	3.626	2.666	6.331	4.41	7.918	1.823	2.234
	0.044054	0.335449	0.059892	0.157971	0.069866	0.108913	0.025068	0.173901			0.06926	0.055868	0.009757	0.123161	0.064254	0.053461	0.050126	0.104079				4.89	4.567	2.94	3.45	5.419	4.469	4.537	4.822			5.9	5.155	7.556	4.616	7.35	3.685	3.41	4.106
	0.237275	0.185709	0.075946	0.10326	0.232127	0.089456	0.025444	0.202977			0.018364	0.264296	0.033242	0.153337	0.027517	0.123499	0.044826	0.030368				5.468	6.909	3.312	4.518	4.782	5.067	5.155	5.37			4.9	1.058	3.342	4.361	4.371	6.145	4.518	5.39
	0.080456	0.10231	0.038732	0.131043	0.032166	0.183759	0.050308	0.030171			0.059272	0.076148	0.022024	0.12411	0.017041	0.173232	0.078822	0.033887				4.087	2.773	2.499	8.663	5.321	1.617	3.528	3.636			9.486	3.185	4.488	5.282	3.391	4.88	5.047	6.664
	0.186919	0.239929	0.062401	0.059892	0.042079	0.07865	0.06477	0.055262			0.078315	0.061139	0.019424	0.098612	0.04277	0.019958	0.028837	0.056942				4.224	5.909	0.98	6.576	2.94	3.94	3.126	4.185			4.988	5.782	4.175	4.861	3.195	4.165	3.597	7.507
	0.15584	0.216117	0.045336	0.040682	0.074854	0.211477	0.151958	0.078747			0.040355	0.088752	0.03142	0.157935	0.057414	0.055552	0.032973	0.102135				3.587	5.596	4.038	5.478	4.479	3.214	4.812	3.371			3.028	5.194	3.763	5.576	6.978	4.841	3.067	2.881
	0.14319	0.040647	0.025317	0.063854	0.025237	0.065154	0.16386	0.072359			0.038578	0.118622	0.022969	0.112673	0.052505	0.046173	0.031225	0.03438				5.047	5.576	4.537	5.135	4.302	4.194	2.734	4.488			6.037	4.224	4.714	4.518	5.027	4.126	2.528	3.871
	0.191237	0.229287	0.029069	0.067009	0.027602	0.025486	0.08829	0.059969			0.050913	0.147567	0.068748	0.132957	0.097093	0.105572	0.043637	0.116295				4.567	2.538	8.154	4.959	7.291	4.243	6.909	4.273			6.056	3.597	4.498	3.94	4.479	3.44	3.156	3.322
	0.174207	0.089431	0.024098	0.164488	0.064674	0.136331	0.040415	0.086309			0.041542	0.195545	0.047477	0.148138	0.118483	0.166178	0.075746	0.0506				5.027	4.469	6.194	6.38	3.773	5.38	4.018	4.145			4.39	3.744	2.342	4.557	3.636	4.057	3.293	3.312
	0.172634	0.037605	0.049023	0.131769	0.055237	0.057217	0.046323	0.047859			0.044408	0.057882	0.024234	0.083978	0.098874	0.138934	0.029871	0.021809				7.34	3.077	5.537	5.018	3.205	2.46	3.685	5.949			5.508	4.959	3.214	7.321	4.998	3.842	6.017	3.303
	0.387493	0.065054	0.02349	0.050221	0.115314	0.277725	0.165605	0.090989			0.033556	0.099685	0.055528	0.135146	0.035545	0.020112	0.028186	0.025973				1.803	2.92	4.694	6.213	4.136	6.85	6.801	4.694			5.282	4.351	4.371	5.057	5.027	5.429	3.891	5.243
	0.023016	0.264881	0.038491	0.09196	0.060489	0.061301	0.04381	0.194387			0.044491	0.047026	0.013993	0.064114	0.035316	0.053372	0.086409	0.112803				4.028	4.929	6.733	4.234	3.116	8.105	3.959	7.389			4.704	3.067	7.683	7.076	3.832	5.096	7.105	5.106
	0.051849	0.181886	0.022671	0.075097	0.048771	0.115509	0.058134	0.082704			0.111684	0.030326	0.021324	0.156728	0.04816	0.056615	0.089675	0.020866				3.763	4.126	4.773	4.273	4.155	3.548	5.243	4.459			6.174	4.057	2.94	5.086	4.234	1.695	4.096	5.537
	0.044868	0.243084	0.036328	0.119266	0.12871	0.182097	0.192024	0.05143			0.0235	0.151054	0.022909	0.123853	0.120519	0.050403	0.033541	0.026904				3.009	3.018	4.479	5.782	5.468	4.537	3.44	6.684			5.018	5.018	3.352	3.94	0.48	3.812	2.862	4.136
	0.2754	0.01828	0.02859	0.195667	0.175632	0.112228	0.135112	0.05256			0.078712	0.083717	0.126674	0.079673	0.037413	0.06309	0.044979	0.041352				3.244	4.165	4.283	3.254	5.39	4.057	2.901	3.577			5.762	4.459	3.851	5.38	4.145	5.929	3.979	4.038
	0.367661	0.30756	0.022856	0.080592	0.044371	0.088151	0.20475	0.081585			0.197578	0.046879	0.033798	0.0542	0.027793	0.058283	0.021145	0.068332				1.666	4.665	4.39	6.468	3.587	3.009	3.832	7.262			6.978	3.43	2.675	6.115	4.645	5.429	5.88	5.753
	0.155682	0.202956	0.020706	0.150038	0.041327	0.100357	0.024519	0.161088			0.033384	0.026371	0.021371	0.075818	0.050303	0.046119	0.054096	0.027555				2.401	5.625	6.958	3.508	3.979	4.822	5.704	4.43			3.695	3.067	5.263	5.733	4.42	5.517	7.164	3.998
	0.02612	0.29083	0.027032	0.062084	0.081033	0.063484	0.037227	0.140969			0.033445	0.264298	0.03531	0.119324	0.061439	0.040152	0.058056	0.088581				6.987	7.291	6.478	7.517	3.518	8.996	4.753	9.212			3.93	3.91	3.126	5.645	3.018	3.577	6.311	3.126
	0.144384	0.25505	0.066912	0.099816	0.047625	0.079917	0.039839	0.193004			0.169055	0.052653	0.029271	0.078963	0.016959	0.056797	0.023791	0.046724				6.135	3.851	4.537	6.243	3.665	1.382	2.509	4.969			9.212	6.635	2.146	5.184	3.9	3.479	3.254	3.293
	0.22835	0.079052	0.024841	0.095546	0.023825	0.184321	0.039794	0.23277			0.060248	0.120104	0.03302	0.171201	0.024835	0.027981	0.040883	0.064475				4.145	3.557	9.624	5.174	5.821	5.753	2.871	5.018			4.145	3.812	5.145	3.802	4.449	5.762	3.107	3.998
	0.253209	0.157918	0.030089	0.101687	0.026148	0.074684	0.101161	0.059345			0.100776	0.043185	0.056844	0.136001	0.089557	0.033445	0.015501	0.027141				4.381	3.116	3.773	3.548	4.253	3.518	6.262	4.018			6.468	1.264	3.244	7.566	3.861	8.32	4.39	4.008
	0.137727	0.302332	0.048831	0.093489	0.034644	0.046277	0.04613	0.121934			0.06155	0.029299	0.036725	0.119607	0.065829	0.054812	0.15024	0.17964				3.381	5.821	7.801	4.008	3.303	0.598	3.655	5.87			4.351	4.92	3.753	7.144	0.823	4.635	2.832	3.332
	0.133313	0.203177	0.045006	0.151466	0.031605	0.152615	0.02573	0.206479			0.048753	0.065128	0.038471	0.062315	0.038101	0.058091	0.026609	0.028446				2.176	4.224	4.136	3.979	5.625	4.577	4.136	3.567			6.243	4.871	3.763	5.41	5.116	4.136	3.9	3.695
	0.071586	0.112252	0.089369	0.187438	0.059946	0.062909	0.11878	0.041414			0.105624	0.049492	0.041377	0.072541	0.033203	0.049145	0.076136	0.038894				5.576	4.645	4.361	4.253	4.439	3.979	2.832	4.067			4.831	5.517	3.087	5.684	4.586	2.989	2.675	3.959
	0.033563	0.1121	0.033495	0.057999	0.100768	0.11375	0.15307	0.069039			0.091825	0.113013	0.076673	0.077634	0.062685	0.045172	0.144225	0.029525				2.479	5.341	5.753	3.332	6.801	5.743	3.018	5.694			6.37	6.625	6.282	5.664	0.372	3.832	4.204	3.273
	0.253068	0.428617	0.057327	0.099363	0.141664	0.031049	0.02743	0.193499			0.036756	0.2008	0.044513	0.117473	0.040306	0.05743	0.029001	0.080291				4.782	1.284	4.087	4.606	6.39	4.577	2.332	5.321			3.989	3.116	4.283	5.753	3.107	1.666	4.537	2.969
	0.041425	0.197763	0.053591	0.18899	0.077585	0.07422	0.026687	0.039884			0.05927	0.246194	0.026995	0.083393	0.042781	0.036327	0.024227	0.092011				3.557	4.949	5.312	4.508	2.597	4.547	4.871	5.762			4.42	7.732	7.438	5.968	4.704	5.89	3.459	2.44
	0.200332	0.15325	0.049375	0.073896	0.092865	0.140744	0.13263	0.035544			0.137342	0.303522	0.085734	0.169335	0.022406	0.064624	0.142815	0.066972				3.714	3.165	3.136	6.243	5.635	0.764	5.145	7.526			8.183	4.92	6.831	3.695	4.528	6.782	2.538	6.321
	0.1325	0.162999	0.040824	0.134598	0.026313	0.175848	0.16405	0.197964			0.042771	0.050715	0.03882	0.140697	0.037701	0.254805	0.055145	0.058245				3.606	6.703	4.537	3.214	4.969	3.92	5.037	7.036			7.84	4.008	3.048	6.164	3.214	3.244	3.979	3.185
	0.02585	0.157104	0.048103	0.045969	0.031429	0.117831	0.079643	0.253803			0.024373	0.152055	0.02333	0.211962	0.058373	0.042598	0.04685	0.066757				3.254	3.881	4.018	6.439	6.301	1.411	4.479	3.224			5.478	5.537	3.518	3.606	3.067	2.47	4.018	4.508
	0.110418	0.160327	0.052586	0.19968	0.149349	0.17106	0.134784	0.214782			0.066072	0.057376	0.036916	0.091506	0.02697	0.051768	0.073956	0.026038				2.587	6.978	4.43	4.126	5.233	4.537	0.333	5.527			6.978	6.311	2.911	6.243	2.577	0.833	5.88	3.469
	0.061167	0.163219	0.033651	0.080807	0.124403	0.047857	0.157854	0.10112			0.029848	0.092383	0.030965	0.092163	0.023665	0.112783	0.030685	0.079485				3.175	9.516	5.184	3.979	4.684	4.9	4.567	4.89			3.92	3.195	4.547	6.537	5.615	3.793	5.292	2.822
	0.089278	0.071164	0.047303	0.114204	0.100154	0.053536	0.03346	0.145911			0.078316	0.127263	0.085356	0.089801	0.046731	0.094016	0.0481	0.115423				5.811	9.398	3.234	3.058	7.967	5.223	3.714	9.908			5.351	3.881	3.067	4.273	2.871	4.498	4.91	4.087
	0.080568	0.242928	0.230913	0.122258	0.046362	0.13441	0.058988	0.181978			0.124523	0.111315	0.045885	0.152058	0.054907	0.07207	0.11861	0.04244				3.851	1.529	3.489	4.694	1.921	4.351	5.037	4.763			7.311	3.342	3.332	5.478	0.598	2.372	2.479	7.252
	0.204065	0.330094	0.044191	0.048796	0.121324	0.04817	0.159059	0.077489			0.024783	0.178062	0.124216	0.104029	0.085686	0.0852	0.158545	0.035284				3.949	2.274	4.488	5.106	4.645	6.889	4.096	5.135			4.381	8.879	0.608	4.733	5.537	0.794	3.587	4.557
	0.106137	0.067399	0.033191	0.169534	0.033438	0.146414	0.038501	0.045186			0.055364	0.060099	0.027006	0.091064	0.113744	0.044764	0.073792	0.071827				8.271	4.371	4.831	5.331	3.822	4.929	3.058	5.527			4.959	2.666	4.959	5.576	6.909	5.341	8.732	2.332
	0.056196	0.479803	0.022895	0.033268	0.212132	0.063455	0.135702	0.200318			0.036534	0.071214	0.027819	0.146855	0.042884	0.035706	0.020657	0.17244				4.204	1.49	5.508	7.223	0.892	4.263	4.175	6.556			3.9	4.243	7.183	4.42	2.754	2.519	5.88	6.076
	0.048423	0.264993	0.065952	0.074221	0.067998	0.022239	0.102436	0.067665			0.026152	0.035851	0.028198	0.103465	0.024725	0.05361	0.039994	0.038493				5.008	6.527	4.567	4.547	2.009	8.075	4.733	3.597			4.106	6.38	5.233	7.125	2.773	2.568	3.322	4.773
	0.122277	0.154416	0.04405	0.11175	0.214387	0.065351	0.174266	0.095381			0.038805	0.069788	0.017401	0.110901	0.034471	0.064758	0.122631	0.041681				5.459	8.056	5.116	4.332	4.087	4.273	4.341	6.243			4.508	5.165	9.261	4.596	3.548	1.588	4.371	4.949
	0.20194	0.132608	0.05751	0.04534	0.030107	0.142957	0.059326	0.068442			0.067996	0.052194	0.044913	0.137721	0.03823	0.116153	0.03689	0.127802				3.45	5.851	3.695	5.743	4.626	6.723	8.261	3.616			4.185	6.233	5.537	5.674	4.665	4.92	3.675	5.449
	0.113853	0.340045	0.054955	0.083334	0.056166	0.03213	0.114455	0.201089			0.05856	0.032368	0.019351	0.116945	0.03052	0.055336	0.054772	0.077776				4.88	5.331	4.537	4.616	4.018	3.9	5.88	4.665			6.36	3.861	7.213	5.282	2.44	3.734	3.665	6.027
	0.204026	0.179658	0.039129	0.101624	0.047249	0.183872	0.111744	0.093649			0.037264	0.030351	0.021143	0.175269	0.031592	0.051799	0.181342	0.023718				6.203	5.468	5.106	6.742	6.546	4.449	4.439	4.567			3.332	4.332	3.244	6.703	5.008	4.155	3.312	5.067
	0.161067	0.164038	0.041658	0.146037	0.103279	0.218422	0.097532	0.126076			0.067311	0.085896	0.022144	0.179712	0.12363	0.022327	0.124668	0.027524				6.056	6.252	7.076	5.243	7.115	3.734	3.254	1.627			9.8	5.645	6.615	4.518	2.999	7.085	1.725	7.389
	0.272229	0.210084	0.057245	0.118266	0.108885	0.041086	0.195521	0.03924			0.066935	0.131288	0.021745	0.0662	0.046551	0.073222	0.037235	0.113221				4.998	5.4	4.057	5.772	3.802	4.283	5.008	3.548			5.547	6.889	5.37	5.968	4.312	2.019	3.685	4.91
	0.220693	0.160826	0.089154	0.086063	0.094153	0.054417	0.035891	0.048898			0.167082	0.149726	0.017204	0.068681	0.056811	0.041681	0.131394	0.077202				4.273	3.312	3.459	5.459	5.537	2.979	4.322	3.734			8.359	4.959	8.791	5.488	2.558	6.723	4.106	2.95
	0.206286	0.144389	0.03988	0.149134	0.203549	0.059681	0.020524	0.166136			0.059591	0.088779	0.034986	0.062799	0.042577	0.096929	0.091575	0.085657				2.675	6.36	2.989	4.243	4.332	3.597	4.126	5.214			4.978	4.684	4.038	5.429	5.449	1.147	2.264	4.361
	0.10175	0.217439	0.040611	0.111692	0.039352	0.147491	0.078846	0.193332			0.033787	0.132942	0.031649	0.202857	0.126237	0.073891	0.059011	0.035775				8.84	4.165	4.704	4.92	3.646	2.901	2.597	4.537			2.127	4.655	4.126	5.204	0.872	3.93	5.851	4.733
	0.066771	0.037226	0.032928	0.083866	0.036398	0.055563	0.055003	0.170905			0.063783	0.049416	0.041183	0.085947	0.022635	0.035432	0.065099	0.069908				3.793	8.173	7.193	4.586	3.773	3.753	3.126	5.292			8.252	5.272	4.381	5.263	4.116	5.537	2.44	3.959
	0.155653	0.161598	0.042011	0.087898	0.043609	0.075688	0.063894	0.232805			0.046511	0.042762	0.030433	0.076678	0.023141	0.202409	0.0601	0.018412				3.91	7.301	4.498	3.998	6.056	3.783	3.597	7.722			4.459	9.957	5.576	5.762	6.723	3.891	2.205	6.85
	0.183261	0.223793	0.025611	0.079228	0.028785	0.128037	0.063194	0.280188			0.062957	0.04638	0.088714	0.105825	0.054999	0.041587	0.078173	0.077147				5.86	3.067	5.517	4.047	5.449	3.949	4.89	6.576			6.047	4.096	1.284	4.488	7.869	6.056	7.869	4.89
	0.204562	0.251539	0.029364	0.068887	0.067064	0.065079	0.208283	0.058405			0.032328	0.081579	0.021943	0.164652	0.036893	0.196506	0.020624	0.032232				3.312	5.508	3.254	5.792	2.362	4.047	4.165	5.743			4.714	4.253	4.694	4.008	3.361	4.322	2.832	3.616
	0.070606	0.186323	0.043728	0.073262	0.090748	0.044747	0.142852	0.150882			0.043436	0.169488	0.030289	0.100515	0.080394	0.038164	0.04051	0.032689				3.548	5.733	3.361	4.322	6.448	4.155	2.999	6.576			4.449	1.519	4.41	5.184	3.763	3.91	5.184	4.91
	0.203928	0.269291	0.021473	0.131077	0.038453	0.13059	0.074621	0.043232			0.03381	0.075274	0.01994	0.118836	0.172142	0.034171	0.067111	0.040719				4.528	5.998	4.988	3.744	4.626	5.841	4.792	4.714			4.714	4.283	4.214	3.773	4.381	2.342	3.381	6.419
	0.138398	0.222655	0.061733	0.026498	0.156729	0.1701	0.21485	0.142947			0.223872	0.05953	0.01809	0.081917	0.034234	0.027822	0.156468	0.074593				6.88	5.292	3.94	9.222	3.949	5.988	3.949	5.831			7.095	6.674	5.498	4.351	5.537	4.469	0.627	2.264
	0.091254	0.254748	0.034529	0.159455	0.060117	0.068265	0.04202	0.104153			0.038942	0.068593	0.059619	0.085886	0.031926	0.111255	0.032252	0.035023				3.107	6.399	4.978	5.096	4.41	5.223	9.232	4.204			5.125	4.439	2.362	5.792	3.067	0.774	5.988	5.037
	0.226337	0.065756	0.061109	0.221144	0.0438	0.088481	0.044359	0.077334			0.023692	0.037211	0.024202	0.332769	0.026943	0.048408	0.036906	0.151115				3.538	3.91	4.204	4.43	6.772	4.831	3.459	8.614			4.528	5.047	4.204	9.859	4.753	4.214	2.127	3.42
	0.140499	0.258404	0.019308	0.099911	0.050647	0.102502	0.045419	0.13999			0.029215	0.055635	0.032316	0.048469	0.020515	0.059952	0.083263	0.041346				4.537	4.243	4.292	6.595	7.781	4.831	3.93	5.674			4.645	4.528	4.116	8.203	4.136	1.588	2.362	3.548
	0.21257	0.07848	0.038161	0.241585	0.241031	0.131888	0.08024	0.039917			0.086758	0.027416	0.036675	0.059801	0.070406	0.03498	0.070958	0.064756				4.038	6.35	4.243	5.106	2.773	2.979	6.958	3.244			8.026	4.273	4.381	6.056	4.381	4.91	4.714	8.947
	0.070296	0.101379	0.03644	0.096061	0.217588	0.122919	0.04047	0.158394			0.025647	0.067055	0.021465	0.06949	0.040251	0.030167	0.034032	0.133378				2.95	2.92	4.322	3.538	4.802	8.781	3.753	4.528			4.929	5.086	6.047	6.938	6.399	2.95	4.557	4.969
	0.185177	0.059861	0.159858	0.078805	0.093213	0.239151	0.172911	0.119999			0.088862	0.118671	0.059228	0.147243	0.039363	0.031091	0.16317	0.106645				3.851	3.097	2.127	4.43	2.881	5.184	4.243	4.008			4.283	5.988	5.978	4.204	2.313	2.773	3.469	0.51
	0.090154	0.167337	0.063367	0.087693	0.029731	0.098468	0.036462	0.094167			0.140198	0.187058	0.134605	0.091053	0.023762	0.026852	0.127362	0.078545				2.832	2.695	4.43	4.743	7.752	3.361	4.675	5.4			4.371	3.244	0.951	4.724	5.566	6.35	4.537	3.812
	0.03676	0.276036	0.040158	0.062297	0.023185	0.177931	0.05242	0.162109			0.029511	0.066044	0.035237	0.113984	0.029784	0.055297	0.017949	0.062509				8.124	3.842	3.087	4.969	7.575	6.742	4.684	5.802			1.97	4.204	3.489	6.233	4.469	5.664	5.713	5.988
	0.132338	0.200894	0.03862	0.120598	0.044553	0.125996	0.061709	0.094076			0.236133	0.072276	0.05594	0.12685	0.044296	0.058731	0.03616	0.175861				4.224	7.742	4.439	3.45	3.959	0.637	6.595	3.489			3.959	4.038	3.499	4.929	2.636	6.448	5.37	1.49
	0.167804	0.050142	0.07482	0.126379	0.143572	0.038566	0.072455	0.117639			0.028467	0.068384	0.040639	0.112714	0.082629	0.163251	0.068473	0.039283				3.224	2.646	3.254	7.801	5.106	5.782	6.282	4.596			4.645	3.851	2.911	6.145	1.352	3.401	6.723	4.43
	0.045568	0.088633	0.034838	0.071621	0.033125	0.138467	0.097043	0.097747			0.027664	0.072562	0.025611	0.082824	0.042029	0.084113	0.031197	0.055282				3.832	3.293	5.694	4.322	4.116	7.291	5.272	6.752			4.861	5.272	2.852	6.145	3.342	1.049	5.341	3.224
	0.094361	0.108124	0.03048	0.131555	0.13578	0.086463	0.186061	0.103651			0.066665	0.136477	0.019766	0.084699	0.044573	0.039747	0.074167	0.057851				2.626	5.096	4.586	4.312	5.557	3.489	1.019	7.232			4.969	4.39	4.312	5.89	2.695	5.047	6.301	2.499
	0.060163	0.227081	0.052733	0.105004	0.047829	0.078901	0.172975	0.123524			0.110128	0.119974	0.031159	0.081541	0.038842	0.066246	0.141462	0.021001				4.518	5.429	3.871	4.351	3.361	6.684	3.724	6.684			4.802	4.106	4.89	5.351	0.706	1.911	2.587	4.586
	0.167534	0.090572	0.03779	0.17156	0.203301	0.054162	0.028096	0.227453			0.109555	0.123513	0.022188	0.106008	0.080487	0.033298	0.069846	0.031569				3.489	2.705	3.646	6.203	5.174	2.636	4.008	6.35			8.124	4.018	3.459	3.949	3.352	5.067	4.89	4.586
	0.219641	0.25149	0.041247	0.060366	0.079394	0.106894	0.042676	0.141688			0.087157	0.047475	0.021886	0.054198	0.027288	0.063063	0.053559	0.070732				3.312	5.802	3.126	8.114	3.479	6.899	6.723	6.145			5.106	4.057	4.185	9.212	4.165	0.755	5.821	4.028
	0.081019	0.178076	0.039281	0.053571	0.019874	0.018501	0.024863	0.181219			0.074875	0.22046	0.02049	0.154715	0.071282	0.139158	0.046753	0.055843				5.723	5.949	3.861	6.027	5.38	4.626	7.419	5.498			3.734	6.801	3.989	3.606	0.608	2.097	2.96	7.085
	0.047756	0.283353	0.02535	0.087023	0.128503	0.085006	0.175934	0.06112			0.035016	0.146309	0.020311	0.052971	0.047895	0.050901	0.040596	0.117275				4.214	5.341	7.262	3.851	5.782	3.175	3.9	5.184			3.538	4.606	5.145	8.477	0.314	4.949	2.822	3.979
	0.137162	0.271179	0.045913	0.166952	0.049357	0.033412	0.109494	0.181906			0.040909	0.037112	0.026154	0.109875	0.027347	0.087151	0.232527	0.04249				3.067	8.281	4.057	5.968	5.214	4.518	5.214	8.301			4.694	3.881	7.722	4.449	5.233	5.282	1.039	4.498
	0.094719	0.305571	0.072832	0.072291	0.016774	0.10246	0.043398	0.169977			0.045736	0.084705	0.065246	0.06475	0.037529	0.152628	0.051491	0.099661				4.988	4.753	2.911	4.969	5.165	4.126	2.607	5.292			4.381	8.791	3.352	3.959	4.018	3.861	2.783	2.352
	0.204733	0.090394	0.074151	0.047362	0.029436	0.296407	0.028419	0.156396			0.076937	0.178666	0.029803	0.117386	0.021771	0.021836	0.065563	0.067246				4.596	8.771	4.371	6.948	8.8	5.067	7.497	9.957			5.39	1.49	4.057	5.037	4.361	4.038	4.449	3.528
	0.164789	0.265071	0.02253	0.071712	0.03277	0.104378	0.177512	0.162789			0.030722	0.133747	0.020553	0.146132	0.04601	0.029968	0.065576	0.077473				2.666	5.625	4.488	5.821	6.233	0.833	3.626	6.801			8.232	3.655	6.938	4.949	5.988	3.293	4.116	6.595
	0.039508	0.264201	0.041309	0.144294	0.044523	0.193416	0.069341	0.046136			0.069779	0.071933	0.020189	0.088333	0.035955	0.037233	0.020231	0.065092				4.234	2.254	4.714	3.567	5.802	6.625	5.145	4.645			6.948	4.018	4.312	6.968	2.832	3.499	5.057	5.527
	0.226252	0.114819	0.034361	0.074006	0.025119	0.136761	0.177862	0.055292			0.073743	0.065383	0.023007	0.096506	0.079244	0.120722	0.026123	0.056089				4.479	5.9	3.94	4.145	5.086	5.145	4.106	3.959			4.988	3.616	3.077	5.4	4.743	4.694	9.859	3.518
	0.213937	0.247094	0.022822	0.202671	0.13305	0.03986	0.112419	0.167019			0.037096	0.08544	0.024596	0.179227	0.025928	0.108819	0.151008	0.067567				3.577	4.479	5.37	4.243	1.294	2.656	4.89	3.577			3.312	2.391	4.557	3.381	4.165	2.264	1.725	4.675
	0.095247	0.076997	0.035096	0.070408	0.098131	0.095122	0.044894	0.12311			0.078425	0.071279	0.048301	0.111474	0.027076	0.108562	0.116777	0.099038				5.4	2.401	4.332	4.126	4.606	7.781	4.459	4.224			5.116	7.409	3.881	5.106	2.587	0.872	2.646	3.91
	0.212194	0.101426	0.06896	0.380011	0.040331	0.057932	0.129748	0.187023			0.190287	0.064638	0.060611	0.114925	0.060307	0.068635	0.062835	0.062953				4.704	3.812	7.879	2.528	3.773	1.156	4.635	4.292			0.804	2.813	3.881	5.645	3.891	5.929	0.862	5.586
	0.081786	0.184748	0.038233	0.053641	0.2283	0.124964	0.179434	0.065992			0.032309	0.038442	0.051418	0.106538	0.049499	0.093518	0.071805	0.068314				3.969	5.488	4.459	7.262	6.88	2.783	4.655	3.773			6.595	5.008	3.724	3.616	4.577	4.136	3.244	1.921
	0.027749	0.290272	0.046646	0.118295	0.051754	0.137038	0.079741	0.03201			0.118307	0.194326	0.0295	0.065233	0.067576	0.035335	0.090803	0.018093				3.469	3.704	6.184	5.155	5.047	3.969	2.734	4.812			3.891	5.106	4.057	5.233	4.959	3.018	2.773	6.488
	0.098406	0.121547	0.024102	0.110972	0.195483	0.028258	0.152698	0.20835			0.0589	0.16314	0.02106	0.190346	0.027411	0.085436	0.027116	0.056457				7.125	3.028	7.272	5.645	3.018	5.468	3.499	4.351			5.86	2.597	3.744	3.557	3.469	0.666	5.733	3.44
	0.361898	0.302338	0.038935	0.069845	0.042015	0.057773	0.144765	0.232479			0.071426	0.091616	0.022567	0.138224	0.040228	0.030243	0.173849	0.045891				1.676	4.459	3.822	7.575	6.007	4.047	6.674	3.087			4.812	2.607	3.254	5.949	3.224	4.91	6.566	5.645
	0.161167	0.07114	0.038157	0.082788	0.108235	0.075274	0.081118	0.140272			0.081704	0.071463	0.04107	0.124104	0.076196	0.120469	0.038274	0.094323				4.635	4.096	3.548	5.027	9.349	6.154	3.391	8.379			6.87	3.234	3.107	4.567	4.528	1.96	4.39	3.048
	0.244145	0.196757	0.080933	0.107213	0.028901	0.180601	0.160614	0.222554			0.02663	0.032231	0.029488	0.047649	0.0828	0.041635	0.132616	0.068935				5.89	4.978	2.989	3.891	6.096	4.302	5.664	9.643			6.478	5.4	3.156	8.457	1.578	4.322	4.851	4.988
	0.251496	0.346269	0.050243	0.127962	0.042687	0.154602	0.093016	0.134619			0.05017	0.075265	0.04993	0.060311	0.106152	0.055701	0.044316	0.067532				4.038	4.831	3.077	3.832	5.753	9.663	3.214	4.88			5.713	4.567	2.95	7.889	4.959	2.822	4.822	0.353
	0.050462	0.135108	0.025282	0.069683	0.084386	0.027977	0.121653	0.142489			0.047366	0.046765	0.030175	0.145306	0.074689	0.061297	0.022786	0.062953				3.077	5.429	4.635	4.694	3.038	3.332	4.077	5.566			6.478	4.439	3.41	7.526	4.831	6.076	3.606	5.145
	0.051531	0.139459	0.017804	0.09755	0.048762	0.164168	0.197566	0.207516			0.143147	0.090018	0.081588	0.058321	0.059878	0.023165	0.051915	0.049303				3.205	6.537	5.302	3.41	3.205	6.507	3.891	4.577			3.646	5.253	5.851	4.518	6.605	4.253	3.989	4.439
	0.058882	0.196113	0.030035	0.090144	0.039271	0.110482	0.030204	0.189201			0.041795	0.053745	0.024234	0.143847	0.061198	0.022948	0.035217	0.043288				3.881	4.253	3.842	4.106	4.204	3.528	5.018	6.733			4.4	4.596	9.8	4.302	2.675	4.655	5.713	3.773
	0.212125	0.057908	0.075758	0.073857	0.040603	0.059018	0.134944	0.056791			0.030032	0.103737	0.018983	0.110936	0.023338	0.032332	0.033406	0.042493				5.302	6.811	2.254	5.939	3.753	2.362	3.077	8.163			3.577	3.763	6.331	6.282	5.233	3.42	7.164	5.694
	0.212734	0.21167	0.062108	0.125385	0.069192	0.064233	0.117108	0.039459			0.030295	0.094372	0.016961	0.082739	0.022551	0.025329	0.05853	0.021459				4.959	4.018	4.488	4.528	3.009	5.566	5.057	8.085			6.929	3.93	4.096	4.145	4.743	3.9	2.832	3.714
	0.185821	0.115436	0.020154	0.10083	0.090795	0.030267	0.045817	0.151278			0.060908	0.043587	0.025708	0.056189	0.030645	0.050801	0.018504	0.044868				5.811	4.557	7.438	5.527	4.224	5.057	3.802	6.301			3.361	8.438	3.273	6.252	4.243	3.998	4.89	4.047
	0.146761	0.029156	0.020162	0.104655	0.250486	0.062425	0.069228	0.156997			0.048163	0.04018	0.259289	0.084249	0.065596	0.036986	0.094893	0.031821				3.224	3.538	5.302	4.949	6.115	5.684	4.136	4.773			4.459	4.577	1.098	5.517	0.372	4.88	4.812	2.989
	0.165099	0.03734	0.043782	0.110353	0.096702	0.204334	0.130255	0.068681			0.041618	0.0726	0.039692	0.084154	0.0616	0.077714	0.023568	0.051129				1.617	4.831	5.998	5.076	6.292	5.596	4.469	7.134			7.252	4.234	1.803	6.321	1.656	1.95	6.635	4.4
	0.071366	0.083096	0.0461	0.077711	0.258238	0.079292	0.056412	0.111277			0.050223	0.040029	0.036251	0.121112	0.034706	0.186206	0.091929	0.033475				5.341	3.753	4.792	4.773	4.008	3.469	4.096	6.027			4.312	5.792	4.89	7.164	5.027	5.018	7.272	3.401
	0.104732	0.11057	0.025214	0.098976	0.106706	0.114403	0.060346	0.220404			0.042319	0.089508	0.012667	0.128708	0.039765	0.057339	0.12263	0.030478				5.949	4.204	4.283	4.959	3.371	3.146	5.821	5.86			3.626	3.636	6.047	6.194	4.341	1.088	3.156	4.586
	0.038111	0.240295	0.067019	0.168874	0.147173	0.028902	0.161284	0.017585			0.016569	0.190406	0.024436	0.083401	0.055035	0.050081	0.04979	0.017662				4.175	4.978	2.822	4.312	6.301	5.253	5.841	4.449			8.359	4.684	3.214	5.723	4.145	7.458	4.106	4.234
	0.04813	0.273333	0.034873	0.070739	0.094942	0.07487	0.035079	0.234104			0.053679	0.120117	0.029545	0.160783	0.017774	0.028946	0.113925	0.064553				3.175	3.949	4.332	4.361	4.057	3.518	4.537	5.468			3.92	4.43	6.439	2.283	3.93	4.655	3.244	4.106
	0.243722	0.071206	0.040391	0.082614	0.019806	0.041401	0.03536	0.042046			0.075031	0.044428	0.018633	0.068381	0.037277	0.038545	0.036478	0.052472				5.125	3.126	4.42	8.173	4.802	8.35	2.715	4.939			5.233	3.361	5.351	5.331	5.615	4.577	4.155	3.116
	0.137366	0.307099	0.032566	0.111069	0.033289	0.051639	0.126781	0.086203			0.052463	0.101311	0.311004	0.085471	0.0487	0.052086	0.034804	0.038069				7.242	4.616	7.105	5.547	4.92	2.842	4.136	8.154			3.597	6.115	0.804	6.635	3.469	3.675	5.253	6.86
	0.057118	0.191805	0.030096	0.088547	0.292034	0.131071	0.143151	0.208019			0.061218	0.026587	0.024831	0.120149	0.018376	0.019682	0.03551	0.047686				2.92	5.978	4.822	6.262	3.205	5.498	3.881	6.007			8.301	6.566	6.213	8.203	4.145	4.557	3.508	3.009
	0.179187	0.236645	0.034217	0.089015	0.174971	0.037907	0.1585	0.027011			0.166709	0.095256	0.068245	0.101694	0.052462	0.065877	0.054932	0.033028				3.979	4.351	6.36	6.439	4.547	4.351	4.332	3.704			4.459	2.519	4.959	4.675	4.332	2.303	3.459	4.224
	0.026744	0.274812	0.051211	0.040911	0.05795	0.053201	0.156337	0.23194			0.047311	0.035785	0.093614	0.087821	0.047958	0.232107	0.054914	0.030841				4.528	4.185	3.655	5.047	2.93	2.43	3.205	2.597			5.419	7.125	3.626	3.675	7.203	3.469	6.399	3.342
	0.034932	0.223562	0.048581	0.089571	0.039115	0.099346	0.096077	0.120923			0.047403	0.034379	0.065509	0.112694	0.06856	0.075917	0.048218	0.029747				3.459	6.919	5.018	5.253	4.498	7.036	2.568	5.243			7.762	5.459	5.664	4.802	4.616	9.349	3.224	2.95
	0.024514	0.278077	0.026642	0.099481	0.153528	0.122167	0.154249	0.148623			0.032741	0.046026	0.035773	0.122143	0.04869	0.022391	0.105098	0.05534				3.724	6.135	3.724	4.361	3.998	3.567	3.195	5.125			5.292	4.567	5.586	4.42	1.735	7.595	4.361	2.734
	0.035648	0.04371	0.033404	0.131748	0.018568	0.082636	0.203102	0.053046			0.031778	0.043972	0.04581	0.13502	0.048871	0.025323	0.04376	0.033945				4.234	7.879	4.704	3.342	3.597	5.018	3.685	3.342			4.126	6.301	2.577	5.439	6.929	5.478	2.038	7.742
	0.233979	0.086493	0.02254	0.064291	0.061801	0.111598	0.070834	0.1343			0.125474	0.112347	0.070153	0.068085	0.11014	0.067511	0.019795	0.03488				4.204	4.39	4.988	5.076	6.782	4.145	5.018	5.057			6.311	8.438	0.98	9.996	6.625	3.861	2.577	6.39
	0.168011	0.262373	0.047508	0.132115	0.052066	0.110562	0.07719	0.174851			0.057586	0.130829	0.029698	0.167867	0.029618	0.185772	0.040921	0.031973				5.557	4.018	3.665	5.37	4.92	7.017	4.42	4.626			5.008	4.018	4.185	4.39	5.067	4.557	2.323	4.42
	0.254533	0.266066	0.046327	0.090189	0.043872	0.050572	0.02788	0.334819			0.154741	0.053851	0.035111	0.101296	0.031627	0.075502	0.029744	0.021147				3.93	4.665	4.224	7.193	5.508	5.86	3.587	8.359			4.341	6.086	2.724	4.861	5.184	3.028	4.959	4.753
	0.034985	0.19355	0.072683	0.081073	0.031225	0.01998	0.128671	0.168724			0.148952	0.030233	0.022891	0.099034	0.080445	0.041266	0.148751	0.085449				4.508	2.989	4.439	5.106	3.528	4.998	4.292	5.89			4.9	6.233	2.881	4.841	0.51	3.93	3.636	4.322
	0.115174	0.193454	0.071067	0.050871	0.05913	0.267919	0.190124	0.04914			0.040754	0.127371	0.01916	0.144373	0.026634	0.115099	0.024698	0.076654				6.184	6.262	2.734	5.949	5.233	3.753	5.968	6.968			5.292	0.823	7.673	4.9	4.92	4.194	6.027	2.92
	0.067622	0.250109	0.037994	0.092548	0.096445	0.114631	0.029409	0.132744			0.057733	0.035496	0.050462	0.104159	0.060113	0.073522	0.068533	0.038457				4.047	4.479	1.98	4.057	3.695	5.89	3.871	3.371			4.802	5.674	4.126	4.322	2.705	5.557	9.437	4.185
	0.024757	0.243998	0.085968	0.063539	0.076985	0.039105	0.054441	0.099741			0.063698	0.036067	0.027956	0.105139	0.100152	0.018169	0.030013	0.08527				3.234	3.293	2.93	7.076	5.459	2.901	6.086	3.528			4.439	3.479	6.762	5.312	3.342	6.262	3.146	7.526
	0.167107	0.060242	0.028337	0.044919	0.043676	0.096602	0.020395	0.220331			0.025379	0.198481	0.165213	0.095428	0.018701	0.16235	0.022807	0.127684				4.145	4.733	4.371	6.399	4.234	3.401	7.448	5.361			8.546	3.165	0.402	5.958	4.978	4.439	5.243	4.577
	0.046963	0.275094	0.042929	0.070605	0.028133	0.241457	0.077435	0.043698			0.038678	0.148823	0.02836	0.089558	0.042728	0.048314	0.095502	0.033007				5.949	2.96	3.352	5.282	4.988	4.371	6.644	2.989			6.35	6.311	3.165	4.616	4.537	4.782	1.872	3.842
	0.058213	0.218006	0.061666	0.100087	0.122342	0.209467	0.211805	0.0848			0.077768	0.073479	0.024063	0.11462	0.023562	0.034863	0.08933	0.035633				2.764	4.351	3.156	3.528	7.242	5.057	4.243	3.058			4.488	6.194	2.666	5.194	2.391	4.087	4.194	5.851
	0.202955	0.061026	0.062551	0.166347	0.078889	0.068178	0.067227	0.210618			0.045128	0.033091	0.041539	0.096006	0.05088	0.042711	0.086944	0.061617				3.273	4.263	3.812	3.655	5.439	5.88	6.458	4.283			4.341	6.566	2.274	4.733	5.106	4.635	2.215	4.077
	0.047328	0.177395	0.027984	0.028887	0.03019	0.185478	0.135922	0.257495			0.038429	0.143291	0.023638	0.083149	0.048716	0.042102	0.030627	0.120136				2.509	6.38	4.253	5.929	3.822	3.371	5.478	3.93			7.409	4.92	3.9	4.439	2.871	1.049	5.263	4.322
	0.080177	0.126566	0.030667	0.158608	0.032378	0.070742	0.051609	0.115087			0.076169	0.1897	0.13297	0.14166	0.025567	0.095562	0.051234	0.045295				4.057	7.801	4.537	6.458	5.312	6.448	3.303	7.889			6.321	5.214	1.774	4.145	4.341	3.508	2.626	4.92
	0.050201	0.236345	0.034279	0.065597	0.032651	0.055452	0.125134	0.070255			0.059854	0.284108	0.015208	0.072779	0.026787	0.083365	0.107662	0.034477				4.185	3.489	6.076	5.704	4.89	3.969	3.42	3.93			4.469	3.401	4.635	5.713	5.037	1.764	6.174	4.263
	0.12038	0.027357	0.040312	0.111961	0.024029	0.083999	0.10529	0.040605			0.040457	0.092391	0.022655	0.092962	0.082896	0.025752	0.143025	0.012506				2.519	4.812	4.126	3.773	3.949	1.862	3.303	4.978			4.743	3.763	5.684	4.851	1.548	2.038	0.99	4.89
	0.136655	0.142042	0.043815	0.085415	0.050665	0.028859	0.104969	0.163889			0.045794	0.055444	0.027955	0.10184	0.068648	0.02284	0.060464	0.05652				5.566	5.38	5.508	3.979	5.38	5.302	3.802	9.016			5.39	4.459	4.185	4.273	3.322	5.41	3.9	5.282
	0.059431	0.206042	0.029109	0.148959	0.022535	0.109836	0.048209	0.072442			0.077437	0.057967	0.022793	0.094901	0.056732	0.190757	0.028473	0.048844				6.243	3.352	7.448	4.498	3.979	5.047	9.261	4.106			4.988	3.959	4.185	5.596	0.764	0.823	3.891	3.665
	0.094579	0.280875	0.053165	0.12779	0.035281	0.074667	0.070094	0.071142			0.068861	0.096511	0.028632	0.113524	0.048674	0.037954	0.01299	0.05212				2.548	3.802	3.616	3.92	4.243	1.558	3.744	4.626			5.753	5.233	3.273	4.998	5.606	3.244	4.194	4.302
	0.063624	0.121957	0.057689	0.135326	0.040232	0.088831	0.031391	0.034837			0.176643	0.075169	0.029709	0.110446	0.045265	0.047595	0.045047	0.054858				5.508	3.126	4.077	3.704	3.538	5.272	4.871	5.811			3.665	4.165	3.92	3.655	5.38	5.312	4.704	3.273
	0.100542	0.186747	0.066894	0.089675	0.025914	0.106092	0.109404	0.198689			0.054977	0.023772	0.015001	0.191299	0.043892	0.051824	0.035145	0.025094				3.312	5.792	2.96	4.635	3.783	5.645	4.106	6.566			5.243	5.968	3.214	4.351	2.332	4.978	3.136	6.478
	0.089975	0.176482	0.040943	0.099668	0.094609	0.081099	0.043471	0.088729			0.049334	0.051576	0.013197	0.113755	0.028211	0.123591	0.034534	0.030335				2.185	6.213	4.9	6.125	2.362	4.969	3.665	6.605			5.753	5.468	7.183	6.213	1.96	1.774	5.027	4.978
	0.250058	0.218774	0.050835	0.252947	0.039372	0.032122	0.039082	0.032553			0.049114	0.062114	0.026845	0.089214	0.03497	0.033969	0.065143	0.031793				3.793	7.683	4.577	4.704	4.557	4.861	5.998	4.861			4.194	5.067	4.773	5.635	4.567	2.215	4.479	3.214
	0.041004	0.260306	0.065716	0.071248	0.059103	0.199946	0.040757	0.063687			0.059029	0.033243	0.028384	0.087487	0.135826	0.058142	0.034524	0.030595				4.939	9.702	3.312	4.194	3.93	5.86	2.666	6.311			5.155	4.42	5.851	5.478	7.468	4.194	4.136	3.91
	0.128467	0.123483	0.029879	0.106185	0.04721	0.286301	0.02738	0.186402			0.080813	0.035216	0.029701	0.062403	0.025057	0.0718	0.083151	0.131932				7.056	4.557	5.184	3.861	4.41	4.145	4.096	7.115			3.783	3.038	6.331	4.733	5.684	2.078	2.528	6.38
	0.084182	0.129823	0.027585	0.057679	0.294313	0.125749	0.167032	0.045077			0.048071	0.027408	0.020746	0.050876	0.076737	0.020052	0.182026	0.059282				2.332	6.301	3.469	5.909	2.577	2.029	3.224	6.85			7.458	7.311	3.606	8.291	0.235	7.811	2.764	7.174
	0.06642	0.257058	0.029348	0.174002	0.079625	0.077439	0.018928	0.064746			0.044552	0.032833	0.031434	0.133985	0.057733	0.040639	0.049851	0.085065				2.46	7.134	5.214	4.018	9.241	4.498	7.105	5.684			5.939	4.488	5.116	3.156	2.538	4.635	4.606	7.468
	0.174234	0.216083	0.055007	0.069882	0.017461	0.122567	0.152764	0.195495			0.044381	0.085869	0.022906	0.072585	0.031553	0.024918	0.123378	0.021219				3.322	3.557	3.538	4.41	5.517	4.106	5.027	5.027			6.164	4.91	5.949	5.802	2.724	7.595	3.097	3.371
	0.03631	0.162292	0.066786	0.157577	0.137406	0.120142	0.223596	0.232655			0.049452	0.072398	0.050811	0.073212	0.045267	0.0542	0.122734	0.04857				5.39	5.125	3.322	3.773	4.988	2.372	3.587	8.369			3.704	4.224	4.155	7.272	4.028	3.401	4.528	4.341
	0.243322	0.232328	0.034071	0.07771	0.070831	0.092064	0.045009	0.199536			0.047461	0.041802	0.01823	0.080221	0.053082	0.03739	0.030528	0.047911				5.312	4.136	3.538	4.322	7.272	3.381	4.508	4.449			3.283	6.056	4.508	8.987	3.783	3.361	2.342	1.774
	0.102866	0.167034	0.035153	0.294827	0.297301	0.070074	0.166752	0.072607			0.080227	0.036181	0.076843	0.052325	0.112656	0.114547	0.044603	0.125169				1.196	4.92	2.636	4.851	3.499	2.715	4.253	7.458			6.978	8.095	3.802	6.713	0.882	5.047	3.949	3.998
	0.225218	0.313888	0.06768	0.073493	0.141183	0.030363	0.026199	0.074335			0.053966	0.063841	0.051245	0.111294	0.035058	0.142517	0.043026	0.056883				3.322	9.163	2.979	6.458	3.783	3.891	4.978	2.901			4.087	3.773	2.499	5.272	4.596	6.135	2.695	4.528
	0.07274	0.250797	0.031299	0.115788	0.030974	0.055457	0.132928	0.151106			0.024859	0.032347	0.025238	0.136591	0.031857	0.042489	0.054997	0.185734				1.872	5.174	6.488	4.841	4.91	5.037	2.176	5.419			4.557	8.849	4.243	4.096	3.998	4.361	5.576	4.126
	0.092062	0.288193	0.029908	0.057548	0.116183	0.212568	0.144296	0.081713			0.044609	0.12489	0.070431	0.140583	0.039252	0.023579	0.041087	0.047213				1.098	5.155	5.86	5.488	7.771	3.998	6.87	5.096			5.625	3.851	5.174	4.057	2.813	4.273	4.126	3.695
	0.034388	0.216301	0.03075	0.08123	0.028168	0.025864	0.068096	0.050854			0.154359	0.038097	0.016419	0.108251	0.048079	0.10734	0.024554	0.16861				5.018	4.635	6.36	3.91	3.234	3.508	7.379	4.312			4.547	5.537	4.675	5.772	4.645	2.332	7.017	3.646
	0.143688	0.221789	0.034226	0.181661	0.028809	0.041964	0.051146	0.049171			0.149533	0.024313	0.031773	0.146877	0.056589	0.030598	0.059257	0.069308				4.018	3.479	4.126	4.704	4.959	4.635	4.635	4.88			4.439	6.713	4.008	5.282	4.92	3.273	1.842	4.008
	0.254179	0.256099	0.066836	0.14004	0.113171	0.062988	0.152121	0.040713			0.064235	0.042055	0.02521	0.173475	0.020649	0.019396	0.056928	0.066709				4.596	4.479	3.636	4.136	5.929	3.734	3.753	3.704			3.469	6.527	5.351	5.831	2.92	6.37	3.391	3.822
	0.108546	0.24476	0.032972	0.148987	0.02961	0.079121	0.028092	0.217843			0.05765	0.069065	0.039874	0.10501	0.021787	0.023825	0.099402	0.036737				2.205	5.733	4.518	3.616	4.763	3.969	5.831	4.185			4.694	4.871	5.096	4.4	7.556	4.626	5.076	4.351
	0.034984	0.165078	0.037748	0.078374	0.044138	0.040765	0.164688	0.288867			0.061784	0.035766	0.025849	0.110351	0.068117	0.196642	0.07163	0.044506				3.048	3.734	3.381	7.762	4.4	6.919	3.489	4.018			5.645	8.271	8.497	5.243	4.92	4.43	3.763	4.861
	0.133902	0.255764	0.033177	0.273538	0.074278	0.236567	0.082059	0.247793			0.061893	0.079585	0.032205	0.092721	0.032947	0.040963	0.048036	0.022066				3.185	6.301	6.478	3.224	6.497	3.616	4.459	3.665			6.595	3.371	5.547	3.332	5.116	6.419	5.949	3.156
	0.155021	0.236515	0.05135	0.061763	0.034309	0.141866	0.055579	0.054568			0.05427	0.067389	0.029613	0.315277	0.042048	0.04789	0.064237	0.235404				3.048	3.41	3.567	5.312	6.154	7.007	4.949	9.036			6.448	3.224	3.734	7.007	5.909	3.469	1.676	6.831
	0.142195	0.137225	0.030733	0.047429	0.033602	0.215007	0.048908	0.037143			0.103015	0.06101	0.034489	0.083223	0.029449	0.133809	0.054118	0.183383				4.439	5.037	5.606	6.409	7.085	4.116	4.724	5.057			4.733	3.704	3.871	8.291	5.302	3.205	7.536	5.096
	0.245203	0.203895	0.032379	0.146604	0.039002	0.055887	0.129783	0.078498			0.024426	0.088244	0.018321	0.115039	0.066771	0.151889	0.032715	0.031274				3.175	4.361	3.557	3.479	4.096	3.567	5.076	5.321			5.478	4.361	5.615	5.361	5.655	4.116	5.076	5.4
	0.091188	0.205347	0.020939	0.144888	0.121748	0.071641	0.068139	0.180538			0.207209	0.116098	0.028167	0.106246	0.063043	0.037785	0.136397	0.019338				3.038	4.665	5.174	4.949	5.655	3.979	2.773	5.831			5.037	0.882	3.597	5.008	4.851	4.096	3.43	8.203
	0.286259	0.27045	0.046695	0.056598	0.024873	0.165239	0.087226	0.059854			0.050081	0.108671	0.024211	0.13318	0.044974	0.02712	0.039546	0.100424				4.469	3.234	4.41	7.428	5.38	2.617	5.733	3.322			5.214	6.076	3.459	3.322	4.175	3.489	2.989	5.243
	0.07888	0.18063	0.029819	0.111445	0.07136	0.16083	0.202106	0.257985			0.131042	0.051506	0.038555	0.161331	0.220293	0.036485	0.012896	0.030428				4.214	6.037	6.262	2.989	5.9	4.39	3.92	7.771			2.656	3.881	4.185	7.752	7.046	5.468	4.714	3.969
	0.146896	0.301927	0.064244	0.089799	0.058699	0.039877	0.031459	0.227979			0.04422	0.257616	0.062872	0.096435	0.067061	0.172847	0.127878	0.087898				4.694	4.439	4.714	5.792	4.381	6.037	3.734	4.89			4.175	1.049	4.008	5.674	8.938	4.018	1.303	6.811
	0.085416	0.270047	0.019332	0.081994	0.066416	0.134458	0.02869	0.039018			0.06002	0.044384	0.030971	0.075661	0.032979	0.056048	0.039815	0.022521				3.891	6.664	4.645	5.645	6.213	5.635	6.527	7.34			3.793	5.508	3.107	5.919	2.754	4.43	5.86	4.39
	0.072096	0.201333	0.051174	0.090581	0.082371	0.152197	0.041046	0.111152			0.194641	0.177778	0.023122	0.074014	0.062232	0.077552	0.037746	0.038461				4.508	5.076	3.832	4.978	3.273	3.773	5.88	4.459			6.938	2.254	5.38	4.988	0.451	3.636	4.567	6.066
	0.149934	0.204534	0.043241	0.075557	0.044664	0.042737	0.061743	0.200025			0.026649	0.155533	0.055535	0.161381	0.162129	0.070037	0.029614	0.01775				4.596	4.959	3.871	4.292	4.567	4.332	3.724	3.136			3.626	4.038	5.498	4.684	8.105	0.794	4.626	4.283
	0.318748	0.080079	0.041639	0.063711	0.042263	0.113473	0.216945	0.217312			0.040035	0.027444	0.024486	0.107767	0.146989	0.038696	0.02487	0.053059				2.92	8.761	3.763	3.263	3.94	4.508	4.439	5.096			5.204	5.772	4.586	4.792	3.528	5.174	3.263	2.391
	0.244378	0.234319	0.028577	0.069869	0.046961	0.243031	0.033337	0.05648			0.038637	0.11421	0.021015	0.05014	0.02807	0.045524	0.02994	0.020865				3.479	5.459	4.263	4.929	4.116	2.901	5.645	3.116			5.723	5.645	4.096	6.066	4.322	5.331	4.214	3.508
	0.034706	0.188303	0.014033	0.054111	0.028786	0.130185	0.057926	0.173181			0.0211	0.125619	0.043942	0.141388	0.12454	0.0701	0.040142	0.039806				8.624	5.586	6.576	5.341	3.91	4.077	2.832	3.753			6.027	5.87	3.342	7.105	2.636	7.507	4.047	8.399
	0.095359	0.18996	0.033776	0.069155	0.119821	0.110097	0.042889	0.058993			0.056931	0.063314	0.064389	0.09581	0.113114	0.110174	0.052796	0.030991				6.586	4.557	4.41	5.4	4.978	3.136	3.9	6.899			8.291	1.852	2.822	5.41	3.41	3.773	2.911	4.185
	0.130808	0.24515	0.033454	0.127664	0.093894	0.048049	0.015396	0.03936			0.045388	0.031629	0.022172	0.08946	0.046512	0.083589	0.033364	0.041455				3.185	4.988	2.979	9.183	2.617	5.233	5.351	6.419			3.92	3.783	5.694	5.596	4.763	3.557	3.048	5.076
	0.183534	0.065718	0.046499	0.100444	0.054339	0.077743	0.12348	0.056891			0.070423	0.169598	0.022665	0.137449	0.026592	0.034114	0.039514	0.072784				4.528	4.439	3.489	2.871	3.499	4.4	3.45	4.596			5.361	3.352	4.626	4.283	3.655	4.606	5.909	3.979
	0.073117	0.224702	0.035981	0.140008	0.038173	0.054556	0.146051	0.066663			0.057503	0.048004	0.030941	0.117365	0.019705	0.098628	0.03308	0.030597				0.637	4.145	3.234	5.9	5.38	3.577	3.322	6.997			5.125	4.577	2.47	4.626	4.351	4.724	3.538	7.007
	0.10048	0.264168	0.055339	0.043455	0.054507	0.114942	0.065382	0.226736			0.033679	0.028764	0.037241	0.153203	0.057564	0.053979	0.032033	0.090294				3.861	7.085	3.891	4.724	8.31	3.793	4.704	5.968			8.232	5.753	2.587	3.92	5.429	2.96	4.547	5.057
	0.147944	0.127864	0.111708	0.123984	0.027958	0.070528	0.060768	0.018613			0.029009	0.217432	0.055818	0.094754	0.029511	0.143549	0.078048	0.029459				6.664	4.782	3.793	3.665	9.232	5.655	3.724	5.086			5.214	4.155	3.136	6.39	6.821	3.969	5.243	4.939
	0.282646	0.282667	0.030448	0.109491	0.051907	0.031423	0.242628	0.124769			0.044467	0.045802	0.020924	0.09995	0.028072	0.066412	0.144537	0.215747				4.341	6.85	4.439	4.292	3.969	5.116	4.508	6.233			7.33	3.851	4.577	5.655	4.635	4.155	4.459	5.027
	0.050834	0.137203	0.040781	0.15317	0.093853	0.182917	0.098771	0.02782			0.088685	0.123052	0.021995	0.078882	0.078362	0.022553	0.138043	0.06695				4.508	2.283	2.862	3.93	5.615	5.821	3.283	4.88			6.684	3.685	6.203	7.566	4.537	5.145	2.47	2.94
	0.036631	0.072188	0.035294	0.065083	0.046331	0.05625	0.065493	0.050889			0.272289	0.097007	0.033876	0.098369	0.057626	0.040173	0.107888	0.028806				4.312	3.508	2.979	5.321	3.587	6.478	3.861	4.822			1.098	4.43	3.391	6.213	7.438	3.959	3.146	5.155
	0.022696	0.109422	0.038594	0.119568	0.058054	0.025067	0.224921	0.190917			0.033623	0.067271	0.023573	0.167142	0.02633	0.068534	0.033741	0.079789				5.174	4.724	4.498	3.361	2.117	3.763	3.616	5.635			4.234	5.557	4.243	4.547	4.175	7.507	5.135	5.625
	0.179815	0.199872	0.052207	0.131214	0.065175	0.143273	0.192477	0.041096			0.055099	0.054948	0.031671	0.101906	0.051057	0.08708	0.122886	0.037352				6.654	5.037	3.881	3.822	8.154	7.634	2.891	4.753			3.959	5.086	7.987	3.263	5.694	5.165	6.086	4.292
	0.09946	0.061491	0.037092	0.20925	0.042998	0.114036	0.076997	0.25238			0.07877	0.207381	0.038696	0.081977	0.066635	0.027237	0.128493	0.029293				1.725	3.989	3.832	4.165	3.891	4.567	6.831	4.047			4.332	9.565	3.92	6.782	3.606	7.997	1.617	3.763
	0.224365	0.199685	0.058401	0.054744	0.092235	0.155084	0.208349	0.241316			0.025024	0.166005	0.023705	0.104268	0.032842	0.033363	0.077839	0.176819				5.89	3.832	4.067	4.743	3.499	5.331	4.753	4.939			4.292	4.41	2.999	5.988	4.508	3.832	5.018	6.174
	0.125422	0.249036	0.10395	0.098861	0.063002	0.149368	0.039776	0.128658			0.128705	0.075291	0.030636	0.096406	0.030994	0.214051	0.034705	0.018364				3.704	4.949	2.215	4.018	3.989	4.861	3.499	4.547			4.292	3.92	6.419	4.753	7.958	5.282	5.41	4.096
	0.186384	0.056552	0.038905	0.164099	0.117013	0.118954	0.046153	0.062723			0.046829	0.059407	0.040058	0.042739	0.017597	0.029916	0.052557	0.152462				6.87	2.048	5.919	4.861	5.39	6.595	4.665	4.42			5.321	2.871	3.146	5.312	6.811	3.489	4.577	1.901
	0.155043	0.212752	0.026313	0.079047	0.247456	0.113143	0.065288	0.020116			0.040037	0.237466	0.022013	0.118345	0.038723	0.066958	0.059567	0.018425				6.36	3.038	3.273	6.517	4.743	2.166	3.018	6.36			7.879	3.597	3.009	4.606	3.45	2.47	3.175	5.704
	0.12111	0.074864	0.072448	0.09693	0.053866	0.10131	0.02761	0.19705			0.039817	0.023159	0.024622	0.062025	0.030422	0.06325	0.141076	0.03693				6.546	3.116	3.371	4.087	3.773	3.381	6.919	4.341			2.666	6.36	3.832	7.693	4.939	1.049	4.028	8.477
	0.066958	0.264238	0.088488	0.044399	0.107117	0.132827	0.157408	0.178834			0.027704	0.172748	0.018725	0.144574	0.058231	0.045437	0.02538	0.07873				6.723	3.567	3.41	6.948	5.615	1.225	0.735	4.41			9.79	3.793	3.087	4.224	6.076	4.459	3.665	8.261
	0.030211	0.259291	0.055994	0.044864	0.027998	0.07504	0.11991	0.055703			0.021649	0.061031	0.033758	0.070188	0.041935	0.06235	0.055421	0.024989				4.498	6.889	4.194	8.428	6.017	1.205	4.263	5.204			4.322	4.586	2.911	4.91	6.086	0.853	7.291	4.488
	0.041867	0.031872	0.038881	0.086478	0.055099	0.094856	0.138973	0.032584			0.053539	0.302321	0.025715	0.162719	0.033224	0.322433	0.038011	0.035902				2.94	5.478	3.626	4.694	5.292	3.861	4.302	3.518			5.753	4.91	3.489	2.999	4.351	4.341	5.312	6.752
	0.107496	0.230101	0.035322	0.07172	0.104353	0.126692	0.11552	0.07597			0.034184	0.061943	0.032034	0.07944	0.080083	0.023411	0.078173	0.07862				8.653	4.43	6.674	5.88	2.548	3.42	4.381	7.183			2.636	5.184	2.489	4.753	1.735	4.341	2.597	3.675
	0.067317	0.332443	0.032926	0.174258	0.023832	0.064253	0.052631	0.031879			0.246531	0.021039	0.042848	0.089889	0.047006	0.126827	0.040392	0.036672				5.919	3.744	3.636	8.849	4.283	1.098	4.214	6.321			0.47	3.518	3.783	4.41	4.537	4.586	5.184	2.019
	0.179264	0.257548	0.022174	0.21024	0.065618	0.052949	0.098833	0.022135			0.051191	0.104308	0.033032	0.08863	0.032137	0.070754	0.077312	0.027515				3.92	8.448	4.43	4.439	5.106	8.124	3.832	5.204			3.254	4.106	3.009	4.802	4.694	3.185	3.675	3.254
	0.116819	0.194991	0.021544	0.12042	0.048511	0.020128	0.069887	0.095931			0.054677	0.034401	0.023014	0.077799	0.028427	0.120417	0.034644	0.024346				2.705	5.067	5.067	7.673	4.096	4.381	5.018	6.88			7.634	4.175	4.038	5.135	3.263	6.115	3.695	3.94
	0.124112	0.117143	0.082893	0.089098	0.04574	0.232385	0.156968	0.12571			0.029426	0.092188	0.024806	0.08636	0.054486	0.063064	0.02562	0.039128				5.89	5.4	3.548	4.782	4.067	5.037	3.655	3.009			4.018	3.097	3.312	5.429	3.979	4.263	3.891	4.038
	0.25931	0.037271	0.07078	0.265161	0.024532	0.026209	0.036351	0.141972			0.033191	0.052443	0.044945	0.189762	0.04711	0.021513	0.071568	0.053485				3.646	3.93	4.185	8.987	8.026	5.841	1.784	5.459			9.143	4.635	2.773	3.989	5.155	7.291	4.714	3.861
	0.135831	0.195147	0.045918	0.109993	0.21002	0.076695	0.134135	0.02812			0.024617	0.033085	0.03514	0.104875	0.073334	0.034801	0.025353	0.028744				6.929	3.116	4.508	3.234	8.261	3.175	3.577	3.332			5.919	3.685	6.399	4.469	1.333	4.175	3.949	4.155
	0.136103	0.235364	0.05048	0.24877	0.038587	0.167774	0.157434	0.184602			0.034035	0.032915	0.042535	0.154714	0.064675	0.03292	0.056407	0.024086				6.733	6.899	3.636	5.821	3.126	5.89	3.94	5.429			7.046	4.43	3.695	3.577	4.439	3.969	4.88	7.223
	0.212319	0.236804	0.039142	0.0971	0.057951	0.062665	0.029969	0.048219			0.050818	0.020131	0.029977	0.112286	0.172264	0.054668	0.074528	0.042491				4.861	4.43	3.783	2.94	6.154	1.921	8.261	5.704			6.243	4.459	5.155	5.635	4.194	3.087	2.744	4.273
	0.022328	0.119617	0.099891	0.432029	0.073625	0.100773	0.050705	0.136092			0.159959	0.043427	0.032985	0.154857	0.069194	0.04561	0.020984	0.012969				5.223	4.782	3.391	8.193	4.724	2.871	2.881	4.831			4.479	4.381	8.359	4.234	6.076	5.664	3.695	3.783
	0.072026	0.229525	0.022836	0.090437	0.076238	0.064228	0.090992	0.050598			0.053865	0.061421	0.036031	0.107168	0.043918	0.112794	0.028043	0.049552				4.665	8.467	5.361	4.959	7.252	5.194	2.489	5.821			5.459	5.831	3.959	4.381	3.028	3.675	3.92	3.479
	0.19333	0.184223	0.025952	0.100182	0.055113	0.123539	0.086221	0.040165			0.071176	0.085432	0.023752	0.080225	0.063767	0.047542	0.049224	0.138683				4.43	3.94	6.086	5.165	4.635	3.381	5.958	3.861			5.321	8.683	4.4	4.557	3.597	6.007	2.009	1.176
	0.038855	0.150871	0.043187	0.057621	0.035332	0.07487	0.192018	0.117247			0.083218	0.067119	0.021986	0.063022	0.066872	0.152249	0.056119	0.054214				2.96	4.596	3.518	4.9	7.252	5.439	5.929	4.88			5.41	7.732	5.233	6.595	7.272	4.635	2.577	2.989
	0.150341	0.225915	0.117902	0.144043	0.197619	0.046299	0.139147	0.125059			0.03968	0.105049	0.017149	0.078951	0.02451	0.063658	0.157531	0.185099				7.174	3.93	2.176	3.028	4.596	4.018	5.86	7.389			4.42	9.271	6.527	5.831	4.684	3.009	3.322	8.595
	0.079921	0.205551	0.062996	0.084696	0.021087	0.078426	0.043017	0.169738			0.116836	0.122138	0.030417	0.083131	0.013415	0.024608	0.035397	0.049252				5.233	6.84	5.341	4.292	3.812	3.548	4.439	5.243			7.811	4.841	4.292	4.459	5.253	2.352	3.401	3.391
	0.094968	0.195423	0.034511	0.035222	0.084888	0.047615	0.049328	0.04503			0.036646	0.187698	0.041951	0.102709	0.158075	0.061854	0.020722	0.020672				2.793	4.42	3.028	5.586	3.822	4.518	4.096	5.214			5.272	4.959	5.155	4.038	4.929	7.566	6.929	7.732
	0.036352	0.206294	0.04496	0.061244	0.061919	0.038102	0.062055	0.26183			0.05	0.037139	0.031217	0.202258	0.04571	0.048252	0.095177	0.029938				4.214	4.518	3.156	4.126	4.851	3.557	4.988	4.704			2.96	3.136	2.793	4.782	5.645	2.185	0.666	7.076
	0.195013	0.216606	0.036372	0.088974	0.0636	0.041569	0.05767	0.03731			0.0899	0.036923	0.038589	0.03991	0.016728	0.163567	0.05005	0.034949				7.664	6.674	5.027	4.459	3.165	4.508	6.125	4.351			5.527	5.537	3.116	5.909	4.929	4.792	4.067	3.646
	0.238935	0.24771	0.040506	0.076842	0.038289	0.02931	0.061994	0.262401			0.078905	0.038759	0.038171	0.149209	0.026117	0.091541	0.141012	0.045793				4.498	5.9	4.724	5.527	4.645	3.263	4.224	8.751			4.41	5.125	2.146	5.841	3.469	3.891	0.549	7.105
	0.065771	0.33277	0.019359	0.065222	0.206746	0.067121	0.103659	0.120377			0.039885	0.02838	0.019297	0.093996	0.082241	0.037896	0.115499	0.030199				1.852	7.399	5.233	5.498	5.351	5.429	4.596	6.409			4.939	5.557	6.341	5.39	5.743	3.891	0.715	8.614
	0.06	0.290565	0.041753	0.044626	0.077134	0.138824	0.03745	0.140288			0.128056	0.017516	0.03868	0.076379	0.036631	0.019308	0.196716	0.032875				7.918	4.929	4.479	7.781	4.067	3.812	3.489	4.508			4.106	8.81	4.537	4.988	3.381	6.125	3.597	8.849
	0.233022	0.167723	0.043398	0.129708	0.019621	0.218377	0.040044	0.10105			0.120376	0.034311	0.031559	0.140802	0.032328	0.051991	0.023559	0.036517				5.929	4.283	5.047	4.939	4.626	3.352	7.105	4.312			4.773	6.703	3.597	4.194	5.194	2.626	3.979	4.116
	0.273952	0.152792	0.045247	0.136508	0.051529	0.064264	0.147868	0.229055			0.022159	0.053925	0.024467	0.116534	0.043078	0.109886	0.02514	0.139467				4.733	6.409	3.548	3.479	3.273	4.322	3.528	3.802			5.459	8.457	3.165	5.233	3.744	6.311	3.371	8.604
	0.110927	0.255791	0.022026	0.104663	0.032909	0.132375	0.01307	0.199589			0.042896	0.115923	0.040732	0.058236	0.101785	0.035307	0.021859	0.024876				3.832	3.881	6.801	4.322	6.39	4.204	9.575	5.086			3.94	4.175	2.754	5.096	1.578	3.734	5.635	4.43
	0.037461	0.261221	0.042188	0.217072	0.038064	0.148039	0.028692	0.058417			0.119116	0.048074	0.054215	0.080832	0.050611	0.073423	0.045914	0.048379				3.254	5.625	4.714	4.528	3.998	0.951	4.126	3.871			5.439	7.232	2.832	5.047	7.311	1.637	4.136	4.929
	0.163985	0.120649	0.04322	0.211137	0.15344	0.067108	0.052604	0.072334			0.089879	0.079105	0.043983	0.115377	0.051867	0.036695	0.04108	0.057921				1.313	4.126	3.861	5.419	4.635	2.303	4.871	4.449			5.429	8.546	1.803	5.439	2.822	1.705	3.685	4.312
	0.104206	0.330437	0.021635	0.178509	0.287059	0.124406	0.126412	0.034575			0.025833	0.105472	0.01743	0.10006	0.017943	0.037556	0.035125	0.029259				3.842	3.969	6.282	7.193	2.773	4.782	5.459	4.665			6.684	6.213	6.037	4.341	3.655	3.332	3.244	4.145
	0.359673	0.16875	0.042747	0.155585	0.212023	0.092246	0.087819	0.056713			0.094589	0.056932	0.063538	0.082346	0.036255	0.082205	0.041651	0.04205				1.607	2.519	3.861	3.577	5.008	9.986	8.35	4.273			9.006	5.449	5.331	8.046	2.862	3.783	4.978	3.92
	0.080773	0.264863	0.016396	0.159259	0.065876	0.120754	0.148436	0.026792			0.102262	0.018014	0.044631	0.10209	0.043185	0.026338	0.049996	0.061076				4.822	6.321	4.675	4.528	3.734	4.175	2.646	4.665			2.391	8.751	3.744	5.155	2.136	5.419	3.597	5.547
	0.138952	0.080041	0.063411	0.065244	0.032498	0.224514	0.038846	0.126237			0.07188	0.102999	0.050007	0.118561	0.04373	0.064597	0.252965	0.033095				3.655	4.724	4.283	4.606	4.694	5.027	4.998	5.851			1.45	4.41	4.145	3.626	3.891	3.371	2.822	3.685
	0.221689	0.191618	0.041705	0.066221	0.032132	0.177008	0.102689	0.149236			0.09429	0.129117	0.04289	0.191673	0.026498	0.038434	0.071972	0.029817				4.929	6.125	3.391	4.645	3.675	1.421	4.488	3.626			8.114	4.165	7.762	5.89	2.96	2.969	5.635	9.055
	0.06149	0.324671	0.021376	0.072202	0.064737	0.031261	0.03633	0.081933			0.021005	0.08377	0.066568	0.10134	0.06347	0.07987	0.039695	0.1599				5.361	4.861	5.135	3.577	3.518	3.93	2.47	3.704			4.753	5.517	3.087	5.282	0.764	4.537	5.233	4.43
	0.152023	0.058389	0.065494	0.190739	0.03538	0.214425	0.032327	0.052056			0.01454	0.067987	0.030801	0.142373	0.046957	0.059344	0.101816	0.020915				5.223	2.332	3.342	5.008	4.312	3.469	4.39	4.616			4.537	5.292	3.822	4.224	3.704	1.205	3.949	3.479
	0.147788	0.06553	0.128822	0.157132	0.060512	0.150136	0.021851	0.044462			0.038561	0.042197	0.035019	0.093501	0.052467	0.094018	0.074257	0.068821				6.801	0.813	4.361	4.645	5.351	6.35	5.988	6.203			6.674	4.038	3.93	4.214	4.175	2.881	1.088	5.027
	0.24387	0.303221	0.038275	0.245524	0.241207	0.037242	0.143161	0.232735			0.078326	0.078799	0.030784	0.09594	0.033864	0.10079	0.044131	0.059358				3.92	4.949	4.518	9.349	4.508	5.223	7.399	3.44			9.29	3.763	4.812	7.223	3.214	5.204	5.557	4.4
	0.092233	0.222977	0.035879	0.188849	0.160766	0.103336	0.15786	0.232658			0.090487	0.107508	0.02824	0.106856	0.026883	0.076005	0.027384	0.015923				3.822	4.655	3.626	4.831	4.988	7.252	2.999	4.214			8.693	4.224	3.44	4.675	3.116	3.224	6.145	8.987
	0.072341	0.228803	0.049636	0.075529	0.064211	0.107046	0.020216	0.139501			0.018334	0.053016	0.033864	0.110689	0.062457	0.06556	0.034473	0.109132				4.155	8.095	4.302	4.351	5.047	5.292	5.537	8.193			6.458	5.223	2.489	5.057	4.518	5.635	3.538	5.155
	0.077244	0.282906	0.036882	0.121478	0.073095	0.033345	0.105591	0.074314			0.04577	0.0478	0.052391	0.074539	0.087269	0.188239	0.033039	0.104778				4.645	4.155	6.135	4.312	3.293	4.675	2.176	4.145			5.851	7.076	3.283	8.34	4.675	6.292	4.89	4.528
	0.100529	0.148004	0.027544	0.149531	0.055362	0.070872	0.044561	0.135229			0.101832	0.188061	0.028464	0.091857	0.062594	0.021213	0.103072	0.025984				3.783	5.998	3.822	4.949	5.508	4.802	0.323	5.38			6.105	3.44	3.675	4.88	5.194	6.321	0.529	4.743
	0.028424	0.042652	0.019748	0.089819	0.066546	0.146705	0.061679	0.134637			0.033705	0.229727	0.026388	0.150013	0.04666	0.092141	0.054362	0.040328				4.557	5.586	6.968	4.145	3.979	8.242	3.969	5.419			4.704	3.587	6.693	4.91	4.822	3.028	3.489	3.401
	0.270915	0.036175	0.048415	0.077581	0.067549	0.063408	0.151651	0.118048			0.04648	0.03254	0.015878	0.152409	0.037203	0.051292	0.012919	0.056368				3.724	5.076	3.577	4.998	1.254	3.91	4.253	6.154			5.037	5.057	3.303	4.939	4.39	1.686	6.929	3.361
	0.037361	0.19295	0.036097	0.076143	0.09789	0.049427	0.065425	0.218054			0.032469	0.049633	0.034344	0.074133	0.03688	0.026843	0.057138	0.017569				4.096	7.556	5.184	4.508	6.782	4.106	6.164	8.173			5.312	6.811	5.988	7.134	3.626	4.626	2.881	3.038
	0.207642	0.211726	0.033326	0.084655	0.080061	0.144223	0.168808	0.245267			0.112937	0.055221	0.024838	0.061955	0.026516	0.101421	0.029129	0.051815				3.616	5.517	5.498	5.733	7.311	2.489	4.136	5.782			9.075	5.929	3.567	7.33	5.468	2.166	3.018	2.989
	0.099133	0.21169	0.040686	0.100182	0.036678	0.139002	0.076677	0.027016			0.058408	0.030163	0.029458	0.154874	0.043489	0.069137	0.097399	0.129094				5.87	2.793	4.567	4.42	4.371	7.693	3.146	7.007			6.017	7.634	4.949	4.655	4.077	2.283	4.557	4.263
	0.124572	0.254214	0.046575	0.073888	0.107343	0.046086	0.037985	0.090693			0.06932	0.037854	0.018257	0.147596	0.074923	0.127257	0.17239	0.027642				2.705	5.057	3.881	4.185	7.84	5.008	6.821	7.732			4.763	3.626	7.115	4.969	4.39	1.215	4.234	5.39
	0.100836	0.23555	0.034945	0.148884	0.054318	0.058279	0.090548	0.07668			0.177468	0.047648	0.033214	0.157395	0.035618	0.137153	0.033809	0.042339				3.038	3.812	4.234	4.194	8.163	7.566	3.538	3.9			7.125	4.087	8.222	4.469	3.557	7.82	4.4	4.106
	0.097221	0.173222	0.02014	0.098313	0.23787	0.060189	0.090685	0.125539			0.083223	0.065241	0.037278	0.129661	0.06996	0.03297	0.052409	0.050543				7.35	2.626	7.713	4.675	0.902	4.096	4.42	5.704			4.234	6.419	8.183	3.861	4.224	4.214	2.724	3.812
[truncated: 5,558 more rows]

## Sheet: Figure 6 f and h
	Platelet Deformation median values (non-stimulated/resting Platelets)										Platelet Deformation median values (TRAP-6 stimulated)
[truncated: 4 more rows]
