# Supplementary material for: Ex vivo anticoagulants affect human blood platelet biomechanics with implications for high-throughput functional mechanophenotyping
Source: Commun Biol. 2022 Jan 21;5:86. doi: 10.1038/s42003-021-02982-6 (PMC8782918; doi:10.1038/s42003-021-02982-6)
Supplement: Supplementary file 4 — Supplementary Data 1 [file 42003_2021_2982_MOESM4_ESM.zip › Source Data for Figures 1 through 7/Figure 7-Source Platelet mechanophenotype in MYH9 patient.xlsx]

## Sheet: Figure 6a & 6c
Figure 6a and 6c. Source data from RT-FDC for Healthy Control donor and MYH9p.E1841K patient non/stimulated muated (resting platelets) in ACD-A and K2-EDTA as ex vivo anti-coagulants
Healthy Control							Healthy Control							MYH9p.E1841K							MYH9p.E1841K
Single Platelet Deformation (non-stimuated/resting platelets)							Single Platelet Size(µm²) (non-stimuated/resting platelets)							Single Platelet Deformation (non-stimuated/resting platelets)							Single Platelet Size(µm²) (non-stimuated/resting platelets)
ACD-A		K2-EDTA					ACD-A		K2-EDTA					ACD-A		K2-EDTA					ACD-A		K2-EDTA
0.0684478		0.039173					5.6448		1.9992					0.0210847		0.031509					6.5464		12.3284
0.0165318		0.0636445					4.6844		2.7636					0.0271708		0.037942					12.4068		2.6754
0.0277802		0.0326186					5.0372		2.7734					0.142759		0.020831					4.4296		14.1414
0.0297042		0.0563334					4.1944		1.9012					0.0201177		0.064927					15.2684		4.9784
0.244651		0.0630472					4.7432		1.8522					0.0100491		0.043506					20.6094		3.6064
0.22299		0.0275002					4.2728		3.9102					0.0139695		0.016262					13.8572		9.8392
0.128809		0.0952244					2.6656		2.9204					0.135539		0.03979					8.134		5.9388
0.111601		0.0322987					1.568		3.1948					0.160669		0.019678					4.9392		6.5562
0.0331266		0.0431896					6.0074		4.0474					0.0988004		0.073854					0.8428		5.2234
0.117242		0.0974287					3.675		1.2152					0.0411573		0.030068					4.557		3.8612
0.115488		0.0379259					3.8808		3.4692					0.201849		0.020071					6.419		12.6714
0.12008		0.0403089					7.4676		3.8318					0.0746672		0.066446					7.4284		3.822
0.170053		0.0607273					2.3618		3.3418					0.0904511		0.03624					5.733		6.4974
0.0673921		0.107355					3.2438		3.2242					0.0163563		0.064925					7.3892		2.5382
0.0921211		0.0298907					3.1948		2.9988					0.200763		0.024806					4.0278		10.9956
0.0719625		0.0346369					4.8216		4.1552					0.0682449		0.022731					0.6762		3.9004
0.090512		0.028574					3.3614		3.1164					0.0188075		0.055435					10.0058		1.1564
0.0992315		0.0347888					3.724		3.43					0.01434		0.027433					14.5138		3.2242
0.214082		0.0330392					2.8714		2.4304					0.213768		0.02013					2.107		16.0818
0.0348729		0.0797617					6.468		0.6468					0.0479352		0.03866					6.664		3.2438
0.0498728		0.0347068					4.0866		4.41					0.0838565		0.023271					4.4786		9.849
0.181741		0.0303288					7.4186		4.4002					0.0462561		0.013084					6.6836		19.9528
0.0722879		0.0208168					2.8126		3.8122					0.114979		0.024043					2.9596		12.74
0.227495		0.0339613					5.5174		2.7636					0.165602		0.017383					5.2724		19.6294
0.123361		0.0600775					6.6052		5.978					0.117917		0.020135					4.8608		8.4476
0.235217		0.0369018					3.9396		2.4402					0.195293		0.021117					4.3708		5.684
0.0393011		0.224439					4.3512		3.381					0.188685		0.021575					3.7534		5.7722
0.0891863		0.0386586					4.8216		2.6852					0.11982		0.016043					2.7832		14.8372
0.143059		0.0724881					3.234		2.7636					0.0452191		0.02256					1.2348		8.5652
0.161301		0.0795997					3.9494		1.8522					0.125975		0.177337					8.1928		1.6562
0.0500474		0.0495591					5.488		1.9796					0.0357029		0.071037					4.7922		7.5068
0.0936515		0.0412481					2.058		2.254					0.101099		0.126815					1.9208		3.4986
0.116184		0.122846					1.5484		3.3222					0.104004		0.040277					2.2442		5.5762
0.0556602		0.0574301					2.9008		2.8714					0.0672002		0.018541					6.7816		11.6424
0.189369		0.0378865					4.3218		3.8808					0.0375025		0.02163					2.9106		8.5064
0.214021		0.0481874					4.214		3.43					0.0989811		0.024935					4.5864		7.4284
0.11344		0.0405724					3.5966		3.283					0.16761		0.038962					2.6166		3.2732
0.154211		0.0600275					4.165		2.6754					0.0861578		0.075366					0.98		3.822
0.0950868		0.0484859					2.9596		2.7636					0.140187		0.089669					3.038		11.9266
0.0623065		0.0320567					3.6358		6.517					0.202408		0.11202					4.5864		7.4382
0.0596356		0.0504578					2.9694		2.5284					0.140189		0.011477					0.4508		23.4416
0.183936		0.228041					4.4394		2.8714					0.0271206		0.025031					6.4386		11.7796
0.0324909		0.0519933					5.7918		1.4602					0.165501		0.023915					5.1156		9.6138
0.131713		0.0258175					7.8988		8.2712					0.0635695		0.017572					5.5664		12.1618
0.0365775		0.0812789					4.3316		2.548					0.0746866		0.032227					5.9388		1.9894
0.0672257		0.174433					3.7142		3.2438					0.0287066		0.02664					10.4076		7.5362
0.235255		0.0509217					3.1458		3.9102					0.0739439		0.15587					4.8902		4.2238
0.182874		0.0520321					5.8996		2.0482					0.0448154		0.027671					4.5178		5.1254
0.0657796		0.0346186					3.5672		2.695					0.104154		0.018294					5.4586		15.8858
0.143389		0.0314528					3.8808		3.3712					0.0595031		0.015015					4.6844		14.2394
0.155832		0.0329515					6.8012		2.5382					0.0566043		0.011318					4.5178		16.9736
0.167358		0.0347663					4.8412		3.6358					0.0870384		0.049207					10.682		1.323
0.0497521		0.0341871					4.0082		3.332					0.0344465		0.022334					2.7244		12.8282
0.0516934		0.0353045					3.5672		4.7236					0.106003		0.255094					10.7506		0.9702
0.242975		0.0537805					0.833		1.9012					0.0196338		0.025382					5.439		9.0846
0.151203		0.0991707					4.4198		2.7636					0.142697		0.016213					8.281		12.9458
0.215963		0.0200195					4.263		7.546					0.0169545		0.03928					17.2186		4.4492
0.0966906		0.0275461					1.9306		2.303					0.0670006		0.025151					10.5252		3.8906
0.143472		0.0416362					5.2136		3.8318					0.0277265		0.042273					7.5754		4.0082
0.0885395		0.130378					3.92		2.499					0.105916		0.173719					5.7526		3.3124
0.145779		0.0808389					3.9788		2.5284					0.160527		0.019419					6.8894		5.3704
0.231427		0.0788466					3.136		2.9988					0.0464141		0.016869					14.847		5.8114
0.0760681		0.0297104					3.4398		7.4774					0.119161		0.031841					5.5958		5.9094
0.189907		0.119719					3.8024		3.3614					0.0210118		0.022604					22.0892		13.2006
0.157019		0.0270904					4.8902		4.1748					0.0987248		0.036731					5.1842		4.1846
0.102262		0.0685405					4.0964		1.225					0.17221		0.020278					3.7926		4.2826
0.0986344		0.0660844					3.5182		2.303					0.181951		0.027857					3.1948		4.0474
0.0385917		0.0357912					4.116		2.842					0.0497493		0.105629					4.312		3.43
0.0573348		0.0958503					3.9788		2.4108					0.0242041		0.0394					8.9572		1.5386
0.21629		0.0294045					4.0964		2.9792					0.0830861		0.018445					5.5958		10.7506
0.216174		0.129967					4.0768		2.205					0.136968		0.052442					4.0768		8.7906
0.280089		0.0555857					4.116		4.7628					0.0826684		0.040771					4.0866		6.7522
0.117343		0.0531473					4.2336		1.8914					0.0447164		0.067221					4.4394		4.018
0.197694		0.0571637					3.528		4.3904					0.0702637		0.024163					7.791		7.5852
0.16678		0.0333584					3.871		3.5378					0.102242		0.029637					4.4296		4.8804
0.167168		0.125174					2.401		2.8518					0.104431		0.039487					5.243		5.1842
0.202473		0.0347351					2.7832		2.3324					0.0470485		0.013159					6.0466		15.0528
0.115512		0.0383192					3.5966		2.3912					0.0444741		0.014148					3.8122		14.9352
0.201271		0.0211849					5.096		4.4394					0.0198331		0.013731					17.9634		11.5052
0.0300589		0.0966564					1.8914		3.4496					0.0223739		0.025338					19.2276		4.1552
0.280917		0.0783444					2.3422		3.2536					0.174435		0.022217					4.508		10.2704
0.0460709		0.040666					1.9796		3.1066					0.162382		0.027008					4.3904		3.4202
0.106048		0.0416322					1.8032		3.871					0.0305283		0.031734					15.4546		8.82
0.105749		0.0283019					6.5072		3.0674					0.0114095		0.028036					15.1998		6.8306
0.171033		0.0792					4.802		3.7142					0.0279668		0.022133					4.9		9.114
0.0808178		0.0389552					3.283		4.41					0.169987		0.036108					6.3896		6.8502
0.109338		0.066424					5.3214		3.0086					0.00847471		0.009888					19.061		16.9246
0.0370747		0.0474125					2.4304		5.2136					0.03923		0.033782					5.9192		14.7294
0.218346		0.0465002					3.7828		6.0858					0.165575		0.026639					4.5962		9.8882
0.188978		0.224938					6.517		1.4504					0.039558		0.019398					6.2034		5.8016
0.137736		0.0734189					4.1454		1.813					0.0539438		0.029825					1.7738		4.9196
0.2868		0.0249254					4.0474		4.949					0.125537		0.014446					5.3214		9.7608
0.0312145		0.0289313					4.655		5.1254					0.0835294		0.063333					7.9184		9.5844
0.186209		0.016811					5.1744		5.4978					0.0336464		0.042834					2.8518		2.9792
0.0539364		0.0405744					2.597		3.3026					0.0196137		0.019382					12.6518		6.7718
0.0865582		0.0302933					4.2434		4.9196					0.0257834		0.027709					6.8796		10.6918
0.216164		0.163194					3.283		0.98					0.208773		0.181064					7.9968		3.1066
0.043863		0.050625					2.7342		2.2932					0.0487612		0.03053					9.359		7.3892
0.132744		0.0470278					3.7632		2.9988					0.198162		0.028919					4.9686		9.2316
0.137732		0.0403132					2.1462		2.0678					0.0370975		0.017295					2.8224		7.497
0.127973		0.0328045					7.1148		5.684					0.110606		0.017601					4.1944		14.4746
0.0284102		0.0376468					3.6358		4.3218					0.070523		0.028051					1.3328		8.7024
0.0507289		0.118643					2.45		2.3226					0.199491		0.014912					2.9694		12.3186
0.175038		0.0334093					4.1552		4.6746					0.110854		0.036029					2.0384		4.8216
0.121948		0.0235812					3.0968		4.4394					0.017411		0.116735					10.5448		7.0266
0.173927		0.0468505					7.693		2.9988					0.0732608		0.042557					0.3136		6.272
0.122214		0.0408913					4.7628		3.087					0.08113		0.019168					14.2296		15.8858
0.1028		0.0418142					5.0568		4.165					0.143527		0.019824					1.3426		5.8016
0.111104		0.0516469					4.165		2.548					0.153207		0.035617					4.3414		2.3716
0.125697		0.0307545					2.4892		6.125					0.133477		0.026307					0.7056		4.7628
0.0575659		0.221149					4.4688		3.332					0.147068		0.013241					6.8796		16.1308
0.12869		0.0322403					4.9588		3.8122					0.0759161		0.018239					15.0626		8.2418
0.123332		0.0307977					4.165		1.7934					0.0981218		0.012254					5.9682		13.3966
0.0793226		0.0342485					1.5386		2.2148					0.0205289		0.01634					11.8286		7.252
0.192879		0.0554805					3.4692		3.136					0.101346		0.021273					2.9498		10.339
0.190631		0.0464655					5.3116		2.5676					0.0157118		0.033745					7.9968		4.2532
0.136208		0.0475717					4.9588		3.4398					0.130135		0.018508					2.8518		12.0344
0.0502815		0.0224688					3.4692		2.9792					0.0302101		0.017732					9.2414		12.4754
0.0233522		0.0239521					5.1058		3.9592					0.0532159		0.017515					7.0952		11.466
0.170643		0.0373492					4.4002		3.9396					0.136093		0.031154					3.5182		7.0266
0.0378127		0.0317954					6.3014		3.5182					0.0212887		0.012483					6.909		22.1088
0.139407		0.029649					6.7032		5.2136					0.144982		0.011783					8.0752		18.3358
0.167903		0.0235927					2.744		2.5088					0.140451		0.014823					2.5872		8.9866
0.0954114		0.0372262					3.1654		5.3998					0.196268		0.034178					11.6326		4.3316
0.0492358		0.0314431					3.5574		4.1062					0.0218752		0.051961					12.348		4.9588
0.0330741		0.0380372					3.626		3.8612					0.0523546		0.034839					3.871		8.232
0.185015		0.0448734					2.2834		3.2928					0.0213934		0.021592					13.573		7.4382
0.161401		0.0295727					3.9494		4.2728					0.138526		0.02027					4.557		2.9302
0.145326		0.0833427					5.5566		2.891					0.0163185		0.020419					9.7314		5.1352
0.0223846		0.0520618					5.2038		1.7444					0.0693036		0.030719					4.0082		6.1446
0.167558		0.0338176					2.9792		3.7632					0.0899923		0.013804					13.2496		15.2194
0.0443721		0.0803058					3.3614		2.8518					0.0890154		0.014862					4.0768		13.034
0.0988001		0.0182927					4.8216		6.5464					0.0140805		0.024102					16.8756		5.3312
0.0504219		0.0703269					2.5382		3.087					0.0231119		0.036212					5.0862		12.0246
0.232807		0.114792					3.0282		2.9204					0.0421701		0.095605					8.4476		1.9992
0.0323623		0.0495974					3.3712		5.096					0.192817		0.218023					3.4496		9.2708
0.0854982		0.0488026					1.5484		2.6068					0.0419543		0.030343					5.194		10.4174
0.0340276		0.0231104					3.8318		4.9					0.0334146		0.036955					8.6926		14.994
0.0677266		0.0124052					3.0478		3.1654					0.0267584		0.027066					8.477		9.5452
0.0812684		0.0729251					2.401		4.41					0.0368322		0.015407					5.5468		18.5024
0.199266		0.0843683					3.1262		2.4304					0.0311279		0.019448					2.8616		6.5856
0.0217414		0.0360735					5.2626		2.8714					0.15239		0.147745					3.2634		3.7142
0.148688		0.0610045					3.773		3.4398					0.022154		0.024279					13.9748		12.1324
0.129703		0.0515354					3.4496		2.5578					0.0222778		0.020857					7.1246		6.0074
0.154059		0.0248144					5.2038		5.9878					0.0488813		0.058418					9.114		2.793
0.248182		0.0375738					7.1736		4.3414					0.0161408		0.026541					12.936		4.2238
0.0954922		0.104358					3.0576		1.5778					0.159889		0.018702					4.3904		15.6506
0.0545468		0.0760306					0.8918		2.3814					0.0397567		0.050217					0.4018		5.2234
0.188295		0.0323844					3.4986		1.7738					0.0474706		0.023792					5.3312		3.4986
0.2025		0.0365351					4.5766		1.568					0.118259		0.023227					8.085		10.731
0.162651		0.0204529					4.9		6.1348					0.0762584		0.029106					2.107		4.508
0.126969		0.0545912					3.5378		3.283					0.0992004		0.013356					8.8886		14.4746
0.191314		0.161826					4.067		2.8224					0.0976808		0.020985					4.4002		10.8976
0.167916		0.048601					5.733		7.1148					0.0998886		0.038621					10.7506		4.5864
0.19388		0.0261215					3.9886		4.7628					0.0712431		0.039328					5.243		3.969
0.151463		0.0432525					4.0082		2.7538					0.0413997		0.020199					2.0482		5.2822
0.032716		0.0440832					3.92		1.3622					0.0608676		0.012657					11.3974		14.6706
0.280954		0.0339889					5.5664		2.1658					0.1122		0.021562					5.194		5.684
0.239867		0.0447742					3.185		3.6456					0.121094		0.01759					10.682		11.9364
0.0588675		0.0535815					2.3128		3.0772					0.110056		0.018318					5.5076		13.3672
0.154996		0.0621971					3.0478		3.1066					0.112597		0.021135					6.1838		10.6134
0.0272593		0.0590212					4.2924		4.3806					0.0505077		0.027504					3.6456		9.0356
0.162056		0.0247446					3.087		5.4684					0.271442		0.022952					3.1262		11.3778
0.229334		0.0222751					2.8616		3.6946					0.0803798		0.027079					6.713		8.5652
0.0952855		0.0253754					3.283		4.8314					0.203453		0.028385					2.7734		4.165
0.234228		0.0370733					5.0862		4.8608					0.0661528		0.024918					14.1708		10.7114
0.026443		0.0546429					2.1756		3.3026					0.0223832		0.01532					12.2794		6.223
0.24948		0.0582355					2.5088		4.0866					0.187396		0.068869					8.4182		12.8576
0.0443016		0.0322263					3.528		3.4692					0.0420876		0.021107					11.5934		6.8992
0.147749		0.0289137					5.0176		6.0858					0.0252201		0.022123					13.4652		8.281
0.217193		0.0324994					3.969		3.3712					0.0592913		0.015643					2.6166		7.6636
0.0627024		0.0508031					3.381		3.1948					0.0152324		0.01879					23.3338		4.655
0.128774		0.0609072					3.0772		2.6166					0.100985		0.012578					6.3602		13.2006
0.0354132		0.0460188					5.4292		3.5966					0.0785327		0.213975					7.5852		5.1058
0.205832		0.0378967					3.5378		3.0478					0.116962		0.020861					10.143		10.1234
0.145988		0.0354137					3.2634		3.1262					0.124783		0.103303					2.0384		3.2046
0.131026		0.0462237					6.0662		3.6358					0.151507		0.017439					3.7926		10.535
0.0348133		0.0249559					6.9776		5.5468					0.0195073		0.019585					7.2716		6.8012
0.0660833		0.0285962					6.811		2.5186					0.14162		0.012332					2.4794		12.789
0.212577		0.0219445					3.4104		4.7628					0.0364168		0.022377					8.3496		5.2626
0.105479		0.0796083					3.332		4.1748					0.212874		0.012263					3.7436		5.88
0.164839		0.0445355					4.2336		1.7444					0.0354735		0.031826					16.1406		7.4578
0.0290476		0.0313545					3.3124		3.4496					0.0738667		0.031424					5.5762		9.9764
0.120729		0.0229457					3.0282		4.8608					0.0410774		0.04819					2.3324		3.675
0.0230179		0.051855					5.1254		3.773					0.0940497		0.023294					7.1442		4.4786
0.0417625		0.030902					3.1948		5.145					0.061233		0.023176					0.2744		4.998
0.0712449		0.0268098					3.4986		4.8804					0.0982514		0.065595					1.7934		2.5186
0.0613085		0.0658274					6.4974		3.8808					0.0535129		0.016741					5.3508		11.0838
0.217277		0.0455545					6.076		3.8906					0.0804452		0.024586					0.5096		6.958
0.0441553		0.0213466					5.2626		5.5468					0.0285141		0.02353					11.5934		9.947
0.193907		0.0572939					2.842		2.156					0.0273566		0.026449					5.4488		5.6546
0.0721357		0.0354663					3.7632		2.4108					0.0735104		0.068474					10.9858		2.6068
0.103363		0.0298399					3.8024		3.43					0.102841		0.010485					5.7036		17.0814
0.0530612		0.0284553					3.3516		3.9788					0.0584694		0.029639					1.4798		2.989
0.163486		0.0515881					2.1854		1.0976					0.0928329		0.015988					1.5876		9.261
0.182979		0.0604394					4.7628		2.9694					0.0495887		0.035696					8.673		2.9302
0.110085		0.0703031					6.027		1.3818					0.107362		0.015048					4.8118		15.9544
0.161622		0.0517027					3.6162		1.7542					0.0160413		0.090146					10.8682		4.8706
0.131009		0.0390539					2.2736		4.459					0.0189496		0.022832					8.1144		6.566
0.171213		0.0315371					2.5676		3.4104					0.03866		0.010257					2.7832		14.2884
0.0183815		0.16744					5.0764		2.6362					0.134215		0.141941					5.6938		2.1364
0.0395547		0.0313533					5.1352		4.018					0.175411		0.021158					8.428		8.4084
0.106334		0.153688					3.2438		3.5084					0.0524469		0.014932					3.528		9.751
0.131043		0.0226485					4.9		6.762					0.141335		0.020352					4.1356		2.1952
0.156075		0.0380952					5.341		3.0576					0.0790857		0.010405					3.6554		12.3284
0.0529977		0.0271834					5.9976		3.9004					0.197063		0.055473					6.5856		2.1854
0.1295		0.0272367					3.1164		5.586					0.0478055		0.020952					0.3234		5.7624
0.0555209		0.0540522					5.4684		2.3814					0.0231439		0.029154					9.6138		3.724
0.0417594		0.0334033					3.6358		2.989					0.0148087		0.010472					21.413		19.0904
0.0386995		0.0337552					6.3112		3.2536					0.0602522		0.038036					3.6848		4.802
0.203714		0.0411784					1.96		3.5476					0.0407453		0.011018					13.6416		16.219
0.159083		0.160635					4.361		1.8522					0.199873		0.019017					7.2324		6.8012
0.200151		0.0413215					3.2732		2.499					0.058267		0.029894					3.8122		3.8906
0.0922255		0.0557224					3.3712		3.2438					0.0337512		0.01607					8.085		13.9748
0.19447		0.0328503					3.6456		2.2834					0.0233753		0.029135					3.4692		11.3876
0.146361		0.0393654					4.8314		4.5864					0.0552415		0.137128					0.539		4.9882
0.0277717		0.0355693					6.9678		4.1748					0.122057		0.02807					6.174		7.4774
0.0323104		0.0830903					2.5382		5.8996					0.0275128		0.017765					5.6644		16.0916
0.254175		0.0394999					3.8612		2.1364					0.103635		0.027314					4.214		6.174
0.134114		0.0376691					3.9592		2.9106					0.0232391		0.02936					19.159		18.4828
0.158762		0.0391151					2.6656		3.5672					0.0314087		0.014542					7.7714		20.5996
0.0438396		0.0392934					5.5272		3.7828					0.161304		0.018207					3.5378		8.036
0.0689271		0.121146					2.0874		1.9894					0.0979092		0.013556					7.889		22.2558
0.0452871		0.0416199					3.0478		2.1168					0.0248395		0.023852					2.3128		9.5844
0.0298365		0.0385973					2.793		2.8224					0.114651		0.019511					3.43		10.0254
0.119729		0.241804					3.9494		3.8122					0.0409008		0.034805					2.6068		2.744
0.152326		0.0390134					3.1262		4.5472					0.0282909		0.02759					6.7228		7.644
0.0971198		0.0323756					3.773		3.8318					0.0573579		0.011681					7.6048		12.985
0.116478		0.054051					2.2932		2.597					0.0632265		0.042223					13.7592		1.6954
0.0677077		0.0319228					3.9102		3.332					0.00765842		0.046584					19.7176		4.0964
0.145012		0.0493345					3.0086		2.5872					0.0875625		0.022962					7.9674		9.4962
0.192445		0.0375593					3.969		3.4398					0.18055		0.029008					3.0282		4.5472
0.0208383		0.0982348					9.2708		3.1948					0.136931		0.050771					6.6542		4.0572
0.125166		0.0553167					9.6726		2.2932					0.123695		0.047592					3.6358		6.9874
0.0184678		0.0276706					3.8514		7.595					0.176179		0.161357					4.5374		3.0968
0.194876		0.062906					3.9396		5.0764					0.0502701		0.154848					2.6656		2.6656
0.0578468		0.0595579					3.5868		2.9498					0.138388		0.043426					2.6754		3.4398
0.0326021		0.0258749					3.6848		3.5966					0.0383356		0.139884					0.196		3.6358
0.0905551		0.0484512					4.0768		4.3708					0.0259425		0.019898					5.8212		9.2414
0.0404838		0.123901					6.6836		0.7742					0.0295531		0.045125					3.9396		2.1952
0.195269		0.167148					5.3704		3.136					0.189731		0.145487					2.7832		2.94
0.198863		0.0239639					5.1254		4.263					0.0196376		0.032452					14.2296		4.1552
0.180399		0.0957166					4.8118		1.8914					0.0174223		0.011964					7.3794		20.8152
0.135922		0.0504693					2.4304		2.4108					0.224217		0.045308					4.606		1.9306
0.249404		0.0438363					3.8416		2.793					0.103596		0.017254					11.1916		4.9686
0.196357		0.111265					3.4006		3.1164					0.0793425		0.035855					13.0046		4.8314
0.0858921		0.0347784					3.9984		2.9792					0.177885		0.167057					4.8412		10.5644
0.15996		0.0457859					3.1654		2.6362					0.060056		0.026063					8.6142		7.448
0.112785		0.0344328					3.7828		2.8616					0.0992649		0.021953					17.7478		8.477
0.173051		0.0263315					3.136		2.3814					0.0206672		0.051441					10.2802		2.3618
0.0338163		0.0376728					3.381		3.1066					0.18687		0.02756					5.1548		8.4378
0.043626		0.0252018					3.5966		2.7832					0.190705		0.030665					4.5668		4.0278
0.143402		0.0460746					4.0278		4.018					0.115197		0.035534					4.2434		2.4206
0.0949653		0.0232372					3.136		3.7142					0.0189809		0.028289					6.9972		3.2242
0.114875		0.0508385					4.7628		2.548					0.0162139		0.02263					10.682		10.0744
0.0655378		0.0454603					5.6252		3.5378					0.058827		0.036006					8.9768		3.332
0.221897		0.0356869					9.2904		3.6848					0.040059		0.020389					0.3822		9.163
0.182052		0.0245235					4.3708		8.3594					0.0345457		0.012721					8.4868		13.1124
0.11226		0.068083					7.7224		3.3712					0.0576135		0.017022					6.7914		11.6718
0.197		0.0235534					2.6558		4.263					0.153164		0.017021					6.1446		7.6342
0.121706		0.0936421					5.537		0.735					0.101735		0.012579					5.3802		6.3896
0.0543309		0.0313566					8.0654		2.3128					0.0373275		0.143335					6.909		2.6264
0.0694208		0.0382897					3.9004		2.4304					0.021403		0.023869					14.6902		5.9584
0.150899		0.0315156					8.2026		3.822					0.0241095		0.045199					10.2998		4.0082
0.142702		0.136498					5.1548		3.92					0.15276		0.014081					5.7134		8.4574
0.0407683		0.030725					2.5382		3.6162					0.0226508		0.025276					11.4856		3.9298
0.212741		0.0520772					3.9494		1.0682					0.17567		0.010874					5.047		16.562
0.189063		0.0376299					3.2536		5.4096					0.0103561		0.01241					10.5938		17.7184
0.126303		0.0315895					3.3222		2.303					0.158646		0.015993					5.6938		8.6338
0.121629		0.0228286					4.6648		2.1462					0.017193		0.022042					8.3006		7.9086
0.063868		0.045412					7.5166		3.4496					0.107172		0.017652					9.261		7.5656
0.0821365		0.0756532					3.2438		2.1658					0.18927		0.023605					5.782		10.4566
0.0997536		0.0283402					3.3418		2.793					0.165235		0.016886					6.3994		15.5918
0.0409493		0.0869632					2.8322		3.626					0.0668274		0.021481					8.2222		12.5244
0.0982991		0.0331329					4.116		3.1948					0.127962		0.032316					3.528		11.1622
0.0601242		0.0353291					2.401		2.3618					0.0279294		0.015563					7.8792		7.8596
0.0589803		0.213694					5.5076		1.9306					0.082423		0.02808					1.1074		8.0066
0.0670831		0.0262772					6.9874		4.5962					0.0252786		0.029851					10.7408		4.655
0.203897		0.0287783					4.7432		2.2344					0.105731		0.02831					5.0764		6.9776
0.164177		0.174488					4.018		2.1756					0.067248		0.027215					10.4076		4.8706
0.0673543		0.0285523					3.0184		5.1548					0.0335102		0.017167					9.4472		6.2622
0.143476		0.0521832					5.1548		2.4304					0.114181		0.039004					1.9894		3.6652
0.0303514		0.0287021					2.1168		5.1352					0.0991		0.025645					4.9392		5.0372
0.12225		0.0331014					5.1548		2.9498					0.0765495		0.068267					10.6624		9.1434
0.163622		0.0338075					4.753		2.9596					0.0852497		0.174201					6.3308		5.0568
0.151693		0.0386331					2.0286		3.5476					0.0892214		0.026565					6.223		3.9984
0.135675		0.0785277					6.3602		2.3814					0.0803046		0.033163					8.82		2.7636
0.236667		0.0317081					3.038		3.2046					0.0968623		0.008647					4.4982		24.9018
0.235721		0.0389819					4.5668		3.3026					0.159817		0.017978					2.0874		7.1932
0.234112		0.172586					2.401		2.8322					0.0319354		0.061713					2.107		2.7146
0.0498433		0.0555924					3.4202		2.9106					0.114582		0.044806					3.1262		2.0482
0.0386344		0.0320663					4.1258		5.243					0.156134		0.018102					3.675		10.3978
0.173845		0.0276235					5.6056		3.038					0.0959457		0.027717					12.691		4.753
0.0257861		0.0376585					4.4688		2.5676					0.169604		0.0158					6.0956		10.486
0.0284278		0.0375681					5.7036		2.8126					0.015766		0.01303					11.3092		10.0744
0.230409		0.030062					2.695		5.243					0.184798		0.026354					5.9094		7.056
0.18508		0.0282578					2.891		5.0274					0.179673		0.016874					3.528		20.874
0.12155		0.0682122					0.5586		1.8718					0.0715483		0.017156					4.165		11.1328
0.0828412		0.0205476					3.724		4.8216					0.0339463		0.038196					6.2132		4.018
0.237079		0.0246356					3.2732		3.626					0.141298		0.028717					0.9408		12.5146
0.043735		0.189268					6.2916		1.2348					0.0143235		0.066274					17.9242		2.4794
0.0989361		0.0388476					3.3516		3.4006					0.0899767		0.023566					2.4206		10.7114
0.175875		0.05134					4.1062		3.1262					0.16446		0.031119					4.116		5.3508
0.148559		0.0741304					2.45		1.9012					0.112456		0.023681					4.8706		12.397
0.146855		0.158505					4.4296		2.5284					0.0162815		0.026349					8.8298		9.4668
0.0161236		0.0430243					4.9588		3.0184					0.141068		0.039417					4.655		3.1654
0.0808521		0.0766888					3.1556		2.4304					0.083372		0.030492					3.1654		4.5178
0.0547366		0.0643098					3.5966		1.0878					0.0354086		0.021581					2.7048		8.7808
0.0370973		0.0278178					4.9392		2.8322					0.0418168		0.015464					14.3276		11.7698
0.0460063		0.0357255					6.86		1.8228					0.152336		0.014302					5.2528		5.145
0.129383		0.0174418					4.4002		4.9588					0.0373141		0.023681					11.9952		8.9376
0.166947		0.0497135					5.0764		3.1066					0.0677191		0.024545					4.6354		2.9498
0.061233		0.0614365					0.2744		5.1842					0.175315		0.016939					6.9286		12.3088
0.0497433		0.0457687					3.43		2.9694					0.174127		0.027132					3.0184		9.4178
0.024941		0.188727					6.4974		2.009					0.0454521		0.028696					5.9094		6.2622
0.0938918		0.0425425					4.5178		4.0768					0.150918		0.040282					5.8408		5.586
0.082354		0.0154772					3.7436		5.0078					0.0268167		0.024104					16.0916		6.2034
0.156598		0.0677672					3.6554		3.283					0.0269564		0.012809					6.419		24.4902
0.074662		0.0773891					8.8396		3.087					0.022716		0.018901					10.8584		2.6656
0.151626		0.086907					3.9102		0.6958					0.156267		0.02166					2.107		8.8396
0.149574		0.0490029					2.5578		3.8318					0.0327355		0.011533					7.693		14.455
0.149689		0.100561					6.6738		2.4402					0.0289257		0.013937					3.0968		9.8588
0.178553		0.0415108					3.6456		3.6848					0.145277		0.033882					3.9788		4.1748
0.152216		0.170893					5.6644		2.6656					0.2458		0.025475					3.136		12.7106
0.0309818		0.0353433					2.7538		1.9404					0.0577088		0.016113					6.4288		9.7608
0.0657487		0.02745					7.693		2.793					0.200021		0.025258					11.1524		1.9502
0.194427		0.0237517					4.1552		2.9008					0.00957608		0.017399					11.858		7.2716
0.144623		0.0328947					2.7636		1.9894					0.0142522		0.165037					11.9854		0.6468
0.0900829		0.0242844					4.2336		2.695					0.241517		0.028497					3.1262		2.4892
0.165519		0.058063					4.6452		3.234					0.0280358		0.056008					5.0666		1.6954
0.0163986		0.0533619					5.0176		2.9988					0.0436094		0.022862					8.0458		5.6644
0.0312855		0.0632695					2.0776		1.127					0.016848		0.011259					6.9874		17.2186
0.186578		0.0710335					3.3712		2.5676					0.0453179		0.021188					2.058		9.9078
0.132146		0.0743324					2.94		1.225					0.0300686		0.02223					11.7992		5.3998
0.133751		0.0587704					3.1164		2.2932					0.147698		0.015901					6.909		12.2304
0.0891985		0.0323879					6.0662		3.9788					0.239796		0.024185					5.7232		8.281
0.116139		0.0452141					5.341		2.7636					0.0515894		0.065419					9.9274		3.2438
0.0285246		0.120615					4.2336		3.577					0.160956		0.023791					7.4676		5.537
0.146134		0.0193462					4.1552		3.1752					0.0521849		0.008877					0.294		14.406
0.19932		0.0292473					3.8514		3.773					0.0292637		0.012496					5.194		7.0854
0.0693857		0.0277827					3.1654		4.116					0.126962		0.126319					2.1952		1.1956
0.0319526		0.0528361					5.1058		1.519					0.0194941		0.140215					9.653		2.3226
0.146689		0.196979					3.2438		2.8126					0.0830843		0.019822					6.5268		10.388
0.130921		0.0535192					3.0478		4.949					0.0607972		0.020242					8.6828		6.3014
0.0539339		0.0291175					4.5276		2.9498					0.0443546		0.020747					12.446		2.8224
0.119094		0.051609					7.6048		1.9404					0.140635		0.229378					5.488		8.575
0.183847		0.0350124					3.0968		3.1262					0.0876589		0.013146					11.074		5.7232
0.0514593		0.0726689					1.8816		2.4206					0.0624676		0.019359					1.5386		13.8768
0.224902		0.0225354					4.312		3.4202					0.0186487		0.017422					20.09		19.4726
0.0643072		0.030256					1.7346		3.6554					0.0913142		0.032807					4.4002		4.3904
0.103803		0.0371335					5.2822		3.5966					0.0178803		0.011826					12.5636		12.3676
0.142948		0.234302					4.3708		3.675					0.0154991		0.132923					7.3206		3.1458
0.185511		0.0256506					1.1662		2.303					0.102129		0.013173					5.5174		10.5742
0.032278		0.0339512					2.2442		3.1654					0.232878		0.201313					7.6734		7.252
0.252979		0.0257863					3.332		3.7534					0.0516012		0.011452					6.0662		19.4236
0.0534996		0.0329791					5.8016		4.3806					0.0199827		0.029904					10.0352		5.2724
0.104458		0.0418043					3.6456		3.6162					0.080224		0.014134					0.7938		6.2328
0.0914488		0.0280218					2.94		3.1752					0.0451797		0.022571					10.7212		8.2908
0.13259		0.0317576					4.1062		3.9494					0.148519		0.029623					3.4888		7.4186
0.0259362		0.0341473					4.8412		2.9204					0.0244078		0.021024					7.9086		2.744
0.0628603		0.0228141					1.5288		3.0184					0.0104402		0.028851					6.517		3.2928
0.0505433		0.0507634					4.7236		2.4696					0.035805		0.013004					7.7812		22.9908
0.031911		0.0379298					3.0968		5.782					0.193188		0.107431					0.3528		7.546
0.139457		0.0324094					1.911		3.6162					0.0675045		0.011502					8.4868		21.5306
0.0463322		0.0856881					4.6354		2.5186					0.164649		0.075886					0.2548		2.7832
0.0238935		0.0449184					8.8494		3.2438					0.0242576		0.015707					9.947		11.7404
0.10908		0.0383292					4.9294		3.0184					0.0929641		0.013779					4.8608		10.241
0.180884		0.0806479					4.3708		2.5186					0.106492		0.030966					3.4594		4.5864
0.138977		0.0311651					2.5774		2.7832					0.178644		0.027297					5.2038		13.8376
0.113568		0.0774695					4.2924		1.3916					0.180943		0.014312					4.4786		18.4632
0.126361		0.0463259					5.3116		2.9694					0.141888		0.020137					7.105		12.3088
0.0668151		0.0250404					4.1356		7.8988					0.137509		0.239136					3.5084		5.7722
0.0926348		0.0405078					3.6652		3.0086					0.113524		0.020377					5.5762		11.0152
0.144665		0.0365242					3.1262		1.8032					0.0452812		0.012303					3.234		14.2198
0.0990637		0.0611728					3.2438		1.8522					0.0597022		0.020456					3.8024		7.252
0.0709143		0.0464816					3.1752		3.4202					0.107978		0.118746					3.43		4.1356
0.0742512		0.0312237					5.9682		2.4206					0.0309116		0.047248					8.5162		5.9878
0.124349		0.06936					2.1854		3.9396					0.101514		0.018394					0.441		7.546
0.20393		0.0297214					3.577		2.7538					0.120043		0.012317					4.0376		5.1744
0.0294925		0.0266321					2.3618		2.2736					0.0267502		0.179863					16.9834		7.0364
0.0486678		0.0253891					4.2238		3.8024					0.0349354		0.042191					6.0564		6.8894
0.0627514		0.0836247					5.3018		3.528					0.0620688		0.016952					7.8792		5.8408
0.0396263		0.0297907					6.1152		2.9106					0.0191125		0.014761					11.3092		15.729
0.0443854		0.0888818					7.742		2.5872					0.0445612		0.023966					0.3234		7.4186
0.247247		0.0448985					3.724		2.1266					0.0239276		0.015022					10.2802		6.4778
0.171414		0.0265756					4.2532		5.3704					0.193205		0.016022					4.2434		11.4268
0.0199783		0.0452161					6.9874		4.1748					0.0270151		0.017367					5.8506		7.4774
0.0458967		0.0323267					2.4696		4.4786					0.130352		0.076446					7.2618		0.5684
0.0228946		0.0347236					5.4978		3.9788					0.219655		0.163384					4.8118		3.822
0.243721		0.0504254					3.7828		2.7636					0.0729116		0.017552					6.811		9.1336
0.134705		0.0358306					5.4488		3.9396					0.169565		0.027774					5.5762		6.4582
0.221134		0.0307287					5.9388		4.3414					0.0791269		0.027705					2.6166		3.4692
0.193205		0.160053					4.3512		1.911					0.0397207		0.024122					13.3378		2.5872
0.130528		0.0616454					4.4884		2.5382					0.0181608		0.212999					20.678		3.2046
0.195337		0.0294058					3.8024		3.3418					0.0566432		0.022413					1.1172		7.4088
0.127179		0.0468974					4.1944		2.9106					0.127369		0.013595					5.3312		11.4954
0.0397201		0.0259141					2.2442		3.5182					0.135699		0.007799					5.7036		15.3272
0.0912887		0.068135					3.381		4.2434					0.0216853		0.148534					13.8474		6.3994
0.186507		0.0397909					3.9102		4.1258					0.196448		0.015084					5.9486		10.8878
0.16998		0.0504202					4.9		3.7142					0.0150916		0.029073					9.7902		4.0964
0.130233		0.0964805					5.8702		2.0188					0.174498		0.013706					5.2038		7.252
0.221403		0.0180188					3.7534		3.7338					0.128889		0.015485					2.6754		19.3452
0.036805		0.0378769					4.1062		3.577					0.0170332		0.019456					10.682		7.2226
0.287561		0.0438344					6.2916		4.263					0.117006		0.018839					7.791		8.1144
0.198304		0.0584072					5.0078		3.234					0.0304887		0.029491					5.6252		7.0266
0.239869		0.0304096					3.7044		5.9682					0.0358449		0.016626					6.1544		10.3978
0.131839		0.0359645					2.8518		3.0772					0.0454032		0.014839					3.1948		12.5538
0.175359		0.0387388					4.4002		2.7538					0.108355		0.015232					5.9878		15.8368
0.244785		0.0376182					4.0572		2.352					0.101323		0.009095					5.096		15.8074
0.145606		0.0287781					2.5676		3.5476					0.191773		0.016959					4.6844		9.3296
0.394806		0.0341872					1.911		3.3516					0.0461755		0.021421					12.1324		7.546
0.0333204		0.0207919					1.6562		2.5872					0.0196782		0.01219					21.1386		19.355
0.173758		0.0251318					7.2128		2.2148					0.213215		0.016595					5.5762		9.3688
0.215328		0.0441218					2.6754		1.3818					0.152458		0.014022					4.606		13.132
0.13363		0.0403051					5.5566		1.8032					0.110848		0.145299					6.0172		4.1356
0.176659		0.0173755					2.7832		3.8024					0.0168207		0.01377					13.083		13.7984
0.117381		0.0348309					5.537		2.5382					0.142109		0.035284					3.3614		6.7326
0.0940378		0.0310744					7.938		3.1654					0.0169865		0.022472					7.8106		6.9384
0.141068		0.0266353					3.9396		3.871					0.0729885		0.065738					22.3538		2.1854
0.0719674		0.0362059					4.0278		4.6158					0.015691		0.021349					7.301		7.0266
0.115062		0.0368275					3.8416		2.0874					0.0632312		0.022697					4.4688		16.2582
0.0854359		0.0253989					5.2724		3.2928					0.080698		0.035013					5.1646		2.009
0.140754		0.0307646					4.9588		7.7812					0.0645117		0.01189					0.4116		9.9372
0.15455		0.0823058					4.6942		2.8812					0.178155		0.044905					4.3806		8.1732
0.0644497		0.0298899					4.1356		2.793					0.0403908		0.026251					7.7224		5.9878
0.17944		0.0851412					5.3802		2.0972					0.105232		0.01791					4.8118		6.6346
0.182785		0.0473882					4.8216		4.4786					0.0945275		0.025925					3.7828		10.9662
0.268608		0.0260023					4.6746		3.2046					0.0326876		0.0239					7.4578		2.9204
0.143937		0.0307553					4.0768		4.4492					0.161612		0.021823					5.0078		5.6644
0.123321		0.0409243					2.3128		4.263					0.0517415		0.036675					1.078		3.0772
0.193035		0.0301425					3.6456		2.499					0.110716		0.02133					5.7722		3.8024
0.157553		0.0381424					5.5468		4.6648					0.0150662		0.02098					22.2656		11.2994
0.212083		0.0634307					2.6656		4.6844					0.156287		0.032986					1.862		6.7914
0.0180033		0.021755					6.3112		3.6358					0.0257723		0.015774					5.4978		18.2084
0.0202456		0.0239068					7.4676		7.4088					0.102052		0.016835					2.6852		5.4292
0.089012		0.0430792					4.2728		3.5378					0.07573		0.018287					2.156		17.0226
0.142654		0.0373033					4.949		2.2932					0.11672		0.029296					6.0662		4.8412
0.147291		0.0282432					3.4202		3.136					0.111409		0.007876					7.7714		20.4918
0.07316		0.0313475					5.2234		2.5186					0.168513		0.012845					3.5672		19.7274
0.15815		0.182018					9.0062		2.0384					0.197137		0.011124					2.4108		10.437
0.0515733		0.0298627					6.0662		2.4892					0.116792		0.027263					6.6542		5.2822
0.157898		0.0409142					3.4006		4.1552					0.0217409		0.017579					17.1304		8.1144
0.12958		0.293238					4.9686		0.735					0.273386		0.020579					4.3904		8.8396
0.0379056		0.0497034					7.5852		4.0082					0.171129		0.019673					5.4978		9.7118
0.120688		0.109734					0.4606		4.0376					0.093771		0.028499					3.3712		4.704
0.0856673		0.0247755					2.2246		3.9592					0.191228		0.024085					7.3402		4.0082
0.0209436		0.0301365					4.802		2.6362					0.090845		0.025815					4.655		7.0952
0.1857		0.0324883					3.0772		4.5374					0.142582		0.039921					4.3708		1.813
0.112102		0.0248212					4.067		4.851					0.118643		0.017253					11.3484		12.1422
0.16696		0.0252669					5.3508		3.3026					0.103338		0.023203					7.742		8.9964
0.143089		0.0575259					2.8224		1.5288					0.0993471		0.008985					6.6836		22.7066
0.174116		0.0363759					2.7636		5.39					0.104727		0.016205					13.2202		5.9682
0.126673		0.0468475					3.4104		2.7538					0.0871109		0.024311					13.7004		9.6334
0.0916039		0.0378683					4.3708		2.7832					0.0227742		0.011626					5.929		13.1712
0.181504		0.0282512					5.1548		5.3312					0.0761482		0.015237					13.5338		13.1614
0.0661584		0.0352796					4.6354		2.9106					0.0959442		0.027237					3.7044		6.517
0.116588		0.0546285					3.969		1.6366					0.0386567		0.019197					4.0964		3.2928
0.166894		0.0466811					2.0972		2.3618					0.0378408		0.049333					3.5574		1.8522
0.139876		0.0388018					5.4586		4.0278					0.166815		0.018103					6.8012		17.199
0.153574		0.0316193					5.3606		2.8322					0.130926		0.029606					6.3112		3.5574
0.0318339		0.107792					4.2924		2.891					0.0441683		0.031445					2.4206		5.9878
0.206115		0.0454075					4.8706		4.7726					0.0580913		0.015073					8.771		14.0728
0.161211		0.163955					5.2234		1.7248					0.0882478		0.010393					3.9396		13.8278
0.0626282		0.0441992					3.1948		2.058					0.0676356		0.053388					7.8694		2.9694
0.160174		0.0225926					3.4692		3.038					0.051621		0.034158					0.5684		4.6354
0.230456		0.0541539					2.5284		2.9792					0.074666		0.016924					3.136		8.8396
0.168673		0.0443629					2.1756		2.3128					0.0304524		0.165559					13.72		4.2238
0.0875421		0.041323					4.41		2.6754					0.0225083		0.011496					10.9858		14.9646
0.171343		0.024629					4.3022		3.087					0.019106		0.030694					6.6052		6.3014
0.134621		0.0379705					4.753		3.6946					0.210054		0.016595					5.243		10.0352
0.0270123		0.0425134					4.7138		2.94					0.0254218		0.015273					5.7624		7.252
0.0442115		0.131976					3.724		2.3422					0.0152192		0.025173					15.1312		6.811
0.0412749		0.0282803					6.0368		4.1258					0.0956243		0.024146					3.381		5.292
0.0304202		0.0419256					5.733		2.7832					0.0305731		0.011925					7.9576		13.9944
0.0215655		0.053521					3.822		2.597					0.0336743		0.01384					0.2646		10.3684
0.191002		0.0420641					4.2728		2.6166					0.0418553		0.035927					8.8298		4.5962
0.032181		0.0299734					3.7338		2.8224					0.109633		0.01826					2.5088		9.3198
0.156892		0.0346138					2.2442		3.7632					0.0737175		0.023095					3.9396		10.6232
0.0505518		0.0351351					3.43		2.2638					0.0332859		0.026152					1.6856		3.2732
0.115408		0.0586336					4.655		4.459					0.0901908		0.019062					6.8404		10.3684
0.124966		0.0304305					4.7628		3.5672					0.0327533		0.016012					10.5154		13.4946
0.0222902		0.0303488					8.0262		4.2238					0.0151718		0.03463					8.8102		5.2136
0.0481002		0.0268788					4.7628		5.5272					0.0325125		0.008692					10.78		13.4456
0.263986		0.0208017					2.401		2.3912					0.0762863		0.012707					4.2434		17.9242
0.0490171		0.0400085					5.6546		3.3418					0.135041		0.101196					5.3802		4.1062
0.13808		0.0375084					5.586		2.2834					0.0148633		0.032981					6.0858		4.5962
0.0284038		0.0368344					4.0866		6.3308					0.0383919		0.023747					6.3406		14.4746
0.111769		0.0452995					4.0474		2.8126					0.0963933		0.025138					6.8012		11.0054
0.0577273		0.151142					8.0458		2.3912					0.0376498		0.020945					5.5664		3.2536
0.0857643		0.0193565					2.6754		3.038					0.146226		0.021847					5.2626		6.1936
0.060891		0.0352255					4.2826		5.0568					0.0977755		0.012846					4.9784		15.8368
0.179108		0.0315315					4.1356		3.724					0.0126998		0.014025					4.8216		12.8674
0.178031		0.0704313					6.0564		0.7154					0.0817801		0.027061					5.145		6.1838
0.158737		0.0481557					3.2634		2.2442					0.0789245		0.014146					12.838		8.134
0.0870275		0.0398634					5.243		3.0282					0.103127		0.019621					0.3234		8.2026
0.0504656		0.0603052					4.2042		5.1254					0.0282889		0.02883					3.9102		2.2246
0.0400187		0.0393639					3.3222		3.9298					0.154193		0.013345					4.4002		11.7404
0.0811014		0.0610652					2.8322		3.8122					0.0359291		0.031665					3.7926		6.664
0.0485272		0.0860184					6.6052		2.1364					0.045867		0.030956					1.8522		4.8902
0.0909657		0.031745					6.3994		4.4198					0.136198		0.022547					7.9086		9.4864
0.0599086		0.0329115					6.7914		4.6256					0.132006		0.014728					4.3708		19.1492
0.201315		0.0224275					4.3022		3.5476					0.0372059		0.018676					2.5186		6.2818
0.0729755		0.0421717					5.4684		3.3124					0.058434		0.034284					5.3704		6.5366
0.0956903		0.0350717					6.3504		3.2536					0.0267515		0.012835					13.426		19.1394
0.0639648		0.16436					2.2148		2.2932					0.044573		0.021552					14.2492		6.37
0.125219		0.0338159					2.8028		4.7236					0.0727382		0.010687					5.9584		12.6616
0.156531		0.02373					5.8604		3.9788					0.0218261		0.040792					6.3602		5.4782
0.074127		0.122464					6.9188		3.9886					0.100489		0.208583					9.9274		4.9784
0.250866		0.17879					3.3908		5.1744					0.023397		0.061108					4.9196		3.6162
0.0646399		0.065767					3.5378		2.5676					0.0395226		0.012718					11.1034		22.4126
0.203737		0.0443568					5.0862		2.3618					0.0501832		0.011674					8.428		14.1316
0.142882		0.0572482					5.0372		2.8714					0.0941674		0.03991					2.6852		6.1936
0.158232		0.0292307					4.4884		4.7922					0.236817		0.008821					6.3994		16.856
0.0552505		0.0984663					5.8506		2.0874					0.0547771		0.01586					1.2642		12.2304
0.0297357		0.0325645					6.2426		2.6068					0.0673308		0.01792					18.9336		20.0312
0.177805		0.0358115					4.0082		6.2524					0.152086		0.03					5.1254		6.0466
0.276025		0.0412275					4.0278		4.5962					0.267412		0.044142					2.793		1.5484
0.229039		0.0397993					3.6554		4.0474					0.0189161		0.020195					12.5734		4.2336
0.0906719		0.0563387					3.9004		3.332					0.0247536		0.205755					6.5268		5.5762
0.056766		0.0325498					3.087		3.1458					0.09138		0.017338					3.038		9.702
0.181682		0.0210971					7.0364		7.2226					0.0389277		0.030214					0.4312		2.7832
0.0283984		0.0353716					5.1842		3.2536					0.108502		0.028233					0.6762		2.401
0.211513		0.0360333					3.7828		3.2732					0.0491812		0.022712					8.0458		10.2214
0.18068		0.0204792					4.361		3.9984					0.0236167		0.01345					5.831		11.9854
0.100819		0.0408919					8.4378		1.519					0.112981		0.013737					4.41		24.4412
0.129148		0.0345995					6.321		4.0376					0.0832331		0.110688					7.7616		4.312
0.116049		0.0245058					4.5472		4.1944					0.0658109		0.199841					7.791		14.9156
0.0498568		0.0534328					6.1446		3.0968					0.0267714		0.013245					10.192		14.1414
0.157908		0.0299006					4.9		4.0474					0.135611		0.015656					1.7934		6.37
0.164433		0.071287					8.9768		2.695					0.114584		0.016882					3.0184		8.8494
0.187026		0.0533363					4.018		2.2442					0.119898		0.014885					3.1164		9.8882
0.228706		0.033969					3.6946		3.0184					0.0674652		0.022218					0.6468		8.1144
0.0334813		0.0525295					2.7048		3.2144					0.0420909		0.015815					12.9556		6.7816
0.168921		0.0404995					5.3998		2.8028					0.152862		0.00827					5.0568		21.462
0.0350987		0.030843					4.3512		2.695					0.050198		0.029944					9.702		5.0274
0.044417		0.0198721					3.0086		3.8416					0.0669788		0.011924					4.312		9.7314
0.172935		0.0568373					2.7538		2.9498					0.183068		0.016409					2.0384		6.4974
0.0737833		0.0155904					3.1458		5.0274					0.0507554		0.021315					6.5856		7.0364
0.122915		0.0459739					4.0964		2.5774					0.129199		0.012348					6.419		16.6992
0.201517		0.0238916					5.8898		3.5378					0.017925		0.030036					10.3586		9.0062
0.142969		0.0283899					3.4398		1.8816					0.156413		0.033165					2.4108		5.8702
0.213489		0.0420316					4.9882		2.2834					0.0221795		0.012659					4.6648		14.2296
0.101527		0.086098					8.1438		2.0776					0.0224178		0.015234					14.5726		9.8784
0.032115		0.0253257					4.1846		4.5962					0.0173948		0.02275					11.0544		6.1054
0.163358		0.0304817					6.3112		3.9886					0.0614235		0.053157					3.7632		3.1948
0.0866018		0.0335267					2.4598		3.038					0.0152594		0.023419					6.9776		4.4982
0.0999416		0.0122007					5.2626		4.4492					0.0427654		0.017159					7.6244		16.366
0.0761659		0.105359					3.0772		1.4308					0.0262849		0.038591					6.5758		2.4304
0.0522179		0.0316792					4.361		2.499					0.108617		0.076654					10.78		3.3026
0.132951		0.0353239					3.1262		3.5574					0.0205582		0.01695					15.6408		17.9438
0.0711793		0.0424974					3.6456		2.6754					0.178504		0.018973					3.038		7.0364
0.19631		0.0730877					6.2524		1.813					0.0215391		0.017523					4.263		12.2206
0.0728952		0.0460732					2.5284		2.156					0.0328982		0.013749					13.1614		8.2614
0.0274096		0.0419745					7.0952		5.8212					0.0254462		0.02265					4.4492		7.056
0.0294482		0.0409925					5.2626		4.0964					0.177734		0.015797					3.5084		6.8404
0.0283339		0.0370803					2.5382		2.8616					0.253784		0.016333					4.1356		20.3938
0.0471463		0.0240126					3.9788		3.381					0.0791056		0.025119					3.4496		8.33
0.0695851		0.0442027					5.3312		1.3426					0.0256282		0.216241					10.2116		5.4292
0.0715649		0.0306507					3.1556		4.6648					0.118896		0.014005					4.8804		13.5436
0.113576		0.0343796					2.6754		3.4888					0.0566235		0.022332					13.1614		6.4974
0.164019		0.0280612					2.8714		3.5182					0.0858138		0.037127					1.4014		7.8596
0.023465		0.124579					5.0274		4.0768					0.0474261		0.063642					10.0842		3.9984
0.0232656		0.0325201					3.9886		3.4594					0.115468		0.025791					5.8408		10.4076
0.039636		0.0469254					3.2634		3.871					0.0613275		0.0288					9.6236		5.1842
0.157568		0.0203164					3.7534		4.2728					0.0775444		0.015059					6.9874		3.4104
0.123939		0.0378045					4.1748		4.1552					0.0445509		0.01265					6.8894		20.8936
0.226177		0.0227208					2.107		4.067					0.0288651		0.017428					15.1704		5.194
0.202126		0.0206389					1.3622		4.018					0.0283263		0.017066					11.27		12.4656
0.15238		0.0392111					4.1748		1.8032					0.102608		0.01754					10.682		8.33
0.20629		0.0533074					4.3512		2.0776					0.1345		0.041734					6.5268		10.7604
0.145304		0.0320203					5.6252		2.0972					0.0336657		0.018402					17.052		11.0348
0.034934		0.0572488					6.0564		2.3912					0.0643463		0.015274					12.103		6.4876
0.0214772		0.04952					4.6942		2.1854					0.0232692		0.021191					7.5656		7.1736
0.0434939		0.0222255					3.283		4.9882					0.0502028		0.017155					8.967		15.043
0.204118		0.0235096					3.4104		4.9392					0.0683419		0.014311					4.6844		13.3672
0.207367		0.0464184					6.5268		2.744					0.157443		0.020826					10.1136		4.7726
0.151325		0.0257366					7.6048		4.4296					0.0615842		0.015764					3.9886		4.4688
0.123148		0.034142					2.2834		4.018					0.141857		0.022969					3.2046		8.526
0.0333198		0.0812613					5.5664		4.0278					0.0387588		0.008455					2.5774		17.0912
0.196143		0.0276718					2.5578		3.4104					0.149726		0.032143					3.2046		1.862
0.123428		0.0203555					4.5864		3.675					0.0433134		0.015974					6.5268		5.4194
0.0775625		0.0680215					3.4692		4.753					0.0541138		0.187553					5.8604		3.2046
0.0360441		0.0358685					3.8122		3.1164					0.0202886		0.021882					5.2822		4.6746
0.203158		0.194722					3.822		3.0478					0.0245887		0.01828					16.317		8.6534
0.193453		0.0289658					4.6844		3.9396					0.0478947		0.019288					0.3136		20.2468
0.153379		0.0305442					3.479		5.2038					0.0221383		0.032401					14.5334		2.1854
0.079114		0.064964					2.6558		2.4794					0.0570807		0.013942					3.1654		10.7114
0.177251		0.0200471					2.2932		5.0568					0.0267518		0.024177					4.9392		5.0274
0.154155		0.0300981					5.4488		3.8612					0.183101		0.027397					2.499		8.7024
0.166399		0.0209515					3.5966		3.4496					0.110872		0.028362					6.2328		20.2566
0.186805		0.0485433					5.096		1.47					0.0420654		0.018876					5.5958		5.4292
0.0905003		0.0301341					1.5974		4.1062					0.145463		0.018237					10.4174		14.2492
0.132052		0.0616826					4.6942		2.2344					0.0157589		0.009485					14.1414		9.1042
0.130436		0.0459818					4.6648		2.5186					0.233761		0.030977					2.8028		5.8702
0.111674		0.0953537					5.8506		2.2932					0.0336267		0.057759					4.0278		3.0674
0.0598508		0.0161836					3.2438		2.9694					0.0385228		0.025655					5.0764		9.065
0.214467		0.023377					2.8126		7.3402					0.0451701		0.02137					3.8808		4.0082
0.149587		0.0989956					3.3516		2.891					0.0359946		0.023878					2.45		5.8114
0.178536		0.0344104					4.9392		3.724					0.119646		0.017844					4.361		5.0176
0.232245		0.0406973					6.7816		1.1956					0.145521		0.029203					3.822		3.1752
0.224631		0.0350053					4.2924		3.038					0.17894		0.018976					9.9274		13.4064
0.203318		0.20994					3.4692		1.127					0.137403		0.017705					5.7428		7.4774
0.0736578		0.0537933					2.793		2.1854					0.229415		0.138978					6.9678		1.1858
0.031793		0.0481706					2.3422		2.9106					0.0450632		0.023023					9.6334		4.0474
0.163574		0.0525773					3.6358		3.4888					0.0625855		0.008432					9.2512		15.6898
0.426437		0.0215501					1.0682		6.7326					0.184285		0.018748					0.5586		12.2304
0.292733		0.026803					3.4888		2.646					0.0752248		0.023708					4.1944		3.8906
0.129273		0.022571					1.6758		4.2924					0.140277		0.102424					10.2802		3.2144
0.100045		0.031476					4.6256		2.5774					0.0996552		0.01222					8.2124		15.7388
0.110304		0.0229445					5.4096		6.8208					0.12653		0.015449					6.5464		18.6494
0.191985		0.0395645					4.4884		3.3418					0.0699298		0.012253					1.519		13.0242
0.14152		0.0517595					3.43		2.1952					0.0446984		0.036349					10.1136		2.3422
0.044283		0.245402					4.9882		3.5476					0.0575117		0.016152					1.9502		11.6522
0.156246		0.0890396					3.479		3.1458					0.0383356		0.052247					0.196		2.9988
0.0314556		0.0297785					4.116		2.597					0.0892394		0.016617					4.2532		12.6714
0.174092		0.0195475					3.7926		4.6452					0.0480223		0.026578					9.4962		5.2038
0.116845		0.0579175					4.2042		3.5966					0.0452815		0.042661					11.1622		4.2238
0.130127		0.0403483					3.1654		3.871					0.156136		0.050214					6.6052		3.6848
0.0215685		0.0409828					3.9592		2.3128					0.0116951		0.010313					16.8364		9.1336
0.0742778		0.0345536					4.4688		3.0772					0.0585148		0.021304					10.682		4.7334
0.183729		0.0187922					2.7244		3.9886					0.0347102		0.012447					5.145		12.3382
0.0865374		0.0314577					3.8514		4.508					0.0285367		0.020048					6.1936		11.0054
0.0458442		0.0714865					2.1266		2.94					0.104067		0.012371					14.1414		13.867
0.234387		0.0230014					3.4594		4.5962					0.0364884		0.018226					3.5476		11.3974
0.225397		0.0280485					4.508		4.0572					0.0378197		0.016841					3.822		11.1524
0.12061		0.0393432					2.2344		4.1552					0.0241746		0.020592					4.7726		4.4394
0.167442		0.0203584					4.3904		3.528					0.0247681		0.015226					8.477		5.5076
0.16449		0.0257912					4.3708		2.3716					0.153127		0.049309					7.1736		3.7142
0.164626		0.0386516					3.9886		2.7048					0.0434476		0.010218					0.4018		14.504
0.245634		0.0804966					4.0964		0.5978					0.125066		0.034114					9.8392		4.2532
0.0870941		0.171475					3.773		2.6068					0.0228167		0.010873					4.2336		18.6004
0.113415		0.0215485					4.8118		3.4986					0.076846		0.014302					1.9992		8.7906
0.138878		0.0396264					4.6942		5.2528					0.0377947		0.014563					2.9204		12.0344
0.0339901		0.0390712					3.9886		3.6064					0.0510324		0.024641					5.4586		5.782
0.0432845		0.0336393					2.0482		2.6656					0.013695		0.023523					11.1622		4.508
0.168528		0.0481437					2.5284		2.205					0.162956		0.038783					7.693		6.0466
0.0237017		0.0168047					4.4296		6.076					0.013692		0.054767					14.0238		9.1042
0.0254973		0.0275501					6.2034		1.8326					0.225134		0.019717					0.98		4.3806
0.135987		0.0236408					3.1556		6.223					0.112341		0.02709					3.6162		6.9874
0.108748		0.190822					4.8412		0.637					0.0156157		0.016325					12.4754		16.5032
0.0574622		0.0325878					6.4876		3.8906					0.153434		0.008923					5.7036		13.2888
0.151812		0.0504941					5.1058		3.2144					0.0861524		0.02199					7.2128		3.969
0.133859		0.03591					4.7138		2.6656					0.0446659		0.029334					2.2932		5.2822
0.138851		0.0303466					5.3998		4.3414					0.0252548		0.013799					6.2916		11.6914
0.0369688		0.037753					4.2238		3.8612					0.0246141		0.009772					5.2822		19.3354
0.169801		0.180329					3.8906		2.695					0.0739727		0.087976					2.7342		8.2222
0.151613		0.122227					2.6068		3.2732					0.0695438		0.016424					0.8918		15.288
0.036457		0.0257574					4.2924		2.058					0.130677		0.02261					0.3528		4.5668
0.112748		0.0256005					4.3904		5.6938					0.0292767		0.017503					7.7714		7.2324
0.131649		0.0345733					4.1552		2.5676					0.0376946		0.010461					5.9486		15.729
0.0965803		0.0432124					3.6946		4.6158					0.156009		0.016124					4.9392		10.829
0.0310396		0.0429096					3.577		3.7338					0.0616392		0.017322					10.2998		11.5738
0.0845699		0.0332976					4.165		3.0576					0.0433962		0.017422					3.1164		11.27
0.153877		0.0306107					3.5574		3.1458					0.10864		0.019298					5.7232		2.5284
0.143552		0.0321536					2.8322		2.3814					0.109409		0.022366					3.2438		9.6824
0.109915		0.0429258					4.8706		3.4104					0.0912497		0.174067					0.5978		0.7742
0.0809761		0.0678557					5.6056		4.41					0.0702866		0.010923					3.332		13.1124
0.0269567		0.0470737					2.303		2.0188					0.0593455		0.022861					2.5186		4.7334
0.0302441		0.0551488					3.3908		3.381					0.0278975		0.024827					15.4546		9.4178
0.104214		0.073293					3.283		2.8714					0.0257483		0.024987					13.965		5.2038
0.0405929		0.0472404					5.0372		3.136					0.061233		0.014908					0.2744		8.2124
0.217469		0.0973592					5.7722		1.5484					0.0207784		0.022278					16.5816		2.9106
0.0577744		0.0263168					4.165		2.9596					0.00952554		0.009866					20.0704		14.6118
0.161552		0.0357281					3.479		3.3124					0.10977		0.039728					8.0654		2.9792
0.0319218		0.0482109					2.9988		2.2834					0.0634508		0.069499					6.37		1.3328
0.0981034		0.0372333					2.7832		2.5382					0.197861		0.017486					2.45		8.7808
0.0519022		0.0190126					2.8322		3.724					0.0232341		0.023925					10.927		3.9788
0.0659198		0.0379727					3.381		3.7534					0.0283933		0.012883					4.8118		21.0896
0.0175564		0.0280839					4.3022		3.1752					0.164001		0.1393					4.1748		4.557
0.157734		0.0242192					2.6558		5.194					0.09604		0.018052					5.8212		10.1528
0.205124		0.0837482					5.1254		2.401					0.0978875		0.00543					1.0976		18.3554
0.0323073		0.0294539					2.9694		1.9502					0.0269763		0.031935					11.2308		2.107
0.0711342		0.0566821					5.0078		1.6268					0.123751		0.040013					1.5582		4.3414
0.139424		0.0259648					6.2132		3.1948					0.0875956		0.011436					2.5382		17.5028
0.0977884		0.0414878					2.9498		2.7832					0.092502		0.014542					6.5856		7.5068
0.119639		0.0227934					3.5868		3.2046					0.022634		0.013916					9.7412		9.4962
0.0460286		0.0331528					2.6852		7.0756					0.0149584		0.023369					21.1092		5.9388
0.104742		0.0257924					3.724		4.6844					0.0985285		0.017576					5.6154		13.5436
0.113652		0.0651886					7.8596		1.5876					0.107142		0.014635					5.586		5.5272
0.0622742		0.0782318					3.136		2.9106					0.0878615		0.009198					5.7918		16.3856
0.111248		0.0429474					7.0266		1.4798					0.0172868		0.02705					12.887		3.1262
0.112506		0.0215118					5.9192		2.842					0.0146303		0.01136					7.7224		11.27
0.0968108		0.0244527					3.4104		4.7334					0.126968		0.025375					8.9964		17.0618
0.0195858		0.0242752					4.7628		2.2834					0.101389		0.010815					6.3112		14.1904
0.10635		0.0268093					6.3798		2.2344					0.185226		0.034457					5.0764		10.535
0.159878		0.0425407					5.8114		2.3324					0.0922342		0.022593					3.8612		3.1948
0.245304		0.0364769					3.92		3.0772					0.285179		0.016223					4.2826		5.0862
0.0540508		0.0219018					2.7636		2.646					0.0183157		0.021231					8.5358		7.595
0.0358086		0.0353556					3.1164		3.2438					0.109175		0.163581					6.8208		2.1658
0.137439		0.0461338					1.9404		2.5382					0.0465276		0.012473					0.8134		10.1822
0.030604		0.0315526					7.0756		5.1352					0.131144		0.017403					2.1952		6.8404
0.171866		0.0220966					4.6648		4.361					0.051621		0.015696					0.5684		5.8212
0.157068		0.0538229					4.0082		2.4304					0.0710434		0.020609					4.8118		2.1364
0.15266		0.115881					2.548		1.7346					0.0734256		0.007298					17.6302		19.6686
0.240315		0.0493443					3.9592		1.764					0.0249148		0.010224					11.0838		12.74
0.0352868		0.034656					3.381		4.2238					0.022735		0.012544					9.7314		13.0438
0.153269		0.0374609					4.0964		4.5276					0.0289566		0.018626					9.7608		3.9592
0.195903		0.0249391					5.0568		7.301					0.0147352		0.200811					13.181		4.1062
0.123935		0.0297786					2.9792		2.3716					0.169624		0.014895					5.1548		8.6338
0.0232586		0.0332847					6.9678		4.1846					0.22597		0.019005					6.3406		4.0572
0.134715		0.0753986					4.7726		2.8028					0.0978884		0.016441					7.4578		8.6044
0.0376495		0.0215272					4.508		4.3512					0.143505		0.020657					4.116		5.7722
0.139776		0.0667359					6.125		3.5378					0.036321		0.013045					2.6166		10.78
0.121457		0.0481479					4.1552		3.773					0.134709		0.217246					7.203		0.7742
0.254527		0.0190442					4.1258		3.4104					0.0127554		0.017998					15.1606		12.7988
0.0710093		0.120618					7.252		2.303					0.049291		0.011261					4.9784		19.9332
0.154926		0.0201285					4.1258		5.9192					0.116649		0.049679					3.2634		9.1924
0.100907		0.0233611					4.9588		2.7538					0.051621		0.125239					0.5684		7.4872
0.0471117		0.0683128					3.577		2.3226					0.132242		0.202111					5.0764		4.165
0.32954		0.03553					3.9886		2.8812					0.0180958		0.01647					13.7298		6.6542
0.0694112		0.0254812					6.174		3.4692					0.011766		0.013011					7.938		12.5048
0.110725		0.0333629					3.5182		4.067					0.0189824		0.026907					5.5566		5.7036
0.0868486		0.0275548					4.557		5.5566					0.168655		0.05652					7.9086		8.4868
0.0239794		0.0182056					4.7628		3.9788					0.111197		0.036935					8.6828		6.8012
0.082039		0.0302206					6.4386		4.1944					0.0935722		0.0358					11.1132		2.9008
0.0412025		0.228519					8.9964		3.871					0.105389		0.01305					5.4586		6.0466
0.220586		0.0280907					3.4202		5.5468					0.0198368		0.026882					7.0952		3.9298
0.255179		0.0452062					4.4296		3.3026					0.0466213		0.025806					12.0638		4.8608
0.0375311		0.0282167					3.4888		3.6554					0.0858759		0.017261					3.5084		5.9192
0.0861223		0.0604507					4.7432		2.3912					0.051196		0.013884					2.0972		21.315
0.148022		0.0341021					3.1948		2.9204					0.0583209		0.014749					0.2156		9.9568
0.0258516		0.0239803					1.47		3.7338					0.0272432		0.014548					4.067		12.0638
0.157168		0.115559					3.136		2.9008					0.0186297		0.021182					19.4824		23.0692
0.182614		0.0335577					2.6068		3.2928					0.0290501		0.013467					5.4586		7.4284
0.178564		0.121813					4.508		4.0964					0.210838		0.016594					6.1642		6.1838
0.205885		0.173648					2.5284		2.2736					0.0248783		0.013754					6.5366		8.4084
0.0883229		0.0524392					4.5668		3.038					0.0341637		0.036583					13.9454		5.7526
0.0320625		0.0564816					4.557		3.6358					0.0658275		0.020577					5.7134		12.0834
0.086898		0.0461381					7.2324		2.8518					0.025757		0.029571					13.475		7.0756
0.143251		0.0460564					3.577		2.1266					0.127671		0.012096					6.8208		15.0724
0.0975513		0.0439586					2.1266		3.0478					0.0191025		0.041926					15.435		6.5072
0.134791		0.0635619					3.5182		2.401					0.115315		0.034428					2.7636		2.5774
0.0282317		0.0436471					5.2332		3.136					0.0241448		0.037154					6.468		6.1838
0.0444289		0.0942023					2.4206		1.8424					0.203668		0.027753					2.352		8.8102
0.0261836		0.152171					2.695		5.4292					0.192818		0.034072					4.1454		4.4198
0.0380719		0.0500318					5.929		2.8224					0.0695591		0.016183					8.6044		6.0858
0.0906338		0.154308					5.7624		2.7048					0.0305842		0.095632					12.5048		4.361
0.0884876		0.0244639					6.8894		3.8318					0.118307		0.060415					5.4096		4.0964
0.142946		0.0399879					3.332		2.8812					0.0682961		0.008578					0.4018		15.7388
0.192482		0.027041					3.6652		4.0768					0.0144394		0.019139					12.6812		6.6738
0.075683		0.131582					1.4798		2.45					0.108197		0.016717					6.5954		8.281
0.22499		0.036089					2.9204		4.2336					0.103998		0.021694					0.686		9.8294
0.136121		0.0400217					3.283		2.4402					0.0413217		0.016988					0.392		4.6452
0.187332		0.0330334					4.2434		4.7432					0.0922776		0.02198					8.0654		2.8518
0.0511743		0.0304302					3.0674		2.8616					0.0195835		0.018801					18.2574		3.1654
0.166013		0.105784					2.5872		2.4696					0.0275695		0.025141					5.2038		3.4888
0.129024		0.108351					3.3516		1.9306					0.0158759		0.023095					23.8336		3.626
0.132182		0.186429					4.361		0.4606					0.0207511		0.031253					3.0478		2.1462
0.193455		0.0335656					2.891		4.4688					0.201241		0.020431					4.4492		8.7024
0.066322		0.0321155					5.2332		3.8122					0.0181807		0.013934					11.319		9.4276
0.223037		0.0850722					4.3708		2.352					0.019732		0.011281					7.5166		14.6314
0.0190731		0.0375283					5.0078		7.448					0.0188596		0.017989					13.5926		11.4072
0.21192		0.0551771					4.312		2.9302					0.0483963		0.010284					3.9788		17.934
0.117555		0.0329694					4.3904		2.7636					0.0231416		0.022444					2.695		12.3088
0.155841		0.173332					3.5084		2.8028					0.0915958		0.019311					4.6452		5.4096
0.189413		0.0535972					2.646		3.9984					0.0831326		0.144007					6.9482		2.9204
0.123956		0.0411184					4.1062		3.0086					0.142423		0.01831					9.7216		7.4872
0.0422867		0.021538					1.9698		3.3712					0.165822		0.018867					4.606		18.7474
0.112712		0.0290468					3.9298		3.7926					0.0209556		0.026593					17.787		3.577
0.173748		0.0259273					4.5766		3.1948					0.0150988		0.011671					14.9842		18.0712
0.0707226		0.0834546					3.8024		3.1458					0.0385509		0.018941					5.7918		2.9792
0.136035		0.0247655					4.8314		1.9894					0.104187		0.04936					3.6946		0.8036
0.0284621		0.02538					2.6362		3.5574					0.144695		0.009533					7.7714		13.23
0.0732107		0.0191528					3.6554		5.586					0.0624874		0.011465					4.361		11.368
0.144232		0.0245687					3.283		3.6554					0.0295662		0.024567					5.5664		7.2226
0.234702		0.0538236					1.6464		2.6166					0.0413203		0.020802					7.154		5.194
0.0594324		0.0731494					1.7836		2.5284					0.111967		0.052228					5.6644		2.45
0.136983		0.0280418					3.9886		2.7538					0.0917053		0.010471					8.3594		14.1414
0.147014		0.0238394					3.0282		4.2238					0.0243444		0.014742					8.2026		6.517
0.126219		0.0420449					2.8812		4.5276					0.0686249		0.016581					11.8482		6.8404
0.310002		0.0453969					3.8318		4.1944					0.166489		0.029012					2.695		3.7828
0.157287		0.0487348					4.704		2.744					0.100094		0.024756					11.858		4.0572
0.192389		0.0410583					6.664		2.6362					0.0202107		0.015989					15.7584		9.0454
0.224615		0.0273125					3.6848		2.4696					0.0261399		0.010769					15.1508		11.0152
0.0271311		0.0281293					4.361		4.8216					0.126111		0.087442					4.6942		3.8906
0.155841		0.0259023					4.0964		8.7024					0.0529683		0.027984					7.6244		4.312
0.12315		0.0239929					3.8514		3.822					0.0172399		0.016025					6.5758		10.192
0.168878		0.0422232					4.5276		3.822					0.0529815		0.021955					12.5538		6.6444
0.15219		0.0335757					4.6942		2.0384					0.137046		0.034783					6.9678		5.3802
0.11859		0.0313296					1.7052		3.0184					0.0582231		0.0294					0.3038		5.3704
0.1535		0.0480104					2.6068		3.7044					0.0915598		0.018586					1.47		6.1348
0.0788882		0.13559					2.9596		2.499					0.119703		0.115779					7.84		6.2622
0.0191975		0.0795223					3.6064		1.4014					0.122872		0.017968					4.9882		3.5574
0.112298		0.0631849					3.528		2.989					0.098253		0.016229					6.1838		7.2324
0.0657113		0.0404485					2.3128		2.3716					0.200599		0.038842					7.9576		5.2038
0.0791297		0.0261692					4.4002		4.9294					0.0262747		0.028743					3.2928		5.7428
0.0670692		0.0278099					4.116		2.9792					0.0451147		0.040683					4.3316		2.7342
0.167681		0.026013					5.7232		4.5864					0.0565639		0.035942					9.2708		4.9686
0.208193		0.0525325					4.8314		1.9306					0.0275699		0.022629					13.0928		6.125
0.161277		0.046437					5.831		4.704					0.0898036		0.018527					5.8114		9.212
0.182493		0.0391121					4.0376		3.6456					0.202618		0.032485					5.4488		3.8514
0.0559646		0.0567722					2.4304		4.2924					0.0727629		0.018292					5.5762		4.5962
0.164277		0.04513					3.2046		2.4892					0.021643		0.029535					5.9094		3.6162
0.0482048		0.0625911					7.2814		2.8028					0.126507		0.014065					3.675		17.7282
0.0630826		0.0251556					2.8714		3.0968					0.0927086		0.016927					5.1842		7.6538
0.0348771		0.0481826					4.3218		1.0682					0.156446		0.019421					0.4606		8.7514
0.0247005		0.0254534					3.7436		6.027					0.0439807		0.040784					2.9792		3.2144
0.167621		0.0385303					6.9972		2.2834					0.0109665		0.023322					23.5788		7.595
0.0330753		0.0302907					2.0776		3.4692					0.0117807		0.017758					11.2798		4.655
0.116043		0.023156					0.2156		8.8788					0.184858		0.023224					5.3312		6.2916
0.231794		0.0315163					5.2332		3.1262					0.125559		0.013696					6.3798		12.2304
0.138023		0.0325567					6.0074		4.802					0.11887		0.037369					4.998		2.6068
0.0973982		0.0299968					5.194		5.9486					0.238874		0.115466					3.0576		10.8584
0.064226		0.0419199					2.0482		4.5178					0.169881		0.047679					5.5076		9.4374
0.208315		0.018666					2.3128		3.1948					0.056594		0.027787					6.5366		3.7142
0.0247625		0.135631					5.6644		0.7546					0.0199751		0.01481					8.8494		7.5558
0.0554951		0.02614					4.5374		3.9004					0.0964807		0.021165					3.4594		7.4088
0.0286874		0.0351231					4.9196		3.185					0.0161319		0.035609					8.5064		2.6068
0.171116		0.0338143					4.3316		3.1752					0.035289		0.058458					6.8992		2.7244
0.20323		0.0856208					5.7722		0.7546					0.193422		0.008679					3.2144		12.4362
0.0449474		0.0236809					4.1846		2.9792					0.0245074		0.018886					12.4852		9.9274
0.286124		0.0495716					4.7236		1.8424					0.0180961		0.020642					12.8674		6.2818
0.16421		0.0302694					4.3022		2.3814					0.124985		0.020277					4.067		5.88
0.14077		0.0344207					2.3814		1.862					0.0488214		0.033284					12.7792		2.6068
0.198365		0.0302978					4.7334		4.9098					0.0740292		0.012537					7.007		10.78
0.141695		0.0529607					4.9392		3.2046					0.151126		0.018077					3.3026		3.675
0.0396295		0.0317575					6.4876		3.577					0.0682273		0.01304					0.539		9.457
0.0678676		0.0628922					2.6166		3.087					0.0640598		0.019522					7.0462		21.0602
0.114459		0.0428927					5.8408		2.8028					0.0882136		0.014242					5.9192		18.6004
0.167157		0.131263					3.5672		2.5186					0.0369899		0.027775					20.3644		13.3966
0.219791		0.0356128					3.43		2.8126					0.11343		0.009708					7.889		13.7102
0.0940015		0.032119					4.4982		2.7734					0.0685797		0.017315					9.3688		10.6134
0.046545		0.0656118					4.3022		3.0576					0.078128		0.010548					0.294		16.7776
0.0576087		0.0175035					2.499		3.3516					0.114293		0.015653					6.909		13.769
0.169263		0.0187501					2.7244		5.3998					0.0237759		0.010996					6.9678		10.437
0.136744		0.0595657					5.047		3.0968					0.128381		0.044039					1.1172		5.2626
0.0217686		0.0413521					6.4876		3.4104					0.0951266		0.011135					4.4786		17.5616
0.115086		0.0474097					3.9298		4.557					0.12267		0.025254					3.773		6.6836
0.0787837		0.0290313					4.2336		2.1658					0.042264		0.018636					12.593		14.6216
0.0291243		0.0535455					3.7828		1.6072					0.0550463		0.059411					9.016		2.695
0.081727		0.0797619					3.3614		2.6166					0.0359077		0.01307					2.6656		13.916
0.213258		0.0285084					5.243		2.6068					0.0818532		0.02206					6.4582		2.0482
0.219569		0.0336012					4.4786		2.597					0.0363219		0.021086					5.684		6.0466
0.155603		0.0359923					4.4002		5.4782					0.0908364		0.043265					4.116		4.0474
0.0385458		0.0449931					5.2136		3.332					0.0555019		0.012512					5.6938		9.1238
0.136243		0.0492786					2.6362		3.3124					0.0281829		0.025372					18.0516		5.9584
0.288545		0.0275429					3.0674		4.4002					0.0217875		0.013358					5.2332		15.0136
0.192543		0.0181405					3.2634		8.2418					0.0406516		0.164231					12.3578		2.3226
0.0381505		0.0374528					3.6358		3.8122					0.0164428		0.018002					19.9724		12.4852
0.02793		0.0234147					4.7138		2.7832					0.037967		0.010215					6.5562		12.7694
0.0420397		0.0218867					5.439		3.0968					0.13789		0.0221					5.2136		7.9576
0.0641347		0.0355033					2.3618		2.3128					0.0478598		0.017426					2.94		3.8514
0.0927325		0.0518851					3.7142		2.7048					0.0281286		0.019937					10.1234		11.0152
0.0304252		0.160375					3.5966		1.9012					0.0340361		0.045754					18.4534		4.3316
0.0852107		0.0327931					2.4108		3.2144					0.0228633		0.008526					17.1402		14.2884
0.158861		0.0298494					4.165		3.5672					0.0187076		0.028141					6.5268		8.9376
0.044701		0.0281914					7.0952		3.1262					0.106875		0.027959					9.3786		10.094
0.0448947		0.0254505					2.156		4.3218					0.144825		0.007966					5.3508		21.6776
0.108028		0.037302					3.8416		3.773					0.0865507		0.030298					5.2822		5.4488
0.133689		0.0868351					3.0772		3.1458					0.102689		0.056198					0.294		5.9388
0.0848532		0.0545388					4.0964		2.156					0.145606		0.024318					5.3998		7.056
0.0431989		0.0242682					4.9882		2.058					0.0303914		0.123218					11.1426		0.5684
0.122132		0.0329371					5.1548		4.0082					0.062565		0.013956					9.6726		15.6408
0.135906		0.0900686					3.773		2.1168					0.210474		0.010767					4.1944		11.368
0.0415193		0.0284836					3.8024		3.5182					0.0144592		0.036042					5.2332		4.5668
0.141264		0.0343636					4.214		4.5374					0.040059		0.024442					0.3822		6.5268
0.0419243		0.0277405					3.5182		3.6946					0.0563905		0.01982					6.7914		18.0026
0.201689		0.0790722					2.7538		2.6656					0.109103		0.011221					4.1454		18.375
0.169167		0.0488663					4.4884		5.7722					0.176735		0.008812					7.0756		17.8752
0.155899		0.0261872					8.3692		2.7832					0.0171388		0.011088					10.2704		8.036
0.15057		0.0260421					4.7824		3.5378					0.164736		0.031799					4.1552		5.0372
0.188807		0.117644					5.4586		2.1364					0.135606		0.036488					6.9286		6.2034
0.112035		0.0248749					2.7636		5.341					0.18096		0.013649					4.4688		14.896
0.0750924		0.0404036					3.3908		4.9588					0.152802		0.009281					4.5766		21.8834
0.106438		0.0292509					3.969		3.4888					0.0828549		0.011405					0.4508		14.4648
0.10292		0.155862					3.4104		1.9208					0.177797		0.016587					2.9792		8.7122
0.265196		0.0475506					4.3512		2.7636					0.151119		0.014293					8.4868		13.3378
0.117038		0.0357305					3.0086		6.615					0.0402539		0.012411					3.4594		8.4182
0.219868		0.0210298					4.1552		5.9584					0.0864401		0.012612					0.5096		9.2022
0.167804		0.0885606					5.0568		3.4202					0.194465		0.183912					3.7142		7.6048
0.12721		0.0233189					5.5174		3.7044					0.0172366		0.018531					3.9592		7.6832
0.413028		0.0380044					1.1858		2.009					0.013138		0.013114					9.751		7.105
0.272564		0.0549735					3.3124		3.5672					0.0194275		0.029494					7.8008		6.223
0.0257584		0.0937462					2.9596		2.3226					0.0953867		0.014637					6.125		8.428
0.16043		0.0306205					4.753		4.2924					0.0358943		0.033078					2.7048		4.361
0.226876		0.0279036					5.1842		2.9694					0.031528		0.013285					3.7338		14.6412
0.188033		0.0985648					4.8706		3.7828					0.103605		0.115635					9.4864		2.3226
0.0457642		0.0306178					4.8118		3.0968					0.145997		0.014371					4.3022		13.5926
0.206862		0.026768					7.742		5.9976					0.0599722		0.017221					6.9776		9.5844
0.0408563		0.0465065					5.0274		4.459					0.019827		0.011678					14.2492		14.8274
0.200116		0.0390397					5.782		3.9102					0.031638		0.011919					1.666		24.6176
0.147996		0.0275881					2.548		3.9984					0.0198602		0.008438					6.7424		23.177
0.051098		0.0267049					3.6848		3.9886					0.0476912		0.16486					11.27		9.4668
0.17321		0.0313744					6.2426		4.0572					0.117297		0.016203					2.5088		8.3006
0.0968174		0.0602202					4.3512		3.3614					0.199579		0.017079					7.35		4.5864
0.145398		0.0969675					2.7244		2.4794					0.0416007		0.046028					10.241		4.0082
0.130625		0.113716					3.6652		0.539					0.059522		0.02176					6.2034		3.1752
0.0848624		0.0774756					6.6248		1.0094					0.176201		0.036325					0.5488		5.3312
0.0224071		0.0327544					4.3414		2.6754					0.235168		0.010603					3.4692		12.0638
0.0132521		0.0202075					5.3802		6.37					0.0922374		0.017714					4.0866		5.4978
0.163769		0.0140638					6.3014		4.6452					0.0824636		0.013168					3.6064		9.9176
0.135148		0.0244854					8.3888		5.9388					0.0897923		0.014543					2.6068		6.3308
0.193786		0.0505664					5.4194		2.9302					0.0743469		0.015561					5.9976		6.4484
0.199734		0.0247285					3.5966		5.2136					0.218407		0.013228					2.7244		6.5562
0.170104		0.0219059					6.419		3.1262					0.0269618		0.027794					10.7898		5.8604
0.123885		0.0681987					8.7318		3.3418					0.119136		0.012639					3.4202		10.9858
0.0493096		0.0181531					4.9294		7.4872					0.0662996		0.057175					5.9584		2.1658
0.188672		0.0275607					4.5766		3.6162					0.0180497		0.013035					6.9286		10.1332
0.150263		0.0529916					3.4986		1.9796					0.0253799		0.024436					4.5864		3.381
0.137198		0.0354938					6.5562		1.1956					0.0384769		0.07134					3.577		1.078
0.0635319		0.0213931					5.1646		6.4288					0.0813905		0.028541					2.1756		9.3002
0.0218272		0.0414541					4.8118		5.733					0.101238		0.039999					0.3332		2.6558
0.124888		0.0246427					4.361		3.7632					0.0337333		0.012845					5.8996		13.9258
0.0925258		0.0409019					4.8118		3.1458					0.0682858		0.024048					3.4594		2.205
0.0493443		0.119082					2.9596		3.2046					0.0486802		0.010997					3.332		16.7482
0.200745		0.165031					4.214		0.3038					0.0516064		0.02229					4.5178		17.0422
0.0553721		0.0255637					2.2834		3.9886					0.0512874		0.013721					20.58		8.3006
0.264193		0.0789256					2.9596		1.4112					0.0117925		0.012848					12.3382		15.2096
0.0203711		0.037406					5.4978		3.6456					0.215749		0.039647					6.0662		5.047
0.145304		0.0447372					5.782		2.9106					0.0609831		0.017683					5.1744		10.9564
0.0842921		0.0392416					6.2034		2.5872					0.106891		0.037653					4.8412		3.6848
0.0670441		0.0458105					4.0964		4.7628					0.125172		0.102956					3.92		2.3814
0.199475		0.0323303					4.2924		3.2046					0.0517825		0.029581					3.5476		5.341
0.0673265		0.0220808					4.704		3.8808					0.0124415		0.025514					24.6176		8.0948
0.0181798		0.0239563					3.1654		4.802					0.412104		0.017868					1.078		9.8686
0.0934748		0.0942403					6.86		3.087					0.099139		0.008981					6.272		15.0136
0.123004		0.0345545					3.4104		4.6746					0.0906158		0.018624					10.2998		5.5762
0.0559605		0.0262294					4.6256		3.4692					0.11441		0.046769					3.9494		6.1348
0.128298		0.0238181					5.1744		4.4492					0.211015		0.020813					2.8322		5.1646
0.109236		0.0322679					5.5272		2.2736					0.186728		0.019096					4.0278		4.0768
0.11648		0.057601					6.615		3.577					0.10671		0.011802					4.5472		12.1422
0.222246		0.0913622					5.3312		3.2046					0.0111797		0.014066					12.5734		7.3598
0.0428029		0.0443143					3.7044		2.5186					0.0338482		0.019902					18.1692		5.341
0.131272		0.0211052					4.3806		6.0858					0.199532		0.020446					3.9396		6.5268
0.174635		0.022504					4.7432		4.5766					0.110171		0.021708					1.323		7.2716
0.214338		0.031392					6.8404		2.2246					0.110884		0.01059					8.4476		19.845
0.0725355		0.0598074					3.3026		4.1062					0.129635		0.011609					5.7722		16.464
0.114293		0.022563					4.753		3.7338					0.168423		0.034018					4.067		3.5182
0.163224		0.0311996					4.851		3.7044					0.0490484		0.012796					9.7804		14.5236
0.0293605		0.0321387					4.2532		1.3034					0.0865585		0.016739					6.8012		7.791
0.0525641		0.0310771					5.5958		2.009					0.0769568		0.030391					4.4492		10.7898
0.056925		0.0246132					2.8224		3.6554					0.0638725		0.010735					4.0964		17.8164
0.269868		0.0313805					1.617		4.41					0.0854244		0.016265					12.3186		12.985
0.0269403		0.165834					7.791		2.0188					0.172286		0.010224					4.0474		20.5408
0.144921		0.0249892					4.3708		6.3896					0.0209244		0.009916					14.7686		21.2366
0.186678		0.0184909					5.5958		5.3508					0.125811		0.056179					3.1948		3.8514
0.101872		0.081036					6.7228		3.2144					0.172309		0.019831					3.381		11.319
0.122159		0.0267162					4.361		5.6644					0.149302		0.028206					5.8996		2.4304
0.170944		0.0520091					2.8028		1.1956					0.0532113		0.019449					11.1426		5.635
0.0880786		0.0324185					7.9184		6.272					0.0426314		0.082529					9.3002		4.5668
0.125414		0.0557362					4.5374		3.5574					0.171358		0.023843					2.8126		6.3994
0.237287		0.0321437					5.3312		2.3226					0.0224155		0.011765					4.0866		8.0752
0.0498834		0.050994					3.626		2.3716					0.0299729		0.025746					17.0618		7.4284
0.0196662		0.0376024					3.381		2.1756					0.0865296		0.013807					3.6652		14.6706
0.0833513		0.0246795					5.5076		6.7718					0.0207437		0.034644					7.6244		8.1242
0.143667		0.0187826					4.0082		2.9204					0.114469		0.013294					1.617		12.789
0.155161		0.0316413					3.8122		3.8808					0.0324846		0.018262					12.985		12.1814
0.0958642		0.0422076					3.6848		3.2242					0.213839		0.039592					3.234		4.9588
0.170352		0.0553982					3.1458		4.2728					0.0431167		0.013181					1.9894		4.4884
0.0291485		0.0286933					8.3594		2.5382					0.11218		0.01369					10.829		11.5052
0.207179		0.0373943					4.116		3.5672					0.128463		0.014391					8.9082		19.1492
0.0862486		0.052038					2.842		2.8126					0.0300505		0.032527					9.1826		5.1646
0.124436		0.0534911					5.831		2.4794					0.0596517		0.015786					11.6718		7.5264
0.0597607		0.046568					4.361		3.8612					0.0478253		0.017201					8.4966		10.9662
0.151441		0.019957					5.292		3.3124					0.146722		0.048997					3.6456		6.8012
0.191889		0.0279724					3.9494		2.2148							0.028992							4.5766
0.0252544		0.0307286					7.35		4.6942							0.018871							4.5864
0.0963316		0.0268493					2.0188		3.4006							0.027478							4.3218
0.0478488		0.0451035					6.419		3.43							0.015016							5.8016
0.054656		0.0241289					2.4206		2.8616							0.021956							3.8808
0.154521		0.0418077					4.557		4.0572							0.025398							2.8714
0.0743515		0.0896717					3.332		3.3712							0.026723							3.8514
0.161734		0.0894538					7.3108		2.058							0.051888							1.372
0.1354		0.0148878					3.0576		5.1156							0.011423							9.9764
0.22273		0.138567					2.4892		5.6154							0.011604							11.956
0.0342889		0.0173446					8.4182		3.822							0.019092							6.3994
0.0879683		0.136961					4.508		1.4994							0.109258							7.8204
0.179905		0.0412911					5.0078		2.2834							0.01005							11.5934
0.0729688		0.0726349					4.6452		1.6562							0.044913							3.283
0.19295		0.027109					3.5966		3.4104							0.014386							12.054
0.100264		0.0466049					2.8616		4.263							0.020749							2.1756
0.0431697		0.0261859					6.468		4.0474							0.010647							16.0328
0.169256		0.0225111					3.2634		5.0078							0.017394							8.2614
0.0461988		0.166394					6.9384		2.6754							0.0174							5.4586
0.0200141		0.0476722					6.86		3.0282							0.015835							10.2312
0.252954		0.0517952					3.3614		4.3904							0.023579							7.546
0.0832714		0.0344796					2.3324		2.7146							0.027453							5.1254
0.151755		0.108839					2.499		2.6264							0.008838							14.553
0.185175		0.133289					4.5668		2.8714							0.044681							6.3308
0.167248		0.0336183					4.8118		4.0474							0.010893							14.9058
0.142286		0.0469107					3.185		5.0176							0.014977							8.5848
0.145541		0.0344616					3.9298		3.8318							0.020693							4.9588
0.0468726		0.0353222					2.1168		3.5672							0.013602							10.388
0.246863		0.0342283					2.6362		3.7436							0.022733							6.762
0.0918005		0.0523411					3.479		5.831							0.014217							13.7396
0.107565		0.111679					4.6158		0.833							0.007356							17.3068
0.204874		0.0346239					3.9984		3.3516							0.011114							14.9646
0.270245		0.0190719					4.6256		2.5088							0.078261							0.7742
0.108218		0.0287766					4.018		5.047							0.020372							7.448
0.142084		0.0212117					5.292		6.5464							0.05496							2.9302
0.227118		0.0399538					3.6456		4.1846							0.031309							11.9854
0.0311467		0.039547					4.018		2.352							0.055697							3.8906
0.178637		0.0756592					3.0772		2.9302							0.013882							11.6228
0.0493503		0.0406948					2.3324		7.1834							0.022413							5.4292
0.108378		0.0265496					6.076		5.88							0.029193							9.1042
0.0597175		0.0374553					5.0666		3.0184							0.012869							12.8086
0.184574		0.0475668					3.969		2.2442							0.013388							21.6776
0.0934267		0.021684					2.842		2.597							0.028029							2.4892
0.160019		0.0416598					3.3418		3.3418							0.026917							10.0548
0.0351626		0.0300433					3.8514		4.508							0.016725							9.5256
0.0691196		0.0298535					7.2814		3.4006							0.012343							14.553
0.234556		0.0233461					5.8898		5.3312							0.014226							8.7612
0.0244522		0.0649277					3.5672		1.9796							0.014214							7.8792
0.0277585		0.1126					3.6848		3.2536							0.012687							13.4456
0.158549		0.0150992					3.185		5.1842							0.027161							5.0176
0.193745		0.0388736					3.185		2.1658							0.075064							5.3508
0.145413		0.0298964					4.4394		3.1458							0.02413							9.6138
0.0927606		0.0412659					7.3794		3.5966							0.028714							3.0282
0.0598806		0.0559344					2.7244		2.5088							0.009954							13.7102
0.0161759		0.0812938					6.4092		2.0972							0.031901							4.067
0.0351382		0.0396957					5.9584		2.3226							0.071123							2.0482
0.0164043		0.0314804					8.9964		3.1654							0.011518							11.2504
0.173674		0.0277186					4.8216		9.1238							0.014204							17.8752
0.106772		0.0325664					1.5974		2.7048							0.009619							16.9148
0.198		0.0413243					3.528		4.2042							0.016281							9.8588
0.147231		0.0360695					2.9988		3.1556							0.013346							12.6224
0.0616262		0.104464					3.3908		2.9204							0.01787							5.929
0.0372636		0.0208462					3.332		3.1752							0.024995							4.8902
0.071516		0.038563					4.5374		2.0972							0.012636							8.6142
0.092403		0.0256525					6.5366		2.4598							0.072434							4.3316
0.0588809		0.0384145					4.6354		3.7534							0.009573							11.0838
0.054434		0.0334496					5.7526		4.2238							0.046335							3.626
0.090721		0.0314646					4.1944		5.5566							0.015849							13.4064
0.0888861		0.0534012					1.4504		2.9008							0.034854							2.8616
0.196705		0.0145496					2.4598		3.9592							0.015331							12.0442
0.198452		0.0503299					4.5178		2.7146							0.013299							7.5362
0.0665399		0.0589045					5.6742		2.4794							0.01197							21.4914
0.159179		0.0201519					4.8314		3.332							0.011419							10.7702
0.153089		0.0390948					4.508		3.4986							0.112781							2.4206
0.144733		0.0346378					4.8608		3.6162							0.019381							5.2332
0.0239002		0.0529485					3.4202		5.2038							0.016995							7.1736
0.167791		0.0173558					3.0086		2.6656							0.014054							12.1226
0.0554476		0.120516					2.8224		1.8032							0.028855							5.4292
0.0679848		0.0550793					4.9882		2.401							0.025989							3.724
0.0914177		0.0229388					1.4014		3.087							0.011288							9.5844
0.023815		0.0410701					3.3908		3.8906							0.017923							8.0752
0.16083		0.0222679					4.1944		3.871							0.10259							0.539
0.0747752		0.0497524					1.1564		2.8322							0.019077							8.2124
0.165447		0.0172815					5.292		5.194							0.024922							4.6942
0.159505		0.023798					3.332		3.7534							0.014777							16.2484
0.185946		0.0325393					4.606		6.3504							0.014124							11.6326
0.0781723		0.0279152					4.2924		3.2438							0.012052							9.4276
0.158846		0.0271305					5.047		2.3912							0.019549							8.0948
0.151368		0.0392687					5.292		5.39							0.247024							8.0752
0.123032		0.0489287					2.8714		2.254							0.024846							3.381
0.0316476		0.128456					5.831		1.8816							0.031668							3.4398
0.10759		0.0723761					6.2132		2.0776							0.084264							1.8914
0.0556362		0.036276					4.9098		3.283							0.016563							6.4778
0.032739		0.0573556					1.6366		3.9886							0.008787							22.9418
0.032783		0.121096					2.3324		5.145							0.014885							17.3754
0.0901343		0.0373071					1.7738		2.5284							0.046504							2.7244
0.0335013		0.0186096					5.2528		4.6158							0.008705							8.5358
0.0735645		0.0454874					1.8326		2.3716							0.018346							9.408
0.25446		0.0295815					1.127		4.4002							0.014482							9.5158
0.186484		0.0393957					2.9498		2.94							0.017697							7.056
0.022142		0.0296206					3.3124		2.891							0.02577							2.7538
0.0366184		0.0535671					4.6648		4.6354							0.020384							10.4566
0.121038		0.0323579					5.7918		2.597							0.038772							5.4684
0.0515262		0.164258					3.9592		3.0576							0.040538							2.0874
0.193693		0.0367882					6.027		4.067							0.023907							4.851
0.0477058		0.0290665					5.684		3.2732							0.038189							6.1936
0.155655		0.0402695					3.2732		4.018							0.012629							9.5844
0.206362		0.0225004					4.4198		4.6256							0.014732							4.704
0.0903664		0.0436961					4.361		3.7436							0.010856							7.9772
0.0428529		0.0334613					5.0862		4.5668							0.017265							5.7036
0.0401309		0.0255399					8.33		4.6452							0.021656							4.4198
0.0913653		0.0304832					3.1458		4.018							0.017663							10.486
0.155285		0.0259215					6.419		5.6154							0.017773							15.1312
0.158128		0.028082					6.2426		2.9106							0.009009							13.6612
0.183073		0.0255538					2.8812		7.3108							0.016503							9.1042
0.0419533		0.0450377					3.4594		2.6558							0.018203							8.673
0.0275713		0.0281052					4.361		3.4006							0.013536							6.2622
0.145373		0.0174045					3.8318		7.1148							0.012126							17.1402
0.103197		0.0311735					4.6158		6.1544							0.026241							9.6922
0.142318		0.029946					2.9596		2.8224							0.030933							4.214
0.117235		0.0538691					2.401		3.381							0.020706							5.9094
0.1664		0.0303263					3.7142		4.4982							0.01808							9.3002
0.0295984		0.0416803					8.5358		3.1556							0.014737							15.4252
0.139821		0.0410793					7.8302		3.1164							0.012569							9.3198
0.0657284		0.0378135					3.6554		3.5378							0.020171							10.0058
0.121011		0.0320453					4.8216		4.1944							0.012199							7.301
0.19405		0.0981736					4.3316		2.6264							0.012709							18.1006
0.153182		0.030646					3.7828		3.1556							0.018534							6.0956
0.0204107		0.0474975					3.2634		4.1748							0.03158							7.4284
0.0319958		0.105129					2.6852		3.6358							0.010445							23.0496
0.14208		0.022734					4.2532		3.1948							0.01292							12.0148
0.112825		0.0341663					6.8796		1.8718							0.141294							3.2438
0.189149		0.0297101					5.2332		3.0478							0.013031							12.6126
0.0576693		0.0473472					3.822		2.5774							0.094574							0.6566
0.0233175		0.15641					2.2148		2.1168							0.017121							13.2496
0.16415		0.0349781					3.8318		2.9302							0.011047							15.5036
0.135626		0.0231034					4.6648		2.6754							0.022435							5.2528
0.204082		0.0431983					5.6938		3.577							0.024114							6.5464
0.105569		0.0273216					4.655		6.6248							0.016358							6.9188
0.0821102		0.0290778					4.949		4.2826							0.027763							8.4182
0.270544		0.0807399					6.4386		7.3696							0.010443							8.1536
0.161948		0.0221745					3.675		6.7424							0.106903							1.2838
0.165029		0.0309892					2.4794		3.5378							0.024075							4.5668
0.172578		0.0245194					2.842		3.1556							0.028605							4.4982
0.201176		0.0259985					3.8906		3.9592							0.023536							3.6358
0.149727		0.0468247					3.283		3.6848							0.02139							13.475
0.136548		0.0237595					5.5566		2.3912							0.01966							11.9756
0.135497		0.050106					5.7624		3.0086							0.030332							6.615
0.148047		0.0595112					4.214		3.6652							0.01706							8.6044
0.206703		0.0362278					2.0972		7.2618							0.023211							6.5954
0.173741		0.055135					3.6064		5.7232							0.010673							16.7972
0.0217817		0.042646					2.842		3.136							0.010121							13.5436
0.0284146		0.026113					6.1348		4.4688							0.017251							7.5852
0.168459		0.0142587					4.0082		4.5766							0.029599							3.7534
0.17714		0.154249					3.7632		4.704							0.01512							6.4288
0.233213		0.0303293					5.537		2.8812							0.025906							3.5084
0.0613353		0.0464506					4.4884		2.7734							0.014938							21.2758
0.149861		0.0317019					5.3508		2.4892							0.023425							3.3712
0.132558		0.0320146					2.6852		4.0082							0.013206							7.3108
0.044969		0.0458494					2.8028		4.0866							0.015853							9.2414
0.0211005		0.0961955					2.548		4.2532							0.008502							20.7172
0.180571		0.0233591					6.1838		3.6848							0.014538							7.791
0.142208		0.0200283					3.8906		2.8224							0.052639							1.4308
0.215035		0.0287763					3.8514		2.3422							0.024773							5.5468
0.0342079		0.0248852					1.8424		2.9008							0.013511							12.544
0.230734		0.0420872					5.3704		4.1748							0.018102							11.9168
0.115001		0.0300592					3.4692		5.5664							0.019243							7.0364
0.0453549		0.0379925					3.6064		3.528							0.015989							6.762
0.120702		0.0264381					7.3304		3.5378							0.022722							6.7914
0.0860662		0.0307137					4.2728		3.8906							0.019231							6.321
0.197508		0.0350594					4.0866		4.312							0.017119							7.1148
0.205035		0.0238691					4.263		1.9208							0.014253							6.3308
0.0395541		0.0521317					2.3912		0.9016							0.029847							2.5872
0.0621523		0.0309444					5.7428		2.5676							0.018797							4.4492
0.088935		0.030082					6.8012		2.4402							0.018321							10.0646
0.336358		0.0198051					4.8706		8.5554							0.015213							6.909
0.0332726		0.0304279					4.5374		2.5872							0.038182							1.372
0.031596		0.0197613					5.1842		5.2136							0.013951							7.2128
0.0311988		0.0767151					5.6448		3.3712							0.032141							5.0666
0.219067		0.0404404					2.9596		2.5088							0.019468							6.1348
0.154625		0.0259174					3.7828		2.5382							0.020917							7.2618
0.304075		0.0565804					0.6958		3.1066							0.015759							9.016
0.102335		0.0325333					2.9204		4.4982							0.007163							10.8094
0.127769		0.0347904					4.1258		3.9004							0.010718							6.8208
0.0213488		0.039044					4.1552		1.9502							0.017182							7.8106
0.0346808		0.138689					3.1164		0.5194							0.012853							9.457
0.0718554		0.0406694					1.96		3.871							0.02155							2.597
0.0604134		0.050584					2.4794		3.2634							0.022359							5.4194
0.174235		0.0271066					4.851		3.0086							0.01002							10.8192
0.21627		0.0321164					2.6264		6.0564							0.013774							11.3484
0.0459951		0.0494866					5.439		3.9788							0.020022							6.3994
0.149026		0.0364528					4.802		3.5966							0.020105							8.2418
0.179424		0.0335056					3.4986		4.3806							0.016116							7.9772
0.269338		0.170958					5.4684		3.283							0.026525							4.508
0.211549		0.0235925					4.0964		4.7726							0.022053							7.497
0.100285		0.0329819					3.3516		3.4006							0.024279							3.0282
0.0476887		0.0246871					0.7644		4.2532							0.012928							10.5056
0.0589328		0.0329299					3.871		4.8706							0.024591							3.2732
0.0438516		0.0312036					5.39		3.5476							0.01251							8.6142
0.208759		0.0252756					1.862		2.9106							0.011171							6.3406
0.0950462		0.0393813					4.165		5.1352							0.01276							6.468
0.141912		0.0298735					6.0564		4.2532							0.017091							7.4186
0.06819		0.0489345					3.7436		2.744							0.069201							5.3116
0.173717		0.0205811					4.6354		4.4296							0.009565							15.3566
0.140883		0.0412684					6.5954		2.9988							0.087341							4.018
0.0733708		0.0319884					3.8024		2.7244							0.232292							4.7236
0.0689141		0.0338985					6.223		2.793							0.019422							4.753
0.019622		0.052966					5.5566		2.5578							0.018525							12.1226
0.0354257		0.0332727					3.577		2.2932							0.02086							7.8596
0.237952		0.0234882					2.3128		4.1944							0.00851							14.308
0.0195413		0.0257854					6.3896		3.5672							0.020322							8.0948
0.122447		0.0664437					4.165		3.5378							0.019584							9.5158
0.0358295		0.0820811					2.6852		2.9106							0.028373							3.1262
0.155967		0.0335432					3.6064		1.9404							0.029874							3.8612
0.0467848		0.114241					2.4696		3.3712							0.050613							2.6754
0.172925		0.0292929					6.7522		4.1258							0.101842							7.791
0.216672		0.0155791					4.4982		6.8404							0.021262							6.4778
0.0476034		0.0297911					1.764		3.2242							0.021136							9.3002
0.0859622		0.0434517					4.214		2.401							0.031571							7.4088
0.146915		0.0597171					5.5566		3.5672							0.015399							14.602
0.175459		0.0343425					4.606		2.6852							0.017626							14.9842
0.144587		0.102525					5.243		1.225							0.020373							7.1442
0.150493		0.0355039					4.0082		1.9502							0.101275							2.2638
0.137118		0.0216747					3.4398		3.2928							0.013347							11.8678
0.0260718		0.0335171					5.6938		4.0866							0.016311							8.4476
0.253442		0.0362012					4.214		1.8914							0.021666							4.0572
0.212045		0.0436248					4.7138		3.4986							0.036724							3.234
0.161973		0.0351917					3.9788		3.871							0.013181							6.027
0.0605925		0.0267522					3.9298		3.528							0.042262							10.241
0.135592		0.0205041					3.9102		5.7232							0.012603							14.1806
0.188656		0.055673					3.1262		4.8314							0.018146							11.7012
0.130516		0.0288528					3.0674		2.9596							0.011193							7.9674
0.101094		0.0186429					5.4194		5.3116							0.015937							11.7502
0.194482		0.104426					4.8216		2.205							0.025563							8.5064
0.170021		0.0291108					4.4688		3.3026							0.041111							13.6416
0.165379		0.0234241					4.361		4.3022							0.016701							6.8894
0.137005		0.0253377					3.8024		3.2046							0.013875							6.811
0.108922		0.0211065					4.9686		3.4496							0.169447							9.2022
0.133487		0.024527					4.9294		2.2638							0.018207							3.0086
0.176241		0.042946					3.3908		1.813							0.015775							10.927
0.26661		0.0309094					4.1748		7.3206							0.016079							7.8498
0.133551		0.0379407					3.1066		3.6848							0.015659							17.7282
0.162628		0.0816488					6.8796		4.1944							0.013144							6.2524
0.0467336		0.12078					3.0478		4.2042							0.018235							12.4068
0.0212054		0.0213042					3.6064		5.0862							0.025081							6.0172
0.176724		0.0309584					5.635		4.361							0.025269							5.1842
0.131559		0.0633922					4.0964		1.9208							0.024783							4.4002
0.166813		0.0474502					3.1066		2.891							0.023909							5.3312
0.0529938		0.029933					3.1066		3.2928							0.018564							10.0058
0.149545		0.0244737					3.2634		2.597							0.014148							10.6428
0.148812		0.0287929					3.4692		2.6068							0.011676							10.8388
0.0184922		0.0349492					4.4688		2.5872							0.016559							7.9282
0.127405		0.0225341					3.8416		2.9008							0.010368							9.1434
0.157691		0.0356863					2.8616		2.205							0.014428							9.6334
0.173836		0.02663					3.92		2.7538							0.047086							3.4398
0.0179391		0.035889					7.448		3.7044							0.018739							11.6914
0.0568514		0.0522434					2.5578		2.9106							0.015528							6.8208
0.0877361		0.0220565					4.1944		4.4394							0.012195							5.8506
0.205597		0.157627					3.7632		4.3022							0.011465							6.3896
0.0246429		0.0268051					5.3116		3.0184							0.020436							6.3994
0.0258185		0.0204006					3.4006		4.5374							0.015752							8.8396
0.120322		0.165575					4.263		2.5676							0.017047							7.4872
0.171553		0.15863					4.508		2.2246							0.026412							3.92
0.138969		0.130531					2.254		3.8808							0.013522							14.2688
0.149217		0.0548777					2.8714		3.9592							0.011063							10.7506
0.0511001		0.0236076					3.871		5.6742							0.042258							2.6264
0.0512778		0.0545933					1.1662		2.6656							0.012401							7.2324
0.0639538		0.0177401					5.1646		4.8608							0.022752							3.3712
0.132569		0.0292045					3.1654		3.3418							0.024568							10.3292
0.151313		0.075468					3.7534		2.9596							0.016417							7.595
0.0460834		0.0634753					3.6456		2.5382							0.013768							9.7804
0.149045		0.0422015					3.9102		4.1356							0.013699							12.1716
0.0343974		0.0215635					3.5868		4.4786							0.026681							1.0878
0.0286195		0.037501					7.3598		3.185							0.011735							9.3002
0.0871196		0.0727175					3.3222		2.0972							0.023556							3.6946
0.049089		0.027594					3.3516		2.2442							0.010019							14.4256
0.162038		0.0523068					4.8608		2.5676							0.022571							9.2414
0.116881		0.039879					3.4006		3.1164							0.102014							0.5096
0.100114		0.038369					4.8902		3.5868							0.018053							7.4774
0.0634457		0.0440714					2.8518		3.4398							0.010448							6.272
0.220644		0.0271515					5.3018		5.3312							0.02309							7.9968
0.133399		0.0260182					4.0866		4.5472							0.016227							6.1642
0.030915		0.0269104					7.3598		3.8906							0.008478							7.9968
0.110514		0.0291387					4.459		3.1654							0.013238							13.2986
0.124317		0.0486577					2.6264		1.5386							0.016421							13.8278
0.195111		0.0369865					2.4402		3.4006							0.012019							17.6596
0.179962		0.0325384					4.1748		4.6158							0.122169							8.4182
0.173641		0.0234112					4.7236		4.5962							0.022388							11.7796
0.122305		0.0311555					2.6264		3.8612							0.018429							11.6718
0.208125		0.0237547					2.107		5.4978							0.021343							4.459
0.089928		0.0334954					4.508		3.4104							0.08397							1.8914
0.112143		0.0229459					6.5072		4.3218							0.015219							17.4146
0.0709018		0.0803066					3.7926		1.519							0.0293							7.6048
0.0283966		0.0418144					3.1948		4.606							0.016106							6.468
0.165827		0.0359917					4.0768		2.2344							0.15151							7.791
0.115677		0.0417297					4.0964		4.606							0.021348							4.7824
0.0632933		0.0608559					3.4594		1.3132							0.030873							4.8902
0.0629382		0.0403594					2.7832		2.352							0.017665							8.3496
0.208116		0.0231782					4.9392		4.606							0.010506							12.103
0.0430034		0.018833					2.6558		3.822							0.025097							3.5182
0.191276		0.0261815					2.4598		3.2634							0.029508							4.1258
0.151112		0.0927599					3.4692		2.597							0.016595							8.6926
0.100632		0.0222588					4.1356		3.7142							0.012817							16.0426
0.0305653		0.171401					4.9784		2.303							0.022182							6.86
0.158114		0.0494179					2.9204		2.891							0.020603							5.7036
0.116813		0.0149386					3.8024		7.9478							0.024857							11.5052
0.0204281		0.0614938					8.4672		5.2332							0.030575							3.2732
0.148532		0.0210667					3.1556		4.0082							0.010146							13.2398
0.0416332		0.0590782					6.7032		3.9298							0.013369							8.6926
0.264298		0.0235671					3.0968		4.508							0.035629							3.9396
0.130312		0.0396646					5.5076		2.7538							0.01031							24.059
0.0516766		0.0341335					1.7542		4.5472							0.02662							5.5468
0.223653		0.0237004					3.7436		6.0466							0.018403							9.702
0.0816044		0.0449765					5.5468		2.303							0.012338							11.4268
0.122032		0.0263963					3.1164		3.185							0.020638							4.6158
0.127219		0.0641898					5.5076		4.5766							0.014018							8.2026
0.0368891		0.026653					5.1842		3.6652							0.014766							8.967
0.124046		0.0372662					1.6758		2.0776							0.009977							14.1022
0.229097		0.0256292					4.9392		5.096							0.017346							16.4444
0.100582		0.0292848					2.1854		3.136							0.078718							9.3002
0.134723		0.0256864					2.8518		3.136							0.013795							6.811
0.0955248		0.0344725					3.3516		3.3124							0.014762							5.145
0.066677		0.0353184					3.6456		3.0576							0.012264							12.6322
0.160131		0.0358353					4.2728		4.41							0.028481							11.368
0.133787		0.0507963					4.1454		2.4892							0.011277							9.0748
0.0512214		0.0356253					3.8318		2.891							0.019138							9.2512
0.0328124		0.0449829					2.7146		2.8028							0.018601							5.2136
0.2331		0.0396722					3.773		3.528							0.015921							6.6542
0.110848		0.0480445					2.9792		2.2246							0.017557							5.1352
0.13786		0.0346792					4.165		4.4786							0.02537							6.1152
0.203773		0.0481551					5.8898		2.3128							0.017975							5.0078
0.210981		0.0344021					3.3026		3.479							0.013124							7.2128
0.0727239		0.0662289					3.136		3.0478							0.034919							5.341
0.0786966		0.046172					2.2246		2.4206							0.028635							6.9972
0.0276313		0.0635471					3.2634		2.4892							0.039952							2.6754
0.2159		0.0458311					5.6546		2.5676							0.011482							18.5514
0.139535		0.0330262					4.4884		4.3708							0.008018							13.2986
0.193093		0.0203335					4.4786		5.8996							0.019298							8.281
0.2086		0.0430917					4.4198		6.1446							0.008839							14.8078
0.14675		0.0641999					2.8322		2.7048							0.018469							3.6162
0.0641442		0.134097					5.9192		3.5378							0.009222							13.9062
0.0187572		0.0545126					9.0552		1.6464							0.164799							2.4794
0.0840635		0.0537457					5.0372		3.038							0.010684							14.9254
0.121428		0.0947221					2.8322		3.2046							0.015008							9.8588
0.0407701		0.0360494					2.401		2.891							0.141735							4.7334
0.0820656		0.0418427					3.3516		5.8506							0.015776							6.7326
0.0650813		0.120281					5.3998		1.4896							0.015698							13.6024
0.0808296		0.0473243					6.0172		2.7342							0.010765							14.0336
0.157212		0.0503116					3.7142		1.5876							0.027416							4.018
0.249765		0.0316414					4.557		1.764							0.023477							12.0246
0.0662695		0.173382					2.7734		0.6076							0.023716							10.7408
0.0571548		0.0516387					2.6754		2.842							0.022688							2.9498
0.0253559		0.031583					5.4586		2.597							0.012473							20.482
0.162707		0.0367886					4.9294		2.3814							0.020588							8.6926
0.129704		0.0372537					3.92		3.3026							0.024355							3.8514
0.136137		0.0146423					3.675		3.9102							0.017237							8.8396
0.174426		0.0644764					3.1458		3.2438							0.014171							10.0352
0.0367978		0.0318519					4.0278		1.9012							0.024053							4.9784
0.111439		0.0329606					3.3222		3.2634							0.027272							4.949
0.138203		0.0419847					2.6166		4.2434							0.011344							14.5432
0.146457		0.0223807					3.9102		3.0478							0.094872							0.5684
0.264781		0.0275251					4.1356		4.7726							0.008195							8.379
0.0540816		0.0268559					1.8326		5.243							0.015334							11.8384
0.0388868		0.0601467					4.6942		3.7044							0.126704							9.2414
0.153907		0.0206995					4.3316		4.5864							0.011945							12.5832
0.150889		0.0560631					3.2536		2.499							0.014471							4.7726
0.276625		0.046318					5.782		6.0368							0.027703							2.8714
0.116128		0.0383877					3.724		2.7342							0.010155							9.3884
0.147236		0.0438308					3.6554		3.1948							0.043829							3.0282
0.135492		0.0171602					4.0278		3.7142							0.01737							7.35
0.200538		0.0521267					2.9498		2.7244							0.015926							9.3296
0.0254308		0.0272071					4.41		6.9972							0.049269							2.156
0.0538495		0.0164202					4.2728		4.4296							0.011101							10.3194
0.0916798		0.0437207					3.4692		4.1356							0.051646							2.7048
0.148677		0.0277584					2.9302		3.675							0.028815							4.7726
0.0683539		0.0352497					3.2634		4.263							0.018988							10.9466
0.0789194		0.0322324					9.6824		3.381							0.033467							3.7436
0.259022		0.115668					4.508		3.1458							0.024717							8.2418
0.0225236		0.0259075					9.0356		3.2536							0.042439							1.8718
0.192085		0.0265545					2.3912		3.626							0.031647							2.0188
0.118356		0.031177					4.1062		3.0674							0.035317							5.684
0.0807256		0.094039					3.4888		3.7828							0.026952							6.076
0.0273922		0.0481113					4.9686		3.087							0.020704							9.7314
0.223541		0.0290731					4.2042		5.4292							0.01909							4.8902
0.17486		0.0356641					3.3222		1.9012							0.012203							8.7906
0.186174		0.0260678					3.43		2.6558							0.028193							5.3018
0.0912565		0.0243163					5.0078		5.9682							0.028516							3.6064
0.153993		0.0403439					5.4488		1.9796							0.012423							13.867
0.217494		0.0508251					4.8608		3.9886							0.013635							14.357
0.0572535		0.0345401					7.2814		6.2034							0.01845							7.2324
0.194875		0.032309					2.1854		2.8126							0.035837							4.7628
0.152478		0.0232136					1.5092		2.9106							0.03253							3.0772
0.0576375		0.0340679					4.8902		4.018							0.010317							12.936
0.134908		0.0438601					2.9106		2.2442							0.026747							11.5836
0.106826		0.0276942					4.0768		6.9384							0.024358							6.0172
0.25968		0.0440134					5.8408		4.1258							0.013467							9.4962
0.139674		0.053171					7.448		3.8514							0.017057							10.4468
0.120046		0.0262017					3.0674		5.292							0.036127							1.7836
0.277465		0.0503497					4.8804		2.6852							0.142342							2.4794
0.114909		0.0330626					2.9204		3.1654							0.013718							8.0752
0.178337		0.0354753					8.281		2.842							0.021157							18.1594
0.106233		0.024164					3.4888		3.5574							0.027335							3.1948
0.146233		0.136785					4.1454		1.862							0.015454							8.134
0.25235		0.0273366					2.2932		2.2246							0.010091							8.5358
0.0243737		0.0306135					4.0082		2.5284							0.010885							14.1806
0.0424057		0.0397616					3.185		2.3618							0.01512							7.6146
0.0507051		0.0534229					4.5472		3.577							0.019382							4.1846
0.127003		0.0930177					1.715		1.3328							0.012277							9.8686
0.0582755		0.0752207					5.1548		3.0086							0.044754							3.0086
0.136225		0.0271163					4.7628		8.1536							0.012558							14.4256
0.0302555		0.118876					3.9298		3.8514							0.017918							7.3892
0.191669		0.0492374					4.949		3.7044							0.01362							7.35
0.0932232		0.0593729					6.2622		2.2638							0.031847							6.6836
0.0342197		0.0241054					5.096		2.7734							0.052127							2.4794
0.0861945		0.0302786					5.7134		5.684							0.008492							20.3154
0.102013		0.0647823					4.949		1.8424							0.017387							7.2814
0.165936		0.0613974					2.7342		3.0086							0.03934							3.6554
0.161996		0.0302402					4.2924		3.4398							0.018202							5.6938
0.0676513		0.0128394					4.5668		3.871							0.057113							4.3806
0.0310863		0.0458629					4.4688		4.1552							0.013171							9.947
0.17721		0.0206246					3.5476		2.7832							0.022455							7.7224
0.178411		0.028563					3.1556		3.3516							0.015387							9.9568
0.185596		0.0268978					5.3998		5.4978							0.020548							5.0372
0.220271		0.129069					4.2826		1.4406							0.00603							22.2656
0.0603679		0.0555196					3.5378		4.1258							0.018572							7.5852
0.137818		0.0289853					4.6648		2.7832							0.020852							3.5672
0.114687		0.06284					1.7052		5.5272							0.019311							3.4888
0.0376043		0.0558602					3.7632		2.7048							0.008146							21.4032
0.0256911		0.0167091					3.1262		3.3418							0.035781							9.653
0.0882046		0.0200231					6.5268		5.8898							0.014883							15.337
0.202139		0.0409048					3.8122		2.1462							0.012114							10.0352
0.148072		0.0333858					4.116		2.7048							0.044531							4.8608
0.0273582		0.0389237					4.0082		3.2242							0.025886							8.6142
0.0254202		0.0897177					4.7432		4.4198							0.020264							6.8208
0.171957		0.106967					4.1944		2.7832							0.03086							6.3602
0.0355183		0.0495011					1.0486		3.4594							0.016117							5.5958
0.0334766		0.0401447					2.0972		2.548							0.009192							23.422
0.305209		0.0447123					1.2642		3.087							0.022885							2.2932
0.221813		0.0462389					5.096		3.9298							0.008272							17.0324
0.146596		0.0585614					5.7232		3.2732							0.011089							24.5294
0.135562		0.0319067					6.125		6.1446							0.027761							3.92
0.0223687		0.0438863					5.3116		2.205							0.031509							3.087
0.129742		0.0269657					4.018		3.4006							0.009789							20.5604
0.107714		0.0421342					3.9494		4.7334							0.033861							2.7342
0.113855		0.0214477					3.5084		3.626							0.019363							12.3676
0.0202339		0.0206198					4.214		5.7624							0.021985							3.8024
0.129496		0.0282961					3.1556		3.8906							0.049958							3.2536
0.0295177		0.15702					4.3708		2.5774							0.036457							4.165
0.0614321		0.0233744					2.5676		2.0678							0.015736							6.321
0.132788		0.0289086					4.5178		4.6452							0.024333							3.8906
0.104565		0.0409253					4.2826		3.9984							0.022477							6.0662
0.0422748		0.0342463					3.92		3.087							0.013742							19.2766
0.218389		0.0748462					3.9494		3.3124							0.012283							16.2582
0.208554		0.0313731					3.969		3.4692							0.013524							15.533
0.19728		0.0311799					5.4194		2.1462							0.020526							7.7812
0.17392		0.0217401					4.8216		6.0858							0.0242							4.3708
0.169162		0.0330946					2.9498		4.5178							0.009795							17.5126
0.083735		0.045988					1.9502		3.6064							0.022051							6.1838
0.133024		0.0434285					3.8122		3.1654							0.011952							11.4562
0.115493		0.0402448					5.537		2.058							0.02257							7.3206
0.0839735		0.0227457					4.8608		4.5962							0.010579							12.7988
0.153131		0.0210841					4.8118		2.8322							0.013322							18.7376
0.05384		0.0372676					3.5672		2.254							0.043132							2.3422
0.0780063		0.103244					4.4492		2.1952							0.028343							5.733
0.169048		0.0213531					6.1054		5.782							0.025527							8.0164
0.232192		0.0541838					6.8306		3.6358							0.02014							9.31
0.157032		0.0523875					2.842		3.283							0.014191							12.8576
0.119319		0.0573846					4.7922		0.8722							0.01654							14.1316
0.118412		0.0539682					4.9098		2.2736							0.028167							2.5578
0.177714		0.0298012					3.7142		1.9796							0.016886							8.428
0.0823188		0.104374					8.085		3.185							0.023032							8.0556
0.176301		0.0243618					6.2818		3.3418							0.016675							5.0862
0.195683		0.0260413					3.5182		3.773							0.014089							15.6702
0.0475583		0.0191867					6.0956		3.675							0.04816							4.7628
0.13216		0.0262877					6.5464		3.8024							0.021952							8.3692
0.136478		0.0402529					4.9784		3.087							0.023453							4.1846
0.137268		0.0230081					3.6358		3.822							0.01181							15.8172
0.159904		0.0598342					6.0172		2.4402							0.022463							5.1254
0.0444851		0.0234074					2.6754		6.3994							0.094088							3.4692
0.128673		0.109126					2.7832		3.1458							0.013456							12.642
0.0599658		0.034234					9.4766		3.7632							0.012386							21.9814
0.0157618		0.0202833					6.713		3.7632							0.049589							7.0658
0.161353		0.0243653					2.9204		2.744							0.020356							5.0666
0.129255		0.166734					4.1846		3.1066							0.021778							12.7988
0.0305419		0.0277374					5.9976		2.7538							0.01336							8.3986
0.06675		0.0460945					7.252		3.283							0.018315							8.5554
0.227009		0.130677					3.724		0.3528							0.014349							9.2512
0.0409319		0.0904701					3.4986		1.3524							0.028838							5.9584
0.12471		0.172235					4.0278		0.6468							0.020276							9.2904
0.0546757		0.0354332					6.2034		3.9396							0.014821							6.0368
0.0936659		0.0214078					3.4104		2.1266							0.01469							6.3406
0.113422		0.0236806					2.6558		3.3712							0.025063							4.0474
0.123803		0.0270938					3.3614		2.5284							0.012036							10.4762
0.0557359		0.0238907					4.5276		3.381							0.04532							15.5134
0.29105		0.030537					4.0572		6.4974							0.031161							5.2724
0.195809		0.0508965					3.92		2.9792							0.029841							2.499
0.0726783		0.0137745					4.8216		5.0274							0.016124							3.5672
0.0654681		0.063504					5.4978		4.3806							0.031398							7.8694
0.0377402		0.0360981					2.1756		2.3814							0.038817							2.352
0.104259		0.138518					3.6652		0.3234							0.013657							9.6726
0.0696098		0.0592372					3.4594		2.8028							0.01537							17.4146
0.128885		0.0182644					3.43		5.1744							0.011031							21.3052
0.0917385		0.0304675					5.2724		5.1548							0.018556							3.2144
0.0968719		0.0651774					3.3614		1.8424							0.010818							18.2868
0.136545		0.0337943					4.2238		3.0674							0.084635							1.0388
0.232865		0.032674					3.038		3.0282							0.043276							1.9894
0.0332765		0.0552564					2.2736		2.4598							0.013841							10.6428
0.12513		0.0299683					4.3806		3.5672							0.013903							11.5542
0.0445544		0.169793					1.8032		4.1454							0.015053							12.9752
0.0239269		0.045578					5.096		2.0188							0.012588							7.5656
0.0789516		0.0168841					4.067		3.5966							0.064057							3.2536
0.194145		0.202394					3.92		1.1564							0.016441							13.034
0.0381781		0.0377666					1.7346		4.2336							0.015735							6.076
0.0388783		0.0203192					4.2336		3.6652							0.023875							2.9694
0.111298		0.0458477					4.4198		1.5092							0.011373							7.2128
0.029367		0.0270999					7.546		3.3418							0.04404							1.7346
0.176939		0.0254731					8.1928		4.557							0.014461							8.3006
0.228067		0.0568466					2.2148		3.6554							0.010527							9.8
0.119724		0.0627634					3.5966		3.4496							0.019881							5.2528
0.0689014		0.0296368					2.9498		2.6656							0.018233							6.076
0.0375524		0.0415428					6.4484		2.7538							0.009014							7.5068
0.110477		0.0414229					5.8408		2.8714							0.01681							8.8788
0.178252		0.084227					3.7926		3.7534							0.024112							9.8392
0.0984488		0.0268615					2.8028		4.0082							0.023564							9.8784
0.111228		0.0552524					3.3418		3.234							0.038496							9.9176
0.0921997		0.0211681					5.096		4.9098							0.018899							5.7232
0.0607776		0.0154287					5.4096		3.5574							0.028783							14.6902
0.125831		0.0280417					4.753		3.8612							0.017481							4.9392
0.158276		0.0255249					5.6644		2.744							0.030297							5.7036
0.220097		0.0349079					3.7534		3.3026							0.011531							11.9462
0.213318		0.0815381					3.2634		1.862							0.028703							3.087
0.160163		0.113786					2.4892		2.3618							0.032005							2.8812
0.121257		0.0289512					3.234		2.4402							0.015915							6.909
0.0297547		0.0308439					5.4292		3.7142							0.020959							12.0148
0.126191		0.0691751					5.2528		2.0874							0.038125							5.4488
0.229931		0.0318433					3.6456		3.8514							0.017384							8.2516
0.038261		0.0354313					5.9094		3.4006							0.029939							5.6742
0.200808		0.0409519					5.1744		2.5088							0.015905							9.947
0.137313		0.0364128					3.8122		3.5574							0.01453							10.7702
0.0695577		0.0327299					4.067		3.8906							0.012988							19.9528
0.158293		0.0302666					3.2634		2.8812							0.144588							7.6734
0.0576249		0.102689					2.3716		0.294							0.016678							9.3002
0.0634701		0.0358898					0.3822		3.2732							0.012784							9.9372
0.29295		0.0711542					3.8122		1.4896							0.020583							4.3708
0.197238		0.0560538					5.8898		3.0282							0.022512							6.0074
0.13684		0.0353394					4.2924		3.6848							0.019076							5.1352
0.157173		0.0353966					3.577		3.6162							0.019969							7.0462
0.150032		0.0249048					3.5084		2.3814							0.028194							5.1842
0.145819		0.0376092					4.606		3.2928							0.040021							5.2038
0.217741		0.0244143					3.6554		2.0188							0.00857							6.3896
0.118427		0.0386637					4.851		4.0376							0.01222							13.3672
0.106174		0.0412866					2.2148		3.1164							0.015153							7.3598
0.0525633		0.0274586					6.6052		2.891							0.018995							5.2332
0.122013		0.0335841					2.5088		2.4108							0.020197							4.8902
0.060377		0.0154747					2.8518		3.4006							0.022621							5.831
0.205194		0.0970703					5.1842		2.7538							0.012069							13.573
0.0367974		0.11313					5.5468		3.234							0.01362							18.13
0.131638		0.0207773					4.5472		2.1364							0.011909							15.729
0.22175		0.0269911					3.136		3.822							0.025968							4.361
0.157643		0.0470552					4.606		2.3618							0.015376							8.8592
0.0523955		0.0254097					2.8616		6.9972							0.011916							15.68
0.178948		0.040002					5.0862		3.0674							0.037657							3.9886
0.0275255		0.158482					3.6848		1.9208							0.038176							2.9694
0.0423341		0.0477737					3.2046		2.2246							0.023784							14.455
0.173906		0.114509					2.8126		2.7048							0.020686							5.3018
0.0958508		0.137254					6.2034		3.8122							0.017252							4.8118
0.194359		0.0629001					3.4986		3.2438							0.091237							5.586
0.143268		0.0273242					5.782		6.1152							0.010761							20.4036
0.0999582		0.0171117					2.3226		8.1928							0.012939							17.0618
0.11722		0.0881281					2.8616		3.43							0.014534							11.9756
0.181778		0.0283631					3.675		3.1164							0.014647							13.8082
0.125008		0.038698					2.989		3.9494							0.018483							4.655
0.0856941		0.0313134					4.3414		2.2932							0.024369							8.3398
0.0389123		0.133771					4.116		2.8224							0.023603							7.9086
0.127323		0.024561					4.7432		3.2928							0.027812							7.5264
0.209442		0.0297601					4.2042		4.5962							0.053823							2.2638
0.105027		0.0630572					4.9686		2.2148							0.012521							9.0552
0.122363		0.0265213					4.6746		3.0772							0.022341							7.1442
0.306559		0.0223568					3.5868		6.811							0.009972							11.0054
0.162672		0.0218425					4.998		2.058							0.033291							3.773
0.120252		0.0386185					4.116		3.6064							0.01332							9.359
0.256695		0.0316999					6.5268		3.1066							0.011507							12.9948
0.0446342		0.0955594					5.4978		1.0682							0.031435							4.2924
0.0920883		0.0275803					4.6942		4.2238							0.02268							3.9004
0.0502368		0.147527					2.254		3.675							0.007984							14.014
0.250765		0.0375955					3.8318		2.3618							0.036352							2.8126
0.180674		0.0292301					3.1458		3.3418							0.018699							7.497
0.250687		0.0316867					4.0572		3.9004							0.015099							8.0752
0.142417		0.0246745					5.145		3.5574							0.132619							2.8322
0.168519		0.0268908					3.283		2.303							0.01691							4.9882
0.101912		0.0239621					5.1646		3.626							0.031798							4.2728
0.156617		0.020562					3.9004		4.7236							0.012944							13.9748
0.0551037		0.0487327					0.8428		3.2536							0.018765							6.7326
0.144643		0.0197166					3.332		3.9886							0.016564							5.1744
0.157941		0.0253189					2.3618		2.5676							0.046047							1.7542
0.225927		0.0445318					3.2536		4.2826							0.166858							4.2826
0.100032		0.0248278					3.1458		7.35							0.013999							6.6052
0.0214289		0.0158209					5.2136		4.0964							0.015329							6.9286
0.206482		0.174857					4.4492		2.0188							0.013563							6.5856
0.197807		0.0872798					4.2238		2.8028							0.010079							9.0356
0.160442		0.0334478					3.7926		2.9106							0.008517							13.867
0.148415		0.0318433					3.8612		5.5664							0.026893							9.8196
0.180383		0.0283882					4.8902		2.646							0.018919							10.8094
0.123962		0.034001					3.1948		1.519							0.021577							6.5464
0.0389599		0.0619912					2.6558		2.401							0.053546							2.94
0.0291591		0.0340943					6.615		2.6166							0.019492							5.8408
0.124428		0.0175526					3.9886		4.0866							0.012921							17.6694
0.0394999		0.0241324					6.3798		3.5574							0.014539							7.6048
0.191733		0.0245805					4.508		6.9972							0.015158							17.1794
0.168522		0.0228755					3.1066		3.8024							0.028255							2.0384
0.0990815		0.0262872					4.459		2.6558							0.011678							10.2704
0.0385069		0.0320296					3.1066		3.9494							0.038491							6.6248
0.0448881		0.0302685					2.4696		3.3222							0.013855							12.0246
0.113916		0.0265697					3.6162		5.2822							0.010813							9.0846
0.207317		0.0531585					2.842		3.1654							0.021611							15.0234
0.0845562		0.0992801					8.085		2.2638							0.034851							10.6036
0.104275		0.0190989					4.0278		5.0274							0.046322							2.254
0.0886686		0.0718536					3.2536		2.0776							0.010125							14.2688
0.143885		0.0441413					3.4986		3.7828							0.0247							9.2022
0.187964		0.0877279					4.6354		0.6272							0.016318							7.5068
0.0881833		0.0266477					5.0176		3.1556							0.019653							4.753
0.107492		0.0250894					3.1458		3.381							0.017769							9.2414
0.15067		0.0225359					3.5574		8.967							0.019942							1.9502
0.190162		0.116675					5.782		3.9592							0.017685							18.1496
0.0760803		0.0199527					2.7636		2.6656							0.013547							9.2806
0.0698732		0.0231765					0.9996		2.8322							0.016538							9.1532
0.185268		0.0425481					2.7832		2.5382							0.149903							2.2932
0.171136		0.0461162					3.9984		2.3618							0.009209							8.967
0.0270612		0.0252561					6.0172		2.5872							0.012853							9.9176
0.110285		0.091643					3.1164		1.7836							0.024843							4.4688
0.104885		0.055601					3.1458		3.7338							0.054386							2.254
0.156498		0.0289479					5.88		3.92							0.029609							3.8514
0.214522		0.0470846					4.4492		2.3716							0.033577							4.7138
0.0224886		0.0229802					4.1552		4.4688							0.012344							9.0552
0.0376636		0.0380611					2.842		2.499							0.086781							6.6934
0.208866		0.0410122					3.577		4.5374							0.022146							3.9004
0.213913		0.0253682					3.9396		1.9306							0.018451							11.1916
0.0245916		0.0213461					6.8306		4.1846							0.070305							0.343
0.190183		0.025627					3.5868		2.8126							0.141845							2.2932
0.0325669		0.104353					6.4778		1.7934							0.017221							10.8192
0.0648276		0.0231149					8.9768		8.8494							0.024511							2.6754
0.445659		0.0245107					2.1854		3.4398							0.051782							4.9588
0.0389943		0.0648512					1.9698		1.7052							0.043041							4.6746
0.286158		0.0291					2.597		4.0572							0.01527							5.8996
0.0227278		0.0361458					3.9396		4.3708							0.0137							9.2218
0.213167		0.0222327					6.0074		5.635							0.023683							6.2132
0.168089		0.0405869					3.7142		4.018							0.017402							7.5166
0.172574		0.0241486					4.8314		2.7048							0.030651							3.7338
0.119888		0.0405942					5.4292		3.626							0.020897							6.8012
0.0382201		0.0419723					1.4896		2.5676							0.032972							7.4284
0.0968862		0.0203711					2.7146		9.8882							0.010973							8.5946
0.0437185		0.0273371					6.5268		5.243							0.023949							2.2932
0.0422516		0.0399418					3.2144		3.675							0.010305							5.684
0.0193726		0.0336626					8.3986		0.9408							0.025624							5.292
0.241991		0.0205001					3.3124		4.5668							0.034469							3.3222
0.161552		0.0194373					2.2736		4.312							0.014702							16.1994
0.0411807		0.026415					3.1556		2.4696							0.01654							4.6844
0.044095		0.22707					2.548		3.185							0.01676							7.9086
0.0472879		0.0679007					6.6934		1.8424							0.031662							13.7494
0.164457		0.0180355					3.2144		2.2932							0.043464							1.3034
0.137354		0.07669					3.2144		2.6656							0.024522							4.2532
0.0755693		0.0264097					3.7534		4.0768							0.011928							12.3578
0.0264173		0.0662853					4.1062		2.2736							0.151035							3.6162
0.212113		0.0228609					5.5174		4.7922							0.019587							6.86
0.0977417		0.0261777					2.9792		2.7734							0.019759							5.2332
0.18066		0.0341635					2.8714		3.0478							0.017108							4.7824
0.0166111		0.0215523					5.5958		3.6946							0.023694							2.4402
0.0691837		0.0201159					2.6656		4.1258							0.025607							8.7318
0.21335		0.0420827					6.1348		2.45							0.020912							12.8184
0.115697		0.041492					4.1258		3.3516							0.025566							9.0944
0.196129		0.0564101					4.165		2.7342							0.117932							1.3132
0.135495		0.0609433					2.7832		2.7146							0.014527							8.0164
0.207989		0.0178367					5.8996		5.7624							0.01207							14.7784
0.116243		0.0782827					5.2136		2.744							0.044876							8.2516
0.174819		0.0602059					4.7824		3.1458							0.015231							7.8204
0.0445505		0.0884566					3.4986		2.8028							0.031898							3.675
0.0935166		0.0759216					5.3606		4.3316							0.015894							13.0732
0.147601		0.0327165					2.254		2.0286							0.080407							8.9768
0.203606		0.0386702					2.5382		2.6656							0.040059							0.3822
0.0809134		0.0552555					4.5864		2.3324							0.05286							4.6158
0.0529104		0.0410137					7.6734		2.3324							0.014236							8.8592
0.164675		0.0206583					4.5668		1.9012							0.020597							16.268
0.155711		0.108206					6.9482		3.724							0.013925							11.7012
0.0661824		0.0177745					4.8706		6.7718							0.013821							15.533
0.156377		0.0246471					6.2524		4.018							0.018729							2.7048
0.263456		0.0300794					3.2046		2.842							0.030458							7.8204
0.0657738		0.0519837					3.0674		2.6068							0.026728							7.0658
0.247021		0.0276043					1.7444		4.9392							0.021702							7.7028
0.133726		0.0331417					3.332		3.1066							0.010393							13.2104
0.0506776		0.0316306					3.8416		3.6162							0.014999							5.9094
0.108825		0.0388137					3.3026		3.4104							0.017464							5.2724
0.179673		0.0292991					5.0274		4.067							0.013808							4.7236
0.152279		0.0359381					2.4598		3.2536							0.013971							8.6632
0.141213		0.0301267					6.6248		4.9196							0.011404							10.535
0.199344		0.0501236					5.3508		3.5378							0.117535							3.4496
0.161153		0.034622					2.793		2.7048							0.015524							7.3206
0.0998552		0.029104					3.822		4.7432							0.03017							2.7244
0.188681		0.0288892					4.0768		6.2622							0.010931							10.6428
0.167149		0.0284472					5.0176		2.303							0.035515							2.401
0.0399947		0.0206583					6.5268		1.9012							0.018686							7.6832
0.196076		0.0315235					3.7338		4.361							0.023556							5.1352
0.135245		0.0327346					3.136		5.7918							0.010964							14.5138
0.15805		0.0169864					3.6652		4.018							0.018547							6.8992
0.143103		0.0174122					3.528		3.9004							0.024775							7.4578
0.13492		0.166835					2.9498		1.7934							0.026588							7.9184
0.0518945		0.0176164					6.9188		4.3218							0.014493							5.7526
0.0596363		0.0323111					3.7436		2.842							0.01245							4.9392
0.108752		0.0197538					1.8032		2.7636							0.022248							6.5856
0.155589		0.03804					3.0576		3.773							0.014981							4.41
0.0933133		0.0344745					6.3798		4.2924							0.041101							7.791
0.0965583		0.0326014					4.5374		3.3124							0.009495							9.604
0.153644		0.0438372					5.4096		4.263							0.026659							9.898
0.0256498		0.0248854					4.7334		3.9788							0.022671							11.7796
0.174312		0.0714077					3.1654		2.7832							0.024852							6.1152
0.14483		0.0593201					3.871		1.8816							0.011404							10.1822
0.159646		0.0318078					2.1658		4.704							0.012928							19.0512
0.172378		0.0336289					3.5084		4.9294							0.016645							6.1152
0.121632		0.0502905					4.5766		1.9404							0.032654							9.5354
0.155867		0.0255167					3.8808		4.263							0.012057							7.056
0.105711		0.0117854					6.1642		7.3794							0.016845							13.7298
0.19746		0.0297601					3.038		4.8902							0.048879							2.5382
0.0304559		0.0948645					5.831		2.9498							0.023347							8.3986
0.18995		0.111181					3.9592		3.0282							0.010958							6.7424
0.0628407		0.0782801					4.2042		2.0874							0.013548							8.9278
0.126157		0.029335					2.7734		3.7534							0.019186							4.8412
0.154446		0.0229536					3.4202		3.3712							0.031034							7.2422
0.125257		0.0260493					6.3014		5.5762							0.012377							10.8878
0.0894036		0.0461627					2.3422		3.185							0.013047							14.0042
0.0267322		0.128597					5.9682		2.7636							0.016827							6.2426
0.13835		0.0175651					2.6656		6.8502							0.018154							3.9494
0.164383		0.170525					4.1846		1.5092							0.014596							16.3268
0.18238		0.0363795					8.6926		3.969							0.014903							5.4978
0.160127		0.0162523					4.7432		4.4492							0.05784							0.5978
0.223822		0.0477179					3.6848		2.9302							0.014267							5.88
0.127744		0.0218999					5.7526		7.4872							0.028891							4.6256
0.0201114		0.046505					5.3802		3.0674							0.020799							5.047
0.121533		0.0430976					3.479		4.6844							0.019266							5.7722
0.0382311		0.0367003					4.7334		5.5272							0.018206							5.9878
0.0651949		0.0360255					5.0176		3.92							0.129932							0.539
0.201772		0.027521					2.989		2.9596							0.032352							2.303
0.0594872		0.0272233					4.3414		3.8024							0.030976							7.2716
0.157083		0.0272964					3.528		6.174							0.148352							3.0282
0.0657738		0.0649068					3.5476		3.4398							0.111474							5.1156
0.2043		0.158538					4.0768		3.4888							0.012803							16.268
0.139234		0.0702801					4.8314		1.7444							0.01124							12.2206
0.0226964		0.0276541					4.6942		3.9984							0.009502							20.4428
0.0667999		0.0162328					3.0968		4.5668							0.016055							10.437
0.0882668		0.0248309					4.6746		3.087							0.011305							11.956
0.0271047		0.104679					4.0082		2.4402							0.008301							12.6028
0.0529329		0.0265959					4.0964		5.2136							0.139072							7.399
0.170114		0.0365683					3.9788		3.4398							0.025541							3.283
0.225058		0.0615209					2.9106		2.2148							0.006309							22.6576
0.104938		0.0332161					2.205		3.1164							0.024204							11.2308
0.265727		0.239583					4.0572		0.9702							0.030033							5.9094
0.159754		0.0226696					2.989		3.2732							0.022396							5.39
0.115363		0.164649					7.3304		0.2548							0.011248							9.5452
0.0380974		0.034725					8.5064		2.0678							0.01142							16.6012
0.169907		0.0322123					3.234		4.9098							0.012507							19.9234
0.037578		0.0336287					4.214		3.3222							0.008405							15.9054
0.13201		0.0336289					3.3712		2.94							0.011946							9.9862
0.0964103		0.0471827					4.263		4.5962							0.029886							3.381
0.149042		0.0529779					3.2928		3.6848							0.011486							9.31
0.169817		0.0402899					3.528		2.2442							0.008525							15.0724
0.0469638		0.0323995					2.058		3.4006							0.023695							10.5742
0.111234		0.0287868					4.4492		4.0964							0.020428							3.6848
0.197913		0.0602367					3.9494		1.3622							0.022277							6.615
0.027315		0.045789					5.1744		1.47							0.008291							13.916
0.23676		0.0551097					1.4014		2.3226							0.00997							11.8384
0.165673		0.118466					3.8612		1.8228							0.026653							5.2332
0.176921		0.0224898					7.0952		7.5852							0.021996							5.9192
0.174106		0.0241486					5.3312		2.7048							0.016843							9.702
0.0465961		0.0365323					3.0968		3.724							0.012707							13.2398
0.0905171		0.0319268					4.704		3.3026							0.03189							5.096
0.113174		0.026814					3.9592		2.6656							0.031054							2.5088
0.0241216		0.0319267					7.2226		3.1066							0.012024							8.0164
0.130351		0.0177786					2.9204		1.9404							0.034784							4.0768
0.238972		0.0229255					3.5966		3.0184							0.008848							14.21
0.0266859		0.0357059					3.0968		3.3712							0.016491							6.1642
0.0374855		0.0175011					7.7714		4.1356							0.012162							15.4742
0.033219		0.0377793					5.3606		2.4598							0.00956							14.8666
0.207435		0.0211106					4.0278		3.7632							0.012018							9.212
0.122508		0.0501349					3.4986		4.2826							0.065171							1.6268
0.0942904		0.0271751					3.5966		3.4986							0.01794							4.312
0.0987794		0.0556831					4.9098		2.793							0.132305							5.0764
0.0289363		0.0300145					3.8906		1.47							0.011026							9.0944
0.152417		0.0283962					3.5476		5.5664							0.00902							13.671
0.23982		0.0962097					5.6448		1.8424							0.030288							6.7326
0.145736		0.0267841					3.8024		4.4492							0.041499							6.0858
0.131429		0.0551329					4.1062		3.6848							0.012167							13.2398
0.178802		0.0258392					5.145		5.4292							0.03071							6.8796
0.0276686		0.0521835					5.243		1.8718							0.011888							7.5558
0.0283329		0.0346358					2.5872		4.0278							0.022881							8.9964
0.023764		0.0336806					7.3304		3.4202							0.0141							9.3296
0.121568		0.0373925					5.2822		4.312							0.008031							20.5506
0.0596829		0.0317695					4.1552		3.1752							0.015984							10.7898
0.112711		0.0278659					5.9682		2.0972							0.02879							6.6542
0.0604967		0.0174595					4.4688		3.0184							0.020226							5.9584
0.20418		0.0450101					4.8804		3.7338							0.016327							11.6032
0.0872397		0.0295873					4.1846		5.3998							0.018831							4.0474
0.0759555		0.0324316					4.0474		3.5966							0.057751							4.9
0.111108		0.018197					3.7142		4.8412							0.024538							5.8702
0.0361947		0.0939842					3.3614		3.9984							0.018817							13.9454
0.21294		0.0346518					4.4002		3.724							0.021793							8.9768
0.0398936		0.0182189					3.5084		5.8114							0.018464							5.8408
0.1631		0.015826					3.5672		3.4006							0.011957							11.4366
0.211388		0.0440806					3.2438		3.1458							0.011911							13.7298
0.122397		0.0386941					5.9878		3.7828							0.010088							10.2998
0.114265		0.116598					3.528		2.7538							0.02952							2.891
0.229045		0.0337197					4.704		3.3222							0.014584							7.5362
0.109991		0.0293461					2.4794		3.8416							0.036438							9.408
0.123419		0.0434858					5.7428		2.6656							0.091621							2.989
0.133705		0.0563105					4.0768		2.156							0.010054							9.261
0.142261		0.02227					4.4786		9.7706							0.048432							1.323
0.141053		0.022384					3.6358		4.5962							0.01357							17.542
0.176942		0.0257332					4.0376		4.4198							0.098721							3.675
0.125501		0.0253236					4.0278		5.5664							0.014955							4.8902
0.18053		0.0151938					7.2814		5.1842							0.066802							2.107
0.128138		0.0364011					4.6746		1.7836							0.03961							2.5676
0.121653		0.0386937					4.0376		3.1164							0.013132							8.2026
0.0633709		0.028042					2.7538		1.7738							0.109137							2.205
0.193601		0.0473499					3.1262		3.626							0.014173							13.2398
0.108828		0.0340063					3.1752		3.4496							0.025835							6.3406
0.03329		0.0302238					3.9004		3.0772							0.01037							10.4272
0.178778		0.0263284					4.1748		3.6848							0.013379							24.5686
0.213965		0.0267114					3.2438		4.459							0.014939							7.5656
0.126055		0.0400358					3.4692		2.0776							0.01134							11.5052
0.179971		0.0305223					3.675		5.7232							0.140933							2.6656
0.24868		0.0623093					3.5476		2.5676							0.06922							2.9204
0.017255		0.0231457					5.243		3.0478							0.013361							15.2488
0.152036		0.0367957					4.9588		2.8616							0.012127							14.1708
0.0169809		0.0467544					7.301		2.793							0.04045							3.0576
0.0990367		0.0195612					4.361		4.3512							0.01583							6.468
0.0347837		0.04132					5.635		2.2246							0.01169							11.1622
0.159521		0.212053					3.1458		4.655							0.026623							5.6546
0.0442973		0.0668091					6.5464		2.1952							0.037145							2.352
0.177215		0.0696117					5.5566		1.9012							0.025003							5.1548
0.115396		0.0375836					9.7118		5.4488							0.023724							5.9682
0.0404437		0.0275248					1.4406		2.205							0.020166							3.5476
0.114199		0.176633					3.3418		3.0282							0.015753							7.595
0.148894		0.0275124					4.4394		2.2834							0.011588							7.056
0.0380734		0.0165828					2.058		4.9882							0.019328							5.5272
0.0574115		0.018985					4.018		4.2336							0.074119							2.2834
0.251029		0.0487902					2.9106		1.3818							0.024173							7.7126
0.15144		0.0687305					3.43		2.744							0.015946							7.7028
0.0400717		0.0505876					2.8812		3.7534							0.096307							5.7428
0.0253065		0.0271421					8.9278		3.92							0.01422							11.2014
0.2352		0.0519691					2.5872		4.312							0.041305							8.4672
0.103115		0.0396494					3.0282		3.4104							0.010867							17.7282
0.10687		0.0250272					6.0956		3.6456							0.013557							5.6056
0.103882		0.0383351					4.8902		4.5178							0.010268							12.7302
0.171162		0.0295465					3.0184		3.8318							0.022876							7.5362
0.0851349		0.0530139					3.8416		2.891							0.033371							7.7224
0.104924		0.0311286					5.2724		3.3712							0.014627							9.5158
0.0855889		0.0380616					2.3226		4.9294							0.016719							8.5162
0.0559315		0.0276977					3.6554		3.577							0.020327							5.586
0.204027		0.0402156					4.606		3.283							0.025028							5.6938
0.0339666		0.0206753					3.1164		3.1066							0.035551							6.1348
0.041222		0.0464078					4.6746		2.548							0.015033							13.1516
0.175676		0.0301862					3.8906		4.8314							0.013487							10.0548
0.160886		0.0252324					0.392		3.822							0.010412							13.9944
0.0225708		0.060055					5.1842		2.2834							0.024831							3.9592
0.0211831		0.0243794					6.5758		1.5484							0.020665							3.3222
0.100759		0.0270317					2.7048		3.6456							0.034594							7.9478
0.0990269		0.0342147					2.8028		4.6648							0.101996							0.8134
0.0557328		0.0149302					5.0274		7.4088							0.027369							2.8812
0.155636		0.0222625					3.9592		3.5476							0.021607							3.2928
0.240209		0.0442291					4.4492		1.7444							0.04869							4.8216
0.0386474		0.116043					2.8812		0.2156							0.057992							2.9792
0.13365		0.0288179					3.577		3.43							0.009176							18.2574
0.148981		0.0322115					3.5574		4.4786							0.009479							12.25
0.202112		0.206802					4.2924		1.323							0.02712							8.6044
0.0289254		0.0413222					4.4394		2.8714							0.015091							6.5856
0.105918		0.065994					5.0666		1.8816							0.015227							7.448
0.0570771		0.0332671					4.5374		2.5872							0.019883							8.6436
0.0397521		0.0680956					3.0968		3.0086							0.015074							10.1038
0.064517		0.0456745					3.969		3.479							0.020049							9.6334
0.152241		0.0402508					3.3712		3.7338							0.030993							3.9592
0.0302163		0.042504					2.5284		4.1062							0.015623							9.9274
0.122784		0.0457708					6.8894		1.7346							0.014379							12.7596
0.0307912		0.0410673					5.8506		0.9604							0.019115							5.9094
0.104924		0.0433223					3.5868		3.5574							0.008562							11.27
0.0479147		0.0254977					7.007		3.6848							0.00926							11.8776
0.125741		0.0256525					3.3222		3.0772							0.166325							0.784
0.147871		0.032398					5.2136		3.087							0.040262							1.7346
0.0721673		0.0271633					5.39		5.6056							0.03919							6.4484
0.172551		0.024896					3.6554		3.0478							0.009499							24.451
0.136305		0.0353718					3.9298		3.9298							0.03444							4.3512
0.0465215		0.07017					6.1838		4.5178							0.015341							4.4688
0.149333		0.0348518					5.9976		3.4006							0.195076							2.6656
0.0804952		0.0358078					5.1058		3.038							0.011298							12.7008
0.12947		0.0248511					3.7926		4.3218							0.010746							12.691
0.242735		0.0212086					4.7922		4.3806							0.016396							13.9846
0.0478079		0.0364053					1.5582		4.8902							0.085888							2.8616
0.031648		0.062048					3.9494		2.9792							0.012612							7.8106
0.207062		0.0363126					2.5382		3.1556							0.025495							4.2336
0.110745		0.0277185					3.4594		2.9694							0.01626							11.9168
0.160502		0.0197626					6.5562		3.185							0.020234							7.2226
0.211119		0.0259325					3.3712		4.8804							0.022578							2.8616
0.0276946		0.145315					5.0176		0.5782							0.018489							6.3406
0.159823		0.0314152					3.9102		2.303							0.029894							17.6988
0.170153		0.041595					2.6264		4.6354							0.010963							13.5926
0.0752692		0.0354546					2.3912		2.3912							0.018063							9.751
0.0427476		0.0466096					7.8008		5.9682							0.02456							7.2422
0.0945398		0.0642642					8.6632		1.96							0.010861							16.8854
0.173184		0.0744867					4.4002		2.9008							0.033085							10.29
0.266477		0.0257849					2.6166		1.9894							0.012571							10.9368
0.225159		0.024151					2.0286		4.3414							0.151795							2.8322
0.0478055		0.0513181					5.3312		1.8228							0.019352							7.5852
0.176254		0.0160675					4.116		9.2708							0.017361							8.9572
0.0454507		0.0411792					3.3614		3.5672							0.020892							2.8322
0.116009		0.0271797					2.401		3.3222							0.116974							1.2642
0.0588763		0.0225112					0.9212		4.8118							0.020778							5.2724
0.136356		0.012127					5.0764		4.802							0.039089							3.6848
0.081508		0.0387973					3.2144		2.1952							0.009882							6.3406
0.216341		0.0252197					4.2042		3.969							0.025218							3.0772
0.0401244		0.190412					2.9106		3.0086							0.023382							1.6366
0.179076		0.0210266					4.2924		8.2222							0.012247							14.8666
0.208521		0.0314971					3.136		3.5084							0.020929							9.898
0.149961		0.12283					3.8808		1.4014							0.046021							4.1748
0.153583		0.0330759					4.7334		2.4696							0.130871							0.2352
0.0417836		0.053448					3.8808		2.1266							0.017015							9.9568
0.077437		0.0340136					3.2438		2.9106							0.029579							9.3394
0.146687		0.0177234					3.3418		4.165							0.013755							9.3002
0.108016		0.0242332					2.9694		4.3218							0.048518							4.018
0.037417		0.0443859					2.5676		3.528							0.007322							20.286
0.184749		0.0441889					3.5378		2.3814							0.062618							0.4018
0.0296548		0.0625586					2.4696		4.5766							0.018113							12.7204
0.208778		0.0786728					4.704		1.7248							0.019285							6.5366
0.186271		0.0699742					2.842		2.5088							0.1242							1.5386
0.253132		0.0300459					5.1744		5.7036							0.027675							2.2246
0.0393057		0.0332794					0.5586		3.0184							0.011789							8.1634
0.202287		0.0290157					3.2242		6.2524							0.017443							8.0262
0.0850341		0.0278177					3.8906		6.6052							0.026941							2.1756
0.235527		0.0416673					4.7628		2.7538							0.103744							11.466
0.158119		0.0341299					4.1356		2.499							0.01687							4.263
0.136508		0.0316139					4.8216		3.0968							0.020641							7.791
0.137902		0.0229149					5.439		3.087							0.010542							16.5718
0.180417		0.0400336					5.733		2.9106							0.018117							8.1438
0.122279		0.0402057					4.5766		2.4794							0.009198							13.328
0.0957713		0.0278268					5.3312		5.7232							0.043215							1.6366
0.19208		0.0291617					3.332		1.9992							0.014862							16.5228
0.171732		0.0276754					2.2834		4.4786							0.0099							12.0442
0.168633		0.0595815					6.5366		2.8812							0.010135							11.417
0.111445		0.0684792					3.6162		1.9012							0.030115							4.6844
0.189487		0.0274111					3.6946		2.5088							0.013414							10.6624
0.207367		0.0206162					7.4284		4.7824							0.012053							11.0152
0.21451		0.0947963					3.1458		1.7934							0.013769							13.5044
0.135812		0.194393					3.969		1.225							0.030365							3.2046
0.10252		0.0291524					4.7726		7.301							0.021748							6.0368
0.0839006		0.0423469					5.586		4.7432							0.023102							6.3014
0.141397		0.0302796					5.4096		3.8416							0.021884							8.5456
0.173446		0.0195775					5.9584		3.0968							0.012888							8.3594
0.0724375		0.0427011					4.459		3.8612							0.015981							8.428
0.216365		0.0296057					4.1846		3.6064							0.031391							4.753
0.0606211		0.0280031					2.5284		2.7244							0.014408							10.6722
0.104637		0.095516					4.851		1.3132							0.016935							6.2426
0.132507		0.0528493					5.1156		2.8322							0.01291							8.232
0.127482		0.0205613					4.6256		1.7934							0.015722							4.6158
0.0310537		0.0336611					5.2234		2.5676							0.01193							11.6424
0.161948		0.0398008					3.6946		2.5382							0.038631							3.9004
0.0313339		0.0312598					6.5856		3.9298							0.0138							14.2296
0.163828		0.0582969					4.8412		3.7142							0.011089							18.4632
0.0139933		0.0205045					6.7032		4.6158							0.057798							2.9204
0.16748		0.0241835					4.802		9.9372							0.010848							16.9442
0.141477		0.0418633					5.88		2.499							0.020713							3.675
0.134772		0.0219373					5.0176		4.2042							0.013187							13.1222
0.221411		0.0276794					4.0278		2.842							0.012665							10.535
0.174003		0.0405437					4.1944		3.9396							0.02465							10.7212
0.145293		0.0230771					5.9976		4.2728							0.010136							9.6824
0.139849		0.0916505					5.0666		3.7534							0.013178							8.2026
0.130544		0.0474682					5.9682		4.9							0.033357							5.6154
0.104796		0.0319544					3.969		3.3908							0.016398							4.9588
0.231687		0.026288					6.6836		6.664							0.038185							4.0376
0.0569379		0.026979					4.851		3.9788							0.020903							6.2622
0.0322651		0.0360624					3.1458		3.1066							0.007106							14.0924
0.160929		0.128327					2.8714		1.9992							0.013166							7.056
0.0914217		0.0175653					3.1458		6.0368							0.011833							13.0928
0.140302		0.0401787					2.2246		3.8906							0.032509							2.4892
0.0219696		0.0209325					5.145		4.3806							0.013232							16.562
0.111874		0.0443262					3.7632		4.0964							0.078451							3.2928
0.047396		0.0339844					3.4398		6.321							0.012087							8.8886
0.0515828		0.0378818					4.704		2.303							0.008489							11.4856
0.0350403		0.0372996					6.0662		2.891							0.036567							2.5774
0.131918		0.106066					7.0364		4.0768							0.009515							24.4412
0.175355		0.0544853					3.6652		2.5284							0.008394							14.259
0.0773321		0.023273					7.0658		4.067							0.014871							7.6342
0.107536		0.0310049					4.4394		4.0082							0.025497							19.992
0.047151		0.0453829					0.9898		3.6652							0.101827							2.45
0.201627		0.0321804					5.4488		3.6946							0.019503							4.3414
0.164912		0.0193822					4.6746		2.1462							0.017868							15.092
0.224021		0.0283588					2.7538		5.0274							0.011732							19.2374
0.190021		0.0423056					2.8812		4.2238							0.014653							17.8458
0.125741		0.0254535					6.3602		3.8612							0.024655							9.702
0.120591		0.0394837					2.254		1.96							0.015035							8.624
0.066178		0.0320863					3.0282		3.0282							0.01239							18.5514
0.198424		0.039362					4.067		2.5284							0.014969							7.6048
0.222318		0.0326555					2.4794		2.4304							0.055292							2.8322
0.177419		0.0386625					3.0674		2.3422							0.010835							20.7662
0.0440255		0.0230988					3.773		3.038							0.021811							8.6338
0.102711		0.0323235					4.9882		3.5084							0.014102							5.9976
0.191965		0.115675					4.2728		4.4394							0.027192							7.4872
0.136564		0.035644					4.3414		3.6848							0.019058							3.6946
0.0625677		0.0765967					9.3296		1.4798							0.009891							20.09
0.206709		0.0356171					3.3026		4.4198							0.045182							2.1266
0.161687		0.0339306					5.4978		2.4304							0.043626							4.7334
0.201315							3.9396									0.047458							1.8032
0.0502936							4.704									0.023291							17.4538
0.173154							4.0376									0.020131							6.3896
0.163571							4.1258									0.082855							0.4508
0.181353							3.871									0.0701							0.4116
0.203019							3.822									0.017271							10.4664
0.0879122							1.9012									0.070153							0.245
0.15401							3.0674									0.020022							12.6126
0.109277							3.3026									0.022104							4.4786
0.128454							0.5978									0.022145							4.4198
0.0267268							7.5068									0.015281							9.3688
0.165282							2.9106									0.020413							4.2336
0.134564							6.8404									0.023601							9.5942
0.173751							5.3214									0.020131							9.7118
0.103459							1.4994									0.043803							5.439
0.0459919							3.8808									0.016234							13.4358
0.0579895							4.7922									0.011237							9.4766
0.0350779							4.0572									0.014094							11.515
0.393975							1.8522									0.017356							2.6656
0.0729607							4.1258									0.019988							8.5848
0.123218							5.2528									0.067975							0.735
0.038934							2.548									0.016655							6.8698
0.112315							6.3308									0.019505							10.633
0.167642							5.145									0.008083							13.1712
0.127689							3.7338									0.0224							5.4292
0.129053							1.2054									0.042088							5.2038
0.0175019							7.3892									0.056132							6.6052
0.183369							3.8024									0.008127							17.8654
0.136374							4.6942									0.018049							6.3994
0.106097							4.2434									0.077327							1.9796
0.202575							3.8122									0.015622							10.5448
0.0494995							3.8024									0.087827							0.7154
0.143089							3.9298									0.014333							7.2422
0.1067							3.5378									0.01096							8.8984
0.125201							4.4688									0.015394							9.3492
0.222112							2.9106									0.017048							7.0854
[truncated: 410 more rows]

## Sheet: Figure 6b & 6d
Figure 6b and 6d. Source data from RT-FDC for Healthy Control donor and MYH9p.E1841K patient TRAp-6 stimulated in ACD-A and K2-EDTA as ex vivo anti-coagulants
Healthy Control							Healthy Control							MYH9p.E1841K							MYH9p.E1841K
Single Platelet Deformation (TRAP-6 stimulated)							Single Platelet Size(µm²) (TRAP-6 stimulated)							Single Platelet Deformation (TRAP-6 stimulated)							Single Platelet Size(µm²) (TRAP-6 stimulated)
ACD-A		K2-EDTA					ACD-A		K2-EDTA					ACD-A		K2-EDTA					ACD-A		K2-EDTA
0.0324695		0.0314115					3.724		1.5876					0.106562		0.0320826					1.8424		2.9694
0.0426819		0.0399009					3.5084		2.1756					0.0318564		0.0134811					9.4864		12.5342
0.0285212		0.0291219					5.1646		4.4198					0.151395		0.106444					3.6456		6.2132
0.142647		0.0259371					0.8428		3.2242					0.0201436		0.0178747					7.3206		8.6828
0.114913		0.0472159					1.666		3.332					0.0588104		0.0107831					10.9662		10.8192
0.0248105		0.178609					2.3912		0.392					0.0267577		0.0253066					12.1716		18.5612
0.0548954		0.0320681					2.9106		2.1952					0.0260157		0.0329487					8.036		15.3958
0.091231		0.0339414					0.5488		2.7146					0.082642		0.0347922					1.8032		6.762
0.0284767		0.0410972					2.9498		2.7342					0.0622281		0.0424993					4.3708		7.5558
0.0955353		0.0299326					6.762		2.891					0.0433766		0.021457					2.107		7.9478
0.0646772		0.0443767					7.595		3.6358					0.0430496		0.0351529					2.4696		8.9474
0.022536		0.0572404					5.5566		2.6264					0.125527		0.0183109					2.1756		14.8862
0.0706067		0.0610605					9.359		2.7244					0.0185042		0.0719315					7.0658		4.5374
0.0374038		0.0377007					4.067		2.6558					0.0311116		0.0210384					18.326		8.624
0.0912997		0.0371565					3.9004		0.7938					0.0304743		0.0121294					4.4296		5.7722
0.032363		0.0219896					2.401		2.9204					0.07518		0.178668					3.3712		4.508
0.0542329		0.0282272					1.1368		2.3814					0.168188		0.0417778					1.7052		5.1646
0.0253513		0.0403587					3.5574		2.891					0.0182076		0.0447339					5.9486		2.5872
0.032916		0.0386364					3.4006		2.9792					0.129694		0.0288109					1.3818		8.9572
0.0697968		0.125119					1.9992		1.7542					0.0667372		0.0734415					5.4782		2.4206
0.0473077		0.0202785					1.5288		5.3214					0.0483987		0.0204797					6.909		9.3002
0.0337362		0.0538508					5.8212		2.793					0.178058		0.049938					0.7056		3.577
0.0416985		0.0431969					2.793		3.0478					0.02202		0.0211684					16.7874		5.88
0.132951		0.0440961					1.6562		5.3018					0.0717345		0.0294834					2.1462		11.172
0.154496		0.0452036					0.9996		4.7138					0.150958		0.0368331					8.1634		3.0576
0.0552814		0.0283587					2.254		3.4202					0.0689372		0.0259809					7.1148		8.0948
0.0212922		0.0580361					3.7044		1.4994					0.0534799		0.010249					4.1258		6.8502
0.043195		0.0489566					2.0972		3.8318					0.0265583		0.0464594					6.37		4.9882
0.0382923		0.065456					3.1066		1.0878					0.0358881		0.0248936					4.802		6.8208
0.0410413		0.0282108					1.8424		4.6256					0.119273		0.0835854					3.7338		15.2978
0.165015		0.0242858					0.6272		3.871					0.0623581		0.0409666					4.4002		4.116
0.056579		0.0308402					1.7346		3.4202					0.0196933		0.0502855					3.969		10.4958
0.0615959		0.0349701					2.303		4.2924					0.0366356		0.0507539					6.3896		3.185
0.0875073		0.0436642					1.2642		3.283					0.0514948		0.0154601					3.2046		13.965
0.0339565		0.0509641					3.136		3.3614					0.0204691		0.0182158					12.7204		19.8352
0.0811248		0.0538882					2.8224		4.2042					0.0231236		0.0213712					12.25		8.4966
0.0637267		0.0372741					1.862		3.2242					0.0678701		0.0144712					1.9796		13.7788
0.0493496		0.0210152					3.4104		4.3316					0.101528		0.0205677					6.174		13.0242
0.0465224		0.044888					2.2442		4.3022					0.0269871		0.0314704					7.7126		4.2728
0.192593		0.0429294					1.5484		4.0768					0.0724853		0.0611855					1.519		4.0278
0.0474093		0.032953					3.2242		3.6358					0.233274		0.0191011					4.165		4.8216
0.0294813		0.0326779					5.3214		2.8714					0.041469		0.0257587					5.3998		3.2634
0.0535085		0.0809916					3.6848		2.156					0.0295882		0.032552					8.967		4.9784
0.070837		0.109368					5.2822		1.9404					0.0140732		0.0495228					11.4464		6.0074
0.049409		0.0284194					2.401		2.7146					0.0831697		0.0203942					7.5264		12.4264
0.0539885		0.0646749					2.5382		2.4304					0.0298123		0.0181462					5.488		9.5452
0.0330399		0.055508					3.6064		3.5084					0.0395438		0.0259283					3.3908		4.5962
0.0340863		0.0368785					2.5284		2.0482					0.0932299		0.0228661					2.3912		6.125
0.0811215		0.029514					1.7052		1.96					0.08711		0.0304905					6.174		4.312
0.0457219		0.0307511					2.7048		3.3124					0.0667334		0.0302364					5.9976		10.8192
0.0377998		0.0237377					1.9404		2.1364					0.0198982		0.0165282					11.4072		9.3198
0.0699397		0.0404699					4.3708		3.8612					0.0242846		0.0170366					7.5166		6.5268
0.103221		0.204019					0.7644		1.3132					0.0486073		0.030201					8.575		4.2924
0.0443084		0.034624					5.194		3.4692					0.0500624		0.0202737					1.7836		8.1536
0.0819263		0.0373763					1.6268		1.421					0.0212113		0.046349					2.989		9.2316
0.0702329		0.047992					5.8898		1.8032					0.231771		0.0329314					3.0282		7.2716
0.0865758		0.0366724					3.773		2.0188					0.0873903		0.0253442					3.6946		5.3998
0.0548343		0.0511973					3.822		1.6954					0.0216705		0.0251935					5.1058		2.1266
0.10193		0.0573613					2.94		2.0286					0.0649987		0.0181645					1.7542		14.2002
0.0442808		0.0293227					2.009		3.332					0.0310944		0.045298					8.3202		2.254
0.121669		0.0403723					0.343		2.793					0.166813		0.0271984					6.8796		10.682
0.0283261		0.0363696					1.519		2.695					0.0200869		0.0194158					10.8486		13.2496
0.0407099		0.0275677					1.9796		2.8028					0.0193943		0.0190728					4.2826		4.4198
0.0217931		0.0462141					2.4108		1.8522					0.0132274		0.0396286					12.0246		5.2822
0.0476061		0.0684044					2.2344		4.018					0.0281224		0.0187647					4.6942		11.9658
0.0543264		0.0567224					2.2148		1.9992					0.0542916		0.0138034					3.0674		8.9082
0.0259104		0.036145					8.036		3.4006					0.0470025		0.0325012					3.7338		7.3206
0.0289162		0.0676732					3.3124		4.7138					0.0223022		0.0324864					13.6024		6.762
0.0508276		0.0332168					0.637		5.5272					0.0216984		0.0178809					13.4456		8.7318
0.0376326		0.0265163					2.7048		3.8906					0.0320898		0.041043					4.8118		4.6158
0.0398109		0.0751423					2.1952		3.0576					0.151498		0.0616111					1.519		2.5578
0.0626184		0.0584158					2.4794		3.3614					0.0558376		0.0526116					4.0964		6.2328
0.0334319		0.0366321					1.8032		3.6848					0.023276		0.0392852					10.0058		7.3304
0.0539241		0.0316485					1.764		3.8808					0.0158527		0.0255174					5.5566		6.4974
0.0603576		0.0536855					3.1752		4.3316					0.0685244		0.0396223					2.6166		2.1168
0.0549673		0.0428727					1.7836		4.0376					0.0995947		0.0553507					5.88		5.1646
0.12595		0.0364547					1.7542		2.1168					0.0246435		0.0461333					7.3304		12.4656
0.0347024		0.0309859					2.9008		3.6848					0.0756798		0.0289729					2.7832		6.0662
0.0467206		0.0353791					3.1066		3.2144					0.047302		0.0428264					7.2422		7.5166
0.0292864		0.0296271					5.1352		3.9788					0.110064		0.015411					5.9878		7.6832
0.0999736		0.0414992					1.617		3.7828					0.0520165		0.0325848					3.6946		12.25
0.0421916		0.0277914					3.675		4.3218					0.0978113		0.0247807					4.2532		5.586
0.0421834		0.0313983					2.0384		1.8228					0.0217134		0.00762707					6.1642		16.366
0.0499986		0.0244495					5.3704		2.3814					0.0313061		0.019716					14.5334		7.8792
0.106079		0.0441324					2.0188		2.3422					0.196283		0.0345598					2.1952		3.1654
0.12464		0.042293					1.225		1.3524					0.0463473		0.0491014					2.646		4.851
0.0530019		0.0476822					1.2054		3.4986					0.038976		0.0220859					8.7122		6.0956
0.124777		0.0547237					1.8326		2.3226					0.0381309		0.024971					8.918		2.8616
0.140365		0.0320154					1.1466		3.1752					0.031877		0.0150917					3.8318		4.8216
0.133179		0.0627359					4.557		2.2148					0.0659474		0.0227238					5.6448		12.6126
0.214484		0.0560157					0.8232		3.5378					0.0250736		0.0161772					13.5534		17.0814
0.042097		0.0191815					2.891		5.7526					0.0335973		0.0206182					8.3692		6.7522
0.0622225		0.0365925					3.038		2.695					0.0907407		0.011493					4.4982		13.5044
0.149411		0.0708148					1.029		3.0184					0.102075		0.0303944					6.6346		3.871
0.0327322		0.0509217					3.8612		1.568					0.0567206		0.0222333					2.8322		5.8506
0.153637		0.0468842					1.2544		5.9094					0.0547681		0.0286096					17.64		8.8102
0.0853255		0.0262479					0.5194		3.4496					0.0262118		0.0189479					20.5016		17.9634
0.088935		0.0335807					1.1074		2.2344					0.0618606		0.0202256					3.8024		12.1324
0.0970699		0.086806					0.5684		2.8224					0.0197377		0.0371931					3.8024		2.9498
0.0430997		0.0418118					2.891		5.2332					0.0312823		0.0259292					11.7404		7.5264
0.094576		0.0874317					2.4402		1.8718					0.0487537		0.0155525					8.6142		18.9336
0.0607607		0.108131					4.3904		1.519					0.0303934		0.13471					11.7796		8.5064
0.0359448		0.0409666					2.7636		3.6946					0.0330807		0.035229					10.8878		2.2736
0.0714505		0.0388027					5.8212		3.528					0.050243		0.0127988					2.9302		20.727
0.0207687		0.0267358					3.332		3.6162					0.0444032		0.0391762					8.1438		4.263
0.0401433		0.0723666					3.0772		2.0972					0.0964396		0.0398505					3.4104		6.0564
0.0662051		0.0589722					3.2732		2.4794					0.0215799		0.0311701					10.1332		6.8306
0.165871		0.0345677					0.4606		3.4006					0.0837801		0.0426663					3.43		2.9008
0.0627279		0.0292617					1.8816		2.2344					0.0765795		0.0351122					7.0952		4.8216
0.111716		0.0313682					1.5778		3.479					0.00905848		0.0172325					11.4464		7.3892
0.0305586		0.0958409					3.2732		2.058					0.0191934		0.0167608					13.9748		16.6208
0.0667578		0.0453903					3.0184		1.9502					0.0172712		0.0480967					8.575		1.3622
0.0628205		0.0277565					5.2626		3.0282					0.030053		0.0162389					3.0478		20.0998
0.0495393		0.0924236					3.2928		0.882					0.133817		0.0689473					6.8992		2.7244
0.054933		0.0280915					2.5578		2.6362					0.038673		0.0191374					7.5754		9.408
0.0943624		0.062758					1.7346		2.94					0.324937		0.0158772					2.3618		5.5468
0.083021		0.05312					0.882		3.724					0.0314084		0.0189283					9.212		7.448
0.0962188		0.0411994					1.813		3.8906					0.0224922		0.0261125					16.5326		3.1066
0.0641126		0.0465972					3.2438		3.1654					0.0368019		0.012245					3.675		7.1344
0.0365686		0.0520187					2.3128		2.9792					0.0287379		0.0183332					2.5284		12.0344
0.031689		0.0475631					3.6064		1.617					0.0367218		0.0191486					6.3896		4.3218
0.0427243		0.0353024					3.5084		3.7338					0.0492001		0.0258226					2.2246		7.595
0.159689		0.041081					0.5782		1.4308					0.0405042		0.0229698					3.2928		7.5754
0.0826845		0.025247					1.4014		2.9106					0.0687415		0.0152612					4.1258		7.9184
0.0528958		0.0254321					3.0968		2.5088					0.0248498		0.0375673					7.105		10.7604
0.0366908		0.0602124					3.2536		1.9404					0.0465272		0.0201622					4.3708		17.983
0.0375505		0.0620216					2.5186		5.9976					0.0188199		0.0392295					4.8608		3.283
0.122183		0.0381131					1.8424		3.5476					0.161336		0.0446301					5.8016		3.3908
0.0568641		0.0324107					3.1066		2.1756					0.164551		0.0494121					1.4602		2.5578
0.105784		0.0545036					0.9212		2.156					0.0449387		0.0206833					10.0744		4.8118
0.199925		0.0316592					0.4606		3.0282					0.0561581		0.0531232					7.5068		4.2826
0.0281252		0.0278896					2.7244		3.4006					0.0284756		0.0420679					21.6188		3.1066
0.0481932		0.052461					3.1262		3.381					0.0550798		0.0209947					5.8898		2.6166
0.186063		0.0202051					0.9114		5.782					0.0828227		0.0171168					4.7922		7.7812
0.044069		0.0562871					2.6558		2.744					0.100294		0.0284113					3.5966		3.283
0.0376304		0.0417901					8.1732		3.4104					0.044021		0.0192133					4.8118		6.7914
0.0385062		0.0838586					1.9894		3.2046					0.0182223		0.0249442					21.1092		6.4876
0.0465484		0.0601386					1.715		2.058					0.0571144		0.0208451					2.3422		7.2912
0.029374		0.129251					3.9004		3.5574					0.170786		0.0458069					0.9898		4.8216
0.0836536		0.0517475					0.392		2.0972					0.0299872		0.0118331					3.8906		16.5032
0.0584698		0.0446766					2.9106		2.1756					0.0852655		0.0177093					9.5354		13.034
0.0441496		0.0304398					3.5476		5.39					0.0289897		0.0159853					9.4864		8.3692
0.0498551		0.0521784					2.8224		2.9596					0.0323463		0.0283133					7.4578		4.9882
0.0308149		0.0313976					5.096		2.1952					0.0270046		0.0265893					12.0442		8.3202
0.033091		0.036304					3.1458		3.1066					0.0797052		0.0155357					8.2712		9.4178
0.0371391		0.0271896					2.2932		3.234					0.133371		0.0185811					3.3222		8.0654
0.0582893		0.032051					4.214		3.8318					0.0646619		0.0417988					4.4786		1.5974
0.0279924		0.0467924					2.0874		2.2834					0.0809158		0.013324					6.1642		8.7808
0.0349628		0.0569736					2.646		2.0482					0.0540575		0.0395867					1.8228		13.0046
0.0451606		0.0635653					1.7444		2.1756					0.0350508		0.0228006					4.5472		8.0948
0.0556095		0.0233756					3.7632		2.4696					0.0280957		0.023762					6.909		3.381
0.0177022		0.057564					3.185		2.6656					0.0198023		0.0249744					13.0634		5.1254
0.0294592		0.0363796					3.6946		0.6762					0.0412278		0.0130032					13.2594		8.5554
0.047421		0.0504657					3.3614		2.4892					0.0204714		0.0286837					18.6298		6.6738
0.0288759		0.0286691					3.8612		3.92					0.0604914		0.0387526					3.234		2.5676
0.0396241		0.0428574					2.6852		2.9106					0.0097146		0.0175952					13.7494		12.1618
0.0989795		0.0252256					1.666		3.7436					0.037322		0.121144					12.9458		2.2148
0.0649987		0.0910113					1.6856		1.2642					0.0183818		0.0186962					15.0528		2.989
0.0465378		0.0378781					2.9988		2.3226					0.0228453		0.0245442					10.4664		10.9368
0.02742		0.0428202					3.9298		2.8616					0.0171511		0.0130326					11.4954		13.916
0.0451651		0.097938					5.0862		1.0976					0.0421495		0.0239903					4.753		5.2136
0.0300282		0.0549092					3.6652		2.8028					0.0512784		0.0371993					3.0576		7.6538
0.0556581		0.0747684					2.7538		2.45					0.0280128		0.0304988					5.1352		8.0556
0.0577099		0.0349538					4.9098		2.6754					0.0923854		0.0255522					9.6236		4.1454
0.0287835		0.0648211					3.1262		2.5578					0.0218729		0.0370045					15.3272		6.2426
0.0501759		0.0388011					1.4994		2.7538					0.0470908		0.0196838					6.7816		3.4398
0.0512488		0.0635312					2.8518		3.5672					0.018293		0.0369285					19.6686		1.5386
0.0673406		0.0265946					0.8526		3.577					0.0616263		0.030057					2.597		8.1144
0.0643854		0.0392947					0.49		2.0874					0.0400399		0.025265					5.5272		3.3418
0.0261287		0.0296012					3.0674		2.8518					0.0515237		0.0239211					9.8392		7.1442
0.0397434		0.0349846					1.666		2.3324					0.0351024		0.020024					7.5068		20.286
0.037793		0.0440998					2.8322		4.6746					0.013707		0.0201938					18.326		3.8514
0.0240942		0.038976					4.0964		2.548					0.0274346		0.0427821					5.7624		3.1556
0.0328801		0.0530751					2.9596		2.0188					0.033446		0.0366634					7.7224		5.3704
0.0183346		0.0839912					2.9988		1.1172					0.0580418		0.0242469					6.9384		3.2928
0.0384229		0.0267116					2.303		3.1654					0.0436319		0.0298564					7.8694		5.5762
0.0591358		0.0411716					2.4696		3.8416					0.0391946		0.0364389					7.0364		2.0188
0.0301763		0.0222101					2.4598		3.7632					0.030265		0.0325469					7.1246		3.5476
0.029659		0.0642786					3.3908		1.8424					0.0573224		0.0112846					4.4394		16.562
0.0926386		0.0385503					0.686		4.067					0.0661376		0.023474					3.8024		5.3802
0.063399		0.0384577					1.2838		1.813					0.0651106		0.0302488					0.392		12.0736
0.0303899		0.185415					2.5676		0.8428					0.133923		0.0161861					3.3026		13.7102
0.0167325		0.036505					3.2536		2.9106					0.0202101		0.0462777					17.7576		1.0486
0.040388		0.0281585					2.352		3.3712					0.0241448		0.0335664					10.78		6.1348
0.0410733		0.0280591					2.793		4.8804					0.0219728		0.0143594					3.3614		14.3374
0.054178		0.0380993					0.8624		2.4304					0.0267743		0.0195792					7.3402		11.417
0.0340602		0.0376338					3.577		2.7146					0.0368495		0.0381109					4.116		7.6146
0.101055		0.104221					1.127		2.9498					0.0195406		0.0379943					13.23		1.9796
0.0460275		0.0562107					2.0776		2.3912					0.0202489		0.028973					5.8212		2.9302
0.0199907		0.053014					4.3316		2.1756					0.0267369		0.0282534					8.2418		3.6652
0.054998		0.166037					3.381		1.1074					0.051371		0.0157003					10.8388		11.3092
0.0570055		0.0398753					2.7146		2.1854					0.0923032		0.073028					3.4594		3.675
0.0913059		0.033428					0.3626		2.9792					0.0265933		0.0102471					6.0368		13.5338
0.0299671		0.0375861					5.2724		3.5574					0.0610892		0.0980325					12.397		7.987
0.0967273		0.0337159					0.6566		2.5186					0.0220908		0.0190256					10.4664		5.586
0.0304956		0.0380284					3.136		2.9694					0.0821412		0.0518667					7.7126		3.7926
0.0692431		0.0277324					1.8522		4.6648					0.076304		0.0288851					3.822		8.6926
0.0449163		0.0381482					3.0968		2.0874					0.0792244		0.0843477					4.5962		5.6448
0.0224091		0.0279819					4.0768		2.8322					0.0182798		0.0179454					8.722		10.6036
0.130382		0.0367032					1.813		2.8322					0.0460772		0.0436224					1.1466		3.7044
0.0267063		0.0529624					2.4892		2.0678					0.0239232		0.0252596					10.829		6.125
0.044273		0.0422526					1.8816		3.6162					0.0765235		0.0207139					5.6252		5.3802
0.0490869		0.0599036					1.1172		3.6946					0.0223466		0.0302899					11.7306		4.9588
0.0616658		0.0495532					2.6852		2.4206					0.0638652		0.0261056					2.6362		7.4088
0.019082		0.0259598					5.1156		8.477					0.0271971		0.0173892					7.0462		9.751
0.058978		0.0493772					3.9396		2.7832					0.0211985		0.0609277					1.96		4.5766
0.0327352		0.0367482					2.5578		2.1266					0.0202751		0.0200755					9.212		15.3272
0.0464054		0.0237459					5.8604		3.969					0.018127		0.0417359					15.0332		4.1944
0.0336791		0.0762411					3.0674		2.352					0.0317551		0.0363505					9.0356		3.7632
0.101504		0.0223669					3.2536		3.3614					0.16688		0.0143559					9.3394		13.083
0.02538		0.0300257					3.2634		3.9984					0.0396857		0.0178914					15.2096		5.2626
0.0455813		0.0538043					8.0752		2.401					0.0329214		0.0227453					15.7388		9.0356
0.087285		0.0332577					2.1462		3.4104					0.0191141		0.0169282					7.497		4.7824
0.0651514		0.064397					2.3422		1.274					0.10223		0.0512193					2.0874		6.3406
0.0605885		0.178662					1.1956		0.343					0.0244253		0.0123733					7.5754		14.4648
0.0391992		0.04203					2.1756		3.2732					0.0346309		0.0309507					3.7338		5.1646
0.0377455		0.0152056					1.8718		3.5966					0.0789582		0.0180737					4.5178		5.88
0.0208712		0.0405056					3.381		2.8224					0.0214172		0.119123					15.2096		0.8428
0.0557654		0.0414208					3.3026		2.5088					0.026724		0.0127496					11.0054		10.8584
0.0768465		0.0358952					1.8522		3.6554					0.0321563		0.0310472					5.537		2.45
0.0859401		0.0219135					0.6762		2.2638					0.0402747		0.0197259					10.5938		12.0148
0.0264436		0.0252086					3.1654		3.4104					0.0173052		0.030705					14.7294		4.949
0.0347621		0.0341595					3.1752		2.548					0.167336		0.0313213					4.5864		6.3798
0.050115		0.0525147					2.107		2.254					0.131684		0.0293079					4.4198		2.5872
0.0394673		0.025045					3.7926		1.3034					0.0219219		0.0115572					4.949		12.8282
0.0546665		0.0256091					3.2536		3.283					0.023123		0.0431588					11.1916		3.1164
0.0483261		0.0386425					1.7444		3.3026					0.199925		0.015355					0.4606		3.822
0.0306141		0.0553899					1.225		3.0772					0.025026		0.0293029					8.5652		6.664
0.0199615		0.0468206					4.0278		4.0082					0.18249		0.0301953					4.1944		2.6166
0.0404735		0.0514798					1.8326		4.2336					0.0918229		0.0255905					0.6272		5.3998
0.0274383		0.0426092					2.2344		2.3422					0.0331419		0.0179163					8.869		12.1422
0.0590081		0.0421968					2.6558		2.7146					0.0285008		0.0589438					7.9968		3.2242
0.0446848		0.0771841					1.4602		3.0674					0.0741418		0.0249301					2.793		6.7718
0.0439434		0.0409622					1.4896		2.156					0.0263673		0.0491318					4.8216		3.3712
0.0815832		0.0245688					0.8918		4.116					0.0509232		0.0274737					6.9678		8.3202
0.0458466		0.0417358					1.6954		5.3998					0.0332878		0.0191654					8.4868		10.6722
0.0337355		0.0505661					5.4292		2.793					0.0335122		0.0557848					6.6934		3.9592
0.0354379		0.0712003					2.45		1.8522					0.0623508		0.0264959					2.3814		7.8498
0.0537435		0.0307512					2.0678		3.1752					0.0443592		0.0181361					4.4492		5.4978
0.0447966		0.0237161					2.303		3.92					0.0469477		0.0203725					5.6546		4.1944
0.0640563		0.0249811					1.2936		2.6754					0.0274277		0.0240138					5.7036		5.3508
0.0328019		0.0394114					1.029		2.9792					0.0675263		0.0266218					6.2328		1.6464
0.0411336		0.0208541					2.0972		2.7342					0.147296		0.018416					4.4688		13.4358
0.0214127		0.029246					5.0862		3.2242					0.032936		0.0572414					4.7824		0.6566
0.0423729		0.0305345					1.911		4.4884					0.0573813		0.0135465					6.8796		5.8996
0.0381852		0.0259138					2.9988		1.3818					0.0122066		0.0261289					15.5722		14.5138
0.0610793		0.0580267					3.6652		2.009					0.091837		0.0177927					3.5574		8.9278
0.0389081		0.0976937					5.9682		3.2438					0.0521675		0.0296794					12.7008		5.8702
0.0424403		0.0246572					3.4986		2.548					0.014065		0.0133567					4.9784		10.6624
0.0354618		0.0572213					2.9694		0.686					0.0740967		0.0220163					7.4578		9.0944
0.122587		0.0388862					0.588		3.5672					0.0830245		0.0294548					2.9498		6.8502
0.162858		0.0580201					3.6946		5.5272					0.118569		0.0218912					1.96		2.6068
0.0383356		0.0381595					0.196		2.156					0.0146613		0.0310124					16.8658		8.9278
0.037577		0.0868267					0.7448		1.7444					0.073388		0.0623911					3.381		1.7836
0.0601466		0.0458274					2.0188		1.0192					0.108686		0.0262471					3.7534		3.9102
0.0283962		0.0336325					3.2144		1.911					0.0127676		0.0180624					24.01		3.3418
0.0544131		0.0412672					2.6656		2.94					0.0305753		0.0533124					5.2038		1.2348
0.0354338		0.0497555					3.5084		1.2152					0.0227692		0.00865626					9.9274		15.5134
0.0516757		0.0533748					2.107		3.1066					0.134882		0.0489825					2.107		3.0968
0.0806701		0.0316787					2.1364		1.568					0.0356299		0.0463836					7.5068		4.0474
0.0632768		0.0493206					0.441		2.4108					0.0228004		0.0222872					7.693		8.6044
0.0615413		0.0491323					0.392		3.7044					0.133888		0.0184935					4.7236		5.6546
0.0410224		0.0210996					2.2932		4.067					0.024666		0.0247087					7.5656		4.6942
0.0571153		0.0870288					2.0286		2.205					0.0556768		0.0155075					3.0576		15.9838
0.0805725		0.103127					1.9404		0.6468					0.0264566		0.0198056					6.958		13.3574
0.0665283		0.0716997					5.7526		4.7334					0.0856102		0.0271129					2.8616		6.321
0.160886		0.0283561					0.392		2.009					0.013636		0.0421928					7.2128		12.4558
0.0333219		0.0366212					1.6758		3.0772					0.0510217		0.0117249					6.321		13.328
0.0326886		0.0356731					3.6064		3.8612					0.0636665		0.0158824					0.8624		11.2602
0.0590127		0.0403841					2.1854		2.8028					0.015493		0.0319412					6.5366		6.6934
0.0417764		0.0406461					0.7938		2.499					0.0272192		0.0248836					4.6746		7.0168
0.0242818		0.0281483					6.1642		4.1062					0.0282678		0.0746754					8.8494		2.5676
0.100572		0.0707824					0.6468		2.94					0.0239446		0.0181795					6.174		8.8396
0.098595		0.0298107					2.303		2.7734					0.0234754		0.0168362					4.8706		5.1842
0.0446088		0.028059					1.9698		4.6452					0.0375664		0.0185645					7.4088		4.1454
0.0548576		0.0547852					2.0384		2.2148					0.0340179		0.0107272					6.9384		23.5984
0.0269454		0.0267615					4.116		3.0968					0.0721862		0.00979125					5.1646		18.5416
0.0475481		0.0481808					2.4892		4.0278					0.031895		0.0181635					10.094		6.7326
0.0671452		0.0371273					4.0082		4.9098					0.0318257		0.0906369					4.8216		6.5954
0.0265071		0.0332417					1.9502		3.4888					0.106108		0.0263003					6.8404		10.3488
0.0480031		0.0276423					2.0776		2.7734					0.0260255		0.01429					6.4582		8.0164
0.120858		0.0409156					0.735		2.6656					0.0141858		0.0290531					6.664		4.8706
0.0333936		0.0400181					1.96		3.185					0.016276		0.0470611					8.5848		3.7044
0.0621561		0.0510622					2.0874		1.8228					0.0316243		0.0134178					8.6142		8.1732
0.0310875		0.0370085					2.8714		1.6268					0.0471355		0.0219396					4.3512		6.5758
0.0461246		0.0696821					1.1662		2.2638					0.0743849		0.0831348					8.3398		1.5582
0.0545652		0.0540753					4.1944		1.9502					0.0536755		0.0149166					17.5812		12.1128
0.0607819		0.0750718					4.5668		3.3418					0.0451869		0.0420612					9.8588		2.3618
0.0394171		0.0312535					3.7534		2.6068					0.0188302		0.046742					10.9662		10.78
0.0342767		0.0466551					2.548		3.5084					0.0255007		0.0245901					12.3088		3.3614
0.0642533		0.0255644					0.5488		2.3912					0.0234984		0.0195717					7.3598		13.6318
0.045765		0.0762251					5.194		4.4688					0.027852		0.0163515					10.7604		5.9094
0.0743678		0.0565289					0.8428		1.6268					0.0337068		0.0497202					8.9278		2.1266
0.104607		0.0429732					0.5586		1.9502					0.0457861		0.0265767					13.0732		11.564
0.0357321		0.0493338					4.0278		1.9698					0.0290603		0.0401969					12.4852		4.8216
0.03882		0.0446435					3.3908		3.4692					0.0289501		0.0314735					6.7032		5.8604
0.0297127		0.0315436					0.8722		3.969					0.0485031		0.0251069					5.3018		5.145
0.0296806		0.0301644					4.2434		1.8032					0.0378246		0.0209418					5.7428		7.4382
0.0806377		0.0561591					2.9498		4.9882					0.0527081		0.0254956					6.3014		4.9784
0.0582231		0.0227221					0.6076		1.6758					0.0690842		0.0727608					4.7432		2.5186
0.055857		0.0279667					4.8314		5.3802					0.0327402		0.0282148					6.4092		6.1936
0.0318105		0.0218582					2.5284		5.3508					0.07483		0.0216344					5.1254		11.8482
0.0423302		0.0398839					3.283		3.6946					0.076174		0.0189402					2.0972		4.1062
0.0287721		0.0830203					1.9992		1.0192					0.0292693		0.0340081					3.5182		3.0576
0.0457854		0.0174183					2.9988		2.5676					0.0177255		0.0456503					4.263		4.3512
0.0276895		0.0477597					3.9004		3.822					0.0180262		0.0279354					17.6694		7.7126
0.0719473		0.0823693					1.617		2.7734					0.0164706		0.0241281					8.2418		5.1058
0.0419893		0.0548052					2.058		2.4892					0.0283109		0.0311396					6.0662		2.9302
0.0441834		0.0346508					2.6754		4.3806					0.0198867		0.0165536					8.8886		12.2304
0.0359331		0.0334101					2.4304		2.793					0.0270025		0.0203004					6.468		4.949
0.0529543		0.0367871					3.8906		2.5186					0.0240157		0.0155097					11.3582		13.0536
0.0711439		0.047116					3.7142		4.4688					0.0868146		0.0182109					1.7934		8.0654
0.0387886		0.0228439					4.2238		3.2046					0.0208957		0.0133694					9.996		16.8364
0.0465274		0.0265294					2.1952		3.3516					0.0501446		0.0227137					4.3414		3.9298
0.0594754		0.040365					2.9498		4.1258					0.0198539		0.0179786					7.9576		9.2414
0.0262194		0.0398503					2.9106		2.254					0.102967		0.0268316					4.0376		3.7044
0.0503881		0.0419953					1.7542		2.2638					0.0237317		0.02665					7.6244		5.7624
0.10095		0.0285276					0.9702		3.675					0.0328767		0.0218181					13.818		8.1634
0.0594429		0.0306991					2.3716		3.185					0.0699869		0.0140043					1.2642		16.7972
0.040571		0.0371817					1.5974		2.8518					0.0663726		0.019367					4.5178		8.1144
0.0493082		0.063962					4.214		2.7146					0.0162442		0.0221454					9.2218		4.2434
0.0275287		0.0896218					3.5476		0.4214					0.0201705		0.0238296					8.9376		8.8004
0.0691006		0.014837					2.2246		4.2532					0.0241727		0.0201159					17.8948		22.6968
0.0498344		0.0320845					2.8224		3.6554					0.033082		0.0353332					10.8584		3.5378
0.0404479		0.0476385					1.5582		2.9988					0.0317658		0.0133352					9.5746		9.3394
0.0415786		0.0375246					2.7048		1.617					0.0227373		0.0241344					6.958		4.2336
0.0696719		0.0301086					3.8906		6.1152					0.036878		0.0220499					2.107		13.1026
0.0766546		0.0397679					0.8918		3.2536					0.0367727		0.0175892					3.0576		4.4002
0.0387819		0.0225623					1.1858		5.2038					0.0712973		0.0490879					2.401		5.439
0.0775676		0.0475348					0.8134		2.6754					0.155641		0.0163891					2.5676		9.457
0.0569341		0.0633089					2.5578		2.2246					0.0304621		0.0161296					9.9764		8.7808
0.0309718		0.0242345					2.156		2.0972					0.02631		0.0177153					7.497		6.0074
0.0478947		0.0510415					0.3136		2.4108					0.0233375		0.02212					6.1348		5.8604
0.048214		0.0664845					2.4402		0.8428					0.0224214		0.0333925					9.1532		2.8224
0.0762335		0.0360135					4.3708		2.1658					0.0238126		0.0182484					7.5656		9.31
0.0262243		0.0521621					1.4014		2.499					0.0773335		0.0457497					3.332		3.9788
0.0692342		0.0497366					2.9498		1.5092					0.0612592		0.0170708					4.1356		15.4056
0.0600014		0.042159					1.1074		3.2634					0.0440498		0.022471					3.9396		3.0184
0.053688		0.0627785					0.7154		3.528					0.0544157		0.022454					10.5938		5.929
0.0297707		0.0376655					2.2344		3.3026					0.128426		0.02565					3.2732		9.1924
0.0669034		0.0634357					2.401		2.0188					0.0367381		0.0232749					5.2724		7.4774
0.0381907		0.0364471					2.8616		3.8514					0.0519828		0.0278995					0.8232		2.499
0.0217969		0.0562845					4.4688		1.6758					0.0274886		0.0249365					7.3696		8.4378
0.0474003		0.0191458					3.087		3.234					0.0628287		0.0212837					3.4398		10.6624
0.0478827		0.0691559					0.8232		2.4794					0.137735		0.0585304					3.4594		0.784
0.0497697		0.055601					4.655		1.764					0.0345689		0.0198089					12.3186		4.9098
0.0378408		0.0320542					3.283		6.9972					0.0185013		0.0245706					13.1222		13.8474
0.0338753		0.0305291					2.5578		2.352					0.0289921		0.0381265					9.31		5.0862
0.0191833		0.0429468					2.1168		3.4202					0.128269		0.0143439					8.2222		12.4264
0.042563		0.0303165					2.4794		2.7734					0.0594043		0.0469165					4.9098		1.7836
0.0307428		0.0500945					3.479		2.6754					0.0146204		0.0412301					13.2692		1.9502
0.0799823		0.0393629					2.0874		2.3128					0.0280424		0.0448796					5.929		3.4398
0.0634701		0.0570778					0.3822		2.4206					0.0357808		0.0129835					13.181		10.1528
0.04589		0.0296496					2.3128		4.6452					0.0451611		0.0221615					4.7922		3.9788
0.0569541		0.0548865					2.1168		4.6746					0.017522		0.0285879					9.7118		7.5362
0.109881		0.0300726					1.6856		3.969					0.0710684		0.0151013					7.3696		7.3892
0.103585		0.0272724					0.49		2.6362					0.0189134		0.0293389					18.9434		10.5252
0.0488607		0.0606467					2.9106		2.989					0.047704		0.0181704					8.5064		12.4264
0.0372232		0.0483049					2.8616		2.2736					0.0171853		0.0343194					6.2328		2.6558
0.0826488		0.0360358					1.617		1.4602					0.0307332		0.0293512					10.1038		7.0462
0.0470223		0.0675318					1.0878		0.3528					0.0107407		0.0190033					8.673		10.3194
0.068154		0.0452988					3.5084		3.0184					0.044078		0.0244871					3.4986		7.9086
0.0216036		0.0466776					2.7342		3.626					0.0241243		0.0216163					7.84		5.7134
0.0365137		0.0706915					1.4896		4.2042					0.0832006		0.0487342					11.8286		1.1466
0.0317006		0.0601614					1.4014		1.7542					0.0345109		0.0156043					7.9772		3.6162
0.146958		0.0684304					1.1172		3.4202					0.0475456		0.0143058					0.2352		4.1944
0.0651549		0.0458435					2.9302		3.087					0.0132156		0.0273353					15.043		2.7734
0.0709096		0.0263217					1.421		2.842					0.0148337		0.0234432					7.1736		6.8012
0.0586005		0.0392363					2.9302		1.8522					0.0357087		0.0167907					10.2312		5.5958
0.0443845		0.043702					4.8314		2.6362					0.0510481		0.027671					2.1952		3.626
0.0490608		0.0355606					3.1164		1.9992					0.072316		0.0163705					7.644		8.4182
0.0242011		0.1354					6.9678		1.1172					0.023495		0.0260109					5.782		6.7228
0.0197989		0.0574176					3.5672		3.2928					0.0218741		0.0305278					7.9674		4.5276
0.0858126		0.0316004					1.7346		3.4496					0.0319448		0.0142523					11.6424		22.0304
0.0314062		0.0356101					5.2528		4.9294					0.0260179		0.0112176					3.577		10.8976
0.0498056		0.0409191					1.4014		1.7934					0.0192058		0.0123875					19.5608		14.6608
0.11366		0.0437625					0.588		2.2442					0.0188823		0.0224353					14.7882		7.0658
0.0839242		0.0414475					0.2352		2.9988					0.0810102		0.0159556					1.4994		7.7028
0.0488888		0.0377362					4.4884		3.8416					0.038359		0.0806127					7.497		1.9796
0.0615413		0.0389227					0.392		2.8028					0.0409214		0.0280584					9.3884		3.5672
0.0347476		0.0540217					3.2928		3.8906					0.013804		0.0373675					13.573		3.2242
0.0816368		0.0678923					0.7546		1.9208					0.036761		0.0173492					5.8114		14.4452
0.0641327		0.0546444					2.0482		1.225					0.0112087		0.0282977					13.5534		7.1442
0.050152		0.0292681					5.4782		3.3908					0.027998		0.0185548					7.9478		13.279
0.02965		0.0512819					4.9392		2.5774					0.0231388		0.0157096					6.6836		9.996
0.0379316		0.0409859					1.8424		3.7436					0.0864397		0.0218151					5.0274		7.1344
0.0585397		0.10259					0.4606		0.539					0.0117311		0.0220318					9.5648		6.5856
0.0658489		0.0806584					2.3912		2.2736					0.0389732		0.0164731					9.1336		8.8886
0.185829		0.026425					0.3822		4.3512					0.0187945		0.0215181					18.7376		5.2626
0.0435274		0.0353145					2.5774		3.43					0.0365621		0.0172139					2.548		5.684
0.0442573		0.0564923					4.1454		2.4696					0.021932		0.0240521					7.3794		5.1352
0.0398254		0.032908					1.6464		2.5774					0.0217279		0.0340921					9.3884		1.6072
0.0454047		0.0395201					2.4402		1.5386					0.0632928		0.0248014					4.5668		9.2904
0.0683929		0.0694755					1.1466		2.7342					0.130504		0.0166183					1.1662		8.1046
0.0677397		0.0259025					3.0478		3.969					0.0337972		0.0230535					3.6554		5.096
0.0407926		0.0355575					4.6452		2.0482					0.0353013		0.0266832					4.3708		2.2148
0.0379524		0.0205832					2.9008		4.5766					0.024591		0.0236145					6.223		4.0474
0.173486		0.0326132					1.0094		4.3316					0.0118757		0.0401136					21.0994		2.2442
0.0497302		0.0421505					2.2736		1.9502					0.0270302		0.0142552					4.2924		6.9972
0.0406228		0.0814808					1.6856		1.6366					0.0210635		0.0796214					22.5008		5.3704
0.0392539		0.041591					3.822		1.6856					0.0461462		0.0746501					9.2218		5.9682
0.0255956		0.0328988					2.646		4.8118					0.0238397		0.020906					16.4542		6.4484
0.0492186		0.0721257					2.5284		3.4202					0.0844784		0.0169685					3.479		5.9094
0.0395073		0.0331686					1.6758		2.499					0.0449693		0.0372303					5.6742		6.8502
0.0526387		0.0448411					3.6652		0.8036					0.0224658		0.207559					19.9528		2.9596
0.0291749		0.0689751					2.6264		2.205					0.0259657		0.0180319					5.2136		3.479
0.0561992		0.0824612					1.2838		0.833					0.0288672		0.0227035					16.7678		3.9788
0.0828452		0.028953					0.4312		2.8518					0.0648576		0.032583					7.693		5.2528
0.0723172		0.0320664					2.4108		2.3814					0.0814658		0.0218934					2.6362		14.161
0.0470478		0.045075					2.9694		2.8714					0.0352201		0.0232214					1.4112		5.8016
0.0463123		0.0610949					3.626		3.1066					0.0357634		0.0265226					4.606		6.909
0.0243223		0.0302315					3.871		3.773					0.0551628		0.0255614					4.5472		5.6938
0.0826014		0.0316634					2.7832		3.1948					0.0579208		0.0235128					4.6158		2.6754
0.0325366		0.048525					3.9298		2.8224					0.0193829		0.0217183					4.557		8.7318
0.0481386		0.0269536					0.1862		2.1364					0.034971		0.0146158					6.1936		13.328
0.0464405		0.0363642					2.793		3.038					0.0364796		0.0476161					8.5848		3.0576
0.0370448		0.0478502					3.3418		3.7338					0.0550687		0.00930977					4.3414		14.2198
0.0508792		0.0382948					0.5194		4.2924					0.0603706		0.0156779					10.6036		9.8
0.0682273		0.0232235					0.539		3.2438					0.0153111		0.0222217					11.0348		8.8396
0.0345101		0.0398365					3.528		1.3818					0.0441015		0.0286201					6.7522		5.9486
0.0522303		0.03606					3.234		2.0972					0.0220436		0.0140257					5.7036		8.9768
0.0531227		0.0299931					2.6068		2.7146					0.0456589		0.0138928					7.693		16.1896
0.062959		0.0422215					1.5386		3.3516					0.105256		0.0203118					2.7636		5.3312
0.0325572		0.0439811					5.4978		2.009					0.0313514		0.112546					4.4002		0.8428
0.0359035		0.06962					3.3614		1.3132					0.0183159		0.0273902					3.773		10.2998
0.0362927		0.0371813					2.8518		3.5476					0.0315549		0.0173408					10.143		8.0654
0.0325974		0.0371325					4.3708		2.5284					0.0398629		0.0112885					1.8816		16.6992
0.0670252		0.0314512					0.4998		2.2932					0.0156299		0.0190632					15.0626		10.1136
0.0467477		0.0212957					3.2242		3.6162					0.0483135		0.00936389					6.8208		14.749
0.0874735		0.0527639					0.539		2.2344					0.0245664		0.0199551					7.7126		6.5072
0.0349745		0.0324109					3.6162		2.695					0.0615413		0.0153301					0.392		19.355
0.053125		0.0463887					2.4206		2.1952					0.0150355		0.0179639					10.3292		8.1732
0.0746399		0.0269212					2.5774		3.6848					0.0214801		0.0170253					14.7588		15.9544
0.0561459		0.04041					1.5974		2.4598					0.0321785		0.0182425					9.016		6.3406
0.065013		0.0331139					1.9306		2.0384					0.0628154		0.0258582					17.0618		6.1152
0.0920843		0.044367					1.7444		2.45					0.0213656		0.0200533					13.1222		3.7534
0.0624307		0.0392165					2.0972		2.9988					0.0247931		0.0170747					5.8996		4.1944
0.035265		0.0539631					3.6064		1.9208					0.137973		0.0132346					8.0654		17.0912
0.0302147		0.0280133					2.1462		2.7636					0.0286689		0.0155208					4.7628		12.3578
0.0286198		0.0605281					5.4978		1.9502					0.0225987		0.0169514					5.635		6.1936
0.0393134		0.043811					3.9494		3.1752					0.0532919		0.0268397					5.0274		6.713
0.0341945		0.0464379					1.9502		3.1752					0.0770569		0.0246948					5.4684		5.7428
0.0627959		0.0408015					3.0184		2.45					0.0411318		0.0176373					3.2536		5.2724
0.023282		0.0447388					2.9106		1.7934					0.022322		0.0198002					6.7228		14.9842
0.0278627		0.0647342					3.5476		2.5872					0.0290494		0.0241989					3.4006		6.1152
0.0455728		0.0360166					1.4112		4.0278					0.0229921		0.0277342					4.214		3.185
0.0571327		0.0413532					2.1168		2.548					0.0245412		0.0203916					6.2524		3.4496
0.144126		0.0423722					1.1074		2.156					0.024545		0.014455					13.279		10.5056
0.0322564		0.0349232					6.5856		2.9792					0.0672358		0.0223104					9.1336		8.673
0.0561621		0.0444314					2.646		3.6358					0.0354355		0.0389695					0.6664		3.0086
0.051346		0.0345842					1.5386		2.891					0.0410553		0.0230224					3.5966		12.201
0.0624401		0.0354468					2.1462		3.5672					0.0303543		0.0101309					4.1552		14.6314
0.118932		0.0490337					0.8428		2.2834					0.0651154		0.023573					4.9		13.8964
0.0773894		0.0191649					0.9604		2.891					0.0247666		0.0132906					3.6554		9.457
0.0943367		0.0382294					0.9016		2.2736					0.0170025		0.0344898					7.4774		5.7624
0.0421488		0.0323828					2.3226		2.0776					0.0325773		0.0123727					5.39		21.7462
0.147885		0.0440958					3.0576		4.8902					0.0183652		0.0423122					13.6122		6.0956
0.033518		0.0681831					3.9494		1.8032					0.0581415		0.0217618					15.2586		8.9768
0.023108		0.0305115					3.6358		5.2136					0.0354272		0.0202003					3.3614		4.704
0.0287185		0.0606228					2.597		1.568					0.041427		0.0142404					4.2434		12.6126
0.0512542		0.0227824					2.058		3.8416					0.037442		0.0290735					23.324		3.5672
0.0432634		0.0251906					5.292		4.753					0.0645301		0.0168425					8.5358		9.6628
0.0887458		0.0542005					2.1364		2.156					0.108441		0.199302					11.4954		4.0278
0.0355069		0.0587536					2.9988		2.4892					0.015095		0.0295493					16.611		4.116
0.0613938		0.0338371					2.4206		3.4006					0.199838		0.0355243					4.0866		7.1834
0.042443		0.0259665					2.5186		2.9498					0.0718727		0.0125248					16.366		18.571
0.111857		0.0407799					1.8522		2.9988					0.0262324		0.0291783					5.684		3.1164
0.0354082		0.0894508					2.352		1.4798					0.0517581		0.0301724					6.7326		6.3014
0.0388235		0.0240099					1.6562		4.0376					0.0147383		0.0197565					10.8682		8.6828
0.0869226		0.0471972					4.5276		2.156					0.0210767		0.0159196					16.6894		14.063
0.0303501		0.0294973					5.6154		2.5676					0.024271		0.0227114					9.7216		11.7992
0.0439613		0.036654					6.0368		3.92					0.0328521		0.0229157					4.7628		5.194
0.0299478		0.0243339					4.5276		3.6064					0.0453638		0.0237195					3.4888		5.9682
0.121707		0.024516					0.4214		3.7436					0.0228282		0.0246103					7.9478		22.6772
0.0207854		0.0431467					3.577		3.7436					0.116422		0.00881571					3.528		19.0316
0.0388587		0.0268151					3.528		2.3422					0.0263619		0.0193822					9.8882		6.1642
0.0613105		0.035189					2.0188		3.1654					0.0379219		0.0279922					4.557		3.332
0.0374597		0.115776					2.0678		1.4014					0.0313933		0.0120912					15.435		10.0058
0.135949		0.023386					0.4802		3.8808					0.0309559		0.0168274					11.2504		5.0176
0.0483221		0.0327877					0.9996		1.764					0.0262456		0.0239762					4.5962		8.4966
0.0400762		0.0587457					2.7832		2.6754					0.0242279		0.145918					7.448		1.3034
0.0403256		0.0617293					1.9306		0.9114					0.0398315		0.0105281					8.6436		7.9086
0.0405254		0.0311999					2.8322		3.6162					0.0174362		0.037084					10.78		5.684
0.0386732		0.050868					2.9204		3.1654					0.040077		0.0161192					8.9082		14.8568
0.0560086		0.0421378					2.6362		3.5868					0.0528064		0.00934738					6.0074		20.972
0.0283953		0.0406631					2.1854		2.0678					0.0258586		0.0427294					5.1058		4.0866
0.0383611		0.0781215					3.1948		2.5186					0.0148744		0.0313416					17.493		7.5852
0.069527		0.0332059					2.2148		2.6754					0.0367529		0.0575325					6.8404		3.5868
0.0931617		0.035556					2.5088		1.8816					0.167201		0.0149878					4.9		12.6126
0.0604676		0.0573564					1.5386		2.8322					0.0428864		0.0272623					3.9494		1.666
0.0267816		0.0271695					5.3704		3.6554					0.179091		0.0538001					2.5872		2.2148
0.0404179		0.0357927					1.323		3.4006					0.0368372		0.0151584					2.4402		11.7894
0.0383375		0.0367269					4.0572		2.3226					0.0550594		0.016315					12.0148		13.034
0.0534344		0.0523615					1.5092		2.2736					0.0986677		0.0198302					7.6146		12.8478
0.0314565		0.028793					3.1262		4.6942					0.041064		0.0163642					9.996		6.2328
0.0285745		0.033797					4.2238		2.9988					0.051621		0.0895454					13.6416		0.4312
0.0576087		0.024287					2.3128		3.0184					0.0538317		0.0201626					12.789		5.6056
0.0352587		0.0341036					2.0286		2.4206					0.15448		0.0215228					0.5684		3.9102
0.018093		0.0480209					5.7722		1.5974					0.0292306		0.0313614					16.4542		4.0278
0.0273317		0.0389834					4.8412		1.6268					0.0866553		0.013946					0.784		22.6576
0.0531326		0.0452142					3.0478		3.185					0.0253866		0.0632439					7.203		2.7636
0.0381328		0.0351075					3.2242		4.41					0.0458236		0.021668					5.88		5.5664
0.0425081		0.0403257					2.3324		3.9102					0.0359282		0.0188304					2.1854		5.586
0.0852771		0.031786					1.7542		5.39					0.061233		0.0236362					0.2744		7.84
0.0447391		0.0443732					0.3332		2.1854					0.0230417		0.0214013					10.143		3.4104
0.0128998		0.0476456					5.6644		2.2344					0.0345925		0.0227686					6.272		7.1736
0.0687199		0.0192395					1.6268		3.1752					0.0255368		0.0174108					2.9204		20.4722
0.0523312		0.0375365					4.7628		2.5088					0.0539159		0.0401638					6.8502		3.6358
0.0723485		0.0339379					0.784		5.4488					0.0650799		0.0366848					1.6072		5.1646
0.0837548		0.0371206					0.7252		2.646					0.0212424		0.0260689					8.3006		5.7526
0.0277617		0.0257005					3.1458		3.9298					0.160455		0.0192525					2.5186		9.0356
0.0339198		0.0572286					1.3132		1.5974					0.0903347		0.0220302					2.9302		13.7788
0.04028		0.0526581					3.2046		1.6856					0.0422548		0.0426391					1.2348		7.4676
0.0526637		0.0355838					1.3622		3.528					0.020077		0.0264444					5.8898		6.7718
0.0478929		0.0507354					2.6656		3.479					0.0678833		0.0174984					3.8612		9.3198
0.0526308		0.210786					2.1168		0.5194					0.0365105		0.0468143					2.5088		13.6122
0.0285971		0.0768428					1.8914		1.323					0.0472564		0.0442972					3.4888		4.9294
0.0179309		0.0376301					2.0286		2.4794					0.0133621		0.0128548					10.0842		11.3092
0.164122		0.0343634					0.3234		3.2242					0.0564649		0.0133247					1.6366		11.0838
0.0555735		0.0390491					2.0874		3.3516					0.0248284		0.0210932					7.5852		11.0054
0.0388682		0.0442287					3.1164		1.7934					0.133195		0.0128888					8.183		6.3014
0.047485		0.0291308					3.6064		4.2434					0.0252338		0.017745					13.7788		8.3496
0.0427669		0.0848932					3.1654		0.588					0.0242525		0.0275379					5.3802		4.6158
0.0291818		0.0173317					3.8024		2.2442					0.0618436		0.0171834					1.176		16.9834
0.0595693		0.0324156					3.1262		5.7428					0.0383103		0.011364					6.4582		16.366
0.0367506		0.0301253					3.8122		3.6456					0.0212839		0.0257106					8.0066		4.1552
0.0264678		0.0386032					6.6346		3.1556					0.0342041		0.0130172					6.3994		8.7808
0.0283866		0.0418041					1.911		1.7052					0.021681		0.0325913					4.949		4.116
0.111254		0.0284432					1.127		1.8424					0.0271286		0.0236635					4.6648		15.3272
0.0292221		0.0317078					4.0082		4.6354					0.0467414		0.0149282					0.9408		14.112
0.125238		0.0471388					1.8718		1.8228					0.0362288		0.0293092					9.9862		2.94
0.0515442		0.0640498					0.3038		2.4892					0.0755236		0.0302024					8.3104		6.517
0.0267485		0.023011					3.6652		2.401					0.0608552		0.0174295					3.8808		5.8996
0.0450572		0.0361104					3.8612		3.9298					0.134227		0.0166284					6.0662		6.5268
0.0664977		0.0319937					3.4398		2.6656					0.0330835		0.0247871					9.6922		3.1654
0.0732608		0.0376093					0.3136		2.0874					0.0129085		0.0172771					21.0406		8.771
0.0322593		0.0260386					2.9596		3.5182					0.116129		0.0269287					2.7832		7.644
0.0637277		0.0364847					2.5872		2.0482					0.0318527		0.0100347					14.455		12.446
0.0415451		0.0200411					2.3716		4.0572					0.0206137		0.0468613					5.7134		10.5448
0.0408478		0.0664092					2.2344		2.3226					0.0561813		0.0439259					9.4276		1.2348
0.0246392		0.0461396					2.058		3.4104					0.0181516		0.0379969					12.5538		3.4398
0.0133467		0.046341					4.3022		3.528					0.0572218		0.0215314					3.0478		6.3896
0.0208689		0.0350268					2.3814		2.9204					0.16955		0.032723					2.597		6.2034
0.0488537		0.0586839					0.5488		1.127					0.0307763		0.0428205					6.2818		1.5288
0.0668885		0.0269648					3.528		3.479					0.0204253		0.0263934					13.6612		6.37
0.0187989		0.0333748					4.1748		4.508					0.0332079		0.0246547					6.2426		5.4782
0.0303887		0.029522					2.4108		4.4884					0.0496575		0.0250996					13.1614		3.5672
0.0650341		0.0371726					0.49		2.695					0.0467724		0.0156913					10.7114		8.6632
0.0929509		0.0465052					1.0584		2.3324					0.0562961		0.0358027					10.1528		7.3696
0.0438114		0.0364563					2.7734		5.8604					0.0191699		0.020905					12.9654		9.065
0.0349735		0.0492984					1.813		2.1658					0.0287738		0.0220248					8.9768		4.459
0.0125315		0.028285					3.4986		3.2634					0.0481778		0.0214325					2.2638		11.3778
0.065435		0.0912497					3.7828		0.5978					0.0162947		0.027414					17.836		19.6294
0.0402097		0.032795					3.1556		4.0866					0.0338523		0.0159667					7.1344		4.6844
0.0419763		0.0575937					3.2928		1.8424					0.0525909		0.0119367					2.8518		6.2524
0.0614948		0.0392836					1.2838		5.1548					0.0599234		0.0142903					9.1042		12.74
0.147262		0.0270489					0.4312		2.891					0.146696		0.0355847					5.0764		1.5092
0.0380736		0.0308723					3.332		2.401					0.0106075		0.0105253					8.8298		12.6616
0.125527		0.0485273					0.392		3.8024					0.0170098		0.0524818					10.6526		4.7236
0.0267695		0.054873					7.0168		0.5782					0.0345796		0.0194018					4.9882		9.6334
0.0424027		0.0737991					1.5092		3.1066					0.0215825		0.0235739					3.087		12.8086
0.0991325		0.0417681					2.1756		4.6648					0.0238849		0.0240775					8.9278		5.6644
0.0328588		0.0711684					2.1364		3.2536					0.0663021		0.0301669					1.4798		1.3916
0.032353		0.0478954					3.9396		3.675					0.0938637		0.036369					6.2622		2.9596
0.0551094		0.0658174					4.2042		2.8518					0.0211064		0.0131347					6.2034		17.7184
0.0395794		0.0992608					2.205		2.2834					0.0393445		0.0537848					8.428		2.4892
0.0507619		0.023742					2.7734		3.4496					0.0140288		0.0138181					10.78		8.8886
0.0257627		0.0317966					5.6938		2.8812					0.0334904		0.0152926					4.2336		10.045
0.0614963		0.0826496					1.3622		0.2842					0.0235124		0.0293847					5.4488		13.7298
0.0574258		0.0483055					1.7052		1.8228					0.0513053		0.0492451					5.292		2.9596
0.0193014		0.0323815					4.0376		2.3814					0.205055		0.00929379					0.539		16.3072
0.038366		0.0396662					0.4116		4.4492					0.0344124		0.0149125					4.7334		8.4966
0.101514		0.0327473					0.441		4.7726					0.0359868		0.0210643					4.8412		6.1642
0.0404637		0.0548707					2.303		3.1164					0.0398511		0.0152108					2.499		16.5816
0.029143		0.0248271					4.9784		3.3222					0.0238775		0.023991					8.7612		10.29
0.0528697		0.0736677					2.3912		3.0772					0.0505466		0.0480026					12.7792		1.8326
0.0621294		0.0276905					1.9894		3.0184					0.0321388		0.0219347					6.86		13.2202
0.0231415		0.0449604					4.9686		2.695					0.0318125		0.0161168					6.2524		18.179
0.0599767		0.017834					3.1948		3.1458					0.0892532		0.0355804					0.441		5.6154
0.047849		0.0467759					1.029		3.283					0.122017		0.0337349					0.6174		2.058
0.0338625		0.163454					1.1956		0.8036					0.0210429		0.0282285					6.566		7.8106
0.0411012		0.0428647					2.8518		0.9408					0.0218146		0.029605					13.6906		3.5672
0.065017		0.0252994					1.3916		2.8322					0.0482415		0.0128642					6.5856		23.9414
0.0353932		0.0226724					2.7636		3.0772					0.0120258		0.0127396					21.1288		19.9528
0.0421291		0.0353276					1.4994		2.7734					0.0499088		0.0576465					9.6236		3.6358
0.0396394		0.0330246					2.7538		1.8816					0.0451869		0.0318051					0.8036		4.9196
0.0578403		0.0344052					0.5978		3.0674					0.0394517		0.0135776					7.5362		10.0548
0.0450584		0.0233988					2.4402		2.3618					0.0391382		0.0100126					14.1904		13.5828
0.0623844		0.0532851					2.548		3.136					0.129024		0.0127496					0.8526		9.5746
0.0267327		0.0375581					2.9106		4.4884					0.0107505		0.0210967					18.277		5.4488
0.0461945		0.0354316					3.3124		3.0184					0.0458661		0.0160724					3.0968		7.9086
0.0746272		0.0429773					1.8816		2.2638					0.0536371		0.0414094					5.4096		8.6632
0.0277238		0.0888286					2.2736		0.6468					0.0259007		0.0211347					13.1124		6.8208
0.0559486		0.0483949					3.6064		3.5672					0.0240318		0.019289					8.82		7.252
0.0316504		0.0711616					1.813		2.5186					0.0915926		0.0154324					9.947		4.6452
0.0848848		0.0342259					0.7252		2.8812					0.0287628		0.023768					11.907		14.6706
0.106232		0.0399706					2.156		2.2442					0.0188025		0.0100452					3.3712		14.2002
0.171967		0.0239475					0.441		3.3124					0.0168877		0.0183313					8.428		6.7718
0.0488733		0.0827595					2.0874		1.1564					0.0744992		0.0300445					2.9204		7.595
0.0430002		0.0710059					2.5088		1.2936					0.0368977		0.00839335					5.7624		16.3366
0.0623768		0.0340937					3.5574		2.6558					0.0680729		0.0649226					7.301		2.6264
0.0489075		0.0368277					0.5194		3.0086					0.0231119		0.0316256					7.791		8.967
0.0621132		0.0872561					2.1854		2.6068					0.0655567		0.0118039					0.4508		11.8188
0.040081		0.0506126					2.597		2.0776					0.0389196		0.0304229					4.7628		2.2148
0.0228009		0.0223704					3.8318		4.116					0.0191085		0.024703					8.134		5.537
0.0237016		0.037385					5.635		2.5578					0.04143		0.0112352					7.5656		18.1888
0.0240526		0.0445244					2.2148		2.156					0.00972629		0.010049					16.1308		15.337
0.0167767		0.0318328					5.0666		2.94					0.0204303		0.035434					12.1716		3.4888
0.0267677		0.10259					2.3618		0.539					0.164223		0.0187058					3.185		8.9082
0.0207214		0.029349					4.5178		3.3124					0.0226488		0.0195321					5.733		8.5456
0.0218874		0.0501645					2.6264		1.8326					0.0424311		0.0426549					6.3308		2.3912
0.0479485		0.0352363					1.715		4.263					0.0903822		0.0124251					10.0744		10.5154
0.153151		0.0345636					0.882		2.9694					0.0160689		0.0135723					11.515		7.8008
0.0552501		0.0814637					3.381		2.352					0.031013		0.0189437					7.9576		12.2304
0.0942693		0.073899					1.9012		3.234					0.0135028		0.0222104					7.84		7.0952
0.0629368		0.0677674					1.9306		3.724					0.0229766		0.00978237					8.3888		22.5792
0.0421563		0.0533519					3.6652		3.381					0.0140503		0.0251796					12.5342		11.6914
0.0351654		0.0409808					1.6856		3.2242					0.0124721		0.0224625					15.3174		3.1458
0.0475243		0.0166776					1.9404		4.1748					0.0638028		0.0276411					7.7812		7.1932
0.02713		0.0376291					7.8204		1.6954					0.036123		0.0136257					2.9988		13.7494
0.0291371		0.0292725					2.1266		1.7738					0.0551596		0.0272933					0.588		4.41
0.0447295		0.0243977					2.2932		2.1266					0.162245		0.0521197					2.9988		2.1756
0.0221859		0.0363951					1.8326		4.116					0.0836536		0.0259529					0.392		5.5174
0.0292488		0.030482					8.0556		1.6268					0.0215259		0.0152974					9.7216		5.9486
0.0206287		0.106943					3.4006		0.4802					0.0250491		0.0207874					9.6236		8.7514
0.0385427		0.0420986					3.0086		2.6656					0.023351		0.0067929					9.5452		20.0214
0.0224065		0.042591					3.4398		3.2046					0.0169697		0.074999					5.929		1.0584
0.0398309		0.0325383					1.568		2.9498					0.0339863		0.0181861					10.9956		6.2328
0.0359303		0.0400113					2.9498		2.205					0.0627828		0.0424916					8.1634		1.0094
0.13004		0.0548949					1.7248		1.666					0.0943488		0.0298603					10.1234		5.8898
0.0455047		0.0338477					1.8816		2.303					0.023864		0.0127017					4.2042		13.1712
0.064382		0.0520192					2.9596		2.6656					0.0671846		0.0324569					4.3512		6.7816
0.0345492		0.0310524					3.9788		1.2152					0.0166231		0.0123162					10.78		9.1532
0.0532933		0.0539958					8.3006		1.2936					0.0167782		0.0170242					21.9226		3.724
0.032299		0.0283371					2.8518		2.793					0.0876355		0.0193298					6.7326		9.2316
0.0670975		0.04751					3.0184		5.0568					0.0151293		0.0107675					13.7102		8.4182
0.0552652		0.0440056					2.4402		4.3218					0.0342236		0.0224051					6.7816		13.4946
0.0865012		0.0482667					1.2446		3.0772					0.0389874		0.0260717					1.3132		6.7326
0.0339535		0.0540061					2.9988		1.9796					0.0478688		0.0221097					8.1928		6.027
0.0404623		0.080093					3.4006		2.499					0.0879202		0.0290064					6.6836		1.1172
0.0845754		0.0380286					0.539		5.5762					0.021484		0.0140882					9.5942		8.0262
0.0431758		0.0435963					2.5872		1.8424					0.0324991		0.0385548					13.4162		3.626
0.0403211		0.0288503					3.4888		2.401					0.026191		0.0126331					2.5774		11.564
0.027073		0.0436683					1.6366		4.165					0.0438624		0.0230353					7.8008		8.4182
0.0332478		0.122139					3.4986		2.058					0.0310944		0.0481747					18.1202		2.058
0.0624644		0.0645651					6.1838		1.1858					0.0148152		0.0564553					11.7208		4.6844
0.0547531		0.0528518					2.0678		3.0576					0.0461158		0.0216959					5.7526		10.4468
0.0330674		0.0346938					2.7538		5.4096					0.157274		0.0137018					2.7342		12.1324
0.0274563		0.0469915					4.2238		2.4892					0.0186899		0.0170211					12.7498		12.446
0.0328977		0.0197566					6.9972		1.715					0.0662468		0.0183028					0.5194		5.831
0.0334205		0.0432507					3.6064		2.4206					0.036815		0.0172909					4.3414		9.653
0.0186169		0.147579					2.6754		0.8624					0.0351601		0.0453329					6.86		2.1854
0.0476381		0.0302162					1.7052		3.3026					0.0202982		0.0156267					9.4962		4.5374
0.0290615		0.0686741					5.7918		2.2736					0.093124		0.0313524					4.7432		3.871
0.0535842		0.0330924					3.8808		3.6652					0.0833529		0.0365573					0.6664		1.9796
0.0355725		0.0224144					2.7538		2.5774					0.0392888		0.0380874					4.5374		7.497
0.0777043		0.0547301					2.9204		3.381					0.0267365		0.00478148					6.0564		24.8626
0.0283291		0.0372716					6.6444		4.1356					0.0841349		0.0267295					8.0752		11.6816
0.0262447		0.0334219					3.381		3.969					0.144395		0.0309228					3.136		5.8016
0.0306187		0.02296					2.8322		2.7636					0.0847601		0.0184883					3.8416		10.6232
0.024474		0.0288209					3.1066		2.3912					0.0328708		0.0229564					13.9258		10.7604
0.148427		0.0179707					1.6856		2.4402					0.0288061		0.0178034					9.1728		10.7114
0.0410372		0.0300624					2.989		4.1062					0.0406364		0.012249					4.606		8.1634
0.0361501		0.0237315					1.6366		2.2442					0.0337729		0.0688615					6.0956		2.058
0.0528969		0.0351269					4.1356		3.0184					0.0615309		0.0255553					11.0348		4.7628
0.0421556		0.0348677					5.6056		3.9396					0.0181935		0.0103988					2.2638		15.3174
0.0562583		0.0585383					5.439		2.6068					0.0424407		0.0198243					5.7428		10.1724
0.0253714		0.0740403					2.4794		3.2242					0.061465		0.0104598					2.4402		7.889
0.0252407		0.0406274					3.7632		3.038					0.0215135		0.0140673					5.8898		9.6432
0.0257023		0.0448127					6.9188		3.8514					0.048217		0.0226915					0.4312		12.2696
0.0249688		0.0287539					3.6358		2.2638					0.0361295		0.00931859					8.379		13.4064
0.0249789		0.0258368					3.3908		3.185					0.0894942		0.0160593					3.0674		11.4856
0.0267008		0.0615742					3.1164		2.2736					0.0658933		0.0236602					6.5758		9.5158
0.0261468		0.0471007					8.4476		4.6942					0.0303854		0.0905921					3.8514		1.1172
0.025303		0.0218557					3.969		4.6844					0.026122		0.0173995					12.0736		14.9352
0.0288721		0.0315267					5.5076		2.5676					0.034436		0.024894					8.9278		4.5766
0.0230666		0.0260224					3.3418		5.7428					0.0321144		0.0286829					4.018		6.8502
0.0207033		0.0268202					5.096		2.1462					0.0878922		0.0131785					6.7228		18.1006
0.0259003		0.0455666					2.842		4.5472					0.0503133		0.0136821					0.9604		6.7228
0.0195801		0.044305					6.0564		5.7624					0.0704578		0.0235937					7.4676		4.3708
0.0504365		0.0251877					3.1654		8.2516					0.0621213		0.0226065					7.5362		3.4986
0.0343688		0.0433999					4.0376		4.4688					0.022927		0.0370121					7.399		5.439
0.0347008		0.0284008					3.1948		4.41					0.0857664		0.0150139					0.3822		13.377
0.0590616		0.0351176					1.7836		2.009					0.107351		0.0843381					3.4496		4.3512
0.0520148		0.0513226					6.125		2.9008					0.026781		0.028166					7.9772		4.1258
0.028223		0.0387467					1.9796		2.45					0.0371621		0.0366223					2.6852		1.9208
0.0515442		0.0393106					0.3038		3.4398					0.0506939		0.0365922					5.8212		5.2724
0.0270621		0.0523047					8.0948		2.205					0.0181633		0.0213214					5.782		4.9196
0.0622324		0.0336297					0.4508		2.1952					0.0393916		0.0135197					3.3222		13.475
0.0367367		0.038932					2.8518		2.6166					0.0377414		0.0134689					9.6138		12.5048
0.0603685		0.0666619					1.5484		2.3618					0.147625		0.0379543					1.96		3.1948
0.0791459		0.0442593					0.3724		6.2622					0.124749		0.0221536					3.4888		5.9878
0.0700398		0.0355844					0.8134		7.6048					0.0433836		0.0173603					13.3378		14.063
0.027218		0.0323268					2.7048		2.8224					0.0522969		0.0143837					11.27		5.7036
0.0465688		0.0365715					1.6758		1.7444					0.0813138		0.0178856					5.782		5.8996
0.0474305		0.0296675					3.5574		2.1168					0.0124556		0.0176372					14.945		13.2986
0.061303		0.0444907					5.8506		3.1752					0.0242132		0.0150421					11.0054		12.7106
0.0896121		0.042793					1.5092		2.1168					0.0455671		0.0160269					2.9792		7.2324
0.045595		0.0361473					3.7926		2.5872					0.0731612		0.0155234					1.6856		9.8882
0.0411704		0.0543175					1.7444		3.724					0.0236272		0.0411946					18.522		3.2536
0.0747914		0.0195872					1.5582		5.9486					0.0186477		0.0317025					11.4072		5.8898
0.0962213		0.0733112					0.3528		2.7146					0.0782608		0.0275502					0.7742		3.8514
0.0730757		0.0322045					2.156		3.675					0.0407456		0.0285424					4.7236		9.0454
0.027756		0.0362395					5.0862		2.0874					0.115425		0.0217643					9.408		3.8808
0.0358421		0.0238966					4.6648		3.3908					0.0221337		0.0201634					4.7628		4.9196
0.0217684		0.0505371					5.3704		1.911					0.0457673		0.0271087					8.6534		4.4002
0.0301002		0.0374597					2.7342		2.0678					0.0234348		0.0241063					7.0168		2.1658
0.0337889		0.0962994					2.94		2.597					0.134322		0.0136159					3.4496		11.1426
0.0260435		0.0352269					3.7632		2.499					0.0809314		0.0259512					1.4896		3.6064
0.0610243		0.0272976					0.4116		3.0282					0.0211556		0.0183505					17.591		7.0658
0.0365297		0.0464967					4.6256		0.7644					0.0291224		0.0310826					3.2144		7.448
0.0279414		0.0331276					4.4198		3.5182					0.0134653		0.0166967					9.9372		8.3496
0.0793287		0.0465071					1.6562		5.8506					0.0948201		0.0196354					6.4092		11.0936
0.040251		0.0395331					4.0474		3.0968					0.0245306		0.0116194					5.5076		15.0234
0.0401276		0.0205882					4.7824		3.2144					0.104816		0.0165263					5.5762		6.5856
0.0196029		0.0208637					8.673		2.5872					0.0382165		0.0196271					6.419		10.2606
0.0213342		0.0315297					5.8114		3.7632					0.0390033		0.0418435					3.4104		5.1058
0.028883		0.0579669					5.0078		3.822					0.0140184		0.0369423					14.6118		2.2442
0.0211176		0.0215849					4.8118		3.969					0.0268324		0.0125751					4.1846		10.5742
0.0364071		0.0519761					2.6558		3.5868					0.0334948		0.032898					0.6762		5.0274
		0.0215879							3.4398					0.0121508		0.0246838					15.925		6.223
		0.049009							4.6354					0.0826496		0.017723					0.2842		6.272
		0.0329208							2.8812					0.0345788		0.120688					8.1634		0.4606
		0.0231557							2.8224					0.0515442		0.0122465					0.3038		8.8396
		0.0562729							2.6852					0.101425		0.0422964					2.597		6.3994
		0.0483796							2.303					0.0862443		0.01901					9.2904		7.8988
		0.0583693							2.058					0.0296572		0.0224782					7.35		7.5264
		0.0629936							1.862					0.0194992		0.0170696					10.2704		5.1646
		0.0511678							1.4308					0.0397822		0.0224606					8.624		4.6354
		0.0673145							2.058					0.0636052		0.0105423					4.4394		18.1104
		0.067368							2.4892					0.0202073		0.0117811					7.6734		10.1626
		0.0425614							2.8812					0.0806581		0.0346286					5.7722		3.185
		0.0314997							3.0086					0.0553533		0.0226557					5.3704		8.0066
		0.0762935							1.2936					0.0380828		0.014433					2.9008		11.5542
		0.039437							3.8318					0.0982633		0.0199061					2.156		6.3112
		0.0463187							2.7146					0.119019		0.0159608					7.6538		9.3688
		0.0188733							9.2512					0.0579606		0.0179903					1.225		8.4868
		0.0586902							1.7052					0.0191354		0.0225269					11.8972		8.0654
		0.034771							2.6754					0.0331237		0.0184343					14.0042		9.702
		0.0327549							3.3908					0.0239105		0.025134					6.1642		4.1356
		0.0246896							2.7636					0.0971977		0.0164917					4.067		9.7314
		0.0540268							2.3618					0.0878375		0.0185433					8.2712		5.4194
		0.0307201							4.116					0.0211824		0.0425744					10.633		2.7832
		0.0678383							1.813					0.0211095		0.0292583					3.8514		11.3778
		0.0373085							4.5472					0.0217215		0.0158397					19.796		4.8412
		0.025524							3.0968					0.0554273		0.0450984					4.5374		1.0192
		0.0254975							3.6064					0.0563084		0.0154163					5.1254		12.8282
		0.0469266							2.891					0.0876263		0.010785					4.6942		5.1548
		0.0342114							2.2736					0.029926		0.0280955					6.3994		5.684
		0.0341612							3.9004					0.0264341		0.0213927					5.6938		3.0478
		0.0377864							2.1756					0.0201676		0.0196771					16.0818		5.0764
		0.0443371							1.568					0.062017		0.0211563					6.6738		2.9204
		0.0385606							2.1952					0.0510358		0.0171372					8.6632		5.5076
		0.107077							2.8616					0.0194891		0.0136965					11.2798		15.9054
		0.0370792							2.6656					0.0168043		0.0297099					4.2826		6.5072
		0.0255352							1.5974					0.03837		0.0242815					13.9062		5.9682
		0.044728							4.5766					0.0311507		0.0164083					3.2732		7.8988
		0.0553514							2.7636					0.0383232		0.0272714					9.31		5.7036
		0.0233901							3.038					0.0135306		0.00853276					12.9066		16.9736
		0.0239883							2.9106					0.0199919		0.0312172					8.5456		3.5476
		0.0677229							1.3524					0.0193164		0.0242121					10.9956		3.1066
		0.0370981							2.0286					0.0603716		0.0129362					5.8898		11.9168
		0.0826281							1.7444					0.0511392		0.0276506					5.8898		3.0968
		0.0331491							2.0776					0.0224136		0.0439					10.584		8.183
		0.018644							5.5468					0.145153		0.0367996					8.2614		4.7824
		0.0410374							4.5864					0.0271612		0.0212309					7.5558		3.332
		0.0239657							4.3708					0.016103		0.0376391					7.056		1.4308
		0.0499633							2.597					0.0808252		0.0167689					13.5436		8.3594
		0.0257382							4.312					0.0201917		0.0174252					7.1736		6.2328
		0.0462046							3.6358					0.0495409		0.0118877					8.7416		24.0884
		0.0632168							3.9494					0.0126019		0.0227692					9.457		3.9494
		0.0384785							3.7828					0.0335976		0.0215011					5.1254		4.263
		0.0219961							3.8318					0.0666105		0.0249811					8.4966		12.9458
		0.0257989							4.2434					0.0896646		0.019778					1.0192		6.615
		0.0442697							2.7636					0.0343471		0.0222159					8.1732		4.4786
		0.0529724							2.9694					0.0179444		0.0133598					5.8996		8.2614
		0.0619154							3.1458					0.065622		0.0233614					10.4174		8.1536
		0.0353048							1.5288					0.130956		0.0102863					3.0576		16.2974
		0.0499822							3.8416					0.0748917		0.0157431					8.6828		8.9082
		0.0396463							1.7346					0.0400116		0.00829041					10.339		15.435
		0.0227464							7.889					0.0152475		0.00964856					20.5898		10.1332
		0.0352215							2.793					0.031633		0.0126556					3.4986		15.68
		0.0332456							2.5872					0.0604823		0.0154915					4.8902		12.5342
		0.0390782							4.116					0.106777		0.0303475					5.0274		3.3908
		0.0241359							3.2242					0.024358		0.0316316					5.7134		7.9576
		0.0446452							2.842					0.138304		0.0104771					1.0584		14.896
		0.0416788							2.4108					0.0455386		0.0108062					6.8894		18.3064
		0.0240882							3.381					0.014506		0.0229701					6.9384		5.1842
		0.0455433							1.9208					0.0124961		0.0281299					11.6914		3.3516
		0.0309507							1.9404					0.0452197		0.0173782					1.764		12.8282
		0.0360079							3.6162					0.0777481		0.0173612					7.693		8.722
		0.139376							0.6272					0.0439342		0.036447					8.134		2.6166
		0.0266303							6.419					0.0255157		0.012933					2.7244		8.2222
		0.0396463							1.7346					0.0417781		0.0223012					6.664		9.3002
		0.0601481							4.312					0.0341324		0.0131924					8.9474		10.5938
		0.0356572							2.0972					0.0485309		0.0241095					3.2046		8.3104
		0.0235598							2.9596					0.0264866		0.0383356					5.4978		0.196
		0.0411354							1.2446					0.0545655		0.0425708					15.7584		3.0086
		0.0217663							3.087					0.0537874		0.0196754					6.909		5.9878
		0.0635523							2.2932					0.0572788		0.0131251					12.4852		8.0556
		0.0382178							1.274					0.0385156		0.0280216					5.8506		5.6448
		0.0372273							4.1356					0.0695896		0.0179263					4.655		4.2728
		0.0438666							3.3418					0.0112952		0.0164781					17.0324		10.829
		0.0243437							3.675					0.00771272		0.0230865					23.373		2.1658
		0.0561403							4.312					0.011045		0.0314491					10.6526		5.1646
		0.0311497							2.9498					0.0982531		0.0183541					7.7714		16.4934
		0.0440433							2.7734					0.024013		0.0184236					14.259		15.0136
		0.0363673							3.0772					0.132352		0.0285638					5.4978		3.871
		0.0383786							3.8808					0.145313		0.0125068					4.0866		14.4648
		0.0392591							2.4598					0.0269548		0.0114028					11.1524		11.6424
		0.0213108							5.6938					0.012815		0.023657					17.8556		3.4594
		0.0314775							3.9886					0.0323882		0.0168778					6.2916		6.8208
		0.0460564							2.1266					0.0878355		0.038767					7.0462		2.548
		0.0502158							1.862					0.0134777		0.0243379					8.8984		11.8482
		0.0417103							1.764					0.0187243		0.0158074					11.1034		4.1454
		0.021769							3.6064					0.0939571		0.0211684					6.5464		5.782
		0.0481731							2.9204					0.0468636		0.00907874					8.0948		20.9818
		0.0263693							1.9208					0.019008		0.0118552					9.5256		11.5248
		0.0812842							2.6656					0.0185667		0.0474471					17.885		2.303
		0.0462388							2.1952					0.0292128		0.0258217					21.1288		8.7906
		0.0419177							1.1858					0.017597		0.0281131					24.0394		6.9874
		0.0901085							0.6762					0.0212896		0.0207246					9.6726		7.2422
		0.0399974							2.793					0.097961		0.0224552					1.8914		5.7918
		0.0335585							5.3312					0.0166892		0.0191688					9.7902		8.2712
		0.0231104							1.9992					0.0245735		0.02614					3.9396		3.0478
		0.0797088							2.0874					0.0248938		0.0179304					14.3276		6.566
		0.0405223							3.822					0.0175592		0.0342298					6.5366		1.8032
		0.0794867							1.5778					0.0288196		0.0452166					8.1242		2.009
		0.0247883							2.6558					0.0630051		0.0207811					2.156		4.0768
		0.0516064							1.8718					0.0587459		0.0293418					5.8506		3.8122
		0.0327763							2.2638					0.0211225		0.012565					6.9972		19.6294
		0.0314858							3.0772					0.0270613		0.0325299					5.3704		2.891
		0.0271254							2.3422					0.0268461		0.0283699					9.6138		5.684
		0.0276255							2.0482					0.0172439		0.0315071					10.5252		7.2814
		0.0475266							1.274					0.0251487		0.016036					4.3708		17.1304
		0.0308295							3.2144					0.01539		0.0370348					8.4476		2.2148
		0.0301082							2.352					0.0217652		0.0374674					7.0364		5.0862
		0.055456							3.0184					0.0541248		0.109484					8.0458		0.5096
		0.14911							0.5782					0.056158		0.0489073					7.693		6.0956
		0.0802044							2.6754					0.0184914		0.0277424					20.0116		2.744
		0.0401331							3.4202					0.0301794		0.0126282					2.5284		9.9176
		0.0433561							2.1266					0.0234519		0.0199397					4.4688		7.546
		0.0834436							0.9506					0.0458192		0.0131677					6.5856		7.8302
		0.0483731							3.2732					0.0237491		0.0175564					15.9936		17.7968
		0.0542264							2.4892					0.0197255		0.0155868					10.2018		19.306
		0.0313603							4.6648					0.0167362		0.0259638					13.5044		7.6538
		0.0287937							4.8216					0.12275		0.0231991					4.4296		4.8314
		0.0461217							2.5088					0.0143512		0.0168763					13.916		3.5672
		0.0548382							2.254					0.0503004		0.0342551					10.0156		1.47
		0.0485992							2.9792					0.0190669		0.0270836					15.68		3.4692
		0.0440718							3.8318					0.0667801		0.0376545					5.3704		4.7334
		0.0548322							4.3022					0.0314299		0.0188051					3.0674		2.4206
		0.0356145							2.4108					0.0512204		0.0147486					7.35		13.5142
		0.033919							2.8224					0.0186933		0.0153843					7.497		11.4072
		0.0362661							1.8228					0.0378881		0.02042					8.7024		6.713
		0.0289922							3.1164					0.00895196		0.0258297					20.7172		7.2716
		0.0358526							2.1854					0.0660384		0.013403					5.8996		4.9392
		0.043286							3.2536					0.0224552		0.0193073					5.1548		4.6354
		0.152407							1.5092					0.0115123		0.0168193					9.2708		9.8784
		0.0390172							2.4206					0.143259		0.024147					5.7232		6.6836
		0.0446512							2.4402					0.0458419		0.00884938					2.4794		20.5114
		0.0447125							3.185					0.0246277		0.0142415					9.3982		5.8016
		0.0259747							5.782					0.110148		0.0181285					4.7138		6.4092
		0.0360603							3.0184					0.0215789		0.019759					8.2908		9.2022
		0.0210327							9.016					0.0406179		0.042158					7.0952		3.8808
		0.0442261							5.5468					0.113218		0.0213875					0.7448		5.635
		0.0235207							5.4684					0.0359212		0.0258034					11.0544		1.9698
		0.0315883							2.7244					0.0305459		0.0255194					4.2728		4.3512
		0.0586925							2.5284					0.054624		0.0276274					4.3904		6.6934
		0.0448754							1.5386					0.0861263		0.0164175					7.8106		7.35
		0.0389931							2.793					0.0796574		0.0162327					4.655		13.1614
		0.0567718							1.9796					0.0342698		0.0254111					6.6542		7.2422
		0.0251678							3.1752					0.106191		0.0430146					4.2434		1.3426
		0.052147							3.43					0.00998276		0.0130027					17.2088		8.2418
		0.0319045							2.989					0.0508792		0.030413					0.5194		2.9596
		0.0294083							2.8518					0.029707		0.019982					14.7784		8.3398
		0.0763483							0.343					0.0267851		0.0262187					4.7334		3.8906
		0.0285422							2.1168					0.0273703		0.0133325					6.2622		11.7796
		0.034306							1.9796					0.142297		0.0124844					2.9988		8.33
		0.0417049							6.3406					0.0215898		0.0121045					17.1402		10.3684
		0.0535636							1.1564					0.0357381		0.0358586					7.9184		4.8216
		0.0325937							2.4696					0.187205		0.0299317					1.8914		5.2626
		0.0484034							1.8718					0.0221704		0.0126218					16.219		18.0614
		0.0589223							2.5088					0.0251287		0.0203209					6.5464		10.1626
		0.0181642							4.8804					0.0788933		0.0243139					6.3308		7.2226
		0.0404286							2.9106					0.0287785		0.0227411					0.1372		4.802
		0.0252837							3.4104					0.046012		0.021786					3.3222		6.566
		0.0351953							2.3226					0.0144647		0.0123197					12.6224		15.3076
		0.0213653							2.6754					0.035198		0.0182967					7.8106		7.9184
		0.0266773							3.3026					0.113998		0.076732					5.0862		2.8812
		0.0645942							3.1556					0.0226418		0.0121288					3.0086		5.243
		0.0405506							3.1066					0.0226186		0.0142855					9.1042		9.8294
		0.108036							0.4312					0.0730692		0.156757					2.8224		7.3794
		0.0196867							2.1266					0.0809582		0.0207853					3.6064		2.1168
		0.0260935							3.6162					0.0248175		0.0451488					11.1328		2.646
		0.0369658							3.3516					0.0378646		0.0323511					7.889		5.3508
		0.0479207							1.8032					0.0310782		0.0118816					4.7922		5.3998
		0.0272241							3.675					0.0516442		0.0200763					1.9698		15.7388
		0.0632043							1.5386					0.153582		0.0239857					0.8232		18.0124
		0.0991991							1.617					0.0225092		0.0188775					6.664		8.6436
		0.0560589							1.2446					0.0843204		0.0306751					3.2928		6.3798
		0.0689898							1.6758					0.016426		0.0170215					17.1696		4.8412
		0.0372709							3.1262					0.0181711		0.024994					13.5436		8.673
		0.0297865							2.891					0.0248609		0.0364442					8.0458		7.693
		0.0548759							3.0478					0.0956309		0.0125441					5.9192		15.729
		0.0425487							2.94					0.0202345		0.0286668					5.0764		1.8424
		0.0392116							2.1854					0.055117		0.0329707					8.1046		3.4594
		0.0352564							5.39					0.177985		0.0338137					3.7142		2.3226
		0.0515609							2.4892					0.171747		0.0197371					2.401		5.9486
		0.0374449							2.2834					0.0844084		0.0190674					0.6958		9.3688
		0.0247411							2.3618					0.0379857		0.0314417					2.7244		3.5868
		0.0645021							1.2152					0.0701526		0.0265302					0.245		4.1356
		0.0245734							2.107					0.0190543		0.0434077					7.0364		8.7906
		0.0389086							1.9012					0.0622728		0.0232795					2.989		7.2716
		0.0339102							2.9302					0.0238758		0.0158787					20.6094		11.9364
		0.0513457							3.3908					0.05911		0.0205648					2.6068		6.0466
		0.0387737							4.9882					0.0200002		0.0425156					12.4068		4.0964
		0.0373148							2.5578					0.0960955		0.0101433					3.7436		11.0936
		0.0191049							3.9494					0.0506736		0.0222247					4.8608		7.6636
		0.0347261							3.4692					0.0640294		0.015784					5.2822		6.5954
		0.0176588							8.8004					0.155672		0.0511723					1.9796		2.4598
		0.0559354							1.1172					0.0268828		0.0202574					2.2442		6.7228
		0.0359434							4.1944					0.130429		0.0169631					2.6362		6.321
		0.0430652							2.7146					0.0220021		0.0266325					6.8796		6.3994
		0.0274127							4.7824					0.0212192		0.00938439					5.0078		11.466
		0.0516718							2.6264					0.0403876		0.0160056					4.2042		2.8224
		0.0365484							2.646					0.038698		0.0218587					5.194		9.1336
		0.0306309							5.3312					0.0262589		0.0323951					7.7322		9.8196
		0.0373481							4.5374					0.0201447		0.0129633					8.4672		7.9576
		0.0327834							2.7048					0.0537939		0.0243208					1.127		3.4202
		0.0436997							2.1266					0.0593706		0.0442039					5.8408		3.8612
		0.0482154							3.2536					0.0947959		0.0811705					0.6566		1.176
		0.027003							1.715					0.0373434		0.0265115					4.3218		9.2806
		0.0316077							2.989					0.0418677		0.0236568					6.0074		5.1842
		0.0588818							2.9204					0.0307365		0.0143771					5.6644		21.9814
		0.0527847							2.842					0.0304593		0.0146913					8.0654		6.9188
		0.0464318							3.4202					0.0289218		0.036399					8.6338		7.791
		0.0317945							2.352					0.0287905		0.0300864					5.3214		7.9478
		0.0864251							3.2046					0.0282699		0.00915426					10.2018		15.1606
		0.0599982							1.862					0.0348668		0.0406797					4.0376		4.5178
		0.0336147							2.5284					0.0131044		0.0221486					10.4174		18.6102
		0.0198804							2.6852					0.0171503		0.0190948					9.9078		6.4484
		0.0268376							2.4892					0.0605144		0.0174938					4.067		5.8702
		0.0434263							1.5582					0.0521271		0.0237842					3.871		6.9776
		0.0631354							1.6562					0.0387758		0.0305077					10.2018		3.6064
		0.0753704							3.7926					0.0423026		0.00994277					8.673		21.1386
		0.084008							2.8322					0.038564		0.0254255					5.0176		3.5672
		0.0258616							3.1556					0.0241929		0.024081					6.8208		14.7588
		0.0379435							3.6358					0.0140043		0.0105728					23.7454		16.5032
		0.0623184							2.254					0.0376998		0.0470113					4.5276		3.7142
		0.0743504							0.637					0.0319911		0.04158					14.896		4.4884
		0.0360986							3.0674					0.132099		0.0319943					3.2732		3.5378
		0.101524							2.744					0.0277028		0.0261345					8.1536		7.2618
		0.064701							3.9004					0.217974		0.0211421					5.5762		5.6742
		0.0439156							4.7628					0.014336		0.0290478					21.1288		3.7926
		0.10191							2.1854					0.0182537		0.020922					7.007		2.6264
		0.0241077							2.3422					0.0290921		0.0264614					6.8796		7.2814
		0.12044							0.588					0.0185506		0.0177604					5.6056		13.6122
		0.0428649							3.92					0.0142784		0.0357594					21.2856		3.43
		0.0566866							2.7342					0.0375477		0.0195071					9.1924		3.7632
		0.158753							2.1364					0.113408		0.0209134					5.4684		2.842
		0.0497103							1.7444					0.0511785		0.0212333					6.3504		7.4774
		0.108015							0.4704					0.02562		0.0332685					9.7314		3.0282
		0.123818							0.8036					0.0223104		0.0124606					8.1536		7.8106
		0.0172525							7.056					0.0283195		0.0495163					1.5582		2.5186
		0.0345794							3.6162					0.022796		0.0734678					4.067		0.4998
		0.0546696							1.4504					0.0167077		0.0238702					3.6456		2.1266
		0.05376							2.7244					0.0115028		0.0657268					17.6694		2.0776
		0.0306082							2.548					0.014914		0.0780032					12.201		3.6456
		0.0243496							2.205					0.0336674		0.0402221					3.9298		5.3116
		0.135564							2.3814					0.0138599		0.0244331					13.0046		3.9102
		0.0170946							5.0568					0.139759		0.031612					0.6566		2.9596
		0.03309							2.45					0.0729199		0.0296008					4.5864		3.7632
		0.0302946							5.6056					0.0116916		0.00992119					12.9556		21.854
		0.0374483							1.813					0.0545357		0.0165963					0.2254		18.179
		0.0358489							3.0576					0.0253707		0.0373239					4.9294		2.6264
		0.0242578							8.3692					0.0423874		0.014016					3.7338		9.065
		0.0609481							2.1462					0.0922185		0.0289938					2.2638		1.9992
		0.0249684							1.8914					0.0154355		0.00905532					9.212		21.364
		0.0175968							3.773					0.0235884		0.0218928					15.5624		9.2708
		0.041118							3.7534					0.032737		0.0462019					4.0866		2.5088
		0.028468							2.45					0.0889117		0.00962603					7.7224		13.867
		0.0348626							3.8318					0.0291545		0.0195305					7.056		6.3406
		0.0290498							3.283					0.0215197		0.0327843					8.2516		8.3888
		0.0475876							1.3916					0.0113947		0.0198641					12.3774		4.6648
		0.0441972							1.8914					0.0196511		0.0103976					10.0156		14.3668
		0.0688585							2.8616					0.0227157		0.0297839					8.771		2.8714
		0.0526457							1.6758					0.050126		0.0108835					7.7616		13.7886
		0.0404997							3.8906					0.0190324		0.0109408					8.036		7.2618
		0.0423939							1.5876					0.0609699		0.0121591					8.085		9.4766
		0.0333569							8.7416					0.0675318		0.0119403					0.3528		10.5546
		0.0783488							2.303					0.0126731		0.0284427					9.5844		11.4562
		0.070307							0.3332					0.0278412		0.0158526					7.2618		4.9784
		0.101237							2.7244					0.0321587		0.00854164					6.909		23.4906
		0.0267875							6.2426					0.0255082		0.0268831					4.2532		3.6456
		0.0424137							1.323					0.0497863		0.0155424					3.3712		9.5354
		0.0297298							2.7832					0.0315391		0.0257426					5.8016		5.3018
		0.043712							2.2736					0.0478888		0.0287802					7.3304		3.0674
		0.024322							2.8812					0.0422398		0.00979686					5.5566		9.4668
		0.0334215							2.9204					0.0773387		0.0181041					5.3998		10.3978
		0.0371402							4.312					0.0506556		0.0186192					0.7938		2.499
		0.0186181							3.528					0.0242008		0.0180904					2.8322		6.1348
		0.0349358							4.116					0.278073		0.0180394					1.5778		5.5762
		0.0470957							3.087					0.0342882		0.0306966					6.0662		4.655
		0.0289909							1.6072					0.0371842		0.00927347					6.517		10.4174
		0.0446784							2.548					0.0604852		0.0154952					8.7906		10.7016
		0.0443615							2.2638					0.118533		0.0296082					10.535		6.2524
		0.0452131							3.5378					0.0477362		0.0131444					0.9114		14.994
		0.107166							0.98					0.0500472		0.0160886					5.3214		4.018
		0.0266533							2.156					0.0236355		0.0305264					7.1736		15.8956
		0.0710303							0.5586					0.0496359		0.0143777					8.2124		3.0184
		0.06124							2.8224					0.0443008		0.0322502					4.6256		5.9192
		0.0384343							1.6464					0.0356673		0.0276654					7.3696		6.0466
		0.0374396							2.8812					0.0848622		0.0314839					10.1822		1.8032
		0.024428							3.1948					0.01098		0.0517797					14.7392		2.7146
		0.0308258							2.1756					0.03818		0.012192					4.8118		12.8576
		0.0823815							1.0192					0.0432388		0.0220009					3.675		5.4782
		0.0250447							3.2144					0.0262225		0.0102433					7.8106		18.6004
		0.0591025							1.1466					0.0406611		0.0188249					0.4508		7.6636
		0.0627186							2.5872					0.0863785		0.0172696					8.575		9.3982
		0.0580492							1.8816					0.0670252		0.071154					0.4998		2.4206
		0.0713503							1.9502					0.077073		0.00737					2.499		15.337
		0.0468188							2.058					0.114175		0.00884575					1.8424		21.217
		0.034106							3.9494					0.0234313		0.0179989					3.6554		12.201
		0.0285054							2.0188					0.0770139		0.0544977					4.8216		2.891
		0.0439855							1.5288					0.0690603		0.0246482					2.3226		3.3908
		0.036881							4.067					0.0458396		0.0289437					2.1756		2.401
		0.0634701							0.3822					0.0740388		0.0385519					5.7624		1.8718
		0.0371005							2.5774					0.101658		0.0261548					2.2834		9.0356
		0.0588723							1.2446					0.0198171		0.0156236					10.5644		7.2324
		0.0203841							6.6542					0.0152325		0.0109841					6.86		8.673
		0.0299035							3.4496					0.068406		0.0272834					2.989		5.2136
		0.0260333							2.4304					0.0447737		0.0500302					8.4672		1.0094
		0.0417358							1.8522					0.117955		0.0287439					10.2998		3.1066
		0.0697201							2.989					0.0523694		0.0185781					7.35		7.5264
		0.040092							4.4492					0.0294608		0.0214617					6.6444		9.4374
		0.0509396							2.891					0.025355		0.0341886					5.194		8.8788
		0.0573975							3.2634					0.0325238		0.0193655					6.6542		7.448
		0.0428213							1.4014					0.019583		0.0223426					11.466		4.1356
		0.0367621							2.45					0.0358641		0.0123394					5.0078		15.2488
		0.0147768							3.2634					0.0332381		0.0245039					12.4264		5.1058
		0.0209664							3.3614					0.0581671		0.010843					4.459		10.7898
		0.0360882							2.0776					0.0227977		0.0134909					4.3218		7.6146
		0.0447391							1.3328					0.0312124		0.0134155					11.4268		7.2716
		0.0412133							2.3128					0.0543783		0.0203938					3.4496		8.8396
		0.0498643							3.2046					0.0238407		0.0179457					13.5436		7.7028
		0.0305883							2.9596					0.0205728		0.0272287					9.947		5.9094
		0.0473478							2.7146					0.0809768		0.0190815					2.1266		7.154
		0.039259							3.1262					0.10505		0.00987601					0.2352		19.2276
		0.0222555							3.8416					0.0234386		0.030852					7.4578		3.2242
		0.0324173							3.6946					0.0188164		0.127162					6.664		0.7546
		0.0918498							3.1948					0.0697694		0.0223348					4.3022		7.6048
		0.0274758							4.4884					0.035115		0.0147609					6.4974		10.6722
		0.028164							2.2344					0.0196767		0.0163323					15.2684		21.2856
		0.0381517							1.6268					0.131519		0.0224668					1.4308		4.1454
		0.0249689							2.5284					0.17821		0.020945					4.9196		6.6934
		0.0238456							2.5872					0.023057		0.0269744					18.6102		2.8812
		0.0204082							3.2144					0.0473416		0.0125592					4.0964		8.9572
		0.0296853							1.7346					0.0330411		0.0149469					8.3104		3.8612
		0.112969							0.9898					0.0198213		0.0234761					8.3986		5.096
		0.0235712							3.1458					0.0408205		0.03776					7.1246		2.793
		0.0352986							4.606					0.0194916		0.0167756					9.212		8.036
		0.0163183							3.087					0.0862119		0.0250362					4.0768		2.5774
		0.0501612							4.5178					0.0521587		0.0305329					2.8126		1.1956
		0.0189674							2.9204					0.00801468		0.0269028					20.1782		3.8906
		0.0386026							2.401					0.0187308		0.0196472					11.9854		3.8122
		0.0293673							2.5872					0.160945		0.0216015					2.2442		3.0674
		0.0406045							3.4496					0.201969		0.0334283					5.4586		7.4382
		0.0226031							4.165					0.0179737		0.0303886					6.811		2.45
		0.0697432							1.1172					0.0261256		0.027217					10.0548		8.9082
		0.121271							0.441					0.0703266		0.0210249					1.2348		3.1948
		0.0274948							4.508					0.0165222		0.0290481					9.163		7.5264
		0.0304954							3.528					0.0897521		0.0325658					3.6652		4.0768
		0.097885							1.9208					0.0377349		0.0212764					6.4974		6.1838
		0.044361							4.4394					0.0317468		0.0188159					10.2802		7.5754
		0.0382753							2.6264					0.0391629		0.0476169					3.0772		2.1462
		0.0441942							1.96					0.0465571		0.0303693					2.1658		3.1164
		0.116142							0.3332					0.036032		0.0236703					14.8764		4.1846
		0.0700554							1.9894					0.0419893		0.0120709					12.74		7.301
		0.0290879							4.4786					0.0380413		0.0330741					9.8		5.1548
		0.0431949							2.0972					0.116964		0.0108401					3.283		20.3742
		0.0239333							2.8714					0.127275		0.0139453					0.784		7.8008
		0.0265115							2.94					0.0194911		0.0324458					10.8976		4.7824
		0.0229038							3.2046					0.0412175		0.0122147					3.6848		17.052
		0.0414717							3.1066					0.030573		0.0132391					6.1936		10.1234
		0.0204621							6.0368					0.117062		0.0163304					5.9878		6.076
		0.0436446							3.5378					0.0172679		0.016177					4.753		8.2712
		0.0617293							0.9114					0.0508276		0.00779068					0.637		23.3926
		0.0399246							2.5774					0.0175966		0.0288376					16.7384		7.595
		0.0221036							4.4198					0.00779057		0.0137621					20.9132		12.495
		0.0456862							2.6852					0.05358		0.00547099					5.831		22.4126
		0.0265957							2.6068					0.0215297		0.0187559					10.5448		10.3488
		0.0456714							4.0964					0.0385781		0.0216094					11.0152		3.234
		0.0509381							1.7444					0.136008		0.031236					3.4398		3.2928
		0.02795							2.1756					0.0326707		0.0170692					9.4766		9.2708
		0.0313974							2.3716					0.0234097		0.0166102					5.7036		18.8944
		0.0246899							1.7346					0.0569007		0.0131751					10.3488		11.6424
		0.047867							1.6268					0.0224301		0.0187222					6.3798		4.606
		0.0506784							3.3418					0.0353758		0.0243701					8.1144		4.7726
		0.136149							3.7534					0.0330358		0.0426875					12.0932		0.7154
		0.0816569							0.49					0.0289308		0.0410182					8.5358		4.9392
		0.0824729							2.205					0.0408474		0.0189416					5.4488		6.6052
		0.0630509							4.4982					0.0231455		0.0165185					5.3018		6.027
		0.0331796							3.8808					0.097064		0.0148211					4.6452		8.2418
		0.076968							2.0776					0.118401		0.11128					6.2328		4.067
		0.0539454							1.1368					0.0351787		0.029293					3.2242		1.8228
		0.0344608							1.1172					0.0296923		0.0387203					5.635		3.5084
		0.054773							1.8914					0.0122794		0.0162687					17.934		6.1838
		0.0461041							4.7138					0.0456275		0.0190825					6.3406		6.6248
		0.0816569							0.49					0.0744643		0.0175928					10.4272		6.6542
		0.03499							3.1262					0.152621		0.0293397					4.606		1.4014
		0.0584312							0.5292					0.152761		0.0291794					2.8028		4.2826
		0.030343							3.1066							0.0138757							10.0352
		0.0351817							2.6852							0.0119196							5.6252
		0.0229935							5.1744							0.0206743							4.2924
		0.0433541							1.0486							0.0095343							21.5404
		0.0190943							3.6456							0.0190597							4.7432
		0.0468414							2.7342							0.0113339							8.4574
		0.0249038							4.1062							0.0221171							4.3806
		0.0250638							9.359							0.033048							4.557
		0.0220364							3.3908							0.0176973							11.7502
		0.0507381							4.2434							0.0404327							2.499
		0.0493596							2.6068							0.0231332							8.918
		0.0261602							1.6464							0.0247394							4.2924
		0.0704396							1.47							0.0303164							5.3312
		0.051621							0.5684							0.0123507							9.3002
		0.0960695							2.2246							0.0448312							4.0082
		0.023297							4.5178							0.0220484							7.5166
		0.036763							2.0286							0.0279265							10.6232
		0.0357784							2.9204							0.0184515							14.0924
		0.0357004							2.9596							0.0150425							6.5072
		0.0440983							1.8424							0.0511972							0.7742
		0.0634132							1.6954							0.0397273							4.41
		0.0357384							1.9404							0.0146289							5.4782
		0.0310627							3.6064							0.0318172							4.9294
		0.0320946							2.6068							0.0149581							4.4982
		0.022273							3.1164							0.0410674							2.352
		0.075283							1.6758							0.0160488							6.7326
		0.169627							0.5782							0.0598853							3.8514
		0.0449448							3.332							0.0217289							11.8972
		0.0341206							3.1164							0.0151247							10.5154
		0.0360315							3.9788							0.0131133							13.4848
		0.0562167							1.8326							0.0354217							8.2222
		0.0495626							1.764							0.015003							6.37
		0.0293527							2.45							0.0253363							4.7236
		0.022078							3.8808							0.0255508							8.5456
		0.0187223							2.5186							0.0175208							8.5162
		0.0589293							1.911							0.0459941							2.4794
		0.0355206							3.871							0.0250614							10.4762
		0.0235927							2.5088							0.013952							8.5946
		0.0368795							3.4888							0.0167326							9.8686
		0.0339099							2.2834							0.017916							8.4672
		0.0507845							2.2638							0.0213525							4.6746
		0.0161264							2.8616							0.0149355							7.3794
		0.0321951							3.43							0.0248241							5.1548
		0.0260328							1.9306							0.0160946							8.2908
		0.0513191							1.4014							0.0203941							2.1658
		0.0466222							2.9106							0.0274555							4.8706
		0.0264107							2.499							0.0109528							7.6048
		0.0394724							2.9498							0.0142322							17.7674
		0.0548272							1.911							0.118327							0.8624
		0.0360175							3.6064							0.0274525							6.8208
		0.0795588							1.617							0.0162337							7.9282
		0.0385963							1.4504							0.0143024							10.8878
		0.0429435							3.4398							0.0134505							7.5754
		0.0369125							2.6852							0.0447433							3.7142
		0.0162325							3.6162							0.0249911							5.2234
		0.0276912							1.9306							0.024959							8.1732
		0.0374067							3.5868							0.0312532							4.4884
		0.0490983							3.9592							0.0211557							3.3614
		0.0701526							0.245							0.0167157							5.2822
		0.0266281							3.724							0.0129818							12.2794
		0.0368493							2.2246							0.0169972							8.82
		0.0290729							3.773							0.0198817							4.606
		0.0197236							4.116							0.0274823							3.4398
		0.0450523							1.8718							0.0338712							5.6252
		0.0453289							4.3806							0.029974							6.0956
		0.0252744							3.2242							0.0300509							5.2626
		0.0339038							1.3426							0.0258139							5.439
		0.0516078							0.9212							0.0344169							3.9788
		0.0319884							3.4398							0.0596945							2.8224
		0.0202685							3.9886							0.0150203							13.3476
		0.0232902							3.8024							0.0283713							8.5652
		0.0258851							4.8706							0.0180765							4.2042
		0.0466313							1.4798							0.0136976							7.2814
		0.0236852							2.9988							0.0291721							4.018
		0.0926436							0.9898							0.0243943							3.528
		0.134784							0.3332							0.00912046							20.1194
		0.0303448							3.4594							0.0088641							17.9634
		0.0172218							3.3614							0.0373763							1.421
		0.0315431							3.2144							0.0140995							11.8972
																0.0107854							15.8368
																0.0265787							7.5852
																0.0164278							4.8216
																0.0151247							7.84
																0.0107214							8.918
																0.0156627							5.8702
																0.0317549							3.2144
																0.0174928							8.281
																0.0138949							11.2896
																0.0348307							1.6758
																0.092142							0.882
																0.0131412							7.399
																0.0392448							1.7934
																0.0118369							9.1728
																0.0366376							3.7632
																0.0237154							11.1132
																0.0428591							6.4582
																0.0176763							7.7224
																0.0100957							17.444
																0.0237547							4.3904
																0.0179717							7.3108
																0.0238777							7.6734
																0.0185508							7.3206
																0.00967175							22.8536
																0.0128883							8.4966
																0.0131837							7.8792
																0.0160993							7.8694
																0.0388424							0.7056
																0.0257742							6.4484
																0.0327239							5.8114
																0.0128599							7.0658
																0.0143728							13.0046
																0.0255265							5.9388
																0.0204689							7.0952
																0.0329916							5.0666
																0.0155283							6.1838
																0.0269427							1.6464
																0.0168039							6.2034
																0.0124115							12.9066
																0.00812393							17.3656
																0.015245							5.39
																0.012682							8.9768
																0.0108353							23.8924
																0.0126007							9.9372
																0.0169209							8.9474
																0.0219309							8.6044
																0.0201111							5.8604
																0.0175941							8.1438
																0.0234635							4.655
																0.0143989							6.9188
																0.0281927							5.39
																0.0171956							5.782
																0.00756311							20.139
																0.14309							2.107
																0.0102666							20.8936
																0.0131804							9.2806
																0.0127496							7.644
																0.0298353							8.477
																0.0153607							23.0986
																0.0334339							6.2916
																0.0197151							18.7278
																0.0110043							6.9776
																0.0360384							2.2246
																0.00902361							15.6016
																0.00966126							9.947
																0.0180786							6.027
																0.0119813							6.6738
																0.0221134							8.9082
																0.011033							6.5954
																0.0151904							7.3696
																0.0223519							4.5276
																0.0238373							6.0956
																0.0276344							20.5212
																0.0315354							4.3414
																0.0236231							12.5832
																0.0388554							3.7534
																0.013537							5.2822
																0.0904978							0.7546
																0.0208181							5.537
																0.0205656							8.0752
																0.0154852							8.6044
																0.0452482							3.3908
																0.047421							13.573
																0.0307679							2.597
																0.0400576							4.3414
																0.021405							5.5762
																0.0259396							3.3124
																0.00981659							8.2124
																0.0268105							5.6938
																0.0232168							5.7526
																0.0085367							11.4366
																0.0325238							0.6664
																0.0256246							3.2438
																0.018504							8.7808
																0.0173014							4.3708
																0.0208368							4.802
																0.016276							7.007
																0.0316368							6.0564
																0.0279559							4.3806
																0.0297984							5.4586
																0.0118088							12.2402
																0.0195948							6.6542
																0.025087							5.3018
																0.0119353							6.7228
																0.0260197							2.4108
																0.028212							4.5962
																0.0158257							4.1552
																0.0171087							12.8674
																0.0135124							5.2234
																0.0169441							6.909
																0.0170417							5.2038
																0.0184657							6.3406
																0.0130462							16.6796
																0.0418962							6.174
																0.0234441							2.5872
																0.0122512							8.1928
																0.0154443							5.6252
																0.0719131							2.4696
																0.036724							3.8514
																0.030444							8.6534
																0.0271394							9.5158
																0.0118322							10.4272
																0.0122135							9.2512
																0.0446965							2.7342
																0.0276629							5.9094
																0.0179105							9.9666
																0.0188732							5.8898
																0.0174531							10.0156
																0.0229296							5.6938
																0.0193826							4.263
																0.0262125							11.6718
																0.012854							9.947
																0.0202342							11.0838
																0.0248842							18.0516
																0.0296409							3.4594
																0.0258949							5.4978
																0.0151837							9.4276
																0.0634701							0.3822
																0.0107734							19.3746
																0.0206953							11.3386
																0.0121396							9.555
																0.00816387							11.6424
																0.0251971							5.8898
																0.0670252							0.4998
																0.00615036							17.7478
																0.0276805							9.6628
																0.0308928							3.1556
																0.0112391							7.6734
																0.0232314							7.938
																0.0552961							1.2838
																0.0157338							5.9388
																0.0251142							13.2986
																0.0215492							2.793
																0.0169168							7.2912
																0.0163677							9.0062
																0.0361704							3.9004
																0.0140609							11.2308
																0.0121469							10.045
																0.00765175							15.827
																0.0333005							5.3508
																0.0148562							7.154
																0.0294157							2.989
																0.0175744							9.5452
																0.048442							1.9992
																0.0299821							3.4202
																0.143291							0.539
																0.0165954							9.2414
																0.0184765							3.626
																0.0126252							13.1614
																0.0469591							3.7632
																0.0118806							8.6534
																0.0259918							4.1356
																0.0155033							16.611
																0.0166653							6.5268
																0.180409							0.4214
																0.0254965							5.831
																0.0110521							13.475
																0.0122585							9.9568
																0.0197021							2.6754
																0.0372854							6.1054
																0.0148224							13.5926
																0.0313195							4.312
																0.0153183							9.3394
																0.0148157							3.8024
																0.010218							23.9806
																0.017397							8.8396
																0.0114161							9.6138
																0.00844288							12.7008
																0.0144266							5.6644
																0.0194601							6.5562
																0.0242579							7.2814
																0.0161747							6.1054
																0.0135741							5.1156
																0.0112516							20.9916
																0.00710106							19.7862
																0.0250769							8.6436
																0.0328453							3.087
																0.012368							8.7906
																0.0198127							6.2132
																0.0192085							2.646
																0.0258783							5.2822
																0.0109081							11.5836
																0.022951							8.8886
																0.0263329							4.3904
																0.0175812							5.0274
																0.0183908							14.5432
																0.0122999							5.3508
																0.0326633							3.43
																0.0203612							6.8894
																0.0238511							6.468
																0.0158055							8.8494
																0.0149374							10.3684
																0.0267236							4.9098
																0.0128319							4.998
																0.0260729							4.557
																0.0213556							4.753
																0.0172347							12.8184
																0.00859725							12.3382
																0.0166498							8.428
																0.0810586							2.2834
																0.0307019							5.7526
																0.0288759							3.4104
																0.0242876							4.655
																0.0256811							3.0576
																0.0272345							5.5664
																0.00787312							18.3064
																0.00959224							17.3558
																0.104652							4.2042
